# Supplementary material for: Quantitative phosphoproteomic analysis of chicken DF-1 cells infected with Eimeria tenella, using tandem mass tag (TMT) and parallel reaction monitoring (PRM) mass spectrometry
Source: Parasite. 2024 May 17;31:23. doi: 10.1051/parasite/2024027 (PMC11101204; doi:10.1051/parasite/2024027)
Supplement: Supplementary file 1 — Table S1. Details list of proteins of DF-1 cells infected with Eimeria tenella. Table S2. Details list of phosphorylation peptides of DF-1 cells infected with Eimeria tenella. Table S3. Details list of significantly regulated phosphopeptides of DF-1 cells infected with Eimeria tenella. [file parasite-31-23-s1.zip]

Archive with 3 entries (3 files):
- parasite230160-1-olm/Table S1.xlsx
- parasite230160-1-olm/Table S2.xlsx
- parasite230160-1-olm/Table S3.xlsx
