# Supplementary material for: Quantitative phosphoproteomic analysis of chicken DF-1 cells infected with Eimeria tenella, using tandem mass tag (TMT) and parallel reaction monitoring (PRM) mass spectrometry
Source: Parasite. 2024 May 17;31:23. doi: 10.1051/parasite/2024027 (PMC11101204; doi:10.1051/parasite/2024027)
Supplement: Supplementary file 1 — Table S1. Details list of proteins of DF-1 cells infected with Eimeria tenella. Table S2. Details list of phosphorylation peptides of DF-1 cells infected with Eimeria tenella. Table S3. Details list of significantly regulated phosphopeptides of DF-1 cells infected with Eimeria tenella. [file parasite-31-23-s1.zip › parasite230160-1-olm/Table S1.xlsx]

## Sheet: Sheet1
A2	Sequence	# PSMs	# Proteins	# Protein Groups	Protein Group Accessions	Modifications	ΔCn	phosphoRS Isoform Probability	phosphoRS Site Probabilities	127_C/(127_N+127_C+128_N+128_C+129_N+129_C+130_N+130_C+131)	127_C/(127_N+127_C+128_N+128_C+129_N+129_C+130_N+130_C+131) Count	127_C/(127_N+127_C+128_N+128_C+129_N+129_C+130_N+130_C+131) Variability [%]	127_N/(127_N+127_C+128_N+128_C+129_N+129_C+130_N+130_C+131)	127_N/(127_N+127_C+128_N+128_C+129_N+129_C+130_N+130_C+131) Count	127_N/(127_N+127_C+128_N+128_C+129_N+129_C+130_N+130_C+131) Variability [%]	128_C/(127_N+127_C+128_N+128_C+129_N+129_C+130_N+130_C+131)	128_C/(127_N+127_C+128_N+128_C+129_N+129_C+130_N+130_C+131) Count	128_C/(127_N+127_C+128_N+128_C+129_N+129_C+130_N+130_C+131) Variability [%]	128_N/(127_N+127_C+128_N+128_C+129_N+129_C+130_N+130_C+131)	128_N/(127_N+127_C+128_N+128_C+129_N+129_C+130_N+130_C+131) Count	128_N/(127_N+127_C+128_N+128_C+129_N+129_C+130_N+130_C+131) Variability [%]	129_C/(127_N+127_C+128_N+128_C+129_N+129_C+130_N+130_C+131)	129_C/(127_N+127_C+128_N+128_C+129_N+129_C+130_N+130_C+131) Count	129_C/(127_N+127_C+128_N+128_C+129_N+129_C+130_N+130_C+131) Variability [%]	129_N/(127_N+127_C+128_N+128_C+129_N+129_C+130_N+130_C+131)	129_N/(127_N+127_C+128_N+128_C+129_N+129_C+130_N+130_C+131) Count	129_N/(127_N+127_C+128_N+128_C+129_N+129_C+130_N+130_C+131) Variability [%]	130_C/(127_N+127_C+128_N+128_C+129_N+129_C+130_N+130_C+131)	130_C/(127_N+127_C+128_N+128_C+129_N+129_C+130_N+130_C+131) Count	130_C/(127_N+127_C+128_N+128_C+129_N+129_C+130_N+130_C+131) Variability [%]	130_N/(127_N+127_C+128_N+128_C+129_N+129_C+130_N+130_C+131)	130_N/(127_N+127_C+128_N+128_C+129_N+129_C+130_N+130_C+131) Count	130_N/(127_N+127_C+128_N+128_C+129_N+129_C+130_N+130_C+131) Variability [%]	131/(127_N+127_C+128_N+128_C+129_N+129_C+130_N+130_C+131)	131/(127_N+127_C+128_N+128_C+129_N+129_C+130_N+130_C+131) Count	131/(127_N+127_C+128_N+128_C+129_N+129_C+130_N+130_C+131) Variability [%]	q-Value	phosphoRS Binomial Peptide Score	PEP	IonScore	Exp Value	Charge	MH+ [Da]	ΔM [ppm]	RT [min]	# Missed Cleavages
High	cGAGAGGGGGGGSSSGGGsPQSYEELQTQR	3	1	1	Q9PVG4	N-Term(TMT10); C1(Carbamidomethyl); S19(Phospho)	0	1	S(13): 0.0; S(14): 0.0; S(15): 0.0; S(19): 100.0; S(22): 0.0; Y(23): 0.0; T(28): 0.0	0.0806968	3	6.16531	0.0794684	3	21.7518	0.11432	3	10.4013	0.111899	3	0.865989	0.130462	3	2.90697	0.118176	3	7.77083	0.123553	3	26.1184	0.113346	3	2.54249	0.111347	3	1.54768	0	609.177	1.506e-22	184.13	2.69877e-17	3	3022.28	0.245298	39.5994	0
High	qGGGLDQAAAsAAEDDDEEGLEAADGDAMELGEENGER	5	2	1	A0A3Q2U068	N-Term(TMT10); S11(Phospho)	0	1	S(11): 100.0	0.113698	5	4.62167	0.0996115	5	4.20988	0.118952	5	10.9163	0.114821	5	3.4377	0.116691	5	7.32689	0.108871	5	3.29339	0.108032	5	6.57344	0.106407	5	13.4802	0.111447	5	3.78743	0	713.519	3.214e-20	183.49	3.69587e-17	3	4101.69	1.18272	71.3678	0
High	gGPAGAQSNSSGGAGGGGPGQAGSGGGAGsAAk	7	3	1	F1NYE5	N-Term(TMT10); S30(Phospho); K33(TMT10)	0	1	S(8): 0.0; S(10): 0.0; S(11): 0.0; S(24): 0.0; S(30): 100.0	0.0957139	3	0.533742	0.08445	3	2.79126	0.130794	3	18.5855	0.0911558	3	8.52577	0.141509	3	4.88757	0.133838	3	3.13975	0.107769	3	18.9734	0.117537	3	8.40929	0.10169	3	9.91749	0	785.453	3.47316e-24	163.76	4.33138e-15	3	3037.42	1.46442	29.6899	0
High	fLESGGQDGAAADDDLEDLEtDEETDLEEGDDDEQk	4	3	1	A0A1D5PV06	N-Term(TMT10); T21(Phospho); K36(TMT10)	0	0.999589	S(4): 0.0; T(21): 100.0; T(25): 0.0	0.128493	4	9.25803	0.120117	4	6.54132	0.109421	4	3.89493	0.133474	4	19.3172	0.108383	4	13.2492	0.105922	4	1.73756	0.0881036	4	9.03921	0.100156	4	7.45927	0.104701	4	10.8036	0	527.376	2.283e-21	156.27	2.11027e-14	4	4453.87	0.913618	83.4484	0
High	fLESGGQDGAAADDDLEDLEtDEEtDLEEGDDDEQk	4	3	1	A0A1D5PV06	N-Term(TMT10); T21(Phospho); T25(Phospho); K36(TMT10)	0	1	S(4): 0.0; T(21): 100.0; T(25): 100.0	0.111442	4	3.2264	0.105932	4	1.44805	0.100558	4	1.69629	0.127861	4	10.918	0.10745	4	6.4898	0.109083	4	7.83761	0.106799	4	5.13427	0.114382	4	1.84456	0.111748	4	8.82561	0	386.45	1.105e-17	152.86	3.69571e-14	4	4533.84	1.88404	78.0077	0
High	vSQTPVATASGPNFSLADLEsPGGYYNIsPVTLGR	2	5	1	A0A1D5PI00	N-Term(TMT10); S21(Phospho); S29(Phospho)	0	0.999999	S(2): 0.0; T(4): 0.0; T(8): 0.0; S(10): 0.0; S(15): 0.0; S(21): 100.0; Y(25): 0.0; Y(26): 0.0; S(29): 100.0; T(32): 0.0	0.0864101	2	2.91566	0.0938288	2	3.61485	0.126837	2	5.49941	0.0863552	2	9.61588	0.13239	2	12.4519	0.135116	2	18.674	0.107216	2	2.86657	0.116246	2	9.6129	0.113173	2	11.4258	0	598.494	4.973e-15	145.88	3.63324e-13	3	3954.89	2.19246	100.736	0
High	mGSDGESDQASGTSSDEVQsPTGVcLR	4	2	1	A0A3Q3A664	N-Term(TMT10); S20(Phospho); C25(Carbamidomethyl)	0	0.999998	S(3): 0.0; S(7): 0.0; S(11): 0.0; T(13): 0.0; S(14): 0.0; S(15): 0.0; S(20): 100.0; T(22): 0.0	0.0976915	4	10.0223	0.0874735	4	15.3924	0.111697	4	8.0842	0.101142	4	6.63812	0.114433	4	2.05483	0.111617	4	2.19863	0.125635	4	5.38935	0.124389	4	8.99406	0.128082	4	16.7737	0	674.39	2.513e-21	143.72	2.46916e-13	3	3066.29	1.88089	49.8987	0
High	fSAGcQGLEEQEGDsESEPLEHSR	3	2	1	A0A1D5PBJ0	N-Term(TMT10); C5(Carbamidomethyl); S15(Phospho)	0	0.999998	S(2): 0.0; S(15): 100.0; S(17): 0.0; S(23): 0.0	0.102042	3	11.5619	0.0861843	3	5.64321	0.108322	3	2.20046	0.113271	3	9.60953	0.118504	3	8.81309	0.115098	3	0.584362	0.112087	3	1.20858	0.119961	3	6.35864	0.11842	3	4.3418	0	606.369	3.018e-18	137.54	1.01402e-12	3	2987.26	1.07102	52.1689	0
High	rAsGAAENEEEDEEDGER	6	1	1	F1NAJ2	N-Term(TMT10); S3(Phospho)	0	1	S(3): 100.0	0.0824631	6	8.28113	0.0766995	6	16.1283	0.113796	6	3.6323	0.0918082	6	8.59473	0.110696	6	4.78725	0.114571	6	6.33819	0.129087	6	10.4133	0.139459	6	3.66637	0.146242	6	4.53245	0	619.906	9.299e-16	137.37	5.28623e-13	3	2301.93	0.315534	16.3352	1
High	lDVDAAGPTFDPPsDIEsETEEVSGNADSLSk	1	4	1	A0A1D5PNT3	N-Term(TMT10); S14(Phospho); S18(Phospho); K32(TMT10)	0	0.977155	T(9): 0.0; S(14): 100.0; S(18): 97.7; T(20): 2.3; S(24): 0.0; S(29): 0.0; S(31): 0.0	0.103124	1		0.0995295	1		0.101269	1		0.112928	1		0.113443	1		0.099948	1		0.10592	1		0.135276	1		0.128563	1		0	445.938	1.501e-16	136.09	2.89708e-12	3	3910.75	2.33106	89.673	0
High	fPSGNQGGAGPSQGTGGGSGGNVYSEDNDDDLYG	2	5	1	A0A1D5P448	N-Term(TMT10)	0			0.090185	2	6.80267	0.0818857	2	22.2495	0.113252	2	6.18074	0.0905657	2	9.43266	0.113662	2	14.3745	0.119101	2	0.966946	0.130789	2	14.2128	0.124379	2	3.05445	0.133458	2	9.83785	0		6.51e-16	133.66	3.91564e-12	3	3462.48	-0.359848	59.8616	0
High	dEALQNMSADDLPDSAsQVAQPQSSAFSYR	2	4	1	A0A1D5PHT9	N-Term(TMT10); S17(Phospho)	0	1	S(8): 0.0; S(15): 0.0; S(17): 100.0; S(24): 0.0; S(25): 0.0; S(28): 0.0; Y(29): 0.0	0.105604	2	4.4402	0.090147	2	5.82335	0.111134	2	3.31157	0.122899	2	5.38179	0.119856	2	0.679589	0.1174	2	3.98845	0.11313	2	2.63024	0.111978	2	0.142094	0.107564	2	0.645171	0	586.102	2.01e-17	133.55	4.24791e-12	3	3537.57	1.85545	74.0198	0
High	tGsESSQSGAAGPPGTTAGTGPTGR	6	1	1	A0A1L1RTK9	N-Term(TMT10); S3(Phospho)	0	1	T(1): 0.0; S(3): 100.0; S(5): 0.0; S(6): 0.0; S(8): 0.0; T(16): 0.0; T(17): 0.0; T(20): 0.0; T(23): 0.0	0.0927488	3	3.80432	0.0767785	3	7.5922	0.113699	3	1.45014	0.0989646	3	0.258723	0.126134	3	5.48882	0.11865	3	0.19412	0.116604	3	4.69268	0.126858	3	5.39218	0.11846	3	1.98596	0	560.543	1.4e-18	130.6	6.27094e-12	2	2498.14	0.353083	29.8948	0
High	gNSDNSSGNVsEGDcATDNQEDSFQGR	1	1	1	A0A1D5NX83	N-Term(TMT10); S11(Phospho); C15(Carbamidomethyl)	0	1	S(3): 0.0; S(6): 0.0; S(7): 0.0; S(11): 100.0; T(17): 0.0; S(23): 0.0	0.0931687	1		0.0911957	1		0.117195	1		0.087439	1		0.115377	1		0.132353	1		0.116493	1		0.123907	1		0.122872	1		0	440.722	1.794e-15	129.56	3.89532e-12	3	3156.23	1.29546	32.7695	0
High	aENMSSNQDGNDsDDFm	7	5	1	A0A3Q3A846	N-Term(TMT10); S13(Phospho); M17(Oxidation)	0	1	S(5): 0.0; S(6): 0.0; S(13): 100.0	0.0973441	7	8.73431	0.0866122	7	3.62323	0.118182	7	3.24784	0.103914	7	6.91992	0.120444	7	4.94512	0.115197	7	6.06271	0.113451	7	4.77729	0.121308	7	7.6749	0.122284	7	8.49065	0	367.791	2.59e-13	128.81	1.19028e-12	2	2201.79	1.37322	38.448	0
High	lGLGIDEDDTAAEEAsPAVTEEMPPLEGDDDTSR	4	2	1	A0A1D5PUL6	N-Term(TMT10); S16(Phospho)	0	1	T(10): 0.0; S(16): 100.0; T(20): 0.0; T(32): 0.0; S(33): 0.0	0.114109	4	4.8122	0.0847725	4	8.67539	0.115571	4	3.68255	0.109312	4	4.29213	0.111359	4	4.05955	0.105041	4	4.79435	0.124192	4	7.8266	0.112355	4	10.867	0.128151	4	11.2435	0	547.039	5.75e-20	126.15	2.29557e-11	3	3854.69	0.264767	82.9168	0
High	nLEDEGEEDPEDEEDDEDD	3	3	1	Q5ZMN0	N-Term(TMT10)	0			0.105585	3	5.21056	0.100415	3	3.77692	0.114895	3	3.05909	0.108351	3	2.1714	0.115113	3	3.69501	0.116631	3	1.00167	0.103841	3	4.83703	0.117678	3	2.74578	0.118145	3	5.20293	0		2.137e-14	125	3.62081e-12	2	2466.92	1.76568	39.3761	0
High	fPSGNQGGAGPSQGTGGGSGGNVySEDNDDDLYG	14	5	1	A0A1D5P448	N-Term(TMT10); Y24(Phospho)	0	0.492986	S(3): 0.0; S(12): 0.0; T(15): 0.0; S(19): 0.0; Y(24): 49.3; S(25): 49.3; Y(33): 1.4	0.0990724	5	7.31839	0.0888788	5	7.45066	0.110371	5	0.625615	0.100056	5	16.5962	0.114775	5	7.89132	0.117861	5	3.71418	0.116386	5	12.3022	0.120145	5	8.80333	0.127003	5	2.98837	0	359.48	2.277e-15	124.36	2.54674e-11	3	3542.45	0.797512	62.8564	0
High	vSQTPVATASGPNFSLADLESPGGYYNIsPVTLGR	2	5	1	A0A1D5PI00	N-Term(TMT10); S29(Phospho)	0	0.98329	S(2): 0.0; T(4): 0.0; T(8): 0.0; S(10): 0.0; S(15): 0.0; S(21): 0.0; Y(25): 0.0; Y(26): 0.0; S(29): 98.3; T(32): 1.7	0.0879262	2	15.3645	0.0705021	2	7.01286	0.0989201	2	10.7965	0.101814	2	18.0575	0.120228	2	4.21287	0.117397	2	0.709586	0.112946	2	11.5159	0.131555	2	13.3267	0.156012	2	8.11733	0	653.711	6.286e-18	123.75	5.56218e-11	3	3874.92	3.05398	100.667	0
High	iAEINFNIDADDDsPNASLFEAccNER	3	1	1	A0A1D5P3R3	N-Term(TMT10); S14(Phospho); C23(Carbamidomethyl); C24(Carbamidomethyl)	0	1	S(14): 100.0; S(18): 0.0	0.0959263	3	12.8603	0.0931435	3	4.56943	0.107077	3	2.8851	0.11773	3	0.290589	0.126895	3	7.71178	0.111415	3	1.72017	0.108988	3	2.93083	0.123541	3	0.40195	0.123769	3	2.81982	0	415.966	5.419e-16	123.25	3.59595e-11	3	3409.46	1.40017	94.0856	0
High	mVRLSssDsIGADVTDILSDIAEEASk	4	1	1	E1BUI5	N-Term(TMT10); S6(Phospho); S7(Phospho); S9(Phospho); K27(TMT10)	0	2.96885e-05	S(5): 100.0; S(6): 97.0; S(7): 3.0; S(9): 100.0; T(15): 0.0; S(19): 0.0; S(26): 0.0	0.0794059	2	3.99267	0.098199	2	7.5996	0.114105	2	8.41141	0.0815503	2	8.505	0.117241	2	11.4789	0.118541	2	3.05036	0.124386	2	12.2514	0.138185	2	2.1222	0.127084	2	2.51071	0	492.426	1.515e-12	123.15	6.07152e-11	3	3507.6	0.285269	114.021	1
High	sDsPEIPLQVVAGPSDcADSSAGSSFVGLR	4	2	1	A0A1D5P3K1	N-Term(TMT10); S3(Phospho); C17(Carbamidomethyl)	0	0.977496	S(1): 2.3; S(3): 97.7; S(15): 0.0; S(20): 0.0; S(21): 0.0; S(24): 0.0; S(25): 0.0	0.0945351	2	11.3336	0.09612	2	3.0929	0.118559	2	7.305	0.115542	2	4.83258	0.116871	2	11.2536	0.112671	2	9.47298	0.101199	2	8.18641	0.122303	2	7.2904	0.120641	2	8.41304	0	486.358	3.498e-16	122.67	6.5242e-11	3	3314.55	1.80805	90.1725	0
High	sSGsPYGGGYGSGSGSGGYGGR	5	2	1	E1BZE6	N-Term(TMT10); S4(Phospho)	0	0.999704	S(1): 0.0; S(2): 0.0; S(4): 100.0; Y(6): 0.0; Y(10): 0.0; S(12): 0.0; S(14): 0.0; S(16): 0.0; Y(19): 0.0	0.0738938	3	1.13776	0.0730776	3	0.794948	0.117845	3	3.08588	0.0885589	3	0.0723631	0.113113	3	2.69471	0.125078	3	0.675508	0.126157	3	4.00326	0.135262	3	2.50989	0.146795	3	3.54093	0	505.676	2.399e-15	122.58	1.62035e-11	2	2219.92	1.94929	32.2064	0
High	gLGTPGEEEGAPGAALDQQDAGDsPSFVPTGAEAEDDAR	1	3	1	O93567	N-Term(TMT10); S24(Phospho)	0	0.999667	T(4): 0.0; S(24): 100.0; S(26): 0.0; T(30): 0.0	0.0904233	1		0.0908366	1		0.108167	1		0.102742	1		0.118577	1		0.124895	1		0.111797	1		0.1251	1		0.127462	1		0	559.947	2.188e-18	122.48	6.38661e-11	4	4093.8	0.770992	68.583	0
High	lHLPEPPADsEDEEEEGAAAQSSR	7	1	1	A0A1D5PZX0	N-Term(TMT10); S10(Phospho)	0	1	S(10): 100.0; S(22): 0.0; S(23): 0.0	0.0951702	7	13.9737	0.0803786	7	9.52199	0.119673	7	5.58922	0.107452	7	5.20681	0.126072	7	6.45896	0.116672	7	5.3297	0.114404	7	6.57869	0.117386	7	13.85	0.128646	7	11.5332	0	668.993	6.405e-17	122.39	4.41803e-11	3	2873.27	-0.690543	57.8031	0
High	sPAAPQNTEANDGFAtDSEDDGAk	3	2	1	F1NVI5	N-Term(TMT10); T16(Phospho); K24(TMT10)	0	0.981492	S(1): 0.0; T(8): 0.0; T(16): 98.1; S(18): 1.9	0.0774295	3	3.57676	0.0743177	3	5.71115	0.112192	3	6.82723	0.0936702	3	0.0573782	0.113283	3	4.9323	0.11596	3	1.49669	0.132211	3	2.51228	0.145903	3	2.26645	0.148314	3	2.04654	0	535.929	6.611e-15	122.38	4.7982e-11	3	2946.31	1.09425	46.2489	0
High	lREGsDGsDEEDQGQAADGMEVAMADR	3	2	1	F1NYF5	N-Term(TMT10); S5(Phospho); S8(Phospho)	0	1	S(5): 100.0; S(8): 100.0	0.0955594	3	1.67394	0.0926995	3	5.54935	0.115341	3	0.544711	0.107695	3	0.368894	0.115735	3	2.27529	0.107489	3	3.38936	0.118664	3	2.69239	0.122465	3	1.20054	0.121259	3	7.37661	0	698.809	4.794e-16	121.62	3.08172e-11	3	3228.27	1.46704	57.1733	1
High	tPDETNYNSIDcQFSDPTLTLDSGsNAENDGLSGGLGQR	2	2	1	A0A1D5PU96	N-Term(TMT10); C12(Carbamidomethyl); S25(Phospho)	0	0.980955	T(1): 0.0; T(5): 0.0; Y(7): 0.0; S(9): 0.0; S(15): 0.0; T(18): 0.0; T(20): 0.0; S(23): 1.9; S(25): 98.1; S(33): 0.0	0.109928	2	3.2994	0.102434	2	1.71903	0.1063	2	0.368288	0.126945	2	3.66275	0.115386	2	16.5263	0.125354	2	7.10504	0.0938529	2	10.0774	0.110749	2	6.93889	0.107475	2	11.3683	0	605.567	2.291e-18	120.64	1.18703e-10	4	4454.97	6.55247	81.1534	0
High	aALLAQYANVtDEEDGDDEQDSSTATAVNIGSEk	6	1	1	Q5ZK95	N-Term(TMT10); T11(Phospho); K34(TMT10)	0	1	Y(7): 0.0; T(11): 100.0; S(22): 0.0; S(23): 0.0; T(24): 0.0; T(26): 0.0; S(32): 0.0	0.0991674	6	3.46939	0.0954768	6	2.96263	0.116708	6	8.55797	0.115965	6	6.37117	0.117135	6	4.03232	0.116491	6	1.66489	0.115082	6	6.76462	0.109336	6	3.22098	0.108858	6	3.59573	0	628.217	2.472e-16	119.73	1.42116e-10	4	4065.88	1.88248	80.7456	0
High	sTEASDFENIEsPSNEIDSSASVENR	3	3	1	E1C1R4	N-Term(TMT10); S12(Phospho)	0	1	S(1): 0.0; T(2): 0.0; S(5): 0.0; S(12): 100.0; S(14): 0.0; S(19): 0.0; S(20): 0.0; S(22): 0.0	0.0923144	3	3.15274	0.083451	3	5.38287	0.10991	3	2.41898	0.096363	3	9.07465	0.116273	3	1.94985	0.117842	3	5.91614	0.114285	3	0.58001	0.13284	3	1.10844	0.126158	3	0.0603009	0	502.714	2.891e-17	119.46	8.64021e-11	3	3123.35	1.7841	60.3085	0
High	aGGGGLELGAGsAGGsPALSGGQAR	3	1	1	A0A1D5P8F7	N-Term(TMT10); S12(Phospho); S16(Phospho)	0	1	S(12): 100.0; S(16): 100.0; S(20): 0.0	0.106885	3	1.51363	0.0942819	3	15.9545	0.129556	3	7.75665	0.112658	3	13.4581	0.128039	3	1.90092	0.117576	3	3.33128	0.100371	3	10.1783	0.100042	3	18.5233	0.107843	3	14.2969	0	610.219	2.668e-16	118.75	8.49453e-11	2	2444.12	-0.845896	55.8561	0
High	sAcLGTDEDsQDSSDGAPSAPR	3	2	1	Q9DF19	N-Term(TMT10); C3(Carbamidomethyl); S10(Phospho)	0	1	S(1): 0.0; T(6): 0.0; S(10): 100.0; S(13): 0.0; S(14): 0.0; S(19): 0.0	0.0722386	3	1.74149	0.0831344	3	1.73199	0.120324	3	12.6979	0.0995182	3	0.139487	0.117471	3	1.94526	0.125358	3	1.08972	0.135995	3	0.735786	0.118083	3	15.3452	0.123068	3	2.53322	0	462.499	2.59e-13	118.15	6.2009e-11	3	2532.04	-0.318646	37.6153	0
High	dNLEANPNGPADNVsEDEGQTNNQR	3	1	1	F1NBQ1	N-Term(TMT10); S15(Phospho)	0	1	S(15): 100.0; T(21): 0.0	0.0920522	3	0.617217	0.0856437	3	1.85632	0.113312	3	0.140504	0.0981625	3	2.60245	0.111258	3	0.0720863	0.117041	3	4.56833	0.120667	3	3.39846	0.134344	3	3.2807	0.132311	3	10.4422	0	592.17	2.794e-16	117.97	1.14903e-10	3	3007.29	0.831752	38.6079	0
High	eILFDGGGGGPPIGDLsQ	6	2	1	A0A3Q3AVR0	N-Term(TMT10); S17(Phospho)	0	1	S(17): 100.0	0.0950151	6	2.2547	0.0841131	6	2.55662	0.118903	6	5.07679	0.103893	6	6.00978	0.122212	6	4.11548	0.12411	6	6.27391	0.112803	6	1.48181	0.116079	6	2.93187	0.121313	6	3.20497	0	461.704	2.998e-13	117.75	1.10381e-10	2	2037.98	1.03784	86.878	0
High	eHAPDVNMEDsPPVsDSDEQQESAR	3	2	1	A0A1L1RMI5	N-Term(TMT10); S11(Phospho); S15(Phospho)	0	0.999764	S(11): 100.0; S(15): 100.0; S(17): 0.0; S(23): 0.0	0.104217	3	3.6929	0.0988073	3	1.06086	0.111992	3	3.25554	0.112509	3	3.37986	0.116023	3	5.94772	0.118285	3	11.3673	0.108058	3	3.31562	0.1119	3	8.95934	0.116341	3	0.536549	0	725.242	6.66e-17	117.51	5.99676e-11	3	3158.25	1.03616	42.6411	0
High	dNYGPVAQPQVPVGsSVDLNR	4	8	1	A0A3Q2UCJ8	N-Term(TMT10); S15(Phospho)	0	0.9999	Y(3): 0.0; S(15): 100.0; S(16): 0.0	0.0942092	3	3.502	0.0860778	3	0.925874	0.119837	3	1.32384	0.0958175	3	7.8907	0.118641	3	0.467563	0.115848	3	6.3125	0.117052	3	4.06498	0.129113	3	0.416517	0.120281	3	0.958834	0	688.29	8.612e-16	117.47	1.78255e-10	2	2521.23	0.544463	64.0641	0
High	fLESGGQDGAAADDDLEDLETDEETDLEEGDDDEQk	2	3	1	A0A1D5PV06	N-Term(TMT10); K36(TMT10)	0			0.115522	2	6.33562	0.110235	2	7.88309	0.113368	2	0.718732	0.125124	2	1.18532	0.121378	2	3.53963	0.100811	2	3.9463	0.102282	2	6.18803	0.102899	2	5.28076	0.10785	2	4.09477	0		6.006e-19	117.41	2.09329e-10	4	4373.91	2.35242	89.117	0
High	qWNLAsPSEENFNEGDILEYTk	4	4	1	A0A1D5NXF0	N-Term(TMT10); S6(Phospho); K22(TMT10)	0	1	S(6): 100.0; S(8): 0.0; Y(20): 0.0; T(21): 0.0	0.0805386	4	6.78779	0.0782519	4	6.35509	0.0987143	4	2.30365	0.0948733	4	0.443387	0.110217	4	9.61025	0.103214	4	7.94329	0.140349	4	8.06195	0.14151	4	9.96333	0.151355	4	4.04016	0	539.823	2.351e-12	116.37	2.9561e-10	3	3122.48	1.58717	96.7707	0
High	nVAPEPEVTQSNEEDsDDDVLAPSGSVGSGPSDER	2	4	2	A0A3Q3A497;A0A3Q3ASB1	N-Term(TMT10); S16(Phospho)	0	1	T(9): 0.0; S(11): 0.0; S(16): 100.0; S(24): 0.0; S(26): 0.0; S(29): 0.0; S(32): 0.0																												0	537.225	1.5e-16	116.09	2.48251e-10	3	3894.69	1.63804	58.5417	0
High	fEVSSANLNSVTSSPMAPATTDQQAAVsPQSGQNNk	3	1	1	E1BYD1	N-Term(TMT10); S28(Phospho); K36(TMT10)	0	1	S(4): 0.0; S(5): 0.0; S(10): 0.0; T(12): 0.0; S(13): 0.0; S(14): 0.0; T(20): 0.0; T(21): 0.0; S(28): 100.0; S(31): 0.0	0.090962	3	2.284	0.0914047	3	1.25571	0.122325	3	7.29389	0.108746	3	1.22634	0.119881	3	2.71766	0.123444	3	4.27352	0.114868	3	2.05261	0.120312	3	5.6859	0.119496	3	6.4583	0	654.644	3.399e-18	115.55	3.74594e-10	4	4202.02	1.13749	73.9634	0
High	vATAQDDITGDGTTSNVLIIGELLk	2	1	1	Q5ZJ54	N-Term(TMT10); K25(TMT10)	0			0.091379	2	1.50403	0.084691	2	2.3631	0.116495	2	7.55025	0.103117	2	7.22317	0.12455	2	7.00159	0.121014	2	16.1424	0.117834	2	8.26998	0.113601	2	16.3405	0.124623	2	15.7572	0		1.963e-16	115.44	1.82314e-10	3	3002.67	1.66635	113.413	0
High	tEVQEcSVLsENEYDIsPEGHDLR	1	2	1	A0A3Q2U7R0	N-Term(TMT10); C6(Carbamidomethyl); S10(Phospho); S17(Phospho)	0	1	T(1): 0.0; S(7): 0.0; S(10): 100.0; Y(14): 0.0; S(17): 100.0	0.100094	1		0.0871785	1		0.122221	1		0.101438	1		0.118441	1		0.107116	1		0.114863	1		0.126042	1		0.122607	1		0	594.218	2.709e-14	115.29	1.81474e-10	3	3195.35	0.733946	64.2012	0
High	dDEMAELsDGEEAWEEEEEQQEQGTGEGLR	2	1	1	F1NYG2	N-Term(TMT10); S8(Phospho)	0	1	S(8): 100.0; T(25): 0.0	0.110119	2	3.31939	0.0999017	2	10.5771	0.109521	2	2.55143	0.121978	2	4.51257	0.106594	2	8.73161	0.106517	2	1.46558	0.111929	2	4.21896	0.113412	2	6.99723	0.119142	2	8.01401	0	599.452	2.353e-18	114.71	1.7985e-10	3	3734.51	2.35067	72.598	0
High	lSAITMALQYGSEsDEDAALAAAAR	5	6	1	A0A1D5PJG5	N-Term(TMT10); S14(Phospho)	0	1	S(2): 0.0; T(5): 0.0; Y(10): 0.0; S(12): 0.0; S(14): 100.0	0.0890853	5	14.3064	0.0887558	5	15.2493	0.118169	5	6.26481	0.106537	5	4.46207	0.123959	5	2.6666	0.111534	5	11.1488	0.115137	5	1.83449	0.113386	5	8.07819	0.13241	5	7.24938	0	520.985	1.065e-15	114.27	4.07968e-10	3	2834.35	1.06767	102.014	0
High	rQsGLYEAQNTSAVNScAQDR	1	7	2	A0A3Q3ADT5;A0A1D5NV97	N-Term(TMT10); S3(Phospho); C17(Carbamidomethyl)	0	1	S(3): 100.0; Y(6): 0.0; T(11): 0.0; S(12): 0.0; S(16): 0.0																												0	551.258	1.017e-14	114.18	3.2408e-10	3	2664.21	1.31638	35.8355	1
High	rDDDDsYSIDLTADsPAAAAPR	3	5	2	O42130;F1NZF0	N-Term(TMT10); S6(Phospho); S15(Phospho)	0	0.999993	S(6): 100.0; Y(7): 0.0; S(8): 0.0; T(12): 0.0; S(15): 100.0																												0	660.646	1.123e-13	114.11	1.62829e-10	3	2711.15	0.752746	56.0923	1
High	qNsQLPAQVQNGPSQEELDIQR	2	6	1	A0A3S5ZP68	N-Term(TMT10); S3(Phospho)	0	1	S(3): 100.0; S(14): 0.0	0.0819287	2	4.17004	0.0787369	2	5.79908	0.114701	2	3.81306	0.106639	2	5.85776	0.119815	2	7.48345	0.115199	2	4.91125	0.125529	2	10.2755	0.13435	2	6.36152	0.122203	2	4.06042	0	496.494	1.982e-13	113.53	4.49376e-10	3	2788.35	0.72107	56.7246	0
High	vHPFDsDssEDEVDWQDTR	3	1	1	F1NSY0	N-Term(TMT10); S6(Phospho); S8(Phospho); S9(Phospho)	0	1	S(6): 100.0; S(8): 100.0; S(9): 100.0; T(18): 0.0	0.0869187	3	1.59828	0.0786775	3	4.87758	0.109138	3	16.8896	0.0864446	3	8.52333	0.121829	3	5.68011	0.102978	3	0.468468	0.127316	3	11.0649	0.150148	3	15.0189	0.138154	3	13.301	0	469.366	1.532e-10	113.03	6.66968e-11	3	2733	1.26473	67.1631	0
High	yTFDFsEEEDDADDDDDANNNNDLDELk	7	3	1	A0A3Q3B2I8	N-Term(TMT10); S6(Phospho); K28(TMT10)	0	1	Y(1): 0.0; T(2): 0.0; S(6): 100.0	0.108968	6	5.38864	0.100956	6	9.21684	0.108891	6	3.61168	0.119413	6	5.21727	0.108791	6	6.78901	0.112921	6	5.23228	0.109695	6	4.71372	0.114894	6	1.86538	0.118476	6	4.1073	0	584.208	1.766e-13	112.96	2.71122e-10	3	3821.55	2.21379	82.8737	0
High	gEPGLEEEEEGEEDsGPEGDGEEEPLLR	1	2	1	A0A1D5PM73	N-Term(TMT10); S15(Phospho)	0	1	S(15): 100.0	0.10842	1		0.0934725	1		0.111072	1		0.114264	1		0.103963	1		0.12338	1		0.123035	1		0.107724	1		0.114671	1		0	503.811	3.472e-16	112.53	3.49044e-10	3	3322.39	1.29934	61.798	0
High	eEQLLSPTSGGGPVSSQEDEAEEEsDNELSSGTGDVSk	1	3	1	A0A1D5PWR6	N-Term(TMT10); S25(Phospho); K38(TMT10)	0	0.999924	S(6): 0.0; T(8): 0.0; S(9): 0.0; S(15): 0.0; S(16): 0.0; S(25): 100.0; S(30): 0.0; S(31): 0.0; T(33): 0.0; S(37): 0.0	0.108239	1		0.0978046	1		0.110812	1		0.121434	1		0.114185	1		0.114334	1		0.107429	1		0.105121	1		0.120641	1		0	352.581	8.128e-12	112.36	7.43669e-10	4	4418.99	2.16178	64.6191	0
High	sLEEFYcDPYGEETDGAQEQADDVsLTPR	2	5	1	A0A3Q2U6J3	N-Term(TMT10); C7(Carbamidomethyl); S25(Phospho)	0	0.999986	S(1): 0.0; Y(6): 0.0; Y(10): 0.0; T(14): 0.0; S(25): 100.0; T(27): 0.0	0.103703	2	8.43507	0.0986004	2	0.7118	0.117208	2	7.70828	0.111621	2	4.79105	0.119557	2	4.00483	0.124421	2	0.706661	0.0983907	2	1.36364	0.107027	2	9.10661	0.118731	2	6.2572	0	494.118	2.12e-15	112.14	5.28465e-10	3	3630.54	2.02138	78.1697	0
High	dNLTLWTSDQQDEEAGEGNN	29	1	1	Q5ZKJ2	N-Term(TMT10)	0			0.0906475	29	5.97138	0.0873895	29	5.7675	0.1157	29	4.77283	0.101444	29	6.44079	0.122047	29	4.36616	0.121777	29	5.4916	0.11528	29	8.31913	0.121699	29	7.1131	0.121965	29	7.03161	0		2.322e-11	112.1	3.41285e-10	3	2465.1	2.08868	65.1033	0
High	ksPLIESTANLDNNQTQk	3	4	1	A0A1D5PPA0	N-Term(TMT10); K1(TMT10); S2(Phospho); K18(TMT10)	0	1	S(2): 100.0; S(7): 0.0; T(8): 0.0; T(16): 0.0	0.0651072	3	15.519	0.0612448	3	23.5354	0.0874469	3	11.8024	0.070835	3	21.1661	0.128756	3	23.6299	0.0907718	3	13.0099	0.147776	3	1.76774	0.149953	3	5.03037	0.191165	3	14.8261	0	625.609	2.667e-12	112.06	5.75317e-10	3	2768.48	0.935084	58.8181	1
High	sLLSHEFQDEtDtEEETLYSSk	4	1	1	E1BYS4	N-Term(TMT10); T11(Phospho); T13(Phospho); K22(TMT10)	0	1	S(1): 0.0; S(4): 0.0; T(11): 100.0; T(13): 100.0; T(17): 0.0; Y(19): 0.0; S(20): 0.0; S(21): 0.0	0.0861377	4	2.9848	0.0787294	4	8.70521	0.0995325	4	2.27606	0.0864814	4	5.64008	0.103798	4	1.7136	0.107297	4	1.88078	0.129097	4	5.36092	0.14203	4	1.0677	0.164932	4	6.25599	0	621.033	3.276e-14	111.88	5.94149e-10	3	3206.41	1.11169	74.5713	0
High	aVSTNDEEEDEGELFDFDsGDEIPEADR	1	2	1	A0A1D5PMB4	N-Term(TMT10); S19(Phospho)	0	1	S(3): 0.0; T(4): 0.0; S(19): 100.0	0.117228	1		0.0855459	1		0.121771	1		0.109379	1		0.11896	1		0.106797	1		0.109284	1		0.104187	1		0.126849	1		0	472.749	8.045e-16	111.84	4.00637e-10	3	3439.42	4.2819	78.1905	0
High	vREDDEDsDDDGsDEEIDESLAAQFLNSGNVR	5	5	1	A0A1D5PCA7	N-Term(TMT10); S8(Phospho); S13(Phospho)	0	1	S(8): 100.0; S(13): 100.0; S(20): 0.0; S(28): 0.0	0.0886979	5	16.0947	0.0826706	5	8.31542	0.111532	5	3.99171	0.11067	5	7.85923	0.11871	5	4.27092	0.108977	5	11.0074	0.110799	5	1.53884	0.123581	5	22.1692	0.124377	5	15.6851	0	520.652	3.823e-16	111.48	4.67978e-10	3	3930.6	2.21532	91.3581	1
High	lDPPPDELENLDIsSFQAPEDLLDGcR	4	1	1	A0A1D5P3M9	N-Term(TMT10); S14(Phospho); C26(Carbamidomethyl)	0	0.982456	S(14): 98.2; S(15): 1.8	0.0980527	2	3.48209	0.0819368	2	0.165245	0.106969	2	3.3639	0.1108	2	4.49581	0.120474	2	3.30237	0.135742	2	5.25413	0.105176	2	16.3103	0.124423	2	12.1101	0.115162	2	0.922612	0	562.418	6.697e-14	110.91	9.75992e-10	3	3364.56	2.69235	112.857	0
High	lsEDDEDDDEDEDDDEDDEDDLDDDEEEIk	1	3	1	P16039	N-Term(TMT10); S2(Phospho); K30(TMT10)	0	1	S(2): 100.0	0.144241	1		0.124342	1		0.0894658	1		0.15429	1		0.0851532	1		0.100856	1		0.0919194	1		0.0968513	1		0.112882	1		0	628.532	5.988e-15	110.84	1.80898e-10	3	4113.5	-1.59444	60.2073	0
High	vGTLstGEsGDEsDEFSQPR	3	2	1	E1BVP1	N-Term(TMT10); S5(Phospho); T6(Phospho); S9(Phospho); S13(Phospho)	0	0.999981	T(3): 0.0; S(5): 100.0; T(6): 100.0; S(9): 100.0; S(13): 100.0; S(17): 0.0	0.0935251	3	2.19467	0.0901908	3	1.26956	0.116956	3	0.948827	0.0983101	3	1.19522	0.136966	3	6.92647	0.112188	3	9.42562	0.11122	3	9.83883	0.113341	3	5.79696	0.121469	3	0.653856	0	557.888	1.992e-09	110.64	8.37089e-11	3	2646.96	2.94008	56.5113	0
High	eSLGAGQQTANLQDEDsEDDILNk	8	3	1	A0A1D5PQD8	N-Term(TMT10); S17(Phospho); K24(TMT10)	0	1	S(2): 0.0; T(9): 0.0; S(17): 100.0	0.10107	8	6.78062	0.0912735	8	2.07944	0.121825	8	3.36154	0.108269	8	3.80907	0.124983	8	5.76965	0.119359	8	3.7684	0.103588	8	6.64073	0.115836	8	2.04104	0.113617	8	11.9748	0	547.103	6.458e-16	110.39	1.00781e-09	3	3128.48	2.56214	65.8973	0
High	qITQEEDDsDEEVEPENYFSLSDR	3	1	1	A0A1D5PXQ6	N-Term(TMT10); S9(Phospho)	0	0.987238	T(3): 1.3; S(9): 98.7; Y(18): 0.0; S(20): 0.0; S(22): 0.0	0.106373	3	1.34485	0.0972789	3	0.276079	0.110841	3	2.2143	0.105259	3	0.661118	0.127078	3	4.59105	0.115878	3	4.98246	0.112281	3	4.39501	0.104323	3	1.67023	0.110682	3	9.88815	0	513.922	1.341e-15	110.31	5.61924e-10	3	3183.34	1.60009	72.2324	0
High	qQAAYYGQTLGQAQAHsQEQ	3	4	1	Q5ZM76	N-Term(TMT10); S17(Phospho)	0	1	Y(5): 0.0; Y(6): 0.0; T(9): 0.0; S(17): 100.0	0.084061	3	4.60798	0.0837069	3	2.5741	0.112511	3	2.2914	0.108665	3	1.62802	0.128826	3	1.68828	0.119443	3	7.85703	0.115305	3	4.82477	0.124107	3	2.49265	0.119686	3	0.930115	0	477.759	4.497e-13	109.94	8.04032e-10	3	2516.14	-0.0152031	44.8566	0
High	gVVPLAGTDGETTTQGLDGLSER	3	1	1	R4GM10	N-Term(TMT10)	0			0.0831614	3	0.777893	0.0783201	3	0.260389	0.120856	3	0.896069	0.100153	3	0.373694	0.124379	3	3.77201	0.121699	3	2.17192	0.113366	3	3.22495	0.124948	3	3.60842	0.12758	3	0.828745	0		1.41e-15	109.85	1.01858e-09	3	2502.29	0.70539	68.7649	0
High	eAEEEssGNEEEDEDENIEVVYSTTASVPk	17	2	1	Q5ZIE0	N-Term(TMT10); S6(Phospho); S7(Phospho); K30(TMT10)	0	1	S(6): 100.0; S(7): 100.0; Y(22): 0.0; S(23): 0.0; T(24): 0.0; T(25): 0.0; S(27): 0.0	0.102606	17	8.08835	0.0910614	17	4.85348	0.110192	17	9.19546	0.109727	17	5.08486	0.117345	17	5.89689	0.110742	17	6.4217	0.114944	17	3.83584	0.119601	17	3.95938	0.127826	17	7.43025	0	775.317	2.028e-10	109.22	1.02381e-09	4	3933.67	1.62805	76.7227	0
High	fSAGcQGLEEQEGDsEsEPLEHSR	3	2	1	A0A1D5PBJ0	N-Term(TMT10); C5(Carbamidomethyl); S15(Phospho); S17(Phospho)	0	1	S(2): 0.0; S(15): 100.0; S(17): 100.0; S(23): 0.0	0.0969523	3	1.23931	0.0926954	3	0.292123	0.117597	3	0.20545	0.107852	3	6.19509	0.131159	3	6.29976	0.129089	3	6.24465	0.100712	3	1.01836	0.110154	3	1.30969	0.112749	3	0.356471	0	501.822	7.581e-14	108.44	5.3707e-10	3	3067.23	0.816899	55.4754	0
High	nSGDVLETFNFLENADDsDEEEESDmIEDIAEGk	4	6	1	A0A1D5PD87	N-Term(TMT10); S18(Phospho); M26(Oxidation); K34(TMT10)	0	0.999996	S(2): 0.0; T(8): 0.0; S(18): 100.0; S(24): 0.0	0.102576	3	0.0479973	0.0969816	3	25.9849	0.102085	3	2.15674	0.126119	3	4.57197	0.105652	3	18.4007	0.10351	3	3.54564	0.114055	3	0.136818	0.126468	3	4.67423	0.120081	3	2.66821	0	425.786	5.07e-16	108.2	2.04936e-09	3	4360.89	2.76893	112.306	0
High	yAEIssDEDNDsEEAFESSR	3	5	2	A0A1D5PIN0;F1NJ66	N-Term(TMT10); S5(Phospho); S6(Phospho); S12(Phospho)	0	1	Y(1): 0.0; S(5): 100.0; S(6): 100.0; S(12): 100.0; S(18): 0.0; S(19): 0.0																												0	587.304	2.734e-10	108.03	1.92026e-10	2	2748.97	1.6581	52.2217	0
High	asPGPYSGGAQPDGPGHEEMSPLDR	3	1	1	F1NNH9	N-Term(TMT10); S2(Phospho)	0	1	S(2): 100.0; Y(6): 0.0; S(7): 0.0; S(21): 0.0	0.0927733	3	2.2207	0.0853085	3	3.18767	0.11888	3	4.22823	0.095403	3	14.1572	0.149782	3	8.84982	0.112798	3	2.65278	0.114727	3	5.30111	0.108861	3	5.43381	0.121693	3	2.42706	0	575.586	1.027e-13	108.01	1.07367e-09	2	2818.24	2.83893	49.9648	0
High	eAPVAEGEEEDsDDDVEPIAEFR	5	1	1	F1NYD4	N-Term(TMT10); S12(Phospho)	0	1	S(12): 100.0	0.0908719	5	1.88405	0.0898224	5	9.24882	0.114585	5	4.05968	0.110014	5	3.24727	0.111942	5	4.87769	0.11589	5	2.5426	0.11551	5	4.2599	0.120306	5	2.23906	0.127983	5	4.09089	0	552.625	2.367e-14	107.87	9.73299e-10	3	2857.22	2.37398	68.1151	0
High	lSEDDEDDDEDEDDDEDDEDDLDDDEEEIk	3	3	1	P16039	N-Term(TMT10); K30(TMT10)	0			0.135734	3	3.40149	0.121611	3	0.696323	0.0968636	3	6.68385	0.148884	3	2.75536	0.0930689	3	2.54326	0.0945261	3	0.149653	0.0970441	3	5.12284	0.104316	3	0.964061	0.113154	3	0.617618	0		1.155e-16	107.73	6.14749e-10	3	4033.55	3.22171	57.6916	0
High	lDLWNLNNDTEVPTASITVEGNPALNR	4	2	1	Q5ZK94	N-Term(TMT10)	0			0.087936	4	9.49222	0.0930016	4	3.88897	0.121955	4	5.00759	0.111661	4	4.66331	0.121253	4	8.13914	0.112033	4	6.04999	0.1139	4	5.23306	0.117499	4	3.00535	0.119992	4	4.07556	0		3.354e-15	107.69	2.24344e-09	3	3195.65	1.73753	103.875	0
High	nSLLAGGDDDTMsVIsGIsSR	3	2	1	A0A1D5PY29	N-Term(TMT10); S13(Phospho); S16(Phospho); S19(Phospho)	0	0.999224	S(2): 0.0; T(11): 0.0; S(13): 100.0; S(16): 100.0; S(19): 99.9; S(20): 0.1	0.0897316	3	9.28576	0.0770265	3	9.69615	0.117799	3	9.24344	0.106677	3	6.63051	0.117191	3	9.86356	0.121758	3	8.85298	0.122548	3	1.95504	0.1195	3	9.78579	0.125477	3	5.45138	0	510.869	1.188e-10	107.56	7.4803e-10	2	2564.07	3.96137	74.6404	0
High	lAELDNSAFLDEDsNQPMPLDR	6	1	1	F1P3V9	N-Term(TMT10); S14(Phospho)	0	1	S(7): 0.0; S(14): 100.0	0.0926958	6	9.81718	0.0826966	6	2.71994	0.112652	6	4.18877	0.102791	6	2.54503	0.120058	6	4.26944	0.11373	6	2.45387	0.120042	6	6.85248	0.123273	6	2.13927	0.130094	6	3.05973	0	505.371	2.145e-15	106.91	1.91788e-09	3	2799.28	0.628046	86.9663	0
High	nSAAETEDDEsDGEDR	2	4	1	A0A1D5PIN0	N-Term(TMT10); S11(Phospho)	0	1	S(2): 0.0; T(6): 0.0; S(11): 100.0	0.105135	2	7.78894	0.0936488	2	5.96588	0.124674	2	4.50285	0.109979	2	2.794	0.12466	2	6.11403	0.122163	2	3.68503	0.104196	2	4.27844	0.109462	2	7.55292	0.105412	2	4.28968	0	468.655	3.159e-12	106.52	2.94153e-10	2	2048.78	0.4057	15.7035	0
High	aALGLQDsDDEDTAVDIDEQIESmFNSk	9	1	1	E1BSC0	N-Term(TMT10); S8(Phospho); M24(Oxidation); K28(TMT10)	0	1	S(8): 100.0; T(13): 0.0; S(23): 0.0; S(27): 0.0	0.0913701	9	3.89245	0.0906035	9	7.51741	0.118747	9	3.63311	0.109583	9	1.23219	0.118937	9	5.0361	0.116847	9	6.10637	0.113101	9	6.18259	0.120602	9	6.41752	0.121325	9	7.90166	0	571.574	5.083e-14	106.51	2.63785e-09	3	3610.64	0.198931	102.512	0
High	lSQsDDEDGSSGLTTQEIR	5	3	1	F1NQS9	N-Term(TMT10); S4(Phospho)	0	0.999997	S(2): 0.0; S(4): 100.0; S(10): 0.0; S(11): 0.0; T(14): 0.0; T(15): 0.0	0.0983624	5	1.70033	0.0886788	5	2.41867	0.119347	5	4.04183	0.103281	5	9.8316	0.120788	5	4.41835	0.118129	5	2.02246	0.110867	5	3.61172	0.117304	5	0.960682	0.122334	5	7.1255	0	548.864	1.019e-15	106.46	1.31499e-09	2	2347.06	2.19811	51.1504	0
High	sQEDEEEISTsPGVSEFVSDAFDAcNLNQEDLR	6	1	1	F1NI13	N-Term(TMT10); S11(Phospho); C25(Carbamidomethyl)	0.0185	0.969783	S(1): 0.0; S(9): 0.0; T(10): 1.5; S(11): 97.0; S(15): 1.5; S(19): 0.0	0.0910339	3	11.2288	0.0911759	3	3.24344	0.115939	3	3.9304	0.105734	3	0.724543	0.127984	3	1.61731	0.1185	3	4.69311	0.108604	3	5.89972	0.125814	3	7.34187	0.116675	3	5.92489	0	492.723	1.035e-16	106.39	2.50395e-09	4	4026.73	1.5007	98.6919	0
High	dLGMPVEDEDDIEsGDQADEDEDGDEEEQD	3	3	1	F1NJ69	N-Term(TMT10); S14(Phospho)	0	1	S(14): 100.0	0.12634	3	1.21214	0.110936	3	0.108395	0.102767	3	8.27262	0.140204	3	2.96013	0.106371	3	4.92258	0.0971056	3	3.39388	0.0982008	3	2.82671	0.115809	3	15.6531	0.1088	3	0.225043	0	327.251	3.213e-12	106.36	5.00562e-10	3	3649.34	-0.258965	64.2165	0
High	asGAAENEEEDEEDGER	2	1	1	F1NAJ2	N-Term(TMT10); S2(Phospho)	0	1	S(2): 100.0	0.107076	2	8.07902	0.0886633	2	4.37467	0.113763	2	6.04088	0.10373	2	4.02512	0.107179	2	0.238089	0.11723	2	10.4494	0.117559	2	2.84881	0.123945	2	2.82592	0.120155	2	3.62997	0	627.635	7.597e-17	106.23	3.76406e-10	2	2145.83	1.50383	24.07	0
High	eLDQEDEENsEEDETDSGTMVR	3	3	1	A0A1D5NX66	N-Term(TMT10); S10(Phospho)	0	1	S(10): 100.0; T(15): 0.0; S(17): 0.0; T(19): 0.0	0.0978073	3	2.16288	0.0881523	3	1.59077	0.113564	3	4.02287	0.107072	3	0.43227	0.119504	3	1.62537	0.117817	3	2.05577	0.117694	3	1.05395	0.113472	3	2.2743	0.123684	3	8.69425	0	490.957	3.657e-13	106	7.24679e-10	3	2866.13	0.361144	43.3964	0
High	aAEDNSSAGFDSSNPSNQGsPGTNLQQGTVQFk	2	1	1	F1NZ19	N-Term(TMT10); S20(Phospho); K33(TMT10)	0	1	S(6): 0.0; S(7): 0.0; S(12): 0.0; S(13): 0.0; S(16): 0.0; S(20): 100.0; T(23): 0.0; T(29): 0.0	0.0872799	2	7.20428	0.0824371	2	1.16338	0.111131	2	0.27393	0.0984317	2	5.64565	0.116582	2	0.906745	0.115964	2	0.880678	0.122047	2	0.743288	0.136192	2	9.16911	0.129493	2	0.7448	0	462.862	8.591e-17	105.97	3.56505e-09	4	3878.8	4.16859	62.0512	0
High	qMNMsPPPGNAGPVIMSLEEk	9	1	1	A0A3Q3A2E9	N-Term(TMT10); S5(Phospho); K21(TMT10)	0	1	S(5): 100.0; S(17): 0.0	0.087656	9	8.2068	0.0832032	9	6.0016	0.11414	9	4.67298	0.100131	9	1.88568	0.117061	9	4.42952	0.119564	9	3.75289	0.117658	9	4.34565	0.128411	9	5.30367	0.125444	9	7.38952	0	571.797	2.896e-13	105.54	3.26867e-09	3	2765.35	1.86421	89.3692	0
High	tDEPSTQLDQDTQVQDMDEGsDDEDESQk	3	2	1	F1NU16	N-Term(TMT10); S21(Phospho); K29(TMT10)	0	1	T(1): 0.0; S(5): 0.0; T(6): 0.0; T(12): 0.0; S(21): 100.0; S(27): 0.0	0.109463	3	0.321996	0.103542	3	8.27454	0.107929	3	7.39204	0.123113	3	11.6013	0.119471	3	3.74855	0.112069	3	3.80873	0.105299	3	0.641428	0.105028	3	1.94978	0.113229	3	6.5429	0	468.261	2.352e-16	105.49	2.14408e-09	4	3823.6	1.52311	52.2831	0
High	vYTISANGsPLADGNDVFITVPVGGGESIR	10	2	1	A0A3Q2UF47	N-Term(TMT10); S9(Phospho)	0	0.999593	Y(2): 0.0; T(3): 0.0; S(5): 0.0; S(9): 100.0; T(20): 0.0; S(28): 0.0	0.0909834	10	11.5818	0.0954991	10	8.43071	0.120209	10	11.0011	0.107391	10	4.96531	0.114581	10	11.4883	0.120829	10	10.7045	0.111182	10	4.43649	0.121079	10	12.2656	0.116942	10	10.5546	0	500.446	3.189e-17	105.47	3.77727e-09	3	3314.66	1.46939	99.6296	0
High	kVsAAGcSPcESSPASTPLGEQR	10	2	2	P18302;A0A1D5PTK7	K1(TMT10); N-Term(TMT10); S3(Phospho); C7(Carbamidomethyl); C10(Carbamidomethyl)	0	1	S(3): 100.0; S(8): 0.0; S(12): 0.0; S(13): 0.0; S(16): 0.0; T(17): 0.0																												0	555.843	9.723e-17	105.46	2.90562e-09	3	2914.39	1.29299	46.694	1
High	eGGGGAVGPGAAGPGAGGGsPEk	3	1	1	Q5ZHY5	N-Term(TMT10); S20(Phospho); K23(TMT10)	0	1	S(20): 100.0	0.0929919	3	7.926	0.0858577	3	3.3235	0.125284	3	3.39395	0.102937	3	0.747341	0.126572	3	0.332896	0.128866	3	0.67307	0.107215	3	1.26612	0.123955	3	9.06908	0.115992	3	7.69043	0	727.622	1.175e-16	105.33	2.26118e-09	2	2332.14	1.4554	39.6813	0
High	aSLQSGQEGNGDsPGSQFSk	3	2	1	A0A1D5PUG9	N-Term(TMT10); S13(Phospho); K20(TMT10)	0	1	S(2): 0.0; S(5): 0.0; S(13): 100.0; S(16): 0.0; S(19): 0.0	0.0946098	3	1.85291	0.0909484	3	2.48664	0.122989	3	0.818559	0.106264	3	3.1643	0.123375	3	0.318368	0.142174	3	9.66476	0.105121	3	2.15056	0.108496	3	0.388455	0.105486	3	0.798498	0	376.392	2.198e-12	105.33	2.65392e-09	3	2519.19	2.05044	49.7798	0
High	gGGFssDEEGPSSGTAGGGMEIFWPR	4	1	1	E1BUG1	N-Term(TMT10); S5(Phospho); S6(Phospho)	0	1	S(5): 100.0; S(6): 100.0; S(12): 0.0; S(13): 0.0; T(15): 0.0	0.0936172	4	4.79851	0.0940353	4	3.40925	0.123931	4	3.62042	0.108903	4	6.07248	0.121299	4	1.92121	0.118796	4	4.55187	0.116599	4	9.51809	0.112662	4	9.08649	0.120777	4	4.1308	0	395.076	3.014e-12	105.32	1.27494e-09	3	2961.2	1.12491	91.3967	0
High	rTADssssEDEEEYVVEk	1	1	1	A0A1D5NZ92	N-Term(TMT10); S5(Phospho); S6(Phospho); S7(Phospho); S8(Phospho); K18(TMT10)	0	1	T(2): 0.0; S(5): 100.0; S(6): 100.0; S(7): 100.0; S(8): 100.0; Y(14): 0.0	0.0942536	1		0.0881323	1		0.109408	1		0.0949396	1		0.116763	1		0.119752	1		0.118706	1		0.124753	1		0.133292	1		0	671.114	2.812e-09	105.16	7.63498e-10	3	2838.09	1.87729	55.4942	1
High	sTLTVTNPQLSESPEADSEsVIsVLDSEDVIR	3	2	1	A0A3Q2U0K2	N-Term(TMT10); S20(Phospho); S23(Phospho)	0	0.999946	S(1): 0.0; T(2): 0.0; T(4): 0.0; T(6): 0.0; S(11): 0.0; S(13): 0.0; S(18): 0.0; S(20): 100.0; S(23): 100.0; S(27): 0.0	0.10324	3	0.0686099	0.100508	3	1.33123	0.104776	3	4.72597	0.10973	3	4.7446	0.106406	3	8.24903	0.109063	3	0.582695	0.117803	3	0.0282159	0.126814	3	7.71238	0.121603	3	3.68337	0	595.008	1.485e-15	105.12	4.22348e-09	3	3806.78	1.01511	96.2425	0
High	gLVAAYSGDsDNDEDLLER	5	1	1	A0A1D5PQ66	N-Term(TMT10); S10(Phospho)	0	1	Y(6): 0.0; S(7): 0.0; S(10): 100.0	0.0904055	5	3.31621	0.0916236	5	3.14279	0.111387	5	1.5755	0.110964	5	5.33366	0.122775	5	2.11338	0.120263	5	4.12804	0.107469	5	2.00473	0.117276	5	5.05781	0.118618	5	6.47191	0	452.083	3.588e-11	104.83	1.87774e-09	3	2348.05	1.84823	68.1573	0
High	lVQDVANNTNEEAGDGTTTATVLAR	3	1	1	Q5ZL72	N-Term(TMT10)	0			0.0897114	3	1.65092	0.0829155	3	0.819816	0.112084	3	2.31341	0.104174	3	7.10307	0.125438	3	4.53549	0.120711	3	5.36335	0.115951	3	2.98488	0.114617	3	14.7338	0.122793	3	0.260378	0		3.077e-17	104.68	4.27553e-09	3	2789.42	1.60122	63.3979	0
High	vVDLQLGGTEsPLSLcSAAPR	3	2	1	A0A1D5P3B2	N-Term(TMT10); S11(Phospho); C16(Carbamidomethyl)	0	1	T(9): 0.0; S(11): 100.0; S(14): 0.0; S(17): 0.0	0.0921009	3	4.94966	0.0789339	3	3.60711	0.12091	3	0.819782	0.0975529	3	2.48332	0.134728	3	5.17974	0.126269	3	6.28654	0.113228	3	12.828	0.118558	3	0.94159	0.123428	3	13.1175	0	487.549	7.784e-13	104.66	3.38731e-09	3	2479.25	0.417659	85.4575	0
High	gAQESFVSNSVENSPEsPcSMEDTER	3	2	1	A0A452J804	N-Term(TMT10); S17(Phospho); C19(Carbamidomethyl)	0	1	S(5): 0.0; S(8): 0.0; S(10): 0.0; S(14): 0.0; S(17): 100.0; S(20): 0.0; T(24): 0.0	0.0980916	3	3.34944	0.0952232	3	8.34801	0.11578	3	1.09908	0.108602	3	0.838444	0.117442	3	2.44644	0.117083	3	1.18496	0.1049	3	2.41405	0.123053	3	0.370329	0.114671	3	0.120084	0	550.345	6.514e-16	104.26	2.45795e-09	3	3182.31	-0.708343	53.8556	0
High	vQGEAVSNIQENTQTPTVQEEsEEEEVDETGVEVk	121	3	1	A0A1D5PLP1	N-Term(TMT10); S22(Phospho); K35(TMT10)	0	1	S(7): 0.0; T(13): 0.0; T(15): 0.0; T(17): 0.0; S(22): 100.0; T(30): 0.0	0.100123	92	7.03534	0.0931237	92	7.11118	0.108273	92	6.1799	0.109552	92	5.9451	0.109291	92	4.9099	0.112388	92	5.99264	0.115174	92	5.96636	0.124734	92	5.26992	0.127967	92	5.8875	0	578.058	1.185e-16	104.23	5.63338e-09	4	4399.07	1.80075	72.3956	0
High	sPAAPQNTEANDGFAtDsEDDGAk	4	2	1	F1NVI5	N-Term(TMT10); T16(Phospho); S18(Phospho); K24(TMT10)	0	1	S(1): 0.0; T(8): 0.0; T(16): 100.0; S(18): 100.0	0.0927752	4	3.44121	0.0847811	4	1.53122	0.110972	4	2.22747	0.101969	4	2.60723	0.117789	4	4.45592	0.114967	4	4.15395	0.123801	4	4.14039	0.125471	4	3.06338	0.126553	4	6.24608	0	550.78	1.022e-12	104.21	2.35175e-09	3	3026.27	1.32012	45.827	0
High	yFAEsDEDDDFDMFN	10	4	1	A0A3Q3B2I8	N-Term(TMT10); S5(Phospho)	0	0.999998	Y(1): 0.0; S(5): 100.0	0.0948345	10	9.37865	0.0901448	10	4.3337	0.115267	10	5.85989	0.102189	10	2.05998	0.116855	10	4.50586	0.111299	10	3.11417	0.111019	10	6.94146	0.121662	10	5.99625	0.131014	10	5.31166	0	442.649	1.774e-09	104.16	3.05047e-10	2	2168.79	1.65131	88.6498	0
High	tQSNISQWTADcSEQLDGScsPSR	3	1	1	A0A3Q2UAJ1	N-Term(TMT10); C12(Carbamidomethyl); C20(Carbamidomethyl); S21(Phospho)	0	0.987388	T(1): 0.0; S(3): 0.0; S(6): 0.0; T(9): 0.0; S(13): 0.0; S(19): 0.0; S(21): 98.7; S(23): 1.3	0.0963586	3	11.8226	0.0816435	3	3.30767	0.118953	3	2.72486	0.104929	3	3.05706	0.119221	3	2.35069	0.124142	3	6.23498	0.105783	3	0.310784	0.118196	3	4.45153	0.120323	3	4.05344	0	632.663	1.435e-14	103.83	2.36394e-09	3	3023.27	0.110528	58.4009	0
High	lSDALGtDEEQVAPVPLSATEASAGIR	10	1	1	Q90631	N-Term(TMT10); T7(Phospho)	0	1	S(2): 0.0; T(7): 100.0; S(18): 0.0; T(20): 0.0; S(23): 0.0	0.0956471	10	9.16117	0.0862816	10	5.54487	0.112959	10	3.71319	0.104276	10	3.58898	0.119276	10	10.9301	0.115764	10	3.48154	0.116762	10	3.71514	0.117279	10	6.35431	0.128798	10	3.72893	0	502.65	1.684e-14	103.58	5.42901e-09	3	3006.49	2.2133	83.1505	0
High	lLGEDLGAAALsPAGAGLPGASGGEGDASSSEALLSR	5	1	1	Q5F3I7	N-Term(TMT10); S12(Phospho)	0	1	S(12): 100.0; S(22): 0.0; S(29): 0.0; S(30): 0.0; S(31): 0.0; S(36): 0.0	0.0936173	5	2.26573	0.0870883	5	11.62	0.113888	5	2.08905	0.105128	5	4.37089	0.126174	5	15.7835	0.121441	5	9.03746	0.107481	5	6.27766	0.114569	5	2.49479	0.128941	5	1.67142	0	520.685	4.378e-18	103.55	5.80224e-09	3	3633.79	1.49986	98.0405	0
High	sSLNDAsDDDDDEDSsD	4	2	1	A0A1D5P7L9	N-Term(TMT10); S7(Phospho); S16(Phospho)	0	0.999342	S(1): 0.0; S(2): 0.0; S(7): 100.0; S(15): 0.1; S(16): 99.9	0.08112	2	0.500931	0.0880346	2	3.44882	0.11639	2	1.71254	0.0961938	2	9.39545	0.116382	2	8.60465	0.117987	2	3.22209	0.105073	2	27.422	0.132355	2	12.9891	0.14362	2	6.92122	0	358.276	2.338e-10	103.31	5.59991e-11	2	2190.7	2.31434	27.848	0
High	mVRLsssDSIGADVTDILSDIAEEASk	5	1	1	E1BUI5	M1(Oxidation); N-Term(TMT10); S5(Phospho); S6(Phospho); S7(Phospho); K27(TMT10)	0	2.01839e-05	S(5): 100.0; S(6): 97.4; S(7): 2.6; S(9): 100.0; T(15): 0.0; S(19): 0.0; S(26): 0.0	0.113582	2	16.5231	0.0802891	2	9.33371	0.103446	2	10.9624	0.0979179	2	16.1244	0.115918	2	9.77931	0.106454	2	0.4085	0.123441	2	5.65136	0.119996	2	7.6303	0.136644	2	5.73621	0	496.937	4.07e-12	103.31	5.62325e-09	3	3523.6	2.1643	113.925	1
High	sEPAAGDEPTAEtEsEsEAELSGFSPVVDVk	3	1	1	A0A1D5PQL9	N-Term(TMT10); T13(Phospho); S15(Phospho); S17(Phospho); K31(TMT10)	0	0.999998	S(1): 0.0; T(10): 0.0; T(13): 100.0; S(15): 100.0; S(17): 100.0; S(22): 0.0; S(25): 0.0	0.10838	3	4.27737	0.0972512	3	2.15856	0.106904	3	0.651632	0.113627	3	6.38749	0.118013	3	0.44022	0.109843	3	4.06609	0.112289	3	10.2848	0.124523	3	1.86667	0.119784	3	2.34481	0	451.793	1.546e-14	103.18	4.56076e-09	3	3862.66	1.18603	82.0823	0
High	aPGTEPPPPTYAETLGsPPPLSR	3	1	1	R4GI80	N-Term(TMT10); S17(Phospho)	0	1	T(4): 0.0; T(10): 0.0; Y(11): 0.0; T(14): 0.0; S(17): 100.0; S(22): 0.0	0.0935618	3	4.31394	0.0872572	3	1.74682	0.114842	3	4.45256	0.105762	3	0.609782	0.121505	3	2.70573	0.116457	3	6.93618	0.111628	3	2.31388	0.125249	3	2.22463	0.124283	3	1.57421	0	618.599	6.197e-14	103.08	5.2107e-09	3	2641.31	0.850883	66.9714	0
High	tNsVSGLSPVSLAAGDALAPVR	13	1	1	A0A1D5PDV7	N-Term(TMT10); S3(Phospho)	0	1	T(1): 0.0; S(3): 100.0; S(5): 0.0; S(8): 0.0; S(11): 0.0	0.0937324	7	4.25134	0.0871046	7	7.29627	0.107409	7	8.1757	0.107364	7	12.6712	0.122283	7	10.0755	0.122912	7	6.78275	0.116332	7	12.5462	0.115284	7	1.91751	0.121581	7	3.37533	0	486.052	2.511e-13	102.9	4.83115e-09	2	2391.25	-0.712879	87.7955	0
High	hSGGsGDDGEEEEQEDVGNDVVDLLPR	11	2	1	F1P0Y0	N-Term(TMT10); S5(Phospho)	0	0.999853	S(2): 0.0; S(5): 100.0	0.0882144	10	8.12287	0.0841638	10	9.64354	0.1146	10	3.55281	0.10987	10	7.26605	0.118012	10	8.5672	0.11725	10	4.61085	0.11828	10	7.76078	0.118818	10	7.44047	0.124157	10	10.3096	0	755.241	1.134e-15	102.85	3.26325e-09	3	3163.36	1.35147	73.7519	0
High	gQDPGLSSLFESSNLsLADASEEk	2	2	1	A0A3Q2UE98	N-Term(TMT10); S16(Phospho); K24(TMT10)	0	1	S(7): 0.0; S(8): 0.0; S(12): 0.0; S(13): 0.0; S(16): 100.0; S(21): 0.0	0.0938011	2	1.62618	0.0880021	2	14.3531	0.117858	2	11.928	0.113106	2	2.52265	0.114085	2	5.41302	0.125942	2	4.83431	0.111191	2	1.47751	0.117456	2	9.23026	0.117298	2	5.34065	0	431.804	8.244e-15	102.78	6.12905e-09	3	3019.45	-0.705852	89.8592	0
High	nLEAPYIPDVSsPSDTSNFDVDDDVLR	3	3	1	A0A3Q2UCZ4	N-Term(TMT10); S12(Phospho)	0	0.999991	Y(6): 0.0; S(11): 0.0; S(12): 100.0; S(14): 0.0; T(16): 0.0; S(17): 0.0	0.095915	3	6.1694	0.0889993	3	9.45902	0.111936	3	2.65184	0.104222	3	2.24352	0.122731	3	2.46567	0.115279	3	2.66106	0.122105	3	5.66297	0.118182	3	4.52267	0.115647	3	2.94164	0	471.138	1.985e-13	102.58	6.30748e-09	3	3289.5	1.35118	91.1443	0
High	aIGSGETEtPPAtPTTQEPSSSSGFEFFR	3	2	1	A0A1D5P4B0	N-Term(TMT10); T9(Phospho); T13(Phospho)	0	0.970703	S(4): 0.0; T(7): 2.9; T(9): 97.1; T(13): 100.0; T(15): 0.0; T(16): 0.0; S(20): 0.0; S(21): 0.0; S(22): 0.0; S(23): 0.0	0.081361	3	0.528385	0.0824991	3	2.43471	0.0986231	3	16.7125	0.0900126	3	4.10305	0.118493	3	10.5354	0.114824	3	3.4613	0.137918	3	11.3717	0.140925	3	6.24027	0.141371	3	7.52321	0	506.055	6.994e-15	102.56	5.10256e-09	3	3404.48	0.187794	81.088	0
High	dLDDGsAsPDSLQATASk	4	7	1	A0A3Q3A8W8	N-Term(TMT10); S6(Phospho); S8(Phospho); K18(TMT10)	0	1	S(6): 100.0; S(8): 100.0; S(11): 0.0; T(15): 0.0; S(17): 0.0	0.102701	4	3.94957	0.0912127	4	5.16599	0.123137	4	2.37697	0.101727	4	2.35206	0.126433	4	9.01873	0.11812	4	4.71166	0.112007	4	5.55809	0.119632	4	0.881213	0.113103	4	10.6736	0	548.061	4.553e-10	102.15	3.93456e-09	2	2396.07	1.60063	55.313	0
High	qNPSDLSTDSLDLsLDEGQPLNSTR	2	3	1	D8MIU8	N-Term(TMT10); S14(Phospho)	0	1	S(4): 0.0; S(7): 0.0; T(8): 0.0; S(10): 0.0; S(14): 100.0; S(23): 0.0; T(24): 0.0	0.105452	2	2.59093	0.0891122	2	3.56343	0.11914	2	2.19171	0.110468	2	12.9702	0.123789	2	3.81514	0.116836	2	0.164469	0.104957	2	6.15818	0.106877	2	7.36298	0.122538	2	5.81117	0	494.704	9.408e-15	102.15	6.04356e-09	3	3011.41	2.3713	73.7705	0
High	sRsPtPPSSAGLGSSSGPPIPESR	3	1	1	F1NDZ9	N-Term(TMT10); S1(Phospho); S3(Phospho); T5(Phospho)	0	1	S(1): 100.0; S(3): 100.0; T(5): 100.0; S(8): 0.0; S(9): 0.0; S(14): 0.0; S(15): 0.0; S(16): 0.0; S(23): 0.0	0.103189	3	9.62033	0.0913766	3	9.43546	0.111234	3	0.10917	0.107831	3	0.632364	0.129305	3	4.40861	0.116758	3	11.7508	0.107941	3	5.73549	0.112938	3	4.13654	0.113259	3	0.0424995	0	463.49	7.701e-15	102.1	3.98629e-09	3	2777.22	0.527655	53.0341	1
High	sMVEDLQsEEsDDDDsssGEEAAVk	2	1	1	F1NLL5	N-Term(TMT10); S8(Phospho); S11(Phospho); S16(Phospho); S17(Phospho); S18(Phospho); K25(TMT10)	0	1	S(1): 0.0; S(8): 100.0; S(11): 100.0; S(16): 100.0; S(17): 100.0; S(18): 100.0	0.115892	2	7.14326	0.103396	2	0.232803	0.113192	2	10.5781	0.122319	2	3.54625	0.108096	2	4.07452	0.106567	2	11.125	0.102197	2	3.42228	0.113201	2	3.55375	0.114152	2	7.15919	0	346.489	4.514e-08	102.07	8.22651e-10	3	3517.23	0.961818	63.1124	0
High	gLVAAYsGDsDNDEDLLER	3	1	1	A0A1D5PQ66	N-Term(TMT10); S7(Phospho); S10(Phospho)	0	1	Y(6): 0.0; S(7): 100.0; S(10): 100.0	0.0944706	3	9.73474	0.0782061	3	0.506251	0.121128	3	0.556789	0.102186	3	0.90533	0.132509	3	4.66969	0.127121	3	0.35065	0.112303	3	2.38241	0.118065	3	1.8461	0.123684	3	6.48339	0	394.823	9.963e-10	102.05	2.29846e-09	3	2428.02	0.0687631	70.682	0
High	eHAPDVNmEDsPPVsDSDEQQESAR	1	2	1	A0A1L1RMI5	N-Term(TMT10); M8(Oxidation); S11(Phospho); S15(Phospho)	0	0.999846	S(11): 100.0; S(15): 100.0; S(17): 0.0; S(23): 0.0	0.0940358	1		0.0794552	1		0.102958	1		0.119433	1		0.104505	1		0.129512	1		0.119725	1		0.120196	1		0.13018	1		0	667.617	2.491e-15	101.92	2.19478e-09	3	3174.25	0.171524	34.698	0
High	wVEENVPSSVTDVALPALLDsDEER	10	1	1	F1NI39	N-Term(TMT10); S21(Phospho)	0	1	S(8): 0.0; S(9): 0.0; T(11): 0.0; S(21): 100.0	0.0970779	10	8.74352	0.0851882	10	11.9985	0.120404	10	8.15681	0.104496	10	7.34758	0.126026	10	6.1168	0.124098	10	13.681	0.115982	10	7.27051	0.118044	10	4.73797	0.113284	10	7.91659	0	729.121	4.907e-18	101.87	7.51225e-09	3	3079.48	3.05235	107.553	0
High	gAGEFDEFVNDDsDEDLPMSR	6	1	1	E1C9K0	N-Term(TMT10); S13(Phospho)	0	1	S(13): 100.0; S(20): 0.0	0.0893963	6	4.49006	0.0812356	6	2.00152	0.111621	6	7.84157	0.100539	6	6.21883	0.1217	6	10.9917	0.121782	6	1.82798	0.116895	6	4.09463	0.122228	6	8.11322	0.132904	6	1.94579	0	421.852	1.113e-12	101.55	2.56142e-09	3	2654.09	2.2051	74.5691	0
High	dDSHsADEDFGsEDDDLGADDGk	4	4	1	A0A3Q2UD21	N-Term(TMT10); S5(Phospho); S12(Phospho); K23(TMT10)	0	0.999998	S(3): 0.0; S(5): 100.0; S(12): 100.0	0.112256	2	2.31615	0.101516	2	4.33157	0.109564	2	3.25244	0.12716	2	0.627227	0.112083	2	0.709868	0.113328	2	0.343872	0.0996711	2	1.42825	0.109349	2	2.95551	0.114928	2	3.51345	0	739.98	1.803e-13	101.42	1.71984e-09	3	3030.15	1.13112	49.7209	0
High	vPNNcLGEVAINGDLLSPGAESDVVMEEGsDDNDSER	2	2	1	Q5F3M9	N-Term(TMT10); C5(Carbamidomethyl); S30(Phospho)	0	0.999647	S(17): 0.0; S(22): 0.0; S(30): 100.0; S(35): 0.0	0.0975919	2	4.91451	0.0866384	2	8.94124	0.127497	2	7.48155	0.110776	2	4.45226	0.117894	2	2.74071	0.11841	2	0.626572	0.107265	2	19.2847	0.107797	2	8.21084	0.124615	2	2.34914	0	577.705	1.166e-17	101.25	9.59115e-09	4	4212.85	1.12096	88.6155	0
High	eLTSSLAGVGDVsFDADSQFPLDELk	6	2	1	A0A1D5PY22	N-Term(TMT10); S13(Phospho); K26(TMT10)	0	1	T(3): 0.0; S(4): 0.0; S(5): 0.0; S(13): 100.0; S(18): 0.0	0.110444	4	17.5998	0.11727	4	31.5616	0.119876	4	16.7771	0.0890046	4	18.1056	0.119149	3	18.33	0.123788	3	17.7069	0.115137	3	7.82933	0.134815	4	18.226	0.125685	4	13.0777	0	374.898	1.323e-12	101.24	8.94055e-09	3	3278.62	1.20884	114.09	0
High	eRsPDVISSASTAMSQDIPEIASETLQR	7	2	2	A0A1D5P1Q3;A0A1D5PW21	N-Term(TMT10); S3(Phospho)	0	1	S(3): 100.0; S(8): 0.0; S(9): 0.0; S(11): 0.0; T(12): 0.0; S(15): 0.0; S(23): 0.0; T(25): 0.0																												0	735.005	3.994e-16	101.15	9.31961e-09	3	3327.6	1.91635	104.959	1
High	cNQVNTIEGQssPLNVFDADLLTGQR	2	3	1	A0A3Q2TYI7	N-Term(TMT10); C1(Carbamidomethyl); S11(Phospho); S12(Phospho)	0	1	T(6): 0.0; S(11): 100.0; S(12): 100.0; T(23): 0.0	0.0957845	2	1.76701	0.0931914	2	6.15448	0.123354	2	1.58317	0.105256	2	5.55669	0.122511	2	8.94764	0.1195	2	2.45177	0.116868	2	0.621358	0.103974	2	0.965405	0.119123	2	3.16403	0	366.773	1.212e-13	100.82	8.73065e-09	3	3265.48	0.948746	96.0692	0
High	nDsMYGLSNMDTTLEGTPDDMTVVDAASLR	2	1	1	E1C541	N-Term(TMT10); S3(Phospho)	0	0.999999	S(3): 100.0; Y(5): 0.0; S(8): 0.0; T(12): 0.0; T(13): 0.0; T(17): 0.0; T(22): 0.0; S(28): 0.0	0.0921458	2	4.27332	0.0950537	2	9.03079	0.108885	2	0.0247804	0.114493	2	0.0441117	0.126706	2	0.936658	0.122232	2	1.83549	0.111971	2	0.596375	0.118945	2	8.30296	0.109144	2	2.33079	0	479.081	2.022e-14	100.76	8.11758e-09	3	3528.55	1.42494	93.1605	0
High	yNFAPLTEDTLsDEETYLDGLR	3	1	1	F1NFA4	N-Term(TMT10); S12(Phospho)	0	0.999987	Y(1): 0.0; T(7): 0.0; T(10): 0.0; S(12): 100.0; T(16): 0.0; Y(17): 0.0	0.089382	3	13.6843	0.0751859	3	1.51185	0.110784	3	11.5873	0.0916064	3	3.3828	0.123847	3	1.68657	0.101369	3	5.54699	0.121047	3	1.28551	0.122904	3	5.05827	0.147641	3	8.80542	0	385.599	7.214e-13	100.71	7.88889e-09	3	2871.32	0.476625	105.359	0
High	iEtDDEDNcENANDEAENPANk	2	1	1	A0A1D5P927	N-Term(TMT10); T3(Phospho); C9(Carbamidomethyl); K22(TMT10)	0	1	T(3): 100.0	0.0995397	2	2.78537	0.0925334	2	0.666294	0.115378	2	5.59011	0.10975	2	0.083216	0.112642	2	7.07911	0.107859	2	2.65468	0.11367	2	4.13622	0.122928	2	2.04704	0.125394	2	1.16583	0	719.591	1.208e-13	100.64	5.00528e-09	3	3045.27	0.224287	43.4073	0
High	dILGSGSDsPEALDDLLPDDSPILSPDR	1	3	1	A0A3Q2UHA1	N-Term(TMT10); S9(Phospho)	0	1	S(5): 0.0; S(7): 0.0; S(9): 100.0; S(21): 0.0; S(25): 0.0	0.103312	1		0.0872594	1		0.115991	1		0.0952383	1		0.134228	1		0.107937	1		0.110306	1		0.113012	1		0.132716	1		0	682.881	9.571e-14	100.58	1.15892e-08	3	3218.53	2.24543	104.174	0
High	iEEQELsSTGGSLDNELNSEEVNk	4	3	1	F1P5B9	N-Term(TMT10); S7(Phospho); K24(TMT10)	0	0.495494	S(7): 49.5; S(8): 0.9; T(9): 49.5; S(12): 0.0; S(19): 0.0	0.10197	2	26.6758	0.0970191	2	16.495	0.124589	2	13.3297	0.113305	2	6.96784	0.131898	2	7.46946	0.122513	2	10.7626	0.0978104	2	25.4349	0.0983038	2	28.1205	0.102982	2	38.1651	0	496.624	9.757e-13	100.57	1.00943e-08	3	3159.5	1.5131	69.2259	0
High	eGSVTQLPLYTSPsLPNITLGLPATGPSSGGSAQQDAER	5	1	1	P83038	N-Term(TMT10); S14(Phospho)	0	0.493874	S(3): 0.0; T(5): 0.0; Y(10): 0.0; T(11): 1.2; S(12): 49.4; S(14): 49.4; T(19): 0.0; T(25): 0.0; S(28): 0.0; S(29): 0.0; S(32): 0.0	0.0873211	2	1.58502	0.091191	2	2.02005	0.110997	2	0.115669	0.101442	2	4.94589	0.119774	2	9.74067	0.116423	2	16.8844	0.12779	2	19.4596	0.119674	2	5.7845	0.123114	2	3.25992	0	528.003	4.975e-19	100.39	1.33186e-08	3	4206.09	2.22094	103.627	0
High	sLAALDALDtDDENDEEEYEAWk	9	2	1	R4GGG5	N-Term(TMT10); T10(Phospho); K23(TMT10)	0	1	S(1): 0.0; T(10): 100.0; Y(19): 0.0	0.0930234	9	5.05835	0.087332	9	2.2165	0.11094	9	2.70266	0.101733	9	5.42001	0.116719	9	4.8377	0.113976	9	5.97625	0.117787	9	3.18086	0.126767	9	1.9696	0.124926	9	5.79218	0	659.553	1.752e-14	100.3	9.64052e-09	3	3180.42	0.866428	94.9469	0
High	aEQAEDLQDDAEGGNsAEEk	3	2	1	A0A3Q2U6U4	N-Term(TMT10); S16(Phospho); K20(TMT10)	0	1	S(16): 100.0	0.0818102	3	8.88786	0.0753896	3	4.94823	0.126534	3	0.594454	0.0887975	3	2.06716	0.126961	3	1.42573	0.131503	3	3.95132	0.115351	3	0.366229	0.123047	3	0.0180843	0.128139	3	8.6204	0	584.603	4.279e-15	100.23	5.87071e-09	3	2644.17	0.304134	43.5406	0
High	aDNGDLsEDDsEEDEVAEETSR	3	1	1	A0A1D5PWL1	N-Term(TMT10); S7(Phospho); S11(Phospho)	0	1	S(7): 100.0; S(11): 100.0; T(20): 0.0; S(21): 0.0	0.0990719	3	1.326	0.0927485	3	4.19198	0.108716	3	5.70427	0.118879	3	0.0602383	0.11392	3	2.35029	0.115897	3	5.47261	0.109295	3	6.94259	0.118736	3	0.593181	0.110077	3	18.2044	0	574.198	1.074e-10	100.14	1.73322e-09	3	2801.05	2.47077	46.7072	0
High	cIPEALLcDNNNDcADGSDELNcFINEcLNk	7	5	1	P98157	N-Term(TMT10); C1(Carbamidomethyl); C8(Carbamidomethyl); C14(Carbamidomethyl); C23(Carbamidomethyl); C28(Carbamidomethyl); K31(TMT10)	0			0.115442	7	9.7011	0.103463	7	10.4697	0.12757	7	11.4101	0.12583	7	11.6759	0.131237	7	2.99093	0.132595	7	6.95083	0.0774377	7	13.4609	0.0906699	7	20.3723	0.0813299	7	20.1424	0		9e-15	100.08	1.12705e-08	4	4145.84	1.4245	110.609	0
High	rssAsAsDsDEMDYDLELk	1	2	1	F1NGX2	N-Term(TMT10); S2(Phospho); S3(Phospho); S5(Phospho); S7(Phospho); S9(Phospho); K19(TMT10)	0	1	S(2): 100.0; S(3): 100.0; S(5): 100.0; S(7): 100.0; S(9): 100.0; Y(14): 0.0	0.0878274	1		0.0852733	1		0.106989	1		0.0969802	1		0.118569	1		0.110457	1		0.126897	1		0.131295	1		0.135714	1		0	252.728	1.132e-07	99.9	1.74983e-09	3	2977.09	5.77259	72.7893	1
High	eNLAQESSGQEQGVTSNTsDSESSSk	8	2	1	A0A3Q2UDS3	N-Term(TMT10); S19(Phospho); K26(TMT10)	0	0.986605	S(7): 0.0; S(8): 0.0; T(15): 0.0; S(16): 0.0; T(18): 1.3; S(19): 98.7; S(21): 0.0; S(23): 0.0; S(24): 0.0; S(25): 0.0	0.0969035	2	5.9697	0.0892883	2	3.13388	0.122602	2	0.797943	0.100517	2	2.63494	0.127318	2	1.2768	0.117499	2	3.18197	0.105862	2	4.05226	0.111196	2	11.027	0.12808	2	9.10039	0	576.146	7.308e-16	99.74	1.03303e-08	3	3224.46	3.40313	39.9961	0
High	aEGSDVANAVLDGADcIMLSGETAk	2	3	1	F1NW43	N-Term(TMT10); C16(Carbamidomethyl); K25(TMT10)	0			0.0970147	2	8.44821	0.0926398	2	7.29395	0.114994	2	6.72559	0.105675	2	3.40636	0.115031	2	3.75056	0.124222	2	1.56958	0.113338	2	1.6538	0.120859	2	2.47705	0.115718	2	3.13009	0		6.958e-18	99.66	1.53185e-08	3	2952.47	0.940204	110.116	0
High	eAPDsDAEGYVEGLDDEEEDEDVLSLVk	4	3	1	A0A1D5P3M1	N-Term(TMT10); S5(Phospho); K28(TMT10)	0	1	S(5): 100.0; Y(10): 0.0; S(25): 0.0	0.112369	4	3.02655	0.0999836	4	5.64741	0.106885	4	7.97608	0.120847	4	1.65573	0.111372	4	1.94761	0.117841	4	3.76166	0.108851	4	6.41367	0.116852	4	7.42852	0.111671	4	5.54898	0	668.742	2.537e-13	99.58	1.23978e-08	3	3605.62	-0.57061	97.8582	0
High	lScSEDTEGGSVFsDsEDEQADQR	1	2	1	Q800D4	N-Term(TMT10); C3(Carbamidomethyl); S14(Phospho); S16(Phospho)	0	1	S(2): 0.0; S(4): 0.0; T(7): 0.0; S(11): 0.0; S(14): 100.0; S(16): 100.0	0.0825559	1		0.0799826	1		0.128939	1		0.096384	1		0.127915	1		0.126809	1		0.119789	1		0.119918	1		0.117708	1		0	484.944	5.406e-15	99.57	2.71603e-09	3	3037.15	1.79445	53.255	0
High	tSEESSNSLPLDNTAsPSTTASTEYPSEQDNTFSSGk	1	3	1	A0A1D5PMU3	N-Term(TMT10); S16(Phospho); K37(TMT10)	0	0.939252	T(1): 0.0; S(2): 0.0; S(5): 0.0; S(6): 0.0; S(8): 0.0; T(14): 0.0; S(16): 93.9; S(18): 2.0; T(19): 2.0; T(20): 2.0; S(22): 0.0; T(23): 0.0; Y(25): 0.0; S(27): 0.0; T(32): 0.0; S(34): 0.0; S(35): 0.0	0.105403	1		0.0863149	1		0.114235	1		0.0977668	1		0.12302	1		0.129718	1		0.112674	1		0.11774	1		0.113129	1		0	447.173	5.336e-16	99.53	1.87926e-08	4	4404.99	3.05693	64.2617	0
High	sEsPTPGLAQGTEPGAGQEGAMFVHTR	9	3	1	A0A3Q2TV61	N-Term(TMT10); S3(Phospho)	0	0.984575	S(1): 1.5; S(3): 98.5; T(5): 0.0; T(12): 0.0; T(26): 0.0	0.0993148	3	14.5451	0.0857883	3	10.4169	0.11315	3	3.57688	0.104552	3	7.89454	0.128725	3	4.24554	0.112007	3	3.37763	0.111039	3	0.871108	0.122656	3	9.87256	0.117289	3	0.678329	0	577.532	3.852e-15	99.5	1.21963e-08	3	3021.4	-0.285177	58.8879	0
High	mTEEEVEQLVAGHEDsNGcINYEELVR	2	2	1	P02607	N-Term(TMT10); S16(Phospho); C19(Carbamidomethyl)	0	1	T(2): 0.0; S(16): 100.0; Y(22): 0.0	0.0829841	2	6.47411	0.0898781	2	15.9506	0.115172	2	2.4349	0.103672	2	5.45591	0.118153	2	5.16076	0.121192	2	0.871495	0.118704	2	5.3583	0.124125	2	2.2286	0.125151	2	6.6605	0	532.71	4.456e-16	99.49	1.04757e-08	3	3459.53	0.94611	104.607	0
High	fLENAAADFsDEEDEEDIEGR	5	2	1	E1C837	N-Term(TMT10); S10(Phospho)	0	1	S(10): 100.0	0.0926388	5	5.51095	0.08677	5	4.69191	0.112682	5	4.41565	0.0952909	5	6.01626	0.117665	5	1.49068	0.115502	5	7.5728	0.121541	5	5.66497	0.129353	5	4.2718	0.134157	5	4.32434	0	587.148	2.737e-14	99.44	4.40262e-09	2	2710.13	0.781566	76.3621	0
High	nAENATTGETAEENEAGD	3	1	1	A0A1D5P7C6	N-Term(TMT10)	0			0.0829307	3	2.41044	0.0787254	3	13.5938	0.113733	3	1.74475	0.0983573	3	9.7819	0.123293	3	1.34142	0.115544	3	0.707348	0.126774	3	1.7828	0.128145	3	6.49115	0.136766	3	0.337249	0		1.916e-12	99.41	4.0093e-09	2	2051.89	1.59918	24.3005	0
High	dDDDSYSIDLTADsPAAAAPR	5	5	2	O42130;F1NZF0	N-Term(TMT10); S14(Phospho)	0	1	S(5): 0.0; Y(6): 0.0; S(7): 0.0; T(11): 0.0; S(14): 100.0																												0	622.662	1.286e-13	99.23	6.26247e-09	2	2475.08	0.758885	59.6953	0
High	nESVSSLEEAVGALGTPAsPVESLAGTR	1	1	1	A0A1D5NYP8	N-Term(TMT10); S19(Phospho)	0	1	S(3): 0.0; S(5): 0.0; S(6): 0.0; T(16): 0.0; S(19): 100.0; S(23): 0.0; T(27): 0.0	0.0863512	1		0.093093	1		0.123336	1		0.122045	1		0.125536	1		0.113493	1		0.104119	1		0.123508	1		0.108519	1		0	698.473	3.469e-16	99.16	1.53494e-08	3	3037.49	-0.284682	93.3807	0
High	aLPQPVsPLSSTTGQLSGk	3	1	1	F1NLX3	N-Term(TMT10); S7(Phospho); K19(TMT10)	0	1	S(7): 100.0; S(10): 0.0; S(11): 0.0; T(12): 0.0; T(13): 0.0; S(17): 0.0	0.0890797	3	4.81503	0.0788043	3	10.0658	0.114673	3	1.60902	0.0949749	3	1.20337	0.124939	3	4.72327	0.108375	3	0.640721	0.122932	3	7.7409	0.132489	3	5.32122	0.139488	3	1.68094	0	490.308	3.356e-12	99.1	9.70067e-09	3	2406.31	0.690796	72.378	0
High	eALQDVEDENQ	6	1	1	Q5ZMT0	N-Term(TMT10)	0			0.0928639	6	6.31173	0.0866381	6	5.77428	0.121672	6	2.9906	0.101881	6	5.41525	0.127734	6	4.38412	0.123252	6	2.52783	0.11075	6	4.02822	0.11707	6	6.38844	0.113504	6	5.01815	0		2.522e-08	98.92	4.52022e-09	2	1518.71	-0.380487	42.7335	0
High	sLSLVPGsPQGGSGEWPGGGEEPGPPR	2	1	1	A0A1D5P129	N-Term(TMT10); S8(Phospho)	0	1	S(1): 0.0; S(3): 0.0; S(8): 100.0; S(13): 0.0	0.085896	2	11.9277	0.0840925	2	9.1882	0.113531	2	0.148801	0.100903	2	11.1833	0.117813	2	6.1638	0.11484	2	3.03358	0.118581	2	0.929904	0.126502	2	1.89869	0.136168	2	16.2941	0	545.955	1.284e-13	98.65	1.46829e-08	3	2897.36	-1.83506	74.9811	0
High	tLANANTTSTQSASMTAPSVAGGQGTPTsPLk	5	4	1	A0A1D5PPA0	N-Term(TMT10); S29(Phospho); K32(TMT10)	0	0.999653	T(1): 0.0; T(7): 0.0; T(8): 0.0; S(9): 0.0; T(10): 0.0; S(12): 0.0; S(14): 0.0; T(16): 0.0; S(19): 0.0; T(26): 0.0; T(28): 0.0; S(29): 100.0	0.0868712	3	2.83455	0.0827567	3	1.72294	0.11157	3	4.17045	0.0975816	3	2.01053	0.121981	3	12.4311	0.117347	3	3.87769	0.114426	3	13.3173	0.126152	3	1.92473	0.139397	3	4.98872	0	515.586	4.987e-19	98.58	1.8846e-08	3	3585.79	2.07956	62.2976	0
High	aEGsGGGGGAGGGAGGAGGAAALGR	3	1	1	E1C764	N-Term(TMT10); S4(Phospho)	0	1	S(4): 100.0	0.0897772	3	5.81379	0.0814897	3	11.4436	0.108522	3	6.25773	0.0943149	3	9.98421	0.156247	3	19.7429	0.121536	3	2.49418	0.127515	3	5.49575	0.102578	3	4.25811	0.113788	3	10.7704	0	791.953	6.749e-16	98.55	6.84919e-09	3	2108.97	1.14578	32.068	0
High	sQSSEGVSSLSSsPSNSLETQSQSLSR	1	2	1	A0A1D5P1D5	N-Term(TMT10); S13(Phospho)	0	0.999987	S(1): 0.0; S(3): 0.0; S(4): 0.0; S(8): 0.0; S(9): 0.0; S(11): 0.0; S(12): 0.0; S(13): 100.0; S(15): 0.0; S(17): 0.0; T(20): 0.0; S(22): 0.0; S(24): 0.0; S(26): 0.0	0.10616	1		0.10315	1		0.171041	1		0.135852	1		0.103358	1		0.134233	1		0.100327	1		0.0828363	1		0.0630438	1		0	432.816	1.885e-14	98.53	1.52346e-08	3	3065.41	0.581519	52.9575	0
High	cPQNSSGETVTSVTSMsPLQPk	2	1	1	E1C946	N-Term(TMT10); C1(Carbamidomethyl); S17(Phospho); K22(TMT10)	0	1	S(5): 0.0; S(6): 0.0; T(9): 0.0; T(11): 0.0; S(12): 0.0; T(14): 0.0; S(15): 0.0; S(17): 100.0	0.0993253	2	2.54103	0.0927151	2	0.269831	0.134408	2	0.325995	0.106693	2	2.78908	0.138706	2	6.1658	0.135214	2	7.35918	0.0949211	2	0.307224	0.100275	2	5.21769	0.0973491	2	2.20219	0	469.325	2.621e-15	98.43	1.65512e-08	3	2873.39	1.7823	62.2637	0
High	lYNQTSQWSVPSDTSsPSSTQSFDSDLESLR	3	1	1	A0A1D5PJM6	N-Term(TMT10); S16(Phospho)	0	0.975355	Y(2): 0.0; T(5): 0.0; S(6): 0.0; S(9): 0.0; S(12): 0.0; T(14): 0.1; S(15): 2.4; S(16): 97.5; S(18): 0.0; S(19): 0.0; T(20): 0.0; S(22): 0.0; S(25): 0.0; S(29): 0.0	0.0963548	2	9.776	0.0919786	2	5.23116	0.10468	2	20.9592	0.106015	2	5.36307	0.124391	2	9.70615	0.113842	2	10.4424	0.11271	2	4.40412	0.115386	2	3.25942	0.132659	2	0.368719	0	486.325	1.11e-14	98.24	1.63241e-08	3	3758.69	0.411936	88.9804	0
High	yFQINQDEEEEEEED	6	2	1	Q98TF8	N-Term(TMT10)	0			0.0908957	6	3.3611	0.083289	6	3.6273	0.112931	6	1.17455	0.0957199	6	3.02193	0.118074	6	0.539808	0.11592	6	5.02961	0.123199	6	3.12388	0.130277	6	1.324	0.130138	6	3.68136	0		2.086e-10	98.21	4.7794e-09	2	2174.91	2.4538	58.3201	0
High	dNLTLWTSENQGDEGDAGEGEN	12	1	1	Q5ZLQ6	N-Term(TMT10)	0			0.0938407	12	5.58249	0.0846878	12	11.3633	0.114628	12	4.61991	0.103642	12	6.53967	0.116733	12	5.90064	0.115099	12	4.6854	0.114501	12	2.37235	0.125387	12	3.13572	0.127839	12	2.95702	0		6.917e-12	98.02	8.88195e-09	3	2580.12	1.81312	65.0786	0
High	kMsGGSTMSSGGGNTNNSNSk	3	3	1	F1NKP2	N-Term(TMT10); K1(TMT10); S3(Phospho); K21(TMT10)	0	1	S(3): 100.0; S(6): 0.0; T(7): 0.0; S(9): 0.0; S(10): 0.0; T(15): 0.0; S(18): 0.0; S(20): 0.0	0.0877543	3	5.19431	0.0826153	3	3.11573	0.123082	3	1.96053	0.0957386	3	0.70183	0.124857	3	1.3658	0.12047	3	6.99263	0.118924	3	3.51878	0.122854	3	0.713678	0.118935	3	5.20271	0	637.556	7.351e-14	97.89	1.58979e-08	3	2770.31	-0.748474	33.4122	1
High	dLPPFEDEsEGLLGTGGLPEDEEEGEELIGEGMER	3	2	1	Q5ZLZ1	N-Term(TMT10); S9(Phospho)	0	1	S(9): 100.0; T(15): 0.0	0.093901	3	7.16214	0.0968629	3	7.43999	0.117473	3	5.5277	0.10759	3	26.3751	0.11738	3	9.90469	0.110638	3	3.42374	0.108681	3	20.04	0.123388	3	21.9026	0.128766	3	10.3439	0	550.282	3.054e-14	97.77	1.96771e-08	4	4083.81	2.98931	108.384	0
High	ekPSFIDLETFNAGsDVGsDSEYESPFIASSR	4	2	1	A0A3Q2U760	N-Term(TMT10); K2(TMT10); S15(Phospho); S19(Phospho)	0	0.979535	S(4): 0.0; T(10): 0.0; S(15): 100.0; S(19): 98.0; S(21): 2.0; Y(23): 0.0; S(25): 0.0; S(30): 0.0; S(31): 0.0	0.0867965	4	3.95193	0.0882357	4	6.62209	0.107677	4	7.09404	0.115267	4	5.52693	0.114115	4	14.3823	0.114451	4	7.96457	0.111232	4	7.2394	0.134676	4	7.79861	0.131622	4	5.2096	0	616.132	1.836e-16	97.76	2.23689e-08	3	4099.86	1.20621	103.092	0
High	lDstEmDHSENEDFTLSSPLPGk	3	3	1	A0A1D5PEL0	N-Term(TMT10); S3(Phospho); T4(Phospho); M6(Oxidation); K23(TMT10)	0	2.89316e-14	S(3): 97.3; T(4): 2.7; S(9): 100.0; T(15): 0.0; S(17): 0.0; S(18): 0.0	0.0964194	2	3.56247	0.08799	2	0.70791	0.110016	2	8.50615	0.107639	2	4.28616	0.111922	2	6.01976	0.108767	2	2.59442	0.125857	2	1.55096	0.124063	2	2.46256	0.126876	2	4.71713	0	320.887	2.502e-09	97.73	1.36273e-08	3	3183.4	2.58129	74.759	0
High	eVTPILVAQTQSSGPQTSTTPQVLsPTIAAPPNSLPR	1	1	1	Q5ZK91	N-Term(TMT10); S25(Phospho)	0	0.999697	T(3): 0.0; T(10): 0.0; S(12): 0.0; S(13): 0.0; T(17): 0.0; S(18): 0.0; T(19): 0.0; T(20): 0.0; S(25): 100.0; T(27): 0.0; S(34): 0.0	0.092949	1		0.0843346	1		0.102456	1		0.0867569	1		0.125954	1		0.123121	1		0.121476	1		0.13073	1		0.132221	1		0	604.467	8.123e-17	97.64	1.47392e-08	4	4093.15	0.97836	88.8447	0
High	aVPAsPTTGTEVLSQDGLHR	5	2	1	A0A3Q2U774	N-Term(TMT10); S5(Phospho)	0	1	S(5): 100.0; T(7): 0.0; T(8): 0.0; T(10): 0.0; S(14): 0.0	0.0943894	5	8.96308	0.086989	5	12.4191	0.111853	5	7.71656	0.11502	5	14.4647	0.128385	5	3.56757	0.12419	5	11.2998	0.107732	5	3.56775	0.113057	5	0.580536	0.116114	5	12.113	0	329.107	1.596e-11	97.61	1.56996e-08	3	2345.17	-0.0461684	58.9951	0
High	lIsDLEDtDGEGGAYtDNELDEPLDEPR	2	3	1	F1NK34	N-Term(TMT10); S3(Phospho); T8(Phospho); T16(Phospho)	0	0.99928	S(3): 100.0; T(8): 100.0; Y(15): 0.1; T(16): 99.9	0.113813	2	10.8284	0.0928213	2	3.07219	0.118229	2	0.934504	0.118595	2	0.347453	0.112993	2	4.42864	0.107628	2	6.67853	0.1098	2	1.3617	0.11336	2	5.50188	0.111746	2	13.3296	0	535.924	1.694e-11	97.47	8.33527e-09	3	3547.42	2.01694	86.3286	0
High	aLEYSNGIFDcQsPTSPFMGGLR	4	4	2	E1C1C3;A0A3Q2TWE8	N-Term(TMT10); C11(Carbamidomethyl); S13(Phospho)	0	0.999997	Y(4): 0.0; S(5): 0.0; S(13): 100.0; T(15): 0.0; S(16): 0.0																												0	453.293	7.527e-14	97.3	1.6675e-08	3	2856.3	1.35532	99.1387	0
High	qDTSSEGVSNVEDQNDSDstPPk	1	4	1	A0A2D3HKK9	N-Term(TMT10); S19(Phospho); T20(Phospho); K23(TMT10)	0	1	T(3): 0.0; S(4): 0.0; S(5): 0.0; S(9): 0.0; S(17): 0.0; S(19): 100.0; T(20): 100.0	0.0945072	1		0.0948696	1		0.121766	1		0.112057	1		0.119586	1		0.130304	1		0.10641	1		0.102727	1		0.117774	1		0	602.835	2.323e-14	97.27	1.12031e-08	3	3054.28	-1.21009	40.8221	0
High	qTDVNPLtsNsEEDSNDTSNEk	2	3	1	V9GW36	N-Term(TMT10); T8(Phospho); S9(Phospho); S11(Phospho); K22(TMT10)	0	1	T(2): 0.0; T(8): 100.0; S(9): 100.0; S(11): 100.0; S(15): 0.0; T(18): 0.0; S(19): 0.0	0.0918775	2	6.08681	0.0922344	2	2.89921	0.107497	2	9.79446	0.109474	2	10.2727	0.123028	2	3.44379	0.111567	2	14.0335	0.111521	2	2.78137	0.120742	2	4.46724	0.130738	2	6.56187	0	486.739	2.262e-11	97.24	6.74013e-09	3	3122.25	0.543056	49.3357	0
High	vDPSLmEDsDDGPSLPTR	3	1	1	Q5ZHM5	N-Term(TMT10); M6(Oxidation); S9(Phospho)	0	1	S(4): 0.0; S(9): 100.0; S(14): 0.0; T(17): 0.0	0.0869325	3	3.96962	0.078423	3	4.52651	0.116407	3	0.00249829	0.0990385	3	11.354	0.12256	3	5.02908	0.111077	3	5.60009	0.12316	3	1.17227	0.123072	3	0.105214	0.139215	3	0.943904	0	334.38	4.155e-10	97.12	9.40359e-09	3	2255.99	-0.0969255	57.541	0
High	mTEEEVEQLVAGHEDsNGcINYEAFVR	3	2	1	A0A1L1RLN6	N-Term(TMT10); S16(Phospho); C19(Carbamidomethyl)	0	1	T(2): 0.0; S(16): 100.0; Y(22): 0.0	0.0943042	3	2.98371	0.0801447	3	7.53797	0.11773	3	2.25368	0.10364	3	0.620146	0.118366	3	3.28053	0.135371	3	9.15409	0.111872	3	0.529876	0.121212	3	6.31078	0.115915	3	3.07087	0	576.732	2.235e-15	97.1	1.90792e-08	3	3435.51	1.13383	99.8462	0
High	dFSALESQLQDTQELLQEETR	1	2	1	P14105	N-Term(TMT10)	0			0.0956817	1		0.0877488	1		0.114345	1		0.100504	1		0.123651	1		0.128154	1		0.103739	1		0.131589	1		0.114587	1		0		1.471e-14	97.07	2.25394e-08	3	2709.34	-0.782308	113.299	0
High	gVVPLAGTDGETTTQGLDGLsER	2	1	1	R4GM10	N-Term(TMT10); S21(Phospho)	0	1	T(8): 0.0; T(12): 0.0; T(13): 0.0; T(14): 0.0; S(21): 100.0	0.0900035	2	1.06828	0.0825372	2	3.88997	0.124134	2	5.83646	0.103894	2	2.71235	0.118194	2	2.52352	0.116437	2	5.09788	0.116071	2	11.7807	0.121054	2	2.75797	0.12706	2	0.535618	0	483.993	7.491e-11	97.02	1.98014e-08	3	2582.26	2.04578	70.4046	0
High	vEDELASSGGQsPASEQIPQFQQR	2	5	1	A0A1D5PV03	N-Term(TMT10); S12(Phospho)	0	1	S(7): 0.0; S(8): 0.0; S(12): 100.0; S(15): 0.0	0.093586	2	0.309105	0.0921187	2	5.48985	0.116847	2	1.56796	0.104199	2	1.71797	0.12099	2	2.16427	0.121498	2	1.71477	0.117842	2	2.18947	0.113418	2	8.78856	0.119192	2	0.40081	0	479.673	1.394e-12	96.89	2.18356e-08	3	2897.36	3.25634	62.7254	0
High	dNLTLWTSDtQGDEAEAGEGGEN	7	4	1	Q5ZKC9	N-Term(TMT10); T10(Phospho)	0	0.97939	T(4): 0.0; T(7): 0.0; S(8): 2.0; T(10): 97.9	0.095691	5	4.30294	0.0860951	5	1.09251	0.119443	5	8.07745	0.101823	5	4.2515	0.125055	5	5.37122	0.117893	5	1.58353	0.111035	5	9.30578	0.121219	5	8.12996	0.117183	5	13.4122	0	315.261	5.257e-11	96.82	9.52501e-09	3	2718.13	1.60058	69.8228	0
High	nDADIGsAsQEEEEEEEEEEDRk	2	2	1	Q5ZMF5	N-Term(TMT10); S7(Phospho); S9(Phospho); K23(TMT10)	0	1	S(7): 100.0; S(9): 100.0	0.132844	2	2.18839	0.126401	2	0.406944	0.111165	2	3.95118	0.141112	2	4.31094	0.110033	2	2.12247	0.108388	2	0.0862086	0.0865521	2	5.68808	0.0890976	2	4.2442	0.0941632	2	3.00896	0	679.348	5.125e-12	96.81	9.18218e-09	3	3285.33	1.1588	44.6578	1
High	iLsDssDEEETSVAVGTGEk	3	2	1	A0A3Q2UE98	N-Term(TMT10); S3(Phospho); S5(Phospho); S6(Phospho); K20(TMT10)	0	1	S(3): 100.0; S(5): 100.0; S(6): 100.0; T(11): 0.0; S(12): 0.0; T(17): 0.0	0.0914212	3	1.82129	0.0848401	3	6.79241	0.107711	3	0.870091	0.102987	3	0.120608	0.117773	3	11.9633	0.117049	3	0.00109175	0.112018	3	6.41278	0.128494	3	2.46181	0.129253	3	9.00135	0	494.686	3.159e-11	96.79	9.98892e-09	2	2751.18	1.76371	68.3565	0
High	dVMSDETNNEESEsPSQEYVNITk	7	1	1	E1C1Q2	N-Term(TMT10); S14(Phospho); K24(TMT10)	0	1	S(4): 0.0; T(7): 0.0; S(12): 0.0; S(14): 100.0; S(16): 0.0; Y(19): 0.0; T(23): 0.0	0.0977669	5	5.19352	0.0859569	5	1.60535	0.120951	5	1.90735	0.10939	5	2.65839	0.121666	5	4.49162	0.12613	5	6.75366	0.107016	5	5.09989	0.114273	5	8.61237	0.122732	5	14.3654	0	484.586	1.829e-13	96.78	2.15246e-08	3	3283.47	1.72354	64.3869	0
High	tDsIPEVGEDAAATVGMSETLSEEEQNELR	10	1	1	Q5ZHP4	N-Term(TMT10); S3(Phospho)	0	0.5	T(1): 50.0; S(3): 50.0; T(14): 0.0; S(18): 0.0; T(20): 0.0; S(22): 0.0	0.109745	6	4.35399	0.0946522	6	2.42081	0.109914	6	8.47736	0.111595	6	9.78093	0.112388	6	14.2994	0.117094	6	11.5472	0.117284	6	6.34389	0.114966	6	5.29724	0.117427	6	6.72291	0	673.792	3.173e-16	96.7	2.33679e-08	3	3516.59	4.76289	92.8308	0
High	lSAITmALQYGSEsDEDAALAAAAR	2	6	1	A0A1D5PJG5	N-Term(TMT10); M6(Oxidation); S14(Phospho)	0	0.999465	S(2): 0.0; T(5): 0.0; Y(10): 0.0; S(12): 0.1; S(14): 99.9	0.101658	2	6.61862	0.0920924	2	0.408495	0.114126	2	7.04102	0.107155	2	5.81185	0.126957	2	1.32501	0.118455	2	6.20204	0.117269	2	7.56747	0.109331	2	6.99545	0.11207	2	8.7134	0	418.039	8.758e-14	96.6	2.30699e-08	3	2850.34	0.575865	101.235	0
High	gFGDGYNGYGGGPGGGNFGGsPGYGGGR	1	4	1	A0A3Q2U3U3	N-Term(TMT10); S21(Phospho)	0	0.999431	Y(6): 0.0; Y(9): 0.0; S(21): 99.9; Y(24): 0.1	0.0810743	1		0.0764192	1		0.10789	1		0.0910597	1		0.119402	1		0.113184	1		0.13149	1		0.13806	1		0.14142	1		0	502.22	6.722e-13	96.52	1.09416e-08	3	2804.17	2.00036	58.7652	0
High	tAsLDLDtDVEGDDFELLDQSELNQLDPAGSR	2	2	1	F1N9R9	N-Term(TMT10); S3(Phospho); T8(Phospho)	0	0.981942	T(1): 1.8; S(3): 98.2; T(8): 100.0; S(21): 0.0; S(31): 0.0	0.0862734	2	9.9591	0.0793447	2	13.6502	0.102244	2	13.9423	0.0975779	2	1.3468	0.103009	2	2.28973	0.106459	2	7.33848	0.132627	2	0.113599	0.142121	2	1.92897	0.149193	2	2.28123	0	821.384	1.207e-12	96.49	2.36617e-08	3	3867.7	0.711281	102.152	0
High	lILADNGSAPTFGsDDEDVAPLSAk	15	1	1	E1C7C4	N-Term(TMT10); S14(Phospho); K25(TMT10)	0	1	S(8): 0.0; T(11): 0.0; S(14): 100.0; S(23): 0.0	0.095184	12	3.87196	0.0939536	12	5.86497	0.113385	12	5.33697	0.109855	12	5.31874	0.12104	12	6.73546	0.116615	12	6.07002	0.110063	12	5.64961	0.11727	12	5.34863	0.12007	12	4.97386	0	536.09	5.094e-13	96.42	2.65774e-08	3	3041.52	1.98464	89.9767	0
High	sMAASGDLGsTPFLDEL	3	3	1	A0A1L1RXE9	N-Term(TMT10); S10(Phospho)	0	0.983409	S(1): 0.0; S(5): 0.0; S(10): 98.3; T(11): 1.7	0.0931119	3	9.95319	0.0826494	3	0.490919	0.110958	3	5.76549	0.110045	3	8.89376	0.117202	3	0.0764013	0.116273	3	7.6402	0.116365	3	0.0279503	0.120919	3	8.69811	0.127203	3	0.0260256	0	355.659	2.532e-09	96.4	1.13742e-08	2	2019.92	-0.27725	98.4434	0
High	dSVFDGPNcIsPTIVQQFGYQR	2	2	1	A0A452J7W6	N-Term(TMT10); C9(Carbamidomethyl); S11(Phospho)	0	0.5	S(2): 0.0; S(11): 50.0; T(13): 50.0; Y(20): 0.0	0.0909719	2	5.13819	0.0764596	2	10.1403	0.116106	2	4.0659	0.0975525	2	2.3255	0.114408	2	4.47201	0.130915	2	2.93989	0.120624	2	0.975704	0.119646	2	7.65461	0.132784	2	1.22902	0	429.854	3.095e-13	96.39	2.28696e-08	3	2837.32	-0.000594477	90.0597	0
High	lEESPFVPYDFMNSSTsPAsPPGSIGDGWPR	1	1	1	F1NAU7	N-Term(TMT10); S17(Phospho); S20(Phospho)	0	0.954695	S(4): 0.0; Y(9): 0.0; S(14): 2.2; S(15): 0.1; T(16): 2.2; S(17): 95.5; S(20): 100.0; S(24): 0.0	0.0914546	1		0.102572	1		0.103908	1		0.109071	1		0.108349	1		0.0956451	1		0.124151	1		0.129374	1		0.135475	1		0	479.066	3.106e-13	96.33	2.34439e-08	3	3713.62	1.23587	109.441	0
High	rPDYAPmEssEEEDEEFQFIk	3	1	1	R4GGG5	N-Term(TMT10); M7(Oxidation); S9(Phospho); S10(Phospho); K21(TMT10)	0	1	Y(4): 0.0; S(9): 100.0; S(10): 100.0	0.0913075	3	2.97452	0.0863367	3	2.41858	0.118501	3	2.25054	0.100448	3	3.48591	0.119316	3	1.25078	0.115716	3	2.00483	0.118548	3	8.53874	0.129318	3	0.268041	0.12689	3	5.05455	0	469.71	6.072e-11	96.31	1.77986e-08	3	3210.37	0.916986	75.5411	0
High	eNISVLPEDLEDSLSSSVAGPISEsPAFDPASR	10	2	1	A0A1D5PS46	N-Term(TMT10); S25(Phospho)	0	0.978309	S(4): 0.0; S(13): 0.0; S(15): 0.0; S(16): 0.0; S(17): 0.0; S(23): 0.0; S(25): 97.8; S(32): 2.1	0.0958796	5	2.6337	0.0839906	5	8.68734	0.106322	5	10.6154	0.0992346	5	5.19033	0.123871	5	4.85524	0.121255	5	14.0059	0.119128	5	11.5443	0.116435	5	7.89154	0.123947	5	8.91103	0	510.548	4.761e-11	96.26	3.39983e-08	3	3724.79	5.079	107.46	0
High	iSDNTPSALAIMENANVLAR	5	1	1	R4GM10	N-Term(TMT10)	0			0.0933067	5	2.45757	0.0896974	5	5.54525	0.111696	5	0.167978	0.109781	5	7.54563	0.116741	5	12.4782	0.116605	5	4.47957	0.115652	5	10.3712	0.124084	5	1.35374	0.121937	5	1.01878	0		4.368e-15	96.03	2.3287e-08	3	2329.24	0.268124	111.013	0
High	qScEEEENAGTEEQDtEGEEQk	3	1	1	A0A1L1RR39	N-Term(TMT10); C3(Carbamidomethyl); T16(Phospho); K22(TMT10)	0	1	S(2): 0.0; T(11): 0.0; T(16): 100.0	0.106917	3	2.95726	0.104947	3	0.19006	0.119703	3	1.2546	0.112153	3	6.94643	0.120836	3	4.694	0.126465	3	4.59723	0.0989331	3	9.72217	0.106136	3	9.99336	0.103775	3	6.60002	0	479.041	9.133e-15	95.99	1.27646e-08	3	3094.28	1.55783	29.4185	0
High	fSGEEGEIEDDEsGTENR	3	1	1	F1NY54	N-Term(TMT10); S13(Phospho)	0	1	S(2): 0.0; S(13): 100.0; T(15): 0.0	0.100798	3	4.44625	0.0917556	3	9.03359	0.116275	3	10.2656	0.106727	3	0.839639	0.116939	3	2.27128	0.119644	3	10.5181	0.109127	3	7.853	0.11465	3	0.231016	0.113574	3	5.55255	0	486.083	1.187e-13	95.95	5.78071e-09	2	2308.93	0.719598	44.6671	0
High	gDVEGSQsQDEGEGSTESER	3	2	1	A0A3S5ZPL2	N-Term(TMT10); S8(Phospho)	0	0.999995	S(6): 0.0; S(8): 100.0; S(15): 0.0; T(16): 0.0; S(18): 0.0	0.0879239	3	6.3358	0.0907013	3	4.5436	0.11635	3	0.229264	0.10352	3	4.02172	0.122119	3	2.4662	0.11711	3	0.342861	0.111987	3	6.93771	0.124888	3	1.51114	0.119405	3	2.9969	0	456.005	1.659e-10	95.92	6.46043e-09	3	2391.96	0.379056	21.2443	0
High	sPLIESTANLDNNQTQk	2	4	1	A0A1D5PPA0	N-Term(TMT10); K17(TMT10)	0			0.0964477	2	0.98817	0.0826474	2	6.30215	0.117459	2	1.59787	0.10007	2	9.23142	0.122961	2	2.51555	0.122749	2	5.28001	0.112788	2	0.985149	0.119169	2	3.73126	0.125278	2	2.51187	0		8.017e-11	95.85	2.25174e-08	3	2331.26	0.661017	56.8376	0
High	gSLNPEGMGASDQNVETLsPVDIDPLIR	2	1	1	E1BVU7	N-Term(TMT10); S19(Phospho)	0	1	S(2): 0.0; S(11): 0.0; T(17): 0.0; S(19): 100.0	0.0949616	2	11.9157	0.0816277	2	9.18047	0.115448	2	6.10416	0.107555	2	3.39508	0.117862	2	4.28801	0.115284	2	7.59694	0.111068	2	1.27181	0.131203	2	8.34055	0.123909	2	5.43676	0	497.92	5.259e-15	95.82	3.4128e-08	3	3233.57	4.34674	94.6362	0
High	qEGEsDVEGADSScNESATVR	1	1	1	F1NTZ8	N-Term(TMT10); S5(Phospho); C14(Carbamidomethyl)	0	1	S(5): 100.0; S(12): 0.0; S(13): 0.0; S(17): 0.0; T(19): 0.0	0.0864438	1		0.0840044	1		0.112039	1		0.100045	1		0.124559	1		0.120999	1		0.114043	1		0.133668	1		0.124199	1		0	414.1	2.453e-12	95.56	8.7283e-09	3	2536.03	0.0764268	32.3052	0
High	aAsPDGSGSWQAADLGNEER	6	2	1	F1NAU3	N-Term(TMT10); S3(Phospho)	0	1	S(3): 100.0; S(7): 0.0; S(9): 0.0	0.0920939	6	4.45626	0.0865967	6	6.65835	0.111399	6	7.74521	0.103442	6	2.87499	0.118939	6	4.57074	0.116665	6	11.2942	0.119166	6	6.32194	0.126248	6	4.95314	0.127913	6	1.90703	0	558.901	2.205e-12	95.5	1.29223e-08	2	2327.02	3.77236	50.8593	0
High	dFPLLNQSIsPLSSSVLk	3	3	1	A0A1D5P0W7	N-Term(TMT10); S10(Phospho); K18(TMT10)	0	1	S(8): 0.0; S(10): 100.0; S(13): 0.0; S(14): 0.0; S(15): 0.0	0.0992053	3	6.0558	0.0987525	3	2.27013	0.112079	3	1.81115	0.108135	3	5.04651	0.121461	3	5.68171	0.127324	3	6.81345	0.106033	3	1.46267	0.119453	3	1.17196	0.116427	3	4.30653	0	395.257	4.05e-10	95.48	2.25945e-08	3	2483.36	1.99526	112.2	0
High	iLDLQQGMDSTsVSSLQPDEIDGNLSESR	4	2	1	F1NRH6	N-Term(TMT10); S12(Phospho)	0	0.981257	S(10): 0.0; T(11): 1.9; S(12): 98.1; S(14): 0.0; S(15): 0.0; S(26): 0.0; S(28): 0.0	0.0994078	2	0.549378	0.0853389	2	15.4331	0.115046	2	10.362	0.112319	2	4.06597	0.123288	2	1.64704	0.108628	2	3.05186	0.121871	2	11.0114	0.109648	2	5.79038	0.122612	2	14.9028	0	459.008	1.032e-15	95.14	3.93462e-08	3	3443.62	2.47567	90.7572	0
High	lVGDVsDSEGYQDDQDDAVEWk	5	2	1	A0A1D5PL01	N-Term(TMT10); S6(Phospho); K22(TMT10)	0	1	S(6): 100.0; S(8): 0.0; Y(11): 0.0	0.0991961	5	2.15829	0.0927792	5	5.53127	0.115349	5	1.9495	0.109114	5	7.17103	0.11922	5	0.480339	0.117703	5	3.53788	0.110529	5	0.880065	0.11569	5	2.77617	0.123031	5	3.92446	0	548.456	5.828e-10	95.13	2.44908e-08	3	3008.36	3.96679	76.5329	0
High	kQGEDVEsPSTTGEGGVAAAQcR	3	1	1	R4GLV7	K1(TMT10); N-Term(TMT10); S8(Phospho); C22(Carbamidomethyl)	0	1	S(8): 100.0; S(10): 0.0; T(11): 0.0; T(12): 0.0	0.0912398	3	0.377651	0.0830138	3	6.47988	0.116169	3	7.05468	0.0949515	3	8.71444	0.122413	3	5.23097	0.114145	3	0.173151	0.117992	3	1.7152	0.118812	3	1.57844	0.133262	3	1.28333	0	497.378	3.299e-14	95.07	3.3871e-08	3	2872.36	0.762632	37.9319	1
High	nTPSMQALGEsPESSSSELLTLGEGLGLDSNR	2	3	1	A0A3Q3A455	N-Term(TMT10); S11(Phospho)	0	1	T(2): 0.0; S(4): 0.0; S(11): 100.0; S(14): 0.0; S(15): 0.0; S(16): 0.0; S(17): 0.0; T(21): 0.0; S(30): 0.0	0.0996689	1		0.0950911	1		0.112437	1		0.114107	1		0.129224	1		0.112455	1		0.117147	1		0.11167	1		0.1082	1		0	453.442	3.104e-14	94.97	4.4324e-08	3	3585.69	1.09896	105.981	0
High	aEALMQELDGsDAEDPAVMER	16	2	1	F1NLP4	N-Term(TMT10); S11(Phospho)	0	1	S(11): 100.0	0.0882301	16	6.9076	0.0849854	16	6.19851	0.113584	16	5.2413	0.10164	16	3.12065	0.120592	16	4.82183	0.117659	16	4.50948	0.11718	16	4.07569	0.12709	16	6.88786	0.130171	16	2.27795	0	535.066	1.276e-13	94.87	2.11957e-08	3	2586.13	1.26668	82.8714	0
High	aEPAAAEEDDDDDDINLFGsDDEEEDQEAAk	4	2	1	A0A1D5PPL7	N-Term(TMT10); S20(Phospho); K31(TMT10)	0	1	S(20): 100.0	0.114805	4	1.73871	0.101042	4	5.6325	0.107396	4	5.20778	0.12524	4	0.75837	0.112948	4	3.69673	0.108487	4	2.29227	0.110428	4	0.745012	0.114688	4	2.92552	0.113581	4	1.49301	0	477.484	5.312e-16	94.79	2.50082e-08	4	3906.62	1.34295	69.8368	0
High	gPGASANPDAPGsPAGAFAR	3	3	1	F1NMK3	N-Term(TMT10); S13(Phospho)	0	1	S(5): 0.0; S(13): 100.0	0.095612	3	0.227794	0.0947568	3	1.02966	0.130865	3	2.69229	0.111464	3	1.87806	0.122403	3	3.30899	0.127818	3	0.379816	0.0973905	3	0.241035	0.107013	3	1.52405	0.109619	3	3.44674	0	580.52	8.017e-13	94.74	2.31995e-08	2	2076.97	0.704384	47.0916	0
High	sRTsIQTEDDQLIAGQSAR	15	1	1	E1C7M7	N-Term(TMT10); S1(Phospho); S4(Phospho)	0.0404	0.981838	S(1): 98.2; T(3): 1.8; S(4): 100.0; T(7): 0.0; S(17): 0.0	0.101876	7	9.8212	0.0928866	7	4.9861	0.124519	7	1.04185	0.118076	7	2.95423	0.130964	7	7.00648	0.126406	7	4.01824	0.0956212	7	10.0377	0.102644	7	4.50176	0.093313	7	14.5022	0	498.308	1.708e-11	94.69	2.38417e-08	3	2465.13	1.56274	48.5228	1
High	hDDGTQsDSENAGAHR	3	6	2	Q5ZJQ9;E1C1J1	N-Term(TMT10); S7(Phospho)	0	0.999997	T(5): 0.0; S(7): 100.0; S(9): 0.0																												0	478.782	2.069e-11	94.6	6.18925e-09	3	2005.82	-1.58475	7.21775	0
High	rSsLPGDGAEDGDGDAFQEELEELAR	8	1	1	A0A1D5PM08	N-Term(TMT10); S3(Phospho)	0	0.985751	S(2): 1.4; S(3): 98.6	0.0996148	4	11.5516	0.0898142	4	1.27967	0.119686	4	3.07121	0.0982484	4	2.8753	0.124122	4	2.0562	0.108556	4	4.38445	0.117963	4	2.72606	0.117195	4	4.86588	0.120653	4	1.73455	0	698.213	1.743e-15	94.58	3.04969e-08	3	3072.36	-1.36646	99.9784	1
High	eAAGEYDsEPEsEDEEMMEIR	3	1	1	Q5ZM18	N-Term(TMT10); S8(Phospho); S12(Phospho)	0	1	Y(6): 0.0; S(8): 100.0; S(12): 100.0	0.0868608	3	0.27681	0.0821604	3	9.70153	0.113828	3	1.48679	0.0997817	3	4.40941	0.119811	3	1.84319	0.121525	3	5.16924	0.117455	3	1.16295	0.127058	3	5.90949	0.124231	3	3.7824	0	498.061	4.654e-12	94.53	6.97694e-09	3	2835.05	0.954232	61.0426	0
High	eDtsEEEEEEIDDEEIER	3	2	1	R4GGG5	N-Term(TMT10); T3(Phospho); S4(Phospho)	0	1	T(3): 100.0; S(4): 100.0	0.0925462	3	29.8822	0.0819538	3	18.9636	0.0987412	3	1.96566	0.0940367	3	18.8928	0.114416	3	0.531627	0.116312	3	3.08526	0.121515	3	8.01249	0.12518	3	8.98554	0.155323	3	11.3841	0	721.927	1.693e-11	94.46	5.67583e-09	2	2613.97	-1.18652	50.3437	0
High	nAENATTGEtAEENEAGD	6	1	1	A0A1D5P7C6	N-Term(TMT10); T10(Phospho)	0	0.983166	T(6): 0.0; T(7): 1.7; T(10): 98.3	0.0939466	5	5.83482	0.0918669	5	6.28208	0.118906	5	7.88407	0.0887873	5	5.28892	0.134623	5	4.45897	0.119162	5	15.3567	0.107085	5	2.93235	0.124392	5	4.79462	0.116606	5	5.48597	0	381.338	3.01e-12	94.44	7.39285e-09	2	2131.85	0.95608	25.7417	0
High	aSTsPIPNQNSTSLSSNSVALQSGVAR	3	3	1	A0A3Q2U1C1	N-Term(TMT10); S4(Phospho)	0.0208	0.975871	S(2): 0.1; T(3): 2.4; S(4): 97.6; S(11): 0.0; T(12): 0.0; S(13): 0.0; S(15): 0.0; S(16): 0.0; S(18): 0.0; S(23): 0.0	0.0900828	1		0.0849239	1		0.121257	1		0.102763	1		0.121004	1		0.117051	1		0.121053	1		0.118856	1		0.123009	1		0	367.205	5.568e-13	94.39	4.57805e-08	3	2982.47	0.0356932	57.9154	0
High	lASMPAGGAVAVSTGGVSAAPAAGAAPAAAEEk	1	1	1	A0A1D5PMT8	N-Term(TMT10); K33(TMT10)	0			0.0892899	1		0.0707483	1		0.113207	1		0.0987433	1		0.121383	1		0.124557	1		0.130713	1		0.124276	1		0.127084	1		0		1.299e-17	94.35	3.3037e-08	4	3266.75	0.539353	70.2535	0
High	gTEPcSTEEESFLEEGsPTMVEk	2	3	1	A0A1L1RKP5	N-Term(TMT10); C5(Carbamidomethyl); S17(Phospho); K23(TMT10)	0	1	T(2): 0.0; S(6): 0.0; T(7): 0.0; S(11): 0.0; S(17): 100.0; T(19): 0.0	0.0928788	2	0.617614	0.093372	2	1.34977	0.102363	2	10.5887	0.102616	2	2.86625	0.115929	2	0.948932	0.113968	2	2.42166	0.126276	2	6.94831	0.117189	2	4.53049	0.134885	2	3.09288	0	459.794	8.795e-14	94.33	3.08281e-08	3	3111.38	0.283436	69.7361	0
High	nADIPVEsDTDDDGAPR	5	1	1	E1BTL9	N-Term(TMT10); S8(Phospho)	0	0.5	S(8): 50.0; T(10): 50.0	0.0855052	4	4.41252	0.0805905	4	5.87049	0.113655	4	4.44473	0.096098	4	7.17785	0.116205	4	4.90786	0.113876	4	5.65697	0.124982	4	5.56559	0.13312	4	6.40285	0.133574	4	4.42273	0	523.323	8.921e-12	94.26	1.3724e-08	2	2095.9	0.907433	44.1363	0
High	gQTPLTEGsEDLDGHsDPEESFAR	3	2	1	F1N9R9	N-Term(TMT10); S9(Phospho); S16(Phospho)	0	1	T(3): 0.0; T(6): 0.0; S(9): 100.0; S(16): 100.0; S(21): 0.0	0.0886333	3	2.39262	0.078218	3	0.0769011	0.112873	3	7.78489	0.0910296	3	2.53312	0.10968	3	0.677099	0.116664	3	5.87477	0.124509	3	1.80892	0.137594	3	2.98705	0.142612	3	2.08123	0	674.438	2.709e-11	94.21	1.65002e-08	3	2963.22	-0.273976	58.0002	0
High	iSIFDNLDVVsEDEEAAEEAPENGGSk	6	1	1	Q5F3S4	N-Term(TMT10); S11(Phospho); K27(TMT10)	0	1	S(2): 0.0; S(11): 100.0; S(26): 0.0	0.0909236	6	8.43805	0.0906067	6	7.43486	0.110918	6	3.69007	0.102887	6	11.4321	0.124345	6	6.22475	0.115616	6	9.27585	0.116039	6	2.41298	0.122312	6	8.12655	0.125713	6	15.3046	0	576.048	3.871e-14	94.1	4.76386e-08	3	3402.6	3.92205	93.6689	0
High	kAEPAAAEEDDDDDDINLFGsDDEEEDQEAAk	28	2	1	A0A1D5PPL7	N-Term(TMT10); K1(TMT10); S21(Phospho); K32(TMT10)	0	1	S(21): 100.0	0.103908	28	6.19969	0.0989124	28	4.92172	0.110155	28	6.37728	0.112351	28	6.3151	0.11163	28	8.43833	0.112091	28	6.22951	0.112573	28	6.23124	0.117553	28	1.9627	0.121034	28	4.82215	0	662.333	4.816e-17	94.03	5.1714e-08	4	4263.88	1.79884	76.7659	1
High	vVEPEEIEEEEEsEEEGEDPALDSLSQAIAVQQAk	3	1	1	E1BTK3	N-Term(TMT10); S13(Phospho); K35(TMT10)	0	1	S(13): 100.0; S(24): 0.0; S(26): 0.0	0.100718	3	0.944036	0.0980645	3	1.90371	0.110961	3	3.20907	0.114169	3	2.17322	0.105212	3	1.69797	0.107585	3	9.45358	0.111124	3	2.81422	0.127048	3	4.78584	0.125562	3	1.51468	0	540.209	6.858e-15	93.92	6.13129e-08	4	4394.07	1.61455	100.507	0
High	gPAAAPPsPAPSPAAAAFPGAAPANANLALLVSGPR	2	1	1	A0A1D5PTU4	N-Term(TMT10); S8(Phospho)	0	1	S(8): 100.0; S(12): 0.0; S(33): 0.0	0.0854862	2	4.91688	0.0874342	2	3.35196	0.107631	2	10.1481	0.108765	2	5.02808	0.143799	2	5.90677	0.114319	2	6.05182	0.112707	2	3.32445	0.121085	2	5.12669	0.117343	2	16.7469	0	475.447	3.84e-15	93.9	4.08399e-08	4	3526.84	0.369632	97.5998	0
High	sGSGSPGGGSGGGVPAGGGLSPAEVAELFQR	17	1	1	A0A3Q2UAF1	N-Term(TMT10); S1(Phospho)	0.0309	0.983092	S(1): 98.3; S(3): 1.7; S(5): 0.0; S(10): 0.0; S(21): 0.0	0.0895752	6	10.4837	0.085697	6	12.1208	0.116105	6	1.55259	0.10047	6	4.45965	0.118732	6	5.94163	0.116769	6	1.84625	0.116579	6	3.74518	0.127015	6	4.70582	0.124025	6	8.84061	0	649.911	2.36e-15	93.63	4.74261e-08	3	3008.44	1.35109	97.1782	0
High	nVPHEDIcEDsDVDGDFR	5	1	1	Q5ZLF7	N-Term(TMT10); C8(Carbamidomethyl); S11(Phospho)	0	1	S(11): 100.0	0.0844834	5	4.88692	0.0806702	5	4.59454	0.111853	5	5.39004	0.0928591	5	5.36685	0.11781	5	9.33967	0.125897	5	0.982927	0.128758	5	1.55388	0.129248	5	6.22614	0.131127	5	2.89721	0	618.383	7.351e-14	93.42	1.51511e-08	3	2428	1.57615	50.492	0
High	dNLTLWTSDQQDDDGGEGNN	15	2	1	F1NMY1	N-Term(TMT10)	0			0.0900789	15	4.88517	0.083727	15	7.13383	0.120053	15	1.78675	0.0976484	15	5.40562	0.123069	15	5.8985	0.121318	15	8.36892	0.11447	15	4.51075	0.121035	15	13.4728	0.125813	15	8.53509	0		2.123e-09	93.36	2.33196e-08	3	2423.05	1.55134	64.4585	0
High	vEDEVTEDPFGFDsDEESLPVSSk	8	5	1	A0A3Q2UC69	N-Term(TMT10); S14(Phospho); K24(TMT10)	0	1	T(6): 0.0; S(14): 100.0; S(18): 0.0; S(22): 0.0; S(23): 0.0	0.0924794	7	2.90905	0.085045	7	6.55964	0.112367	7	8.5391	0.108092	7	5.96246	0.114695	7	4.01161	0.115042	7	4.13091	0.120121	7	9.20998	0.127905	7	2.15978	0.126446	7	3.14038	0	511.787	2.698e-14	93.14	5.3042e-08	3	3195.46	2.18398	86.3855	0
High	lQAELVAADsV	3	1	1	F1NYK8	N-Term(TMT10); S10(Phospho)	0	1	S(10): 100.0	0.0988524	3	3.98981	0.0893634	3	0.861124	0.115767	3	5.24189	0.0979971	3	2.42316	0.130231	3	8.21605	0.119643	3	2.06412	0.119314	3	1.54349	0.113415	3	2.51071	0.120829	3	8.75592	0	362.432	9.848e-08	92.91	2.71959e-08	2	1424.72	0.653181	69.7285	0
High	gYYsPYNVSGAGSAAGsR	12	1	1	A0A3Q2U2F9	N-Term(TMT10); S4(Phospho); S17(Phospho)	0	0.999655	Y(2): 0.0; Y(3): 0.0; S(4): 100.0; Y(6): 0.0; S(9): 0.0; S(13): 0.0; S(17): 100.0	0.0952204	12	8.38388	0.0857378	12	7.88168	0.11746	12	5.63303	0.101989	12	5.06303	0.123222	12	6.24221	0.120154	12	4.44562	0.113041	12	8.06148	0.117421	12	8.83529	0.122941	12	8.89624	0	587.548	6.473e-09	92.91	1.57342e-08	2	2152.9	0.611256	50.0328	0
High	scDPVDTGEQEEGDVVPEsPLsDTGcDAcVSR	3	1	1	F1NY76	N-Term(TMT10); C2(Carbamidomethyl); S19(Phospho); S22(Phospho); C26(Carbamidomethyl); C29(Carbamidomethyl)	0	0.999994	S(1): 0.0; T(7): 0.0; S(19): 100.0; S(22): 100.0; T(24): 0.0; S(31): 0.0	0.0976637	3	4.36859	0.0856458	3	7.67484	0.118583	3	0.283209	0.112468	3	3.8925	0.118058	3	0.78224	0.12179	3	1.33404	0.117336	3	8.87127	0.108582	3	1.55743	0.116802	3	2.14521	0	724.569	7.649e-16	92.83	2.67112e-08	4	3856.53	3.87616	59.8159	0
High	tLLEQLDEDQ	3	3	2	Q90YB6;F1NCE3	N-Term(TMT10)	0																														0		2.646e-07	92.73	2.63734e-08	2	1432.74	0.555019	70.1298	0
High	iAQLEEELEEEQGNTEIINDR	7	2	1	P14105	N-Term(TMT10)	0			0.0928921	7	4.71274	0.0831861	7	5.94661	0.121419	7	11.0675	0.0983441	7	4.50347	0.122554	7	2.85186	0.118451	7	5.10205	0.11582	7	5.48168	0.127063	7	3.23623	0.127928	7	5.02525	0		6.731e-15	92.73	5.78935e-08	3	2701.34	0.595145	95.7364	0
High	eIFVPTEsDDEVVQAQk	4	2	1	A0A3Q2UE77	N-Term(TMT10); S8(Phospho); K17(TMT10)	0	0.999998	T(6): 0.0; S(8): 100.0	0.107026	4	3.411	0.0951041	4	7.51897	0.140652	4	5.73458	0.111477	4	5.14613	0.142219	4	8.30397	0.134733	4	8.10598	0.0869034	4	15.5326	0.0853039	4	16.5726	0.0916463	4	11.4409	0	398.29	3.977e-09	92.65	5.48411e-08	3	2472.23	1.48899	74.3286	0
High	tADQTAGEEsDAEIVSVR	3	3	1	F1NKL7	N-Term(TMT10); S10(Phospho)	0	1	T(1): 0.0; T(5): 0.0; S(10): 100.0; S(16): 0.0	0.0890609	3	0.278512	0.084149	3	10.3578	0.119258	3	4.14277	0.0963814	3	0.586946	0.125581	3	6.34882	0.116642	3	0.575615	0.11326	3	0.212706	0.122568	3	5.37101	0.126445	3	6.85477	0	525.747	2.796e-13	92.59	3.18367e-08	2	2187.01	1.60505	47.4177	0
High	ekDSENAsAEENTDDTDAPSSSR	1	2	1	A0A1D5NW24	N-Term(TMT10); K2(TMT10); S8(Phospho)	0	1	S(4): 0.0; S(8): 100.0; T(13): 0.0; T(16): 0.0; S(20): 0.0; S(21): 0.0; S(22): 0.0	0.0927624	1		0.0845902	1		0.124712	1		0.104791	1		0.120034	1		0.106993	1		0.115483	1		0.130647	1		0.119988	1		0	522.071	2.734e-13	92.53	3.75013e-08	3	2993.29	0.345225	25.609	1
High	nDADIGSAsQEEEEEEEEEEDR	3	2	1	Q5ZMF5	N-Term(TMT10); S9(Phospho)	0	1	S(7): 0.0; S(9): 100.0	0.112311	3	11.0076	0.111789	3	5.91879	0.112331	3	9.91883	0.143031	3	14.9387	0.113898	3	10.1818	0.118698	3	5.98263	0.0914593	3	14.2749	0.0890738	3	4.3474	0.101414	3	3.1674	0	505.993	3.043e-11	92.48	1.6016e-08	3	2848.1	0.261615	40.879	0
High	dYEEVGVDsVEGEGEEEGEEY	2	3	1	A0A1D5P198	N-Term(TMT10); S9(Phospho)	0	0.999999	Y(2): 0.0; S(9): 100.0; Y(21): 0.0	0.0838035	2	6.09615	0.0885484	2	6.74628	0.110019	2	7.13238	0.103833	2	7.96113	0.119735	2	8.80513	0.115336	2	8.43023	0.12665	2	3.28825	0.120773	2	2.42084	0.130368	2	4.17826	0	256.767	7.561e-08	92.4	1.50765e-08	3	2658.04	0.688702	59.1451	0
High	nNAAETEDDEsDGEDR	2	2	1	F1NJ66	N-Term(TMT10); S11(Phospho)	0	1	T(6): 0.0; S(11): 100.0	0.101994	2	6.96028	0.104214	2	2.11526	0.128846	2	1.75303	0.116434	2	2.54158	0.122516	2	1.58766	0.122959	2	6.54238	0.100342	2	1.5574	0.0935988	2	4.73413	0.108744	2	3.20854	0	490.912	3.169e-12	92.38	6.70591e-09	2	2075.79	0.677236	15.8088	0
High	pFSTQsPASGEQYVLTASLDNAR	5	1	1	A0A1D5PSK5	N-Term(TMT10); S6(Phospho)	0	0.998888	S(3): 0.1; T(4): 0.1; S(6): 99.9; S(9): 0.0; Y(13): 0.0; T(16): 0.0; S(18): 0.0	0.0899878	3	0.164865	0.0871345	3	1.31233	0.121639	3	7.80752	0.106085	3	3.29556	0.141272	3	1.8394	0.115481	3	2.73548	0.114453	3	6.44771	0.118891	3	2.5299	0.115767	3	5.83939	0	455.176	3.645e-11	92.38	6.03532e-08	3	2748.31	2.37746	84.0706	0
High	vGIPAMYNNLDSsQDTTLFSQYTQSQEDSLEk	3	2	1	A0A452J804	N-Term(TMT10); S13(Phospho); K32(TMT10)	0	0.96864	Y(7): 0.0; S(12): 3.1; S(13): 96.9; T(16): 0.0; T(17): 0.0; S(20): 0.0; Y(22): 0.0; T(23): 0.0; S(25): 0.0; S(29): 0.0	0.0920862	1		0.0804093	1		0.103839	1		0.0966882	1		0.102442	1		0.113055	1		0.12384	1		0.160314	1		0.127325	1		0	361.31	8.669e-13	92.28	8.98582e-08	3	4147.96	3.10809	104.077	0
High	sESLIDASEDsQLEAAIR	6	4	1	E1BTX4	N-Term(TMT10); S11(Phospho)	0	1	S(1): 0.0; S(3): 0.0; S(8): 0.0; S(11): 100.0	0.0945139	6	3.63548	0.0896829	6	9.22059	0.124745	6	4.96235	0.100765	6	5.72517	0.125349	6	1.10727	0.121344	6	3.71443	0.113376	6	3.18755	0.113717	6	4.37774	0.119856	6	4.81426	0	588.934	1.523e-11	92.24	4.52851e-08	2	2243.07	1.08498	73.1368	0
High	dVPVQDVLQQEGDtEEEEQVVEk	2	2	1	A0A1D5PQD8	N-Term(TMT10); T14(Phospho); K23(TMT10)	0	1	T(14): 100.0	0.109742	2	0.126904	0.0914999	2	4.02638	0.117352	2	4.92185	0.112733	2	3.53869	0.119659	2	3.1624	0.122111	2	3.68912	0.102356	2	3.68408	0.113336	2	6.55128	0.11083	2	4.20681	0	591.487	1.185e-13	92.18	7.54557e-08	3	3180.53	3.38773	74.5757	0
High	gRTSstNEDEDLNPEQk	5	3	1	A0A3Q3AJ45	N-Term(TMT10); S5(Phospho); T6(Phospho); K17(TMT10)	0	0.48879	T(3): 1.5; S(4): 50.4; S(5): 98.5; T(6): 49.6	0.0996749	3	7.37453	0.0833586	3	3.77586	0.111981	3	0.828396	0.101563	3	10.622	0.120044	3	0.162412	0.110832	3	1.87744	0.117418	3	4.81642	0.127066	3	0.96453	0.126536	3	4.44299	0	547.721	5.45e-10	92.17	3.61615e-08	3	2538.12	0.689032	40.2817	1
High	vSPLNLSSVtP	3	1	1	A0A1L1RXQ1	N-Term(TMT10); T10(Phospho)	0	0.999997	S(2): 0.0; S(7): 0.0; S(8): 0.0; T(10): 100.0	0.0950592	3	1.89423	0.0811692	3	3.90029	0.116567	3	2.9215	0.10362	3	2.4127	0.124576	3	1.01242	0.124221	3	6.60995	0.115831	3	7.12844	0.113347	3	1.52462	0.121231	3	2.036	0	255.721	2.027e-08	91.96	2.64907e-08	2	1422.75	0.933946	75.0507	0
High	rSDsPEIPLQVVAGPSDcADSSAGSSFVGLR	11	2	1	A0A1D5P3K1	N-Term(TMT10); S4(Phospho); C18(Carbamidomethyl)	0	0.982546	S(2): 1.7; S(4): 98.3; S(16): 0.0; S(21): 0.0; S(22): 0.0; S(25): 0.0; S(26): 0.0	0.106188	6	2.13458	0.0860933	6	9.28371	0.112274	6	2.92803	0.107559	6	10.8656	0.126277	6	6.08063	0.112828	6	9.05042	0.106221	6	6.30068	0.118684	6	7.0864	0.126383	6	5.32432	0	685.866	4.713e-17	91.96	9.33861e-08	3	3470.66	4.01107	90.8211	1
High	sSLVNESETNQNSSsDSEAER	2	2	1	A0A1D5P979	N-Term(TMT10); S15(Phospho)	0	0.988149	S(1): 0.0; S(2): 0.0; S(7): 0.0; T(9): 0.0; S(13): 0.0; S(14): 1.2; S(15): 98.8; S(17): 0.0	0.0913138	2	5.87841	0.0812139	2	2.50228	0.109096	2	13.7753	0.092737	2	6.00523	0.129803	2	0.0170151	0.116128	2	0.132405	0.119295	2	5.76982	0.124943	2	9.20098	0.134363	2	7.04014	0	547.422	3.647e-15	91.94	2.8852e-08	3	2579.09	-0.397953	34.0749	0
High	gPATVGsHADEEEDEYSGGLc	5	1	1	E1BWS2	N-Term(TMT10); S7(Phospho); C21(Carbamidomethyl)	0	1	T(4): 0.0; S(7): 100.0; Y(16): 0.0; S(17): 0.0	0.0904743	5	14.5263	0.0799497	5	4.38821	0.122619	5	5.16669	0.0911175	5	5.51023	0.121815	5	4.58001	0.115061	5	8.2517	0.126736	5	8.40325	0.125839	5	9.81634	0.128597	5	2.60833	0	679.117	8.113e-10	91.93	1.82424e-08	2	2489.01	1.90551	49.5251	0
High	cNELESPGsPSGPELPIETLLDDR	4	8	1	A0A3Q3AXN1	N-Term(TMT10); C1(Carbamidomethyl); S9(Phospho)	0	0.999995	S(6): 0.0; S(9): 100.0; S(11): 0.0; T(19): 0.0	0.0859524	3	1.19315	0.0839499	3	4.5471	0.118392	3	4.42559	0.10554	3	3.49157	0.11546	3	1.18585	0.115071	3	0.134782	0.119649	3	14.4764	0.116548	3	2.13574	0.122868	3	2.36306	0	432.245	1.269e-12	91.93	7.2617e-08	3	2934.36	-2.21074	108.748	0
High	qSTsGDsLQSSNTPYTTDLLEQk	5	2	1	A0A1D5NWK8	N-Term(TMT10); S4(Phospho); S7(Phospho); K23(TMT10)	0	0.966682	S(2): 0.1; T(3): 3.2; S(4): 96.7; S(7): 100.0; S(10): 0.0; S(11): 0.0; T(13): 0.0; Y(15): 0.0; T(16): 0.0; T(17): 0.0	0.0944974	2	5.30956	0.0897167	2	6.83221	0.116654	2	1.66585	0.109111	2	2.59979	0.121732	2	0.884802	0.115936	2	5.6507	0.111152	2	8.3452	0.119035	2	6.12399	0.12158	2	3.98202	0	375.48	7.804e-10	91.85	7.54039e-08	3	3118.43	1.51056	72.8564	0
High	gPGAGELEAPsEEAHNNVQDYPSAER	3	2	1	R4GK64	N-Term(TMT10); S11(Phospho)	0	1	S(11): 100.0; Y(21): 0.0; S(23): 0.0	0.0969328	3	1.18482	0.0889893	3	3.38764	0.120022	3	6.94638	0.100057	3	1.7773	0.122021	3	0.637092	0.121007	3	0.663035	0.113564	3	0.276168	0.122854	3	1.48186	0.11763	3	5.74944	0	618.121	4.548e-15	91.76	6.35133e-08	3	3033.35	1.07638	47.8875	0
High	aQAALQAVNSVQSGNLALPAPAAAVDAGMAMAGQSPVLR	1	4	1	F1P5K0	N-Term(TMT10)	0			0.0915917	1		0.101653	1		0.110322	1		0.114429	1		0.137004	1		0.103036	1		0.09158	1		0.145086	1		0.105299	1		0		2.321e-17	91.76	5.98459e-08	4	3946.08	-0.150638	112.674	0
High	eISDEIVTETQsPTNNER	3	2	1	R4GLV4	N-Term(TMT10); S12(Phospho)	0	1	S(3): 0.0; T(8): 0.0; T(10): 0.0; S(12): 100.0; T(14): 0.0	0.0934097	3	2.12933	0.0866063	3	1.42665	0.116196	3	0.304864	0.103738	3	5.62579	0.126174	3	1.14681	0.124729	3	1.8324	0.112111	3	0.21043	0.119348	3	3.91496	0.121889	3	3.57764	0	460.634	3.322e-10	91.71	5.80094e-08	3	2371.09	2.04016	53.4172	0
High	gLPSDIWQEEGPsEsDIEEcEVHNER	3	1	1	Q91000	N-Term(TMT10); S13(Phospho); S15(Phospho); C20(Carbamidomethyl)	0	1	S(4): 0.0; S(13): 100.0; S(15): 100.0	0.100439	3	1.20305	0.0870428	3	0.628172	0.113714	3	7.43585	0.102045	3	15.3337	0.117776	3	2.66083	0.112753	3	0.779079	0.116642	3	0.36947	0.123198	3	2.63375	0.123253	3	0.990456	0	518.051	3.327e-12	91.7	4.07678e-08	3	3430.41	2.18803	71.8779	0
High	nWEDEDFYDsDDDTFLDR	3	1	1	F1NZR9	N-Term(TMT10); S10(Phospho)	0	1	Y(8): 0.0; S(10): 100.0; T(14): 0.0	0.0945102	3	2.2368	0.078351	3	5.72954	0.109446	3	6.13295	0.100209	3	0.314322	0.123955	3	1.2333	0.112273	3	3.99345	0.120817	3	6.81646	0.130649	3	1.51546	0.129952	3	0.170363	0	467.008	2.994e-12	91.65	1.43621e-08	2	2606.01	0.68805	79.1938	0
High	tEAASGAAAPGGSGGsPGGGAGGGGLR	3	1	1	A0A1D5PF01	N-Term(TMT10); S16(Phospho)	0	0.999664	T(1): 0.0; S(5): 0.0; S(13): 0.0; S(16): 100.0	0.0957824	3	10.6781	0.0923652	3	11.3303	0.113355	3	3.75374	0.0940685	3	4.98227	0.130629	3	5.09879	0.119493	3	18.1306	0.102079	3	9.26171	0.104801	3	5.1278	0.123326	3	11.9832	0	572.114	1.354e-16	91.62	4.73104e-08	3	2393.11	2.15202	34.0411	0
High	dSEEGTTGMVSSGDTQDsPHk	3	7	1	A0A3Q2UDY6	N-Term(TMT10); S18(Phospho); K21(TMT10)	0	1	S(2): 0.0; T(6): 0.0; T(7): 0.0; S(11): 0.0; S(12): 0.0; T(15): 0.0; S(18): 100.0	0.0969066	3	2.53771	0.0881336	3	3.98101	0.120915	3	2.06221	0.101452	3	1.70033	0.124626	3	0.487517	0.127528	3	1.71456	0.107176	3	2.97597	0.114135	3	3.4854	0.113325	3	3.78259	0	682.817	3.317e-15	91.5	4.39988e-08	3	2703.19	0.413401	36.4686	0
High	aGGGGLELGAGSAGGsPALSGGQAR	3	1	1	A0A1D5P8F7	N-Term(TMT10); S16(Phospho)	0	1	S(12): 0.0; S(16): 100.0; S(20): 0.0	0.093084	3	1.92918	0.0835812	3	7.01747	0.129935	3	0.472911	0.107262	3	1.30249	0.124847	3	2.88847	0.122357	3	1.98301	0.103838	3	0.870449	0.117167	3	3.60603	0.112698	3	16.86	0	553.798	6.727e-17	91.49	6.09527e-08	3	2364.15	0.807384	53.1858	0
High	vNEsTEsLVDEGADmNEGQLMGDLELDSk	3	2	1	A0A3Q2UM43	N-Term(TMT10); S4(Phospho); S7(Phospho); M15(Oxidation); K29(TMT10)	0	0.499999	S(4): 50.0; T(5): 50.0; S(7): 100.0; S(28): 0.0	0.0992456	1		0.0933715	1		0.107397	1		0.118467	1		0.106887	1		0.115651	1		0.119442	1		0.117861	1		0.121677	1		0	530.454	5.085e-09	91.48	7.78779e-08	3	3759.67	10.4812	95.8895	0
High	aTELVEVGGEEGENsDLMR	7	2	1	Q90885	N-Term(TMT10); S15(Phospho)	0	1	T(2): 0.0; S(15): 100.0	0.0950859	7	3.6593	0.0938425	7	13.1596	0.118575	7	2.27337	0.108275	7	2.86865	0.126794	7	3.33702	0.126014	7	3.97374	0.11189	7	4.00297	0.110908	7	6.98193	0.112777	7	3.83658	0	451.954	1.817e-10	91.44	5.62392e-08	3	2344.06	2.94664	65.5886	0
High	vSIIPPTALNSIDsDGFWk	3	5	1	F1NAS1	N-Term(TMT10); S14(Phospho); K19(TMT10)	0	1	S(2): 0.0; T(7): 0.0; S(11): 0.0; S(14): 100.0	0.0860008	3	14.3859	0.0751493	3	1.95879	0.10657	3	3.86592	0.09357	3	6.03384	0.112045	3	10.4814	0.106242	3	1.37047	0.129423	3	17.2259	0.149759	3	6.16079	0.153004	3	3.69652	0	417.551	4.157e-09	91.44	7.37893e-08	3	2598.37	1.68335	111.946	0
High	tIGGGDDsFNTFFSETGAGk	20	6	2	A0A1D5P198;A0A1D5PA34	N-Term(TMT10); S8(Phospho); K20(TMT10)	0	1	T(1): 0.0; S(8): 100.0; T(11): 0.0; S(14): 0.0; T(16): 0.0																												0	535.63	3.959e-12	91.2	6.9334e-08	2	2546.19	1.3479	84.7005	0
High	fVLMAtPNLSR	1	2	1	A0A3Q2U158	N-Term(TMT10); T6(Phospho)	0	1	T(6): 100.0; S(10): 0.0	0.102587	1		0.0813797	1		0.138005	1		0.114024	1		0.131147	1		0.125594	1		0.087402	1		0.121586	1		0.098275	1		0	346.781	2.619e-07	91.19	3.94229e-08	3	1557.81	0.321935	80.6847	0
High	aPLATGEDDDDEVPDLVENFDEASk	1	1	1	H9L166	N-Term(TMT10); K25(TMT10)	0			0.108519	1		0.0862543	1		0.118924	1		0.0999543	1		0.10946	1		0.111037	1		0.121262	1		0.11909	1		0.1255	1		0		6.315e-13	91.15	9.84525e-08	3	3149.51	0.206274	100.335	0
High	sRsPEPGGDAEVTDDAAk	4	2	1	F1NJG2	N-Term(TMT10); S3(Phospho); K18(TMT10)	0	0.999999	S(1): 0.0; S(3): 100.0; T(13): 0.0	0.0910006	2	2.94949	0.0840897	2	1.85603	0.118771	2	2.58026	0.100034	2	3.05037	0.129923	2	9.14306	0.118288	2	6.84009	0.112278	2	4.88637	0.117811	2	1.37716	0.127302	2	0.7293	0	596.936	3.524e-13	91.03	6.65009e-08	3	2340.11	-0.608678	35.3248	1
High	lLAAGPcsEPENDGADTDYLTAVEDR	3	1	1	A0A1D5PEP4	N-Term(TMT10); C7(Carbamidomethyl); S8(Phospho)	0	1	S(8): 100.0; T(17): 0.0; Y(19): 0.0; T(21): 0.0	0.0935549	3	7.4532	0.0945453	3	1.9162	0.116545	3	11.8772	0.095926	3	18.7573	0.136504	3	4.36724	0.115147	3	6.63006	0.118889	3	5.37017	0.111314	3	8.26686	0.127613	3	0.335436	0	442.671	7.971e-15	90.99	6.29762e-08	3	3088.37	-0.042862	80.8352	0
High	tALALSItDsELsDEEASILESGGFSVSR	1	1	1	A0A1D5PQL9	N-Term(TMT10); T8(Phospho); S10(Phospho); S13(Phospho)	0	0.959769	T(1): 0.0; S(6): 4.0; T(8): 96.0; S(10): 100.0; S(13): 100.0; S(18): 0.0; S(22): 0.0; S(26): 0.0; S(28): 0.0	0.10312	1		0.0861819	1		0.11929	1		0.119334	1		0.123062	1		0.124311	1		0.115949	1		0.0981412	1		0.110611	1		0	411.032	9.548e-12	90.96	8.83449e-08	3	3453.53	2.29337	110.945	0
High	eVDPSTGELQsLQMPETDDPSSLDVAQEAPQAGPTGLR	7	2	1	A0A1D5PXQ2	N-Term(TMT10); S11(Phospho)	0	1	S(5): 0.0; T(6): 0.0; S(11): 100.0; T(17): 0.0; S(21): 0.0; S(22): 0.0; T(35): 0.0	0.0922778	5	5.32777	0.0820584	5	15.4031	0.101904	5	5.98103	0.107644	5	12.9855	0.106574	5	15.2063	0.092556	5	11.6443	0.135337	5	2.06788	0.130685	5	8.4655	0.138135	5	12.1797	0	578.976	4.142e-15	90.79	1.11922e-07	4	4274.99	1.00341	81.1119	0
High	eADIDGDGQVNYEEFVQMMTAk	2	3	1	P62149	N-Term(TMT10); K22(TMT10)	0			0.0927086	2	0.13804	0.0837833	2	0.385149	0.122534	2	4.25966	0.097963	2	1.19599	0.118948	2	1.28431	0.124374	2	1.67288	0.112165	2	4.90398	0.122097	2	3.45365	0.125205	2	4.67797	0		4.743e-15	90.65	1.00177e-07	3	2948.41	1.8192	108.129	0
High	lcDFGVSGQLIDSMANsFVGTR	10	4	2	F1NYZ2;A0A1L1RPJ2	N-Term(TMT10); C2(Carbamidomethyl); S17(Phospho)	0	1	S(7): 0.0; S(13): 0.0; S(17): 100.0; T(21): 0.0																												0	595.665	7.191e-16	90.63	7.83661e-08	3	2683.25	0.829143	109.976	0
High	rDDDDSYSIDLTADsPAAAAPR	5	5	2	O42130;F1NZF0	N-Term(TMT10); S15(Phospho)	0	1	S(6): 0.0; Y(7): 0.0; S(8): 0.0; T(12): 0.0; S(15): 100.0																												0	569.427	1.795e-16	90.62	5.12808e-08	3	2631.18	0.830533	54.2518	1
High	lDSDSDVPLsPGEEVQEAPMGk	3	1	1	F1P3R3	N-Term(TMT10); S10(Phospho); K22(TMT10)	0	1	S(3): 0.0; S(5): 0.0; S(10): 100.0	0.0917123	3	1.88548	0.0872527	3	4.50979	0.118107	3	1.32052	0.112185	3	0.881304	0.118362	3	4.68045	0.116	3	0.653754	0.112493	3	3.21795	0.123384	3	1.32064	0.117754	3	2.45384	0	507.861	3.324e-11	90.6	9.71995e-08	3	2838.35	-0.161212	72.3301	0
High	iIPQLENLPsPVsPSSLQGSEISEATR	1	1	1	E1BS98	N-Term(TMT10); S10(Phospho); S13(Phospho)	0	1	S(10): 100.0; S(13): 100.0; S(15): 0.0; S(16): 0.0; S(20): 0.0; S(23): 0.0; T(26): 0.0	0.0915893	1		0.0879919	1		0.112607	1		0.116351	1		0.11837	1		0.110697	1		0.130353	1		0.124645	1		0.107396	1		0	581.308	9.826e-16	90.57	1.14799e-07	3	3238.59	0.715133	97.0395	0
High	gSSALVLSGsVAGLEGGSQLALR	12	7	2	E1BY27;A0A3Q2TSC5	N-Term(TMT10); S10(Phospho)	0	1	S(2): 0.0; S(3): 0.0; S(8): 0.0; S(10): 100.0; S(18): 0.0																												0	562.176	1.692e-11	90.56	8.04745e-08	3	2438.29	0.767889	86.6032	0
High	dNSGGANSQTNQQSNSNPQDNNTNk	3	1	1	A0A3Q2TU86	N-Term(TMT10); K25(TMT10)	0			0.0850834	3	12.185	0.0804205	3	4.97673	0.118373	3	9.71388	0.0940224	3	1.10738	0.124337	3	1.41774	0.120007	3	1.44158	0.118361	3	9.13543	0.123079	3	12.4932	0.125151	3	6.07564	0		5.826e-14	90.56	8.77704e-08	4	3092.43	1.66151	18.7593	0
High	tFQPLPEFEQEEDDGEItEDsDEDFIQPR	4	1	1	F1P5H8	N-Term(TMT10); T18(Phospho); S21(Phospho)	0	1	T(1): 0.0; T(18): 100.0; S(21): 100.0	0.102468	4	5.93331	0.0905453	4	3.25139	0.110002	4	2.15406	0.107372	4	3.53547	0.112946	4	4.14604	0.114504	4	8.57068	0.11928	4	0.777692	0.123365	4	1.1741	0.116403	4	9.44948	0	474.948	4.177e-09	90.56	6.15316e-08	4	3844.59	1.62608	91.2396	0
High	lQWDGASDIsPSDSASSk	1	1	1	A0A1D5NYG8	N-Term(TMT10); S10(Phospho); K18(TMT10)	0	1	S(7): 0.0; S(10): 100.0; S(12): 0.0; S(14): 0.0; S(16): 0.0; S(17): 0.0	0.090779	1		0.0799393	1		0.114888	1		0.0994599	1		0.118616	1		0.120684	1		0.121953	1		0.125891	1		0.127789	1		0	428.624	4.61e-12	90.55	7.32152e-08	3	2389.13	0.96458	64.4001	0
High	tQASESLssDEEVDLELQEITNSR	3	2	1	E1BU62	N-Term(TMT10); S8(Phospho); S9(Phospho)	0	0.984126	T(1): 0.0; S(4): 0.0; S(6): 1.6; S(8): 98.4; S(9): 100.0; T(21): 0.0; S(23): 0.0	0.1075	2	2.12697	0.0943079	2	9.7941	0.119631	2	8.01711	0.109717	2	3.35839	0.126389	2	16.6261	0.116529	2	8.11817	0.104134	2	15.0929	0.106291	2	5.79555	0.113508	2	0.672934	0	615.048	2.436e-11	90.54	7.33839e-08	3	3069.34	1.32092	84.1601	0
High	vQNDGsQsEGFVDELQDEcVSk	1	3	1	A0A1D5PPV1	N-Term(TMT10); S6(Phospho); S8(Phospho); C19(Carbamidomethyl); K22(TMT10)	0	1	S(6): 100.0; S(8): 100.0; S(21): 0.0	0.101499	1		0.0885178	1		0.111556	1		0.103604	1		0.123374	1		0.1164	1		0.116034	1		0.120527	1		0.118488	1		0	441.456	7.266e-10	90.54	5.27199e-08	3	3088.33	-0.14072	72.7869	0
High	tEDGGWEWsDDELDEESEEGR	3	2	1	E1C6W3	N-Term(TMT10); S9(Phospho)	0	1	T(1): 0.0; S(9): 100.0; S(17): 0.0	0.0932512	3	5.8825	0.0940384	3	7.25485	0.110143	3	1.60469	0.111486	3	2.4582	0.118584	3	4.26525	0.113623	3	0.0363774	0.110327	3	0.622929	0.119042	3	0.12142	0.118162	3	0.436854	0	482.67	1.239e-12	90.47	1.89357e-08	2	2779.08	1.30383	66.4532	0
High	nNISSSDsDSEMENVSmVEGLk	5	1	1	F1NT27	N-Term(TMT10); S8(Phospho); M17(Oxidation); K22(TMT10)	0	0.999992	S(4): 0.0; S(5): 0.0; S(6): 0.0; S(8): 100.0; S(10): 0.0; S(16): 0.0	0.0983527	3	5.78248	0.0877859	3	6.4958	0.119872	3	0.209076	0.10434	3	0.676658	0.125188	3	0.991642	0.115038	3	1.7371	0.115326	3	2.83233	0.117888	3	0.208204	0.122028	3	0.377019	0	497.93	1.039e-09	90.45	8.44321e-08	3	2926.31	-0.232708	65.0743	0
High	fPVAELsDQEDEsssEED	3	2	1	H9L2N7	N-Term(TMT10); S7(Phospho); S13(Phospho); S14(Phospho); S15(Phospho)	0	1	S(7): 100.0; S(13): 100.0; S(14): 100.0; S(15): 100.0	0.0921086	3	2.97704	0.0923184	3	0.911308	0.107231	3	0.0369389	0.105166	3	0.457121	0.120543	3	3.13231	0.116311	3	0.151173	0.120939	3	4.58441	0.121162	3	0.28033	0.115416	3	1.2755	0	434.386	7.821e-07	90.39	4.25063e-09	2	2561.84	1.90701	72.6902	0
High	aALGLQDsDDEDTAVDIDEQIESMFNSk	3	1	1	E1BSC0	N-Term(TMT10); S8(Phospho); K28(TMT10)	0	1	S(8): 100.0; T(13): 0.0; S(23): 0.0; S(27): 0.0	0.0894882	3	0.600023	0.0814122	3	20.9405	0.106451	3	11.6593	0.108167	3	8.302	0.113036	3	2.40904	0.114078	3	5.08016	0.121431	3	7.0282	0.110311	3	4.64063	0.139188	3	3.8975	0	537.109	1.721e-12	90.37	1.16904e-07	4	3594.66	3.28839	113.537	0
High	aAPPGAVSNGsDAESGQELVELR	2	1	1	F1NCX2	N-Term(TMT10); S11(Phospho)	0	1	S(8): 0.0; S(11): 100.0; S(15): 0.0	0.0878819	2	7.56759	0.0781562	2	3.75227	0.118225	2	4.20143	0.0958608	2	4.45539	0.116671	2	4.00246	0.119835	2	1.46167	0.12068	2	6.53019	0.125317	2	1.75185	0.136912	2	4.25519	0	375.144	8.061e-12	90.35	9.43329e-08	3	2563.23	1.37634	61.6176	0
High	qVssEDDDDDEDGETPk	3	1	1	A0A1D5PMQ3	N-Term(TMT10); S3(Phospho); S4(Phospho); K17(TMT10)	0	1	S(3): 100.0; S(4): 100.0; T(15): 0.0	0.093858	3	1.63628	0.0866143	3	1.27818	0.111035	3	1.15862	0.107409	3	4.66271	0.11817	3	0.778535	0.114435	3	5.7407	0.115045	3	4.39839	0.126138	3	0.989195	0.122385	3	0.356413	0	560.532	4.949e-09	90.32	2.05766e-08	3	2498.98	0.648139	35.5041	0
High	iNETDTFGPGDDDEIQFDDIGDDDEDIDDI	3	1	1	Q5ZIE2	N-Term(TMT10)	0			0.109445	3	9.51225	0.103713	3	9.1905	0.105196	3	4.72252	0.113202	3	3.29445	0.112315	3	1.42574	0.110983	3	0.463381	0.10487	3	1.1343	0.114128	3	11.3994	0.125905	3	2.71384	0		1.387e-11	90.29	6.37947e-08	3	3587.5	0.457875	95.2752	0
High	eTWDTAEEDsGtDsEYDESGk	2	3	1	E1C1R4	N-Term(TMT10); S10(Phospho); T12(Phospho); S14(Phospho); K21(TMT10)	0	0.999998	T(2): 0.0; T(5): 0.0; S(10): 100.0; T(12): 100.0; S(14): 100.0; Y(16): 0.0; S(19): 0.0	0.0928435	2	3.65964	0.0919427	2	2.17133	0.109022	2	0.528532	0.103889	2	4.17945	0.119253	2	0.319192	0.118542	2	5.04461	0.115233	2	4.91449	0.121993	2	1.98217	0.127024	2	3.49266	0	388.008	3.557e-09	90.27	2.20835e-08	3	3049.12	1.53317	54.856	0
High	lQEAEEEAENGGsPAGGGEAAALNGEVDck	7	1	1	A0A1D5NZG5	N-Term(TMT10); S13(Phospho); C29(Carbamidomethyl); K30(TMT10)	0	1	S(13): 100.0	0.0895073	7	2.98386	0.0821656	7	6.86626	0.108013	7	2.90952	0.0969188	7	11.6025	0.116687	7	1.61724	0.114607	7	2.13113	0.123427	7	3.82292	0.130879	7	3.24333	0.138503	7	4.38692	0	550.531	1.104e-14	90.22	9.22562e-08	4	3497.58	0.312799	63.8578	0
High	dNLTLWTSDsAGEEcDAAEGAEN	28	1	1	Q5ZMD1	N-Term(TMT10); S10(Phospho); C15(Carbamidomethyl)	0	0.970943	T(4): 0.0; T(7): 0.0; S(8): 2.9; S(10): 97.1	0.0913411	25	9.44506	0.085987	25	10.5623	0.114873	25	5.59	0.103843	25	6.81299	0.121987	25	7.00446	0.115505	25	5.3526	0.114946	25	6.67232	0.124151	25	9.52085	0.125994	25	6.7694	0	286.12	3.601e-10	90.19	3.49376e-08	3	2764.12	1.42226	73.3769	0
High	kIVEPEVVGEsDsEVEGEAWR	4	1	1	R4GGG5	K1(TMT10); N-Term(TMT10); S11(Phospho); S13(Phospho)	0	1	S(11): 100.0; S(13): 100.0	0.0900752	4	6.58141	0.0786241	4	8.85194	0.116333	4	2.63674	0.10179	4	2.86374	0.128285	4	1.40656	0.116231	4	3.26251	0.119045	4	4.33133	0.122537	4	3.96387	0.124937	4	5.32495	0	696.243	5.888e-14	90.19	9.84474e-08	3	2962.39	1.49826	70.6586	1
High	qLQQAVTGISNAAQATASDDAAQQQGGGGELAYALNNFDk	1	1	1	E1C7M7	N-Term(TMT10); K40(TMT10)	0			0.0850548	1		0.0866011	1		0.119579	1		0.104891	1		0.117106	1		0.114224	1		0.123386	1		0.12646	1		0.122698	1		0		7.175e-17	90.19	1.35826e-07	4	4480.22	-3.88807	105.791	0
High	lDVSTPQQDIEDAEEAANNsDSEEk	2	2	1	Q5ZKA0	N-Term(TMT10); S20(Phospho); K25(TMT10)	0	0.999792	S(4): 0.0; T(5): 0.0; S(20): 100.0; S(22): 0.0	0.0943633	2	5.26558	0.099122	2	4.55111	0.114804	2	3.66069	0.103376	2	1.7508	0.115379	2	7.53406	0.111772	2	8.50811	0.113123	2	0.0539549	0.121494	2	0.923832	0.126084	2	0.0476428	0	564.633	1.604e-15	90.14	9.75056e-08	3	3272.48	0.5826	74.7369	0
High	hQQQLLAsPASGSIDNk	3	2	1	F1P157	N-Term(TMT10); S8(Phospho); K17(TMT10)	0	1	S(8): 100.0; S(11): 0.0; S(13): 0.0	0.0881336	3	2.90865	0.0770005	3	2.6897	0.123038	3	1.35479	0.0918942	3	1.30004	0.129283	3	1.54103	0.127484	3	2.27547	0.116734	3	2.5494	0.11905	3	2.51373	0.129692	3	4.81136	0	494.461	1.338e-10	89.77	9.92178e-08	3	2332.21	0.138005	49.7776	0
High	qEDEEsVEDVDDDEFER	3	3	1	A0A1D5PEJ1	N-Term(TMT10); S6(Phospho)	0	1	S(6): 100.0	0.0927127	3	0.76585	0.0887166	3	3.80331	0.109084	3	0.698662	0.103627	3	2.00509	0.115508	3	0.365195	0.109306	3	1.90521	0.123954	3	1.12357	0.127909	3	3.64009	0.129381	3	2.09801	0	564.909	2.599e-10	89.65	3.20842e-08	2	2393.94	1.80623	47.1836	0
High	tIGGGDDsFTTFFcETGAGk	18	3	1	F1NW97	N-Term(TMT10); S8(Phospho); C14(Carbamidomethyl); K20(TMT10)	0	0.99976	T(1): 0.0; S(8): 100.0; T(10): 0.0; T(11): 0.0; T(16): 0.0	0.0963036	10	2.93131	0.0912155	10	5.45967	0.119029	10	5.40698	0.103614	10	2.82973	0.124405	10	4.75368	0.122596	10	6.26831	0.105917	10	6.92596	0.115482	10	5.32131	0.117448	10	4.20631	0	435.357	5.317e-12	89.57	8.1481e-08	2	2606.19	0.959027	87.8293	0
High	vLNTGsDVEEAVADALk	11	5	1	A0A3Q2UGP2	N-Term(TMT10); S6(Phospho); K17(TMT10)	0	1	T(4): 0.0; S(6): 100.0	0.0957237	9	5.01848	0.0963705	9	4.38987	0.117645	9	5.76803	0.105561	9	8.81265	0.119457	9	5.81281	0.122919	9	3.91284	0.106357	9	5.03912	0.118049	9	1.22161	0.114426	9	8.7996	0	672.738	7.907e-15	89.56	9.02452e-08	2	2269.18	1.13735	107.465	0
High	sIEEYNEALNGVNGGsLTNLADISEGLGQTER	4	3	1	F1P2G2	N-Term(TMT10); S16(Phospho)	0	0.983126	S(1): 0.0; Y(5): 0.0; S(16): 98.3; T(18): 1.7; S(24): 0.0; T(30): 0.0	0.10143	3	2.10919	0.0889984	3	6.39165	0.108807	3	1.83531	0.0977644	3	6.44271	0.125049	3	4.18638	0.110881	3	12.3251	0.113669	3	0.620999	0.117482	3	4.08883	0.119216	3	16.2999	0	439.723	2.771e-15	89.52	1.51e-07	3	3659.72	-2.99347	98.3802	0
High	sGsIVELIAGGGSScsPVLAR	4	1	1	E1BZK0	N-Term(TMT10); S3(Phospho); C15(Carbamidomethyl); S16(Phospho)	0	0.982148	S(1): 1.8; S(3): 98.2; S(13): 0.0; S(14): 0.0; S(16): 100.0	0.0868202	3	22.8231	0.0906854	3	3.18605	0.111835	3	3.41042	0.105279	3	12.782	0.122685	3	17.5356	0.114303	3	0.440759	0.121262	3	0.851393	0.122631	3	4.83739	0.124478	3	1.2359	0	583.248	4.188e-13	89.37	8.74599e-08	3	2406.13	-0.0607136	87.6617	0
High	gAGGAAssGGsEsGGPGAGGTEEGR	1	1	1	F1P5I5	N-Term(TMT10); S7(Phospho); S8(Phospho); S11(Phospho); S13(Phospho)	0	1	S(7): 100.0; S(8): 100.0; S(11): 100.0; S(13): 100.0; T(21): 0.0	0.0926002	1		0.0808181	1		0.124239	1		0.089451	1		0.106977	1		0.113636	1		0.111596	1		0.141097	1		0.139587	1		0	447.175	5.596e-11	89.31	8.43981e-09	3	2568.89	0.776447	23.7727	0
High	iTFITSFGGsDEEAANVQSATGAPGk	5	1	1	A0A3Q2TUJ1	N-Term(TMT10); S10(Phospho); K26(TMT10)	0	0.999731	T(2): 0.0; T(5): 0.0; S(6): 0.0; S(10): 100.0; S(19): 0.0; T(21): 0.0	0.0955882	5	10.91	0.0831804	5	6.09491	0.117158	5	3.78297	0.0993633	5	1.91141	0.119728	5	6.24542	0.125988	5	3.71935	0.110746	5	2.25669	0.123845	5	4.19377	0.129162	5	3.73254	0	458.704	6.084e-12	89.29	1.51499e-07	3	3093.53	4.3268	89.3218	0
High	lGLGIDEDDTAAEEAsPAVTEEmPPLEGDDDTSR	2	2	1	A0A1D5PUL6	N-Term(TMT10); S16(Phospho); M23(Oxidation)	0	1	T(10): 0.0; S(16): 100.0; T(20): 0.0; T(32): 0.0; S(33): 0.0	0.104258	2	1.36362	0.0971185	2	0.634556	0.0941021	2	10.8183	0.112774	2	7.63973	0.111538	2	15.8992	0.112979	2	19.832	0.112961	2	7.93197	0.125248	2	4.59829	0.126763	2	1.49178	0	531.787	7.469e-15	89.29	1.43845e-07	3	3870.71	7.8378	83.7178	0
High	eLELMFGcPVEGDsPVTETSPR	26	2	1	A0A1L1RPJ2	N-Term(TMT10); C8(Carbamidomethyl); S14(Phospho)	0	1	S(14): 100.0; T(17): 0.0; T(19): 0.0; S(20): 0.0	0.0933232	18	9.01577	0.087084	18	9.71641	0.118708	18	6.37045	0.106294	18	5.86272	0.122803	18	5.99885	0.119205	18	8.7272	0.110656	18	12.7996	0.11781	18	10.7178	0.119191	18	14.014	0	561.023	5.215e-15	89.27	1.00736e-07	3	2759.26	1.89083	89.5496	0
High	vLDsDEEDDY	11	1	1	E1BXI3	N-Term(TMT10); S4(Phospho)	0	1	S(4): 100.0; Y(10): 0.0	0.0927355	11	6.34262	0.0805966	11	5.65585	0.110345	11	3.22429	0.099953	11	9.43405	0.122629	11	1.58491	0.120713	11	4.05014	0.116295	11	3.95023	0.124481	11	2.73654	0.130314	11	4.33673	0	298.619	3.518e-07	89.25	1.05777e-08	2	1508.59	0.805141	52.8869	0
High	lIVDEAINEDNSVVSLSQAk	5	4	1	A0A1D5P448	N-Term(TMT10); K20(TMT10)	0			0.091323	5	3.12097	0.085415	5	10.6524	0.120844	5	10.8004	0.100918	5	3.60021	0.122609	5	5.55596	0.12585	5	6.07092	0.113657	5	1.60481	0.117459	5	5.54584	0.121637	5	6.9979	0		1.71e-13	89.2	8.69838e-08	3	2602.44	1.32524	104.789	0
High	sGSGSPGGGSGGGVPAGGGLsPAEVAELFQR	15	1	1	A0A3Q2UAF1	N-Term(TMT10); S1(Phospho); S21(Phospho)	0	0.493809	S(1): 49.4; S(3): 49.4; S(5): 1.2; S(10): 0.0; S(21): 100.0	0.102043	5	4.227	0.0927626	5	4.75042	0.113299	5	7.91138	0.107239	5	0.839129	0.119572	5	9.90395	0.117391	5	4.73995	0.111715	5	10.8342	0.117825	5	12.3132	0.120204	5	2.37979	0	587.33	8.239e-15	88.99	1.13375e-07	3	3088.4	1.68434	95.9813	0
High	sDADSESDNSDNNTIFVQGLGEDVSTDQVADYFk	3	1	1	E1BT66	N-Term(TMT10); K34(TMT10)	0			0.107395	3	2.7131	0.0917868	3	6.93932	0.115957	3	6.96436	0.103141	3	3.5192	0.115514	3	0.589852	0.122624	3	6.84778	0.110592	3	1.36826	0.117672	3	3.38692	0.11499	3	7.31032	0		1.203e-13	88.95	1.93063e-07	4	4140.91	0.402684	97.0417	0
High	lAGEGDTDPGALSNDGSEDGPSVADETsNDGFDALEk	1	1	1	A0A1D5PJ02	N-Term(TMT10); S28(Phospho); K37(TMT10)	0	0.99969	T(7): 0.0; S(13): 0.0; S(17): 0.0; S(22): 0.0; T(27): 0.0; S(28): 100.0	0.11035	1		0.0941707	1		0.109753	1		0.106833	1		0.110281	1		0.110466	1		0.122653	1		0.109534	1		0.125961	1		0	553.035	5.476e-15	88.81	1.80317e-07	4	4190.86	3.62886	77.1311	0
High	qGsSDDIEDVSLFDADDEVSR	4	2	1	F1NLV3	N-Term(TMT10); S3(Phospho)	0	0.987742	S(3): 98.8; S(4): 1.2; S(11): 0.0; S(20): 0.0	0.0871721	2	0.00938486	0.0805005	2	1.55861	0.114925	2	6.31526	0.101772	2	0.410907	0.123569	2	2.30792	0.119323	2	7.41744	0.116732	2	0.720408	0.123676	2	0.482358	0.13201	2	3.81986	0	462.98	4.942e-11	88.8	7.02631e-08	3	2608.12	1.11923	73.7508	0
High	iIGSQDSTPVPSPPVDVATFLAFPsPEk	1	2	1	F1NIE8	N-Term(TMT10); S25(Phospho); K28(TMT10)	0	1	S(4): 0.0; S(7): 0.0; T(8): 0.0; S(12): 0.0; T(19): 0.0; S(25): 100.0	0.104321	1		0.099321	1		0.129565	1		0.110773	1		0.127259	1		0.131807	1		0.0937032	1		0.0996004	1		0.103651	1		0	534.683	1.277e-13	88.78	1.41042e-07	4	3434.8	1.69877	113.549	0
High	sRsssVGsSSSSYSASPAPPR	3	1	1	A0A3Q2U2F9	N-Term(TMT10); S3(Phospho); S4(Phospho); S5(Phospho); S8(Phospho)	0		Too many isoforms	0.0824245	3	9.12317	0.0748752	3	6.08042	0.116794	3	1.16553	0.092626	3	4.3683	0.132225	3	2.29766	0.111682	3	4.64447	0.130139	3	3.45436	0.128751	3	5.95796	0.127599	3	6.80201	0		2.99e-11	88.76	2.46799e-08	3	2589.99	1.13715	35.0529	1
High	qTTQQGSSNSQDNNTNk	1	1	1	A0A3Q2TU86	N-Term(TMT10); K17(TMT10)	0			0.0940756	1		0.0927352	1		0.121013	1		0.0956878	1		0.117702	1		0.128246	1		0.112913	1		0.115034	1		0.122592	1		0		5.448e-13	88.73	1.25729e-07	3	2310.13	0.515859	14.9117	0
High	eNVENAENAVLEEPEEATELsADDAEEAAEVk	5	1	1	R4GFY2	N-Term(TMT10); S21(Phospho); K32(TMT10)	0	1	T(18): 0.0; S(21): 100.0	0.121979	5	6.25179	0.11624	5	9.6034	0.108237	5	1.73517	0.13919	5	4.19911	0.107708	5	5.97795	0.109729	5	0.825501	0.0879902	5	3.81101	0.0978907	5	4.69968	0.0996886	5	6.13327	0	535.774	5.4e-14	88.59	1.78273e-07	4	3982.82	0.650133	76.4018	0
High	nDADIGsAsQEEEEEEEEEEDR	1	2	1	Q5ZMF5	N-Term(TMT10); S7(Phospho); S9(Phospho)	0	1	S(7): 100.0; S(9): 100.0	0.119325	1		0.0953129	1		0.116324	1		0.113547	1		0.106672	1		0.125795	1		0.107352	1		0.101052	1		0.114619	1		0	531.762	3.588e-10	88.55	2.41572e-08	3	2928.07	2.1437	41.6787	0
High	aGsFGSSSASGAANNASAELR	2	1	1	Q90828	N-Term(TMT10); S3(Phospho)	0	1	S(3): 100.0; S(6): 0.0; S(7): 0.0; S(8): 0.0; S(10): 0.0; S(17): 0.0	0.0861714	2	6.05873	0.0774863	2	2.56184	0.122782	2	13.7648	0.0907674	2	4.55733	0.13205	2	5.56842	0.120209	2	0.76594	0.121045	2	4.85996	0.124331	2	1.65824	0.124282	2	4.55511	0	476.81	5.544e-13	88.36	9.04465e-08	3	2221.01	1.08694	49.1568	0
High	qLHIEGASLELsDDDAESk	28	6	1	A0A1D5NW83	N-Term(TMT10); S12(Phospho); K19(TMT10)	0	1	S(8): 0.0; S(12): 100.0; S(18): 0.0	0.0913642	28	4.40606	0.0836604	28	7.10077	0.111501	28	4.5481	0.101675	28	4.05046	0.121008	28	4.64556	0.11946	28	5.40079	0.117015	28	4.91633	0.120258	28	5.84668	0.133033	28	5.7369	0	498.596	1.647e-13	88.35	1.39492e-07	3	2595.26	0.503186	67.2782	0
High	fIcVTPTSFSNTIDLPMsPR	9	1	1	Q6DV79	N-Term(TMT10); C3(Carbamidomethyl); S18(Phospho)	0	1	T(5): 0.0; T(7): 0.0; S(8): 0.0; S(10): 0.0; T(12): 0.0; S(18): 100.0	0.0910136	9	15.5108	0.0812144	9	3.45493	0.120719	9	14.2633	0.0976642	9	8.84131	0.120924	9	5.01368	0.117481	9	6.25718	0.118504	9	9.57682	0.123865	9	5.65027	0.12829	9	12.099	0	529.476	4.173e-15	88.27	1.52585e-07	3	2592.25	1.5094	108.561	0
High	rLsLPGLLSQVsPR	5	1	1	E1BX75	N-Term(TMT10); S3(Phospho); S12(Phospho)	0	1	S(3): 100.0; S(9): 0.0; S(12): 100.0	0.0987245	5	5.19351	0.0861519	5	9.0756	0.11923	5	4.88425	0.100724	5	6.65615	0.124529	5	6.78327	0.119769	5	7.4461	0.111854	5	3.72286	0.113128	5	2.76726	0.124111	5	12.6493	0	441.775	9.679e-08	88.16	1.13422e-07	3	1912	0.794398	88.0837	1
High	iVQDAAPTSAsPESTQTETAAk	3	4	1	A0A1D5NV58	N-Term(TMT10); S11(Phospho); K22(TMT10)	0	0.495421	T(8): 0.9; S(9): 49.5; S(11): 49.5; S(14): 0.0; T(15): 0.0; T(17): 0.0; T(19): 0.0	0.0956433	3	1.15	0.0845845	3	1.30536	0.120662	3	1.87932	0.107624	3	0.656916	0.118569	3	2.41254	0.123669	3	0.0770686	0.109197	3	0.1362	0.113938	3	2.92599	0.108199	3	7.08057	0	374.341	3.471e-11	88.13	1.70274e-07	3	2741.37	1.47819	51.9429	0
High	rTNsTGGSSGSSTGGGSGk	2	5	1	A0A3Q3A2G8	N-Term(TMT10); S4(Phospho); K19(TMT10)	0	0.999823	T(2): 0.0; S(4): 100.0; T(5): 0.0; S(8): 0.0; S(9): 0.0; S(11): 0.0; S(12): 0.0; T(13): 0.0; S(17): 0.0	0.084668	2	7.39942	0.0813038	2	3.653	0.117578	2	0.347712	0.0884444	2	5.22534	0.12378	2	8.98938	0.126561	2	6.51106	0.117645	2	0.0919971	0.125577	2	2.2895	0.133633	2	9.27735	0	492.668	1.279e-11	88.12	9.84376e-08	3	2180.04	0.454265	13.7259	1
High	aAAASAAEAGIAATGGDDsDDALLk	14	2	1	Q5ZI14	N-Term(TMT10); S19(Phospho); K25(TMT10)	0	1	S(5): 0.0; T(14): 0.0; S(19): 100.0	0.0937941	14	7.29353	0.084623	14	2.50792	0.118823	14	8.86672	0.10153	14	6.15925	0.125029	14	6.68616	0.11943	14	4.8087	0.114481	14	7.12356	0.117693	14	9.41883	0.120739	14	10.172	0	656.358	1.049e-15	88.11	1.61016e-07	3	2770.36	0.920734	72.3884	0
High	yGHQQPQSQsPIYSSSAk	3	5	1	F1NB68	N-Term(TMT10); S10(Phospho); K18(TMT10)	0	0.999997	Y(1): 0.0; S(8): 0.0; S(10): 100.0; Y(13): 0.0; S(14): 0.0; S(15): 0.0; S(16): 0.0	0.079577	3	1.56195	0.0707292	3	1.71125	0.111404	3	0.0242127	0.0833381	3	1.91795	0.125305	3	6.13937	0.125983	3	6.06261	0.127099	3	0.453257	0.127703	3	1.46279	0.13784	3	7.2302	0	478.401	2.563e-12	88.04	1.36072e-07	3	2531.24	1.55238	39.3069	0
High	eGAASGDsNGELSPVELLHFQQQQALQVAR	2	1	1	A0A1D5PQF2	N-Term(TMT10); S8(Phospho)	0	0.99997	S(5): 0.0; S(8): 100.0; S(13): 0.0	0.0991388	2	23.6104	0.0858956	2	12.1338	0.116956	2	4.47955	0.102109	2	1.63599	0.12736	2	8.27915	0.122181	2	10.5521	0.111572	2	7.41221	0.117015	2	0.107998	0.11549	2	5.09781	0	400.817	1.733e-14	88.04	2.32021e-07	3	3488.7	0.880092	104.204	0
High	sQAEQQsQADEEAENTGIETk	1	3	1	F1NC26	N-Term(TMT10); S7(Phospho); K21(TMT10)	0	1	S(1): 0.0; S(7): 100.0; T(16): 0.0; T(20): 0.0	0.0886548	1		0.0861412	1		0.110588	1		0.101141	1		0.117346	1		0.132834	1		0.11585	1		0.118499	1		0.128946	1		0	588.94	5.687e-11	88.02	1.48453e-07	3	2831.3	1.1149	42.9177	0
High	qAAsDsGsDEDDDLLcR	3	1	1	E1C7Z0	N-Term(TMT10); S4(Phospho); S6(Phospho); S8(Phospho); C16(Carbamidomethyl)	0	1	S(4): 100.0; S(6): 100.0; S(8): 100.0	0.0885246	3	2.52552	0.0804971	3	7.2648	0.112151	3	2.75102	0.0984813	3	0.892829	0.119711	3	0.264421	0.108693	3	0.602043	0.123228	3	0.387905	0.133542	3	4.73381	0.138673	3	1.59373	0	624.469	6.639e-10	88.01	1.20175e-08	2	2322.81	1.58653	50.9014	0
High	qNGNNDSDQYsDNEEEPk	3	6	1	A0A3Q2UJ35	N-Term(TMT10); S11(Phospho); K18(TMT10)	0	0.999998	S(7): 0.0; Y(10): 0.0; S(11): 100.0	0.0879361	3	13.3308	0.0838185	3	16.3355	0.110632	3	4.3199	0.102133	3	21.0921	0.11062	3	5.39142	0.115818	3	4.88295	0.128277	3	15.5141	0.139288	3	3.15032	0.132793	3	10.6698	0	443.729	1.655e-10	87.85	8.71153e-08	3	2621.11	0.374037	29.7723	0
High	nENLAANFLLSQNFDDD	20	1	1	A0A1D5P2K1	N-Term(TMT10)	0			0.0959647	20	7.8042	0.0864364	20	5.49387	0.125846	20	9.16885	0.103953	20	6.78471	0.129719	20	9.92678	0.119951	20	7.04743	0.110799	20	6.84455	0.113228	20	8.73774	0.115397	20	5.97598	0		3.189e-10	87.77	1.08621e-07	3	2169.03	0.664284	97.1151	0
High	qSGtPPAGGGLGGSVLGGAGGR	3	4	1	A0A3Q2U9R5	N-Term(TMT10); T4(Phospho)	0	0.983375	S(2): 1.7; T(4): 98.3; S(14): 0.0	0.0942743	2	0.351686	0.0850661	2	3.92946	0.122166	2	4.67521	0.104988	2	3.33713	0.127225	2	1.60976	0.119068	2	0.306735	0.116622	2	2.24697	0.1163	2	0.566735	0.114151	2	0.223032	0	528.618	7.073e-14	87.73	1.24805e-07	3	2119.05	0.148923	53.882	0
High	eTLLEVSLIDNNLR	12	2	1	Q5ZIY8	N-Term(TMT10)	0			0.0957651	12	8.62596	0.0885067	12	5.85701	0.122545	12	8.30766	0.0992307	12	7.95876	0.123791	12	4.53286	0.12255	12	5.31041	0.111811	12	7.53605	0.121913	12	8.54078	0.117648	12	12.5787	0		4.513e-14	87.62	9.87725e-08	2	1858.05	1.64468	110.916	0
High	gSSLDYNYPDsEDDAEGPPPYSPIGDDVR	1	1	1	F1NG56	N-Term(TMT10); S11(Phospho)	0	0.999986	S(2): 0.0; S(3): 0.0; Y(6): 0.0; Y(8): 0.0; S(11): 100.0; Y(21): 0.0; S(22): 0.0	0.102415	1		0.0935814	1		0.122373	1		0.114573	1		0.111936	1		0.111178	1		0.106561	1		0.115243	1		0.12214	1		0	484.479	2.371e-16	87.59	1.42131e-07	3	3436.47	2.1752	69.3729	0
High	gQVQLTIELLDTEEENsDDPVEAER	10	1	1	E1BX21	N-Term(TMT10); S17(Phospho)	0	1	T(6): 0.0; T(12): 0.0; S(17): 100.0	0.0989682	10	9.69902	0.0854622	10	8.08217	0.119593	10	5.97254	0.108199	10	10.3141	0.123958	10	4.20071	0.120971	10	6.14281	0.110318	10	8.72239	0.114512	10	7.81074	0.120734	10	11.597	0	483.678	1.032e-14	87.52	1.9604e-07	3	3138.45	-0.698882	94.8897	0
High	eYkEQDGWEDDsEEEENSTLSNAALSR	1	2	1	F1P3Z2	N-Term(TMT10); K3(TMT10); S12(Phospho)	0	1	Y(2): 0.0; S(12): 100.0; S(18): 0.0; T(19): 0.0; S(21): 0.0; S(26): 0.0	0.0922206	1		0.089499	1		0.113486	1		0.110569	1		0.109173	1		0.111217	1		0.114019	1		0.126377	1		0.133439	1		0	588.591	8.264e-16	87.43	1.83067e-07	3	3669.62	2.27713	60.1607	1
High	sRsDVDVNAAASAk	7	5	1	A0A3Q2U411	N-Term(TMT10); S3(Phospho); K14(TMT10)	0	0.999955	S(1): 0.0; S(3): 100.0; S(12): 0.0	0.0943076	4	7.77694	0.0853715	4	2.05958	0.119872	4	2.68107	0.0899923	4	3.49406	0.127376	4	6.96398	0.113767	4	4.33219	0.113236	4	3.4353	0.121686	4	4.64476	0.129463	4	8.49112	0	607.409	1.745e-11	87.42	1.62568e-07	3	1928.98	-0.167632	37.5934	1
High	gMDPASVFELGDDEDDAEGPSGsPTk	2	3	1	A0A1L1RKP5	N-Term(TMT10); S23(Phospho); K26(TMT10)	0	0.981369	S(6): 0.0; S(21): 0.0; S(23): 98.1; T(25): 1.9	0.0997111	2	5.18217	0.094198	2	4.83626	0.107293	2	1.28035	0.112154	2	0.301174	0.123118	2	4.57425	0.119651	2	0.151523	0.110702	2	5.27024	0.115495	2	2.62326	0.116856	2	14.5964	0	560.741	1.442e-15	87.42	1.70085e-07	3	3161.4	2.48455	83.5339	0
High	vLLGFSSDEsDAEAGPR	6	2	1	A0A3Q3AUH6	N-Term(TMT10); S10(Phospho)	0	1	S(6): 0.0; S(7): 0.0; S(10): 100.0	0.101626	5	6.21507	0.0915977	5	0.549518	0.122312	5	5.48747	0.100778	5	4.48701	0.124792	5	3.1324	0.119418	5	4.53997	0.109221	5	3.03887	0.109406	5	2.17901	0.113122	5	6.008	0	528.354	9.598e-11	87.41	1.08931e-07	2	2058.96	1.63831	73.9284	0
High	lGLGIDEDDTAAEEASPAVTEEMPPLEGDDDTSR	2	2	1	A0A1D5PUL6	N-Term(TMT10)	0			0.105113	2	4.20094	0.0867648	2	3.80975	0.120156	2	7.54926	0.115511	2	6.44884	0.119178	2	0.909478	0.0968836	2	7.00245	0.11038	2	3.31413	0.127274	2	5.22908	0.117842	2	11.3981	0		4.812e-15	87.36	2.20752e-07	4	3774.74	3.5206	82.8339	0
High	sIQTIcSGLVsDVEDQEAk	6	5	1	A0A3Q2U3A7	N-Term(TMT10); C6(Carbamidomethyl); S11(Phospho); K19(TMT10)	0	1	S(1): 0.0; T(4): 0.0; S(7): 0.0; S(11): 100.0	0.0845978	6	5.18836	0.0765256	6	20.141	0.108112	6	4.91613	0.0877219	6	4.46676	0.122471	6	6.15754	0.111348	6	4.57244	0.131584	6	5.76446	0.13037	6	14.2565	0.147381	6	7.71595	0	444.491	1.128e-11	87.22	1.90903e-07	3	2617.29	1.48026	87.0007	0
High	iLQSQDFSLDssAEEEGLR	3	1	1	A0A3Q2TWH4	N-Term(TMT10); S11(Phospho); S12(Phospho)	0	1	S(4): 0.0; S(8): 0.0; S(11): 100.0; S(12): 100.0	0.0960256	3	10.4293	0.0915678	3	1.44326	0.122766	3	5.35431	0.106621	3	9.2786	0.124087	3	4.76694	0.124176	3	0.292047	0.10268	3	2.04676	0.122779	3	6.00194	0.106255	3	0.571941	0	431.147	3.664e-12	87.21	1.18532e-07	3	2513.11	0.415348	79.5705	0
High	qASATYDsDEEEEGLPMTYDEk	3	1	1	E1C8U8	N-Term(TMT10); S8(Phospho); K22(TMT10)	0	0.982954	S(3): 0.0; T(5): 0.0; Y(6): 1.7; S(8): 98.3; T(18): 0.0; Y(19): 0.0	0.0921132	3	7.71811	0.0907706	3	1.61193	0.112003	3	3.99081	0.10079	3	4.58734	0.116291	3	3.07179	0.114406	3	1.99668	0.117143	3	4.11867	0.124382	3	1.81173	0.12664	3	3.26338	0	468.842	1.299e-12	87.19	1.37987e-07	3	3046.32	1.96881	62.466	0
High	tENGSSNLALPSALEDLsDVEADYLLR	2	1	1	Q8UVF8	N-Term(TMT10); S18(Phospho)	0	1	T(1): 0.0; S(5): 0.0; S(6): 0.0; S(12): 0.0; S(18): 100.0; Y(24): 0.0	0.103614	2	8.77786	0.0893876	2	0.17157	0.120881	2	4.81599	0.0976	2	5.73222	0.116626	2	3.62091	0.116329	2	4.50419	0.117002	2	2.96956	0.115079	2	1.70315	0.123036	2	1.84678	0	432.236	6.129e-14	87.1	2.4763e-07	3	3201.54	0.293166	112.638	0
High	lPGHWVTFsDDEDNGALSEGFNk	6	1	1	E1BTW4	N-Term(TMT10); S9(Phospho); K23(TMT10)	0	0.999721	T(7): 0.0; S(9): 100.0; S(18): 0.0	0.0938962	4	4.98861	0.0873937	4	6.72195	0.118105	4	0.866243	0.0989702	4	2.115	0.115597	4	1.60941	0.116903	4	4.81604	0.123796	4	3.0153	0.122969	4	7.48162	0.118285	4	1.34021	0	488.184	1.63e-11	87.06	2.13024e-07	3	3073.44	1.37618	102.487	0
High	yFAEsDEDDDFDmFN	3	4	1	A0A3Q3B2I8	N-Term(TMT10); S5(Phospho); M13(Oxidation)	0	0.999998	Y(1): 0.0; S(5): 100.0	0.0984273	3	6.37933	0.0881157	3	0.333208	0.123071	3	0.421746	0.113576	3	1.32946	0.124885	3	0.691282	0.111288	3	0.887912	0.104217	3	10.243	0.121546	3	1.47869	0.118729	3	0.735206	0	386.951	9.85e-10	87.04	1.5025e-08	2	2184.79	1.17303	75.3372	0
High	qQPQVSVVGVHALPGsPR	3	3	1	A0A1L1RTN0	N-Term(TMT10); S16(Phospho)	0	1	S(6): 0.0; S(16): 100.0	0.0892344	3	4.10868	0.082973	3	5.9655	0.115001	3	23.2081	0.10224	3	0.552668	0.131259	3	1.94343	0.120142	3	5.47155	0.10942	3	2.62782	0.112173	3	1.99357	0.128301	3	5.36383	0	646.796	9.716e-13	86.94	1.70035e-07	3	2165.15	1.51543	57.5674	0
High	gLPSDIWQEEGPSEsDIEEcEVHNER	1	1	1	Q91000	N-Term(TMT10); S15(Phospho); C20(Carbamidomethyl)	0	1	S(4): 0.0; S(13): 0.0; S(15): 100.0	0.0911409	1		0.0924025	1		0.107614	1		0.0974609	1		0.114289	1		0.111783	1		0.120547	1		0.123353	1		0.141409	1		0	538.762	2.135e-12	86.92	1.62385e-07	3	3350.44	1.22918	71.0298	0
High	rPDYAPMEssEEEDEEFQFIk	8	1	1	R4GGG5	N-Term(TMT10); S9(Phospho); S10(Phospho); K21(TMT10)	0	1	Y(4): 0.0; S(9): 100.0; S(10): 100.0	0.0935658	8	3.19286	0.0883105	8	3.59624	0.113958	8	6.43632	0.10227	8	1.86641	0.116924	8	5.68502	0.11407	8	5.07618	0.119328	8	3.84305	0.127996	8	4.24571	0.128383	8	3.37227	0	663.172	2.625e-10	86.89	1.67911e-07	3	3194.38	1.01114	82.7582	0
High	aAQQAASSSGQGQQAQtPTGk	9	2	1	F1NL64	N-Term(TMT10); T17(Phospho); K21(TMT10)	0	1	S(7): 0.0; S(8): 0.0; S(9): 0.0; T(17): 100.0; T(19): 0.0	0.0890384	6	7.35253	0.0790258	6	5.40616	0.127147	6	8.94984	0.101753	6	7.83443	0.136487	6	7.37481	0.129395	6	6.03484	0.116389	6	9.70735	0.1154	6	4.2094	0.10342	6	2.32947	0	471.326	2.68e-13	86.82	2.0537e-07	3	2540.25	0.860743	27.732	0
High	aPSGAGEAEAGtPPPSQGPAGtPPPSQGAAGAPk	8	1	1	O57580	N-Term(TMT10); T12(Phospho); T22(Phospho); K34(TMT10)	0	1	S(3): 0.0; T(12): 100.0; S(16): 0.0; T(22): 100.0; S(26): 0.0	0.0872205	6	4.47484	0.0827926	6	5.49518	0.120261	6	7.85151	0.0977885	6	3.11921	0.116771	6	4.51574	0.117402	6	2.46028	0.118607	6	4.79196	0.126307	6	5.37836	0.126603	6	6.17769	0	541.321	2.463e-14	86.78	2.91123e-07	4	3583.69	1.16954	45.523	0
High	sLLESPGLTsGSDTPQQDNDQLNSEEk	7	3	1	Q8UVD3	N-Term(TMT10); S10(Phospho); K27(TMT10)	0	0.970585	S(1): 0.0; S(5): 0.0; T(9): 2.9; S(10): 97.1; S(12): 0.1; T(14): 0.0; S(24): 0.0	0.087597	5	2.2191	0.086212	5	8.32081	0.104589	5	10.6448	0.102441	5	5.60166	0.109352	5	7.05825	0.114972	5	12.6196	0.129958	5	15.7094	0.144198	5	24.3767	0.140173	5	13.9498	0	331.264	2.054e-12	86.77	3.04312e-07	3	3427.62	0.70429	67.2479	0
High	gPDSGIQQDADQLsDIscEPAALESSQWFk	3	1	1	E1C566	N-Term(TMT10); S14(Phospho); S17(Phospho); C18(Carbamidomethyl); K30(TMT10)	0	1	S(4): 0.0; S(14): 100.0; S(17): 100.0; S(25): 0.0; S(26): 0.0	0.112284	3	8.01134	0.109327	3	11.6144	0.117705	3	12.7189	0.124555	3	4.27415	0.125757	3	6.87768	0.134567	3	1.24499	0.0856519	3	8.33108	0.0967854	3	5.0249	0.0978991	3	4.83625	0	355.887	2.641e-11	86.73	2.65936e-07	4	3897.74	2.74979	92.0712	0
High	eSLALQETSIAEPLSTDGsPGLk	2	1	1	A0A1D5PMZ7	N-Term(TMT10); S19(Phospho); K23(TMT10)	0	1	S(2): 0.0; T(8): 0.0; S(9): 0.0; S(15): 0.0; T(16): 0.0; S(19): 100.0	0.0950045	2	1.2809	0.0879229	2	1.19441	0.122157	2	8.63646	0.106704	2	3.72959	0.124758	2	0.911399	0.122033	2	9.34825	0.110319	2	5.67251	0.115473	2	3.38177	0.114875	2	7.6334	0	556.193	4.342e-11	86.69	2.23611e-07	3	2881.49	0.787591	80.4404	0
High	aEGEQsAPEESGPGDGGLLQPPSAk	4	3	1	A0A3Q3A8C7	N-Term(TMT10); S6(Phospho); K25(TMT10)	0	1	S(6): 100.0; S(11): 0.0; S(23): 0.0	0.0998655	4	4.16111	0.097991	4	7.94944	0.130517	4	2.45866	0.111987	4	2.62142	0.120739	4	9.86946	0.12525	4	3.44065	0.0979269	4	11.9816	0.111262	4	5.72517	0.103527	4	10.5118	0	374.751	1.249e-09	86.68	2.58491e-07	3	2946.42	0.642999	60.7574	0
High	dWEDDsDEDMSNFDR	11	8	1	Q90955	N-Term(TMT10); S6(Phospho)	0	1	S(6): 100.0; S(11): 0.0	0.0996105	11	5.48435	0.0925863	11	5.98643	0.118201	11	4.87651	0.108972	11	4.22749	0.119579	11	6.78878	0.11661	11	5.54688	0.108658	11	5.3678	0.112925	11	3.37999	0.120489	11	6.69239	0	550.114	1.169e-09	86.63	1.98802e-08	2	2184.79	1.66543	56.5811	0
High	lVGDVsDsEGYQDDQDDAVEWk	2	2	1	A0A1D5PL01	N-Term(TMT10); S6(Phospho); S8(Phospho); K22(TMT10)	0	1	S(6): 100.0; S(8): 100.0; Y(11): 0.0	0.107929	2	3.54855	0.103573	2	9.62599	0.119211	2	0.444997	0.119005	2	4.15201	0.120813	2	0.920112	0.116562	2	1.54101	0.0968903	2	2.76639	0.106163	2	5.95277	0.109438	2	2.03311	0	616.593	1.427e-09	86.61	1.20487e-07	3	3088.31	-0.510849	78.0315	0
High	lTILGSDTSEDStQASNQTQALEk	1	2	1	B0I564	N-Term(TMT10); T13(Phospho); K24(TMT10)	0	0.979427	T(2): 0.0; S(6): 0.0; T(8): 0.0; S(9): 0.0; S(12): 2.1; T(13): 97.9; S(16): 0.0; T(19): 0.0	0.0983438	1		0.0811893	1		0.123361	1		0.113417	1		0.121516	1		0.113331	1		0.108092	1		0.123933	1		0.116817	1		0	348.718	4.184e-12	86.49	2.82393e-07	3	3075.52	1.243	75.2091	0
High	nQSYPTDWsDEESNNPFSSTDANGDTNPFDEDTSPAMEVR	5	2	2	E1C007;F1NNZ9	N-Term(TMT10); S9(Phospho)	0	0.999991	S(3): 0.0; Y(4): 0.0; T(6): 0.0; S(9): 100.0; S(13): 0.0; S(18): 0.0; S(19): 0.0; T(20): 0.0; T(26): 0.0; T(33): 0.0; S(34): 0.0																												0	526.349	3.421e-15	86.47	1.62756e-07	4	4775.93	-1.09549	83.0941	0
High	fQDLAEGIFPQDFPEDVstDEDDDTFSR	6	2	1	A0A1D5PAP2	N-Term(TMT10); S18(Phospho); T19(Phospho)	0	1	S(18): 100.0; T(19): 100.0; T(25): 0.0; S(27): 0.0	0.0936959	6	3.38992	0.0927121	6	4.69534	0.108106	6	12.1858	0.105092	6	5.2495	0.111553	6	7.81713	0.118712	6	5.54448	0.112571	6	5.12385	0.123597	6	9.45433	0.131116	6	6.15569	0	589.322	2.806e-13	86.44	1.34263e-07	3	3624.49	2.51254	108.059	0
High	vDPSLMEDsDDGPSLPTR	4	1	1	Q5ZHM5	N-Term(TMT10); S9(Phospho)	0	1	S(4): 0.0; S(9): 100.0; S(14): 0.0; T(17): 0.0	0.0885944	4	14.593	0.0763935	4	13.6595	0.119337	4	12.4302	0.086081	4	14.8836	0.133095	4	11.6314	0.124513	4	4.36694	0.118486	4	0.864727	0.126058	4	8.25178	0.129883	4	2.98942	0	375.674	4.536e-11	86.36	1.37568e-07	3	2240	0.684051	65.2077	0
High	vAETSVDEEDLEsDSDYLMQEVHNDNFSS	6	2	1	A0A1L1RTK5	N-Term(TMT10); S13(Phospho)	0	0.999419	T(4): 0.0; S(5): 0.0; S(13): 99.9; S(15): 0.1; Y(17): 0.0; S(28): 0.0; S(29): 0.0	0.10168	2	3.08785	0.0860541	2	6.50057	0.107174	2	4.49265	0.115935	2	9.16947	0.108651	2	11.2526	0.123167	2	6.38944	0.11233	2	17.6212	0.110724	2	0.669019	0.132651	2	4.07482	0	382.052	2.052e-11	86.27	1.50835e-07	3	3613.5	2.99228	92.309	0
High	tNsTGGSSGSSTGGGSGk	5	5	1	A0A3Q3A2G8	N-Term(TMT10); S3(Phospho); K18(TMT10)	0	0.999687	T(1): 0.0; S(3): 100.0; T(4): 0.0; S(7): 0.0; S(8): 0.0; S(10): 0.0; S(11): 0.0; T(12): 0.0; S(16): 0.0	0.0893084	3	0.0172206	0.0880439	3	3.07462	0.118226	3	2.21101	0.0985682	3	3.23869	0.121274	3	1.70167	0.11533	3	3.80926	0.11465	3	1.24811	0.127396	3	0.540663	0.132099	3	1.36579	0	389.913	1.827e-09	86.25	1.31137e-07	2	2023.93	-0.144883	17.7247	0
High	iLDEDSWsDGEQDPITVDQTWR	3	2	1	A0A3Q2U8K3	N-Term(TMT10); S8(Phospho)	0	0.999593	S(6): 0.0; S(8): 100.0; T(16): 0.0; T(20): 0.0	0.0884172	3	1.86522	0.0840944	3	2.77669	0.115552	3	11.4971	0.103636	3	0.196155	0.124625	3	0.765138	0.113941	3	4.69689	0.123913	3	1.91148	0.11196	3	4.14951	0.124651	3	2.3333	0	434.845	4.95e-11	86.23	2.10597e-07	3	2914.3	0.7916	86.8189	0
High	nLIDSMDQSAFAGFsFTNPk	5	3	1	A0A1D5PXN4	N-Term(TMT10); S15(Phospho); K20(TMT10)	0	0.999581	S(5): 0.0; S(9): 0.0; S(15): 100.0; T(17): 0.0	0.0897259	5	14.3768	0.0902769	5	8.05833	0.112901	5	7.0231	0.09927	5	10.5069	0.119832	5	2.84852	0.118398	5	7.99085	0.119943	5	5.41895	0.125989	5	6.76997	0.124104	5	13.3544	0	351.214	7.369e-11	86.21	2.63743e-07	3	2728.32	3.10447	106.67	0
High	tcVLFNcGALASQIAAEQNLDNDEGLk	5	2	1	Q5ZJ70	N-Term(TMT10); C2(Carbamidomethyl); C7(Carbamidomethyl); K27(TMT10)	0			0.0950754	5	2.54137	0.0880775	5	10.0658	0.123134	5	5.55746	0.103545	5	5.46136	0.126315	5	2.08106	0.122124	5	6.52496	0.10713	5	9.10715	0.115847	5	4.57586	0.114816	5	13.0266	0		7.531e-17	86.18	3.15698e-07	3	3409.72	1.30847	107.267	0
High	sTTGEDVEDVEPSLTAER	2	2	1	A0A3Q2U7R0	N-Term(TMT10); S1(Phospho)	0	0.999795	S(1): 100.0; T(2): 0.0; T(3): 0.0; S(13): 0.0; T(15): 0.0	0.098548	2	6.17092	0.0905628	2	0.938655	0.125406	2	10.314	0.117949	2	1.25545	0.12966	2	4.02139	0.125302	2	2.25785	0.104257	2	7.51847	0.0996214	2	4.20818	0.107905	2	8.08963	0	502.798	2.325e-14	86.17	1.42029e-07	2	2244.01	0.486963	55.597	0
High	eDNLSEALLEPLNNAPEADYIDLsEEEGGk	1	1	1	R4GIU8	N-Term(TMT10); S24(Phospho); K30(TMT10)	0	1	S(5): 0.0; Y(20): 0.0; S(24): 100.0	0.107506	1		0.101215	1		0.103274	1		0.120605	1		0.114299	1		0.120823	1		0.102917	1		0.116214	1		0.113148	1		0	672.57	1.028e-16	86.17	3.35145e-07	3	3812.82	3.15125	103.94	0
High	gQTPLTEGSEDLDGHsDPEESFAR	1	2	1	F1N9R9	N-Term(TMT10); S16(Phospho)	0	1	T(3): 0.0; T(6): 0.0; S(9): 0.0; S(16): 100.0; S(21): 0.0	0.0946183	1		0.0854682	1		0.106307	1		0.102492	1		0.122265	1		0.110821	1		0.122478	1		0.129561	1		0.12599	1		0	549.109	1.815e-12	86.12	1.61389e-07	3	2883.26	1.03866	56.3993	0
High	sVsIQNIAGVGNDDSLIHTWk	5	2	1	A0A3Q2UM43	N-Term(TMT10); S3(Phospho); K21(TMT10)	0	0.999834	S(1): 0.0; S(3): 100.0; S(15): 0.0; T(19): 0.0	0.0870861	4	4.1298	0.0804827	4	10.1184	0.108696	4	5.70756	0.100399	4	2.98682	0.118833	4	3.01434	0.113712	4	1.18739	0.120632	4	6.77591	0.127126	4	4.75483	0.133735	4	11.0142	0	638.992	1.767e-11	86.11	2.81642e-07	3	2792.44	1.65557	101.039	0
High	wLNDAENLSSDSTLSSPSALNsPGQGIEGVNR	1	3	1	P15143	N-Term(TMT10); S22(Phospho)	0	1	S(9): 0.0; S(10): 0.0; S(12): 0.0; T(13): 0.0; S(15): 0.0; S(16): 0.0; S(18): 0.0; S(22): 100.0	0.100745	1		0.0783337	1		0.103076	1		0.112675	1		0.124238	1		0.123518	1		0.114162	1		0.121213	1		0.12204	1		0	470.415	3.665e-13	86.07	3.56299e-07	4	3624.7	0.810637	83.1748	0
High	gAVLSEEELAAMsPTAAAVAk	3	2	1	E1BYQ6	N-Term(TMT10); S13(Phospho); K21(TMT10)	0	0.999997	S(5): 0.0; S(13): 100.0; T(15): 0.0	0.092805	3	8.17647	0.0879318	3	2.2235	0.122112	3	4.44772	0.103304	3	3.65236	0.128055	3	3.54511	0.115217	3	4.11096	0.107697	3	2.20078	0.12165	3	9.01567	0.119707	3	2.93437	0	479.251	1.335e-12	86.05	2.3118e-07	3	2554.33	1.53887	80.4624	0
High	cNQVNTIEGQSsPLNVFDADLLTGQR	1	3	1	A0A3Q2TYI7	N-Term(TMT10); C1(Carbamidomethyl); S12(Phospho)	0	0.999491	T(6): 0.0; S(11): 0.1; S(12): 99.9; T(23): 0.0	0.0953573	1		0.0854023	1		0.116034	1		0.108228	1		0.11763	1		0.123266	1		0.114967	1		0.115735	1		0.12338	1		0	389.146	1.035e-14	86.01	3.07876e-07	3	3185.52	1.70768	95.2054	0
High	sAGIIPGSPVPVLDADGLSGVSPLsPDR	1	2	1	A0A3Q3AVR0	N-Term(TMT10); S25(Phospho)	0	1	S(1): 0.0; S(8): 0.0; S(19): 0.0; S(22): 0.0; S(25): 100.0	0.098762	1		0.0907075	1		0.11846	1		0.102606	1		0.134529	1		0.123667	1		0.106152	1		0.102831	1		0.122286	1		0	491.741	1.739e-10	85.95	2.72646e-07	3	2982.54	-0.290798	100.35	0
High	rLsAQPDsPAPEEVNFSEQk	2	4	1	A0A1L1RUP1	N-Term(TMT10); S3(Phospho); S8(Phospho); K20(TMT10)	0	1	S(3): 100.0; S(8): 100.0; S(17): 0.0	0.0881389	2	6.70671	0.0884587	2	8.78293	0.108768	2	6.50252	0.0989335	2	5.84064	0.11684	2	1.57562	0.110794	2	2.10273	0.125298	2	0.70525	0.134777	2	0.531943	0.12733	2	8.61419	0	655.69	7.064e-10	85.85	2.79387e-07	3	2847.33	-0.757686	58.2505	1
High	sVStPSEAGSQDSGDGAVGSR	4	2	1	Q5ZK94	N-Term(TMT10); T4(Phospho)	0	0.979903	S(1): 0.0; S(3): 2.0; T(4): 98.0; S(6): 0.0; S(10): 0.0; S(13): 0.0; S(20): 0.0	0.0913895	2	5.45396	0.0871876	2	15.6583	0.121554	2	5.49143	0.103513	2	0.85684	0.125579	2	1.99095	0.12252	2	6.44618	0.11218	2	10.0798	0.117165	2	1.37243	0.117728	2	7.8988	0	340.101	1.38e-11	85.79	1.16526e-07	3	2260	2.05195	29.7867	0
High	nVSAFEPLELEEsWEDScLEk	2	1	1	E1C0Y8	N-Term(TMT10); S13(Phospho); C18(Carbamidomethyl); K21(TMT10)	0	1	S(3): 0.0; S(13): 100.0; S(17): 0.0	0.107853	2	1.87379	0.0994001	2	2.89632	0.136221	2	6.66988	0.119181	2	2.7268	0.145504	2	0.590105	0.136762	2	0.541403	0.0817603	2	8.45967	0.0850334	2	2.18628	0.0879409	2	2.84077	0	400.783	2.547e-11	85.79	3.37978e-07	3	3049.42	2.06491	105.147	0
High	gAGGAAssGGsESGGPGAGGTEEGR	2	1	1	F1P5I5	N-Term(TMT10); S7(Phospho); S8(Phospho); S11(Phospho)	0	1	S(7): 100.0; S(8): 100.0; S(11): 100.0; S(13): 0.0; T(21): 0.0	0.0934044	2	23.0877	0.0738228	2	27.9508	0.106044	2	6.87165	0.0897111	2	8.44796	0.122618	2	5.799	0.11236	2	1.11048	0.127219	2	16.5687	0.129195	2	0.278114	0.14187	2	8.7013	0	453.738	5.484e-11	85.77	3.58872e-08	3	2488.92	-0.772374	22.2925	0
High	eDLPSGGEVEILDtPR	3	2	1	A0A3Q2U0K2	N-Term(TMT10); T14(Phospho)	0	1	S(5): 0.0; T(14): 100.0	0.0914123	3	5.51697	0.0876259	3	1.68929	0.116177	3	4.94425	0.109575	3	11.0202	0.12223	3	1.19805	0.121472	3	1.48408	0.109362	3	0.604314	0.118579	3	0.677089	0.124864	3	7.44315	0	468.278	5.595e-11	85.71	1.81798e-07	2	2035.98	0.81041	65.0223	0
High	dLFELDtDsDEENVGFPIk	12	2	1	F1NV71	N-Term(TMT10); T7(Phospho); S9(Phospho); K19(TMT10)	0	1	T(7): 100.0; S(9): 100.0	0.0899838	12	7.79932	0.0827273	12	6.475	0.11395	12	2.86659	0.102006	12	3.61929	0.115372	12	8.87211	0.112784	12	2.68934	0.118195	12	7.91748	0.133619	12	5.287	0.128458	12	6.41186	0	599.392	7.699e-11	85.7	2.31337e-07	3	2801.27	1.71319	103.297	0
High	lRPsPPDAPSFSQGLENPALLR	7	1	1	A0A1D5NXK6	N-Term(TMT10); S4(Phospho)	0	1	S(4): 100.0; S(10): 0.0; S(12): 0.0	0.0851661	7	6.75248	0.0783269	7	8.15605	0.112851	7	4.26529	0.0940694	7	0.870332	0.121795	7	3.87528	0.119979	7	4.13497	0.123136	7	4.9407	0.127076	7	3.90035	0.134646	7	3.20532	0	539.652	3.011e-13	85.67	2.92159e-07	3	2671.39	1.85709	78.8415	0
High	rsPPESPAQGSAADEPR	5	3	1	A0A3Q3AGG5	N-Term(TMT10); S2(Phospho)	0	1	S(2): 100.0; S(6): 0.0; S(11): 0.0	0.0804601	5	10.3135	0.0865161	5	13.7497	0.120625	5	6.52601	0.0964211	5	7.10127	0.12333	5	7.60516	0.118699	5	0.840134	0.117031	5	7.41079	0.125863	5	4.31973	0.127379	5	11.5024	0	343.347	7.57e-12	85.66	1.66925e-07	3	2060.96	0.257715	25.811	1
High	aAAAANEssEAEMEDAGsPEk	3	4	1	F1NDK1	N-Term(TMT10); S8(Phospho); S9(Phospho); S18(Phospho); K21(TMT10)	0	1	S(8): 100.0; S(9): 100.0; S(18): 100.0	0.0941551	3	3.29016	0.0916681	3	3.04933	0.118365	3	13.0208	0.11382	3	5.15291	0.114114	3	9.42523	0.120987	3	4.27028	0.112499	3	10.604	0.115439	3	0.488508	0.117261	3	7.27708	0	745.678	2.43e-11	85.66	8.66544e-08	3	2763.1	1.90055	44.6704	0
High	aPVPVTPGGNSSLALELQEVEPLVVPQAsPTR	22	2	2	A0A1D5P1Q3;A0A1D5PW21	N-Term(TMT10); S29(Phospho)	0	0.5	T(6): 0.0; S(11): 0.0; S(12): 0.0; S(29): 50.0; T(31): 50.0																												0	634.088	1.052e-14	85.65	2.38781e-07	4	3561.89	3.49214	108.659	0
High	gSPDTAVmQQDLGNGAEsDEPMEEDFQSEDAQLEEPk	6	2	1	O57613	N-Term(TMT10); M8(Oxidation); S18(Phospho); K37(TMT10)	0	1	S(2): 0.0; T(5): 0.0; S(18): 100.0; S(28): 0.0	0.116869	6	11.4124	0.106667	6	12.8447	0.122895	6	3.16405	0.128844	6	11.4701	0.118975	6	1.26896	0.120133	6	4.60592	0.0912965	6	25.8134	0.0988815	6	8.44346	0.106005	6	2.53792	0	391.084	7.77e-12	85.6	3.2555e-07	5	4577.98	0.531668	70.9625	0
High	lQELEScSGLGsTSDDTDVR	2	4	1	A0A1D5PHT9	N-Term(TMT10); C7(Carbamidomethyl); S12(Phospho)	0	0.983663	S(6): 0.0; S(8): 0.0; S(12): 98.4; T(13): 1.6; S(14): 0.0; T(17): 0.0	0.0879125	2	4.51216	0.0829762	2	2.71723	0.120892	2	4.41626	0.106964	2	4.64148	0.130709	2	0.265682	0.125898	2	6.09194	0.112581	2	0.551461	0.119692	2	7.63991	0.111934	2	2.31185	0	436.207	1.047e-11	85.57	1.53226e-07	3	2478.09	0.316553	63.3197	0
High	dNLTLWTSDTQGDEAEAGEGGEN	13	4	1	Q5ZKC9	N-Term(TMT10)	0			0.092679	13	3.77461	0.0859894	13	5.4564	0.115626	13	2.93366	0.102005	13	4.02734	0.114475	13	5.0585	0.119248	13	5.91385	0.122096	13	5.60932	0.124479	13	5.34585	0.121309	13	4.03441	0		8.894e-13	85.57	1.88308e-07	3	2638.16	1.14861	67.1172	0
High	sVSEINsDDELSGk	4	1	1	F1NHB9	N-Term(TMT10); S7(Phospho); K14(TMT10)	0	1	S(1): 0.0; S(3): 0.0; S(7): 100.0; S(12): 0.0	0.0869403	4	2.5532	0.0834432	4	2.97525	0.106448	4	3.67801	0.0954966	4	1.06955	0.11757	4	4.87038	0.113358	4	2.28152	0.124028	4	3.18282	0.136364	4	1.99817	0.139561	4	3.5433	0	421.27	1.044e-11	85.56	1.64698e-07	2	2017.97	-0.602027	52.0079	0
High	gSTISAFDGGsDsssDsEPDEPQSR	2	3	1	A0A1D5NWF5	N-Term(TMT10); S11(Phospho); S13(Phospho); S14(Phospho); S15(Phospho); S17(Phospho)	0	1	S(2): 0.0; T(3): 0.0; S(5): 0.0; S(11): 100.0; S(13): 100.0; S(14): 100.0; S(15): 100.0; S(17): 100.0; S(24): 0.0	0.091093	2	1.24287	0.0857245	2	10.5493	0.109764	2	3.64445	0.0970339	2	4.23826	0.117537	2	5.7661	0.120495	2	4.69898	0.115232	2	9.25165	0.123475	2	7.3132	0.13883	2	0.556276	0	538.436	6.852e-11	85.56	2.33496e-08	3	3144.03	1.14228	56.8587	0
High	lAEEEDALGAAQsEEDALDLDSk	7	2	2	H9KZ12;H9L022	N-Term(TMT10); S13(Phospho); K23(TMT10)	0	1	S(13): 100.0; S(22): 0.0																												0	465.183	4.159e-12	85.46	2.93122e-07	3	2957.4	2.93823	81.4778	0
High	qAsFSGFPEISQTDQSTEQSIk	2	1	1	F1P1B9	N-Term(TMT10); S3(Phospho); K22(TMT10)	0	0.99977	S(3): 100.0; S(5): 0.0; S(11): 0.0; T(13): 0.0; S(16): 0.0; T(17): 0.0; S(20): 0.0	0.085697	2	7.37492	0.0878293	2	2.36391	0.121339	2	6.99718	0.0981102	2	0.52038	0.113751	2	2.38764	0.115788	2	5.90048	0.124881	2	2.37845	0.120552	2	5.75256	0.131587	2	0.785067	0	388.8	5.324e-11	85.36	3.6806e-07	3	2953.43	0.780787	75.0886	0
High	vVLLDLPSSQGAQLAAELGER	2	2	1	A0A3Q2UAV3	N-Term(TMT10)	0			0.0941576	2	3.69874	0.0874662	2	13.6647	0.115575	2	5.52212	0.107068	2	3.55045	0.122554	2	1.09203	0.118529	2	0.834775	0.113678	2	5.30092	0.11681	2	1.73131	0.123349	2	8.86061	0		4.196e-13	85.35	1.8336e-07	3	2395.34	2.16102	113.217	0
High	eFGNPIVPSSSLsQNELGk	3	1	1	A0A1D5PZM5	N-Term(TMT10); S13(Phospho); K19(TMT10)	0	1	S(9): 0.0; S(10): 0.0; S(11): 0.0; S(13): 100.0	0.0862027	3	1.61045	0.0836288	3	0.83158	0.108103	3	0.0682696	0.0940795	3	3.09672	0.120082	3	1.78216	0.123179	3	0.529171	0.117946	3	0.849337	0.132713	3	3.27779	0.129673	3	4.09777	0	550.944	2.094e-08	85.32	2.91855e-07	3	2541.3	0.852733	77.1207	0
High	gSMADYGNLMESQDLIsPTTsPPAHQR	12	2	1	A0A3Q2UAH8	N-Term(TMT10); S17(Phospho); S21(Phospho)	0	0.999171	S(2): 0.0; Y(6): 0.0; S(12): 0.0; S(17): 100.0; T(19): 0.0; T(20): 0.1; S(21): 100.0	0.0946451	5	7.18277	0.0921896	5	4.67501	0.122108	5	8.80357	0.10574	5	3.69261	0.119606	5	1.63515	0.113692	5	8.275	0.113015	5	8.30246	0.115178	5	18.2974	0.120766	5	4.73192	0	551.577	1.719e-12	85.28	2.22362e-07	3	3292.42	-0.755213	73.8851	0
High	kETWDTAEEDsGtDSEYDESGk	1	3	1	E1C1R4	N-Term(TMT10); K1(TMT10); S11(Phospho); T13(Phospho); K22(TMT10)	0	0.999991	T(3): 0.0; T(6): 0.0; S(11): 100.0; T(13): 100.0; S(15): 0.0; Y(17): 0.0; S(20): 0.0	0.0904555	1		0.0940064	1		0.114599	1		0.111823	1		0.126025	1		0.120121	1		0.107394	1		0.117636	1		0.117939	1		0	588.14	4.439e-13	85.28	2.16877e-07	3	3326.42	1.64207	52.4078	1
High	qAALAGIETVQNsQEk	6	1	1	E1C3N9	N-Term(TMT10); S13(Phospho); K16(TMT10)	0	1	T(9): 0.0; S(13): 100.0	0.0974099	6	4.37243	0.0874216	6	5.63789	0.113558	6	5.40411	0.0997289	6	3.26524	0.114851	6	2.50761	0.11487	6	4.69468	0.117789	6	1.43826	0.127375	6	4.35902	0.123253	6	4.59495	0	557.337	1.046e-11	85.25	2.30173e-07	2	2225.16	1.22051	58.3533	0
High	vSFSLPDDsETEDVMDMQLER	9	2	1	A0A3Q2UAX9	N-Term(TMT10); S9(Phospho)	0	0.999996	S(2): 0.0; S(4): 0.0; S(9): 100.0; T(11): 0.0	0.0901337	7	1.90109	0.0834279	7	3.11586	0.112459	7	4.80956	0.0970833	7	3.00654	0.114438	7	6.15649	0.11354	7	3.39333	0.120492	7	8.661	0.132137	7	2.59049	0.130683	7	6.89103	0	457.902	2.265e-10	85.22	2.06968e-07	3	2752.2	1.6368	96.5983	0
High	rPDPDsDEDEDYER	3	1	1	E1BUJ1	N-Term(TMT10); S6(Phospho)	0	1	S(6): 100.0; Y(12): 0.0	0.0942579	3	3.3849	0.0868271	3	14.6315	0.114272	3	1.0833	0.10034	3	1.17775	0.123029	3	4.15381	0.116314	3	5.62913	0.114353	3	2.708	0.122141	3	2.79281	0.126054	3	1.92401	0	371.631	1.027e-07	85.19	5.58466e-08	3	2046.82	1.16003	25.0616	0
High	ssPSNADPPEDAADSEWTDVETR	7	6	2	A0A1L1RZF3;A0A1D5PDE8	N-Term(TMT10); S2(Phospho)	0	0.999714	S(1): 0.0; S(2): 100.0; S(4): 0.0; S(15): 0.0; T(18): 0.0; T(22): 0.0																												0	439.398	7.053e-14	85.07	1.40805e-07	3	2785.17	2.36401	55.4131	0
High	qPLEQSQSIsPLSTYEDSk	3	1	1	E1BQG2	N-Term(TMT10); S10(Phospho); K19(TMT10)	0	1	S(6): 0.0; S(8): 0.0; S(10): 100.0; S(13): 0.0; T(14): 0.0; Y(15): 0.0; S(18): 0.0	0.0900319	3	2.84677	0.0786253	3	1.99827	0.118267	3	0.850388	0.0992082	3	6.05141	0.118744	3	2.03755	0.117264	3	1.83835	0.118037	3	1.04863	0.132576	3	0.822843	0.128614	3	4.54594	0	466.756	1.436e-11	84.99	3.58478e-07	3	2675.32	0.461963	68.8103	0
High	sRtGsEsSQSGAAGPPGTTAGTGPTGR	4	1	1	A0A1L1RTK9	N-Term(TMT10); T3(Phospho); S5(Phospho); S7(Phospho)	0	0.0396471	S(1): 96.0; T(3): 4.0; S(5): 100.0; S(7): 100.0; S(8): 0.0; S(10): 0.0; T(18): 0.0; T(19): 0.0; T(22): 0.0; T(25): 0.0	0.0914247	2	0.225029	0.0737607	2	35.2167	0.126733	2	1.53778	0.0929766	2	6.59857	0.113116	2	3.11754	0.117575	2	2.35146	0.120998	2	4.00838	0.138738	2	11.6443	0.121757	2	11.1324	0	487.022	1.276e-11	84.96	1.51758e-07	3	2901.2	0.525261	28.9882	1
High	eAAPGSEDLELELENLDINDDPLELDcGDEAEDLTk	1	1	1	A0A1D5PHS9	N-Term(TMT10); C27(Carbamidomethyl); K36(TMT10)	0			0.112252	1		0.102696	1		0.103532	1		0.115234	1		0.116493	1		0.120716	1		0.101687	1		0.113235	1		0.114154	1		0		5.953e-13	84.96	4.85592e-07	4	4445.11	3.97094	110.385	0
High	yFQISQDEEGsDSEE	3	1	1	E1C653	N-Term(TMT10); S11(Phospho)	0	0.999483	Y(1): 0.0; S(5): 0.0; S(11): 99.9; S(13): 0.1	0.0904787	3	11.7648	0.0885478	3	0.0361217	0.114321	3	4.34637	0.105823	3	3.70034	0.113669	3	0.160929	0.121473	3	3.10644	0.115137	3	3.68136	0.12337	3	0.70206	0.126139	3	5.03519	0	200.791	1.147e-08	84.92	7.00582e-08	2	2071.82	0.654248	60.9126	0
High	rTsMGGTQQQFVEGVR	3	3	1	A0A1D5PQN0	N-Term(TMT10); S3(Phospho)	0	0.999997	T(2): 0.0; S(3): 100.0; T(7): 0.0	0.0752697	3	12.293	0.071052	3	7.563	0.119576	3	3.63126	0.0847475	3	6.45422	0.114436	3	15.6029	0.116882	3	3.54424	0.137688	3	8.07943	0.142334	3	8.47809	0.148068	3	5.85603	0	434.999	9.947e-10	84.87	2.4731e-07	3	2090.01	0.836294	45.9177	1
High	fIIGSVSEDNsEDETSSLVk	9	4	1	F1NWT0	N-Term(TMT10); S11(Phospho); K20(TMT10)	0	1	S(5): 0.0; S(7): 0.0; S(11): 100.0; T(15): 0.0; S(16): 0.0; S(17): 0.0	0.095793	9	5.88386	0.0887385	9	9.92962	0.114288	9	2.02613	0.105002	9	2.56076	0.120877	9	4.18478	0.121683	9	2.80529	0.114393	9	4.81206	0.116925	9	5.35039	0.119838	9	5.82135	0	357.336	1.419e-10	84.86	3.27731e-07	3	2694.32	0.941442	85.6146	0
High	rsSPSNADPPEDAADSEWTDVETR	3	6	2	A0A1L1RZF3;A0A1D5PDE8	N-Term(TMT10); S2(Phospho)	0	0.499998	S(2): 50.0; S(3): 50.0; S(5): 0.0; S(16): 0.0; T(19): 0.0; T(23): 0.0																												0	479.221	4.816e-13	84.83	2.13425e-07	3	2941.27	0.666641	49.8833	1
High	tGIPGLIADELAQSTTsLGSSNSSGEAGR	1	2	1	A0A1D5NWK8	N-Term(TMT10); S17(Phospho)	0	0.946298	T(1): 0.0; S(14): 0.0; T(15): 2.7; T(16): 2.7; S(17): 94.6; S(20): 0.0; S(21): 0.0; S(23): 0.0; S(24): 0.0	0.105665	1		0.0900662	1		0.117106	1		0.109796	1		0.119439	1		0.121154	1		0.110999	1		0.105615	1		0.12016	1		0	429.306	3.009e-12	84.82	4.28493e-07	3	3085.5	2.62814	103.073	0
High	eDEAIGsEDEEELQDLLSQDWR	2	1	1	F1NPL1	N-Term(TMT10); S7(Phospho)	0	1	S(7): 100.0; S(18): 0.0	0.0889193	2	9.51569	0.084196	2	4.85005	0.122971	2	2.29937	0.0990179	2	3.12754	0.112386	2	4.52097	0.120759	2	7.79627	0.120958	2	3.03443	0.121925	2	9.58426	0.128008	2	5.81733	0	570.594	2.455e-12	84.7	2.48373e-07	3	2915.27	1.4335	105.452	0
High	sGSIVELIAGGGSScsPVLAR	9	1	1	E1BZK0	N-Term(TMT10); C15(Carbamidomethyl); S16(Phospho)	0	0.99965	S(1): 0.0; S(3): 0.0; S(13): 0.0; S(14): 0.0; S(16): 100.0	0.0923781	6	7.3854	0.0859805	6	9.05919	0.115544	6	1.39662	0.1045	6	3.19491	0.129231	6	4.66786	0.122162	6	4.08395	0.113474	6	1.57991	0.116508	6	7.69005	0.119814	6	6.10045	0	421.658	5.48e-15	84.66	3.04362e-07	3	2326.17	-0.158123	87.4671	0
High	aVSTLNLsNGETESVk	3	6	2	E1BRQ3;A0A1D5P0Y7	N-Term(TMT10); S8(Phospho); K16(TMT10)	0	1	S(3): 0.0; T(4): 0.0; S(8): 100.0; T(12): 0.0; S(14): 0.0																												0	357.798	4.583e-09	84.55	3.03576e-07	3	2187.13	0.665335	61.3014	0
High	tLLTGEGGGEAAGsPLTQGk	2	2	1	A0A1D5PHF3	N-Term(TMT10); S14(Phospho); K20(TMT10)	0	1	T(1): 0.0; T(4): 0.0; S(14): 100.0; T(17): 0.0	0.0906178	2	7.75745	0.085949	2	8.23966	0.117705	2	2.86126	0.0978753	2	4.87291	0.12758	2	1.03966	0.11652	2	2.75615	0.115153	2	2.78697	0.123838	2	0.852542	0.124383	2	0.947493	0	392.778	3.894e-12	84.55	3.42509e-07	3	2382.23	0.568032	63.1229	0
High	qGLYDVEDDDESVsPLPSk	3	1	1	Q5F4B6	N-Term(TMT10); S14(Phospho); K19(TMT10)	0	1	Y(4): 0.0; S(12): 0.0; S(14): 100.0; S(18): 0.0	0.0817144	3	4.32665	0.0825762	3	2.99482	0.119268	3	3.66128	0.0910047	3	0.325405	0.118668	3	3.42384	0.122406	3	1.0879	0.123315	3	2.24063	0.133794	3	4.58744	0.129013	3	4.29697	0	443.755	4.277e-11	84.54	2.9742e-07	3	2631.25	1.07983	65.7734	0
High	mADHLEGLssDDEETSTDITNFNMER	2	1	1	A0A1D5PYN7	N-Term(TMT10); S9(Phospho); S10(Phospho)	0	1	S(9): 100.0; S(10): 100.0; T(15): 0.0; S(16): 0.0; T(17): 0.0; T(20): 0.0	0.0988669	2	5.73186	0.0869103	2	9.99744	0.104323	2	2.66065	0.107838	2	3.46534	0.117314	2	5.48071	0.107828	2	0.695899	0.122575	2	2.88344	0.124043	2	9.0427	0.129574	2	5.10608	0	539.188	6.006e-13	84.41	1.71703e-07	3	3346.34	1.68157	75.4411	0
High	lScQPLLSLDNFk	8	1	1	A0A1D5PLH4	N-Term(TMT10); C3(Carbamidomethyl); K13(TMT10)	0			0.0895685	8	7.89307	0.086269	8	7.99481	0.114028	8	5.50206	0.0984659	8	7.76003	0.11817	8	6.70033	0.118605	8	4.78935	0.116917	8	6.80162	0.127695	8	5.825	0.128172	8	3.54961	0		1.251e-12	84.4	2.16031e-07	2	1993.12	1.71036	112.441	0
High	iVEPEVVGEsDsEVEGEAWR	5	1	1	R4GGG5	N-Term(TMT10); S10(Phospho); S12(Phospho)	0	1	S(10): 100.0; S(12): 100.0	0.0868829	5	10.9106	0.0870037	5	4.70932	0.111186	5	1.25408	0.0997741	5	2.87801	0.121418	5	2.324	0.12098	5	5.19004	0.112581	5	1.93751	0.129433	5	6.51039	0.12297	5	0.850995	0	462.789	2.08e-10	84.39	2.44733e-07	3	2605.13	0.262067	76.2245	0
High	gELsDVEEEEEEEMDVDEATGAAk	4	1	1	E1BX21	N-Term(TMT10); S4(Phospho); K24(TMT10)	0	1	S(4): 100.0; T(20): 0.0	0.0962497	4	5.56654	0.0953151	4	6.43916	0.106017	4	2.52933	0.111292	4	1.86825	0.109318	4	9.72732	0.110466	4	3.87337	0.113489	4	5.6763	0.123451	4	5.08282	0.131013	4	7.85092	0	705.14	9.769e-14	84.33	3.05329e-07	3	3149.37	1.71908	75.6176	0
High	aNGAGVAQsPQSAQ	2	1	1	A0A3Q2TVU0	N-Term(TMT10); S9(Phospho)	0	1	S(9): 100.0; S(12): 0.0	0.0834331	2	0.455301	0.0883209	2	12.0957	0.121181	2	5.39305	0.0919906	2	0.773416	0.128691	2	15.0978	0.11638	2	0.0474903	0.115519	2	7.45235	0.126461	2	5.05835	0.12677	2	0.250682	0	305.953	1.419e-08	84.32	1.3887e-07	2	1594.74	0.328091	24.7196	0
High	dNLTLWTSDSAGEEcDAAEGAEN	4	1	1	Q5ZMD1	N-Term(TMT10); C15(Carbamidomethyl)	0			0.0873956	4	4.98572	0.0881167	4	1.20626	0.118069	4	2.65351	0.104364	4	2.26541	0.117847	4	4.52237	0.124138	4	0.788114	0.113286	4	1.72569	0.121975	4	0.502024	0.12626	4	4.2043	0		1.148e-10	84.2	2.11765e-07	3	2684.15	2.33706	68.9802	0
High	qNQSGTSVGTDEDsDLTQEEER	3	4	1	A0A3Q2U8L2	N-Term(TMT10); S14(Phospho)	0	0.985153	S(4): 0.0; T(6): 0.0; S(7): 0.0; T(10): 0.0; S(14): 98.5; T(17): 1.5	0.0994354	2	2.56976	0.0951427	2	6.77746	0.11203	2	3.90985	0.103995	2	4.0149	0.129078	2	5.10877	0.120272	2	8.92358	0.110013	2	9.81265	0.112711	2	5.99378	0.116473	2	3.50402	0	425.008	3.953e-14	84.2	1.93326e-07	3	2734.15	0.639612	36.7948	0
High	nSAAEtEDDEsDGEDR	3	4	1	A0A1D5PIN0	N-Term(TMT10); T6(Phospho); S11(Phospho)	0	1	S(2): 0.0; T(6): 100.0; S(11): 100.0	0.100061	3	0.0521285	0.0962472	3	2.22944	0.114327	3	3.69853	0.113072	3	2.44401	0.118403	3	8.4663	0.113546	3	0.347372	0.107216	3	0.0513501	0.121168	3	7.86229	0.124055	3	2.47075	0	521.029	8.938e-10	84.1	2.58715e-08	2	2128.74	0.838685	15.3133	0
High	aNPVPQmsPGSSDNQSSSPQPAQQk	3	4	1	A0A1D5P8V6	N-Term(TMT10); M7(Oxidation); S8(Phospho); K25(TMT10)	0	1	S(8): 100.0; S(11): 0.0; S(12): 0.0; S(16): 0.0; S(17): 0.0; S(18): 0.0	0.0809408	3	1.67749	0.0748462	3	2.46162	0.108197	3	7.82284	0.0877743	3	10.8537	0.110358	3	1.36879	0.113455	3	1.37567	0.138697	3	1.98025	0.134656	3	8.27043	0.145467	3	0.21081	0	484.103	1.448e-12	84.1	4.26004e-07	3	3121.47	1.75673	39.481	0
High	nSLLAGGDDDTMSVIsGISSR	4	2	1	A0A1D5PY29	N-Term(TMT10); S16(Phospho)	0	0.999995	S(2): 0.0; T(11): 0.0; S(13): 0.0; S(16): 100.0; S(19): 0.0; S(20): 0.0	0.0972946	4	10.726	0.0864634	4	5.30701	0.117294	4	2.15091	0.106017	4	1.15536	0.125094	4	2.06463	0.116431	4	6.91785	0.115153	4	7.42902	0.118083	4	5.94508	0.124189	4	2.33189	0	508.804	7.139e-11	84.05	3.04411e-07	2	2404.13	2.41564	77.8662	0
High	eNVENAENAVLEEPEEAtELsADDAEEAAEVk	2	1	1	R4GFY2	N-Term(TMT10); T18(Phospho); S21(Phospho); K32(TMT10)	0	1	T(18): 100.0; S(21): 100.0	0.124754	2	0.095988	0.114786	2	9.50084	0.106645	2	1.18586	0.141971	2	12.9422	0.111505	2	2.37871	0.117885	2	7.09052	0.0862839	2	9.29606	0.103329	2	8.44639	0.0915642	2	2.86751	0	523.498	1.957e-14	84.02	4.39869e-07	4	4062.8	1.89375	73.9745	0
High	aENMSSNQDGNDsDDFM	4	5	1	A0A3Q3A846	N-Term(TMT10); S13(Phospho)	0	1	S(5): 0.0; S(6): 0.0; S(13): 100.0	0.0935107	4	1.61492	0.0849906	4	4.05963	0.118728	4	1.33629	0.110879	4	6.52002	0.120858	4	5.10054	0.119186	4	0.752246	0.112714	4	2.09858	0.112121	4	3.37714	0.119235	4	1.32084	0	266.028	6.46e-10	83.99	5.94547e-08	2	2185.79	-0.161261	52.0322	0
High	eTTTEEPGGADAsFSSILSEQPQk	1	3	1	D8MIU8	N-Term(TMT10); S13(Phospho); K24(TMT10)	0	0.999999	T(2): 0.0; T(3): 0.0; T(4): 0.0; S(13): 100.0; S(15): 0.0; S(16): 0.0; S(19): 0.0	0.0959518	1		0.0838365	1		0.125225	1		0.104866	1		0.12722	1		0.121957	1		0.105246	1		0.114879	1		0.120818	1		0	328.059	5.171e-12	83.99	4.53891e-07	3	3047.44	-3.73578	73.3585	0
High	aIQEGANSIVSSLHQAAAAASLsR	5	5	1	A0A3Q2UHV9	N-Term(TMT10); S23(Phospho)	0	0.5	S(8): 0.0; S(11): 0.0; S(12): 0.0; S(21): 50.0; S(23): 50.0	0.0911481	4	3.24332	0.0809092	4	2.34734	0.112676	4	4.24034	0.102541	4	7.34775	0.12654	4	5.9754	0.117748	4	1.82544	0.112093	4	2.8817	0.11903	4	4.99819	0.131134	4	3.50416	0	497.752	5.858e-11	83.91	4.30017e-07	3	2661.36	2.86931	105.832	0
High	eVGEGGAGsGAEGAEGGGER	1	1	1	A0A3Q2TY14	N-Term(TMT10); S9(Phospho)	0	1	S(9): 100.0	0.082543	1		0.0776544	1		0.109378	1		0.095599	1		0.12373	1		0.119693	1		0.12692	1		0.134211	1		0.130272	1		0	439.559	2.86e-10	83.89	1.70473e-07	3	2041.87	0.94713	24.8976	0
High	dNNVAQQGSSVASSAPSPSSSNNGSAsPTk	2	2	1	A0A1D5PLW4	N-Term(TMT10); S27(Phospho); K30(TMT10)	0	0.999748	S(9): 0.0; S(10): 0.0; S(13): 0.0; S(14): 0.0; S(17): 0.0; S(19): 0.0; S(20): 0.0; S(21): 0.0; S(25): 0.0; S(27): 100.0; T(29): 0.0	0.088759	2	11.6825	0.0800767	2	5.30159	0.114413	2	7.56481	0.0938457	2	1.04964	0.116305	2	5.96077	0.126223	2	2.6109	0.121134	2	1.53809	0.126414	2	14.2057	0.131545	2	6.15727	0	567.67	2.077e-10	83.73	5.23623e-07	4	3371.58	2.30286	41.3132	0
High	iGSTEsDLYLSAPR	10	1	1	A0A1L1RUW1	N-Term(TMT10); S6(Phospho)	0	1	S(3): 0.0; T(4): 0.0; S(6): 100.0; Y(9): 0.0; S(11): 0.0	0.0907246	6	1.98786	0.0884407	6	4.71333	0.121852	6	1.71583	0.100754	6	4.7261	0.122866	6	4.52108	0.124162	6	2.04013	0.114585	6	4.60559	0.122879	6	9.87282	0.121274	6	4.30164	0	565.854	5.197e-10	83.7	2.26514e-07	2	1817.89	1.43271	64.4989	0
High	gLDGEGGQGsVLGEEEDAVR	5	1	1	E1C1G5	N-Term(TMT10); S10(Phospho)	0	1	S(10): 100.0	0.0919966	5	5.03529	0.0911107	5	3.73167	0.113584	5	4.04083	0.106272	5	4.5152	0.117955	5	1.95265	0.116149	5	0.535023	0.117797	5	4.23093	0.122932	5	5.12315	0.121753	5	3.80204	0	566.318	8.089e-13	83.7	2.47203e-07	2	2283.04	2.00063	55.7556	0
High	qLAFsTVGTPDYIAPEVFMQTGYNk	3	1	1	E1C8Z7	N-Term(TMT10); S5(Phospho); K25(TMT10)	0	0.979118	S(5): 97.9; T(6): 2.1; T(9): 0.0; Y(12): 0.0; T(21): 0.0; Y(23): 0.0	0.0963069	2	4.07891	0.0881908	2	2.08973	0.122018	2	0.675344	0.104302	2	2.53119	0.109681	2	0.492561	0.120726	2	5.65515	0.11596	2	3.94004	0.120706	2	4.62725	0.121732	2	6.80795	0	438.452	7.108e-11	83.67	5.96197e-07	3	3315.65	3.36727	112.463	0
High	nSDVEGSDGcNDDsD	2	1	1	F1NZ90	N-Term(TMT10); C10(Carbamidomethyl); S14(Phospho)	0	1	S(2): 0.0; S(7): 0.0; S(14): 100.0	0.0809929	2	18.0171	0.0697301	2	6.81223	0.112534	2	4.38101	0.0850487	2	1.1125	0.113056	2	1.55889	0.118578	2	4.63418	0.12866	2	9.38231	0.146505	2	10.3446	0.143487	2	2.31069	0	268.258	8.416e-09	83.57	1.16479e-08	2	1894.65	1.19498	18.2466	0
High	hPPVLtPPDQEVIR	5	1	1	A0A1D5PUY5	N-Term(TMT10); T6(Phospho)	0	1	T(6): 100.0	0.0950182	5	9.48828	0.0910072	5	6.32446	0.121589	5	1.97675	0.0985497	5	3.4422	0.133273	5	10.726	0.129174	5	4.93631	0.108391	5	4.37309	0.115481	5	4.91294	0.115742	5	10.2219	0	572.221	2.265e-09	83.54	3.11804e-07	3	1907	0.540038	57.3118	0
High	lESLYsDEEDEGDTVPENIQMTWTk	8	4	1	A0A3Q2U809	N-Term(TMT10); S6(Phospho); K25(TMT10)	0	0.988734	S(3): 0.0; Y(5): 1.1; S(6): 98.9; T(14): 0.0; T(22): 0.0; T(24): 0.0	0.103014	8	30.1516	0.0922408	8	35.9225	0.12225	8	17.8257	0.104494	8	24.8459	0.126056	8	7.05823	0.121592	8	16.2413	0.10454	8	44.922	0.11382	8	49.4952	0.119175	8	45.9202	0	643.321	6.717e-12	83.53	5.00169e-07	3	3467.58	-0.304576	98.5546	0
High	eEEEQDEQGEGsEDEWEQVGPR	3	2	1	A0A1D5PU96	N-Term(TMT10); S12(Phospho)	0	1	S(12): 100.0	0.1025	3	1.86944	0.0955492	3	2.92424	0.105186	3	2.29284	0.111115	3	7.7236	0.110542	3	1.22709	0.115208	3	6.28617	0.114463	3	15.3608	0.114615	3	0.65879	0.123095	3	6.02751	0	539.928	7.671e-13	83.41	1.57333e-07	3	2900.16	0.57615	49.5584	0
High	lLSSNEEDANILSsPNR	11	2	1	H9L063	N-Term(TMT10); S14(Phospho)	0	0.999895	S(3): 0.0; S(4): 0.0; S(13): 0.0; S(14): 100.0	0.0919064	6	7.27337	0.0852819	6	3.20741	0.119132	6	7.47267	0.105744	6	5.74836	0.117624	6	3.00699	0.122207	6	9.85669	0.116995	6	14.1569	0.123609	6	17.9593	0.111976	6	6.73658	0	499.067	1.183e-11	83.36	3.27535e-07	3	2168.05	1.25571	64.5818	0
High	vSFSLPDDsETEDVmDMQLER	5	2	1	A0A3Q2UAX9	N-Term(TMT10); S9(Phospho); M15(Oxidation)	0	0.999989	S(2): 0.0; S(4): 0.0; S(9): 100.0; T(11): 0.0	0.0917115	5	5.91131	0.089555	5	3.8697	0.111709	5	4.07517	0.106668	5	12.4087	0.121762	5	3.5032	0.119308	5	4.79043	0.116893	5	5.03992	0.125371	5	5.84374	0.121088	5	5.3692	0	367.792	7.029e-10	83.33	3.34451e-07	3	2768.19	0.333359	83.2334	0
High	dEPQIVPEVPSFGEsPPLsPIDMDTQER	3	2	1	P27921	N-Term(TMT10); S15(Phospho); S19(Phospho)	0	0.999985	S(11): 0.0; S(15): 100.0; S(19): 100.0; T(25): 0.0	0.0974723	3	4.16301	0.0950594	3	7.00476	0.106594	3	2.59754	0.10828	3	4.68869	0.114959	3	6.21482	0.112842	3	4.45565	0.12848	3	5.80315	0.116506	3	4.29422	0.121576	3	6.36482	0	581.79	1.942e-11	83.3	4.72646e-07	3	3498.57	1.79205	94.172	0
High	dDDDIDLFGsDDEEESEEAk	7	3	1	F1NYA9	N-Term(TMT10); S10(Phospho); K20(TMT10)	0	1	S(10): 100.0; S(16): 0.0	0.0992703	7	8.64125	0.0951393	7	2.09757	0.111808	7	3.09796	0.114353	7	5.34552	0.118943	7	5.31059	0.11797	7	4.99836	0.114174	7	4.03987	0.110746	7	7.50871	0.115868	7	6.17105	0	511.011	3.236e-10	83.26	2.14789e-07	3	2811.17	0.456078	69.5606	0
High	eLPDQPTDYAVGNLEAsPEFSEIk	2	1	1	H9KZ12	N-Term(TMT10); S17(Phospho); K24(TMT10)	0	1	T(7): 0.0; Y(9): 0.0; S(17): 100.0; S(21): 0.0	0.099386	2	2.78813	0.091469	2	5.40143	0.108533	2	12.3184	0.110216	2	12.6011	0.111282	2	4.50087	0.114493	2	1.24538	0.119025	2	1.01119	0.120146	2	7.7042	0.124383	2	1.07273	0	552.753	8.625e-15	83.26	5.92439e-07	3	3187.55	0.26086	86.2235	0
High	lDDQcDDEAFELEGPLITPGSGNIYSsPGLYSk	7	1	1	E1C0T6	N-Term(TMT10); C5(Carbamidomethyl); S27(Phospho); K33(TMT10)	0	0.999776	T(18): 0.0; S(21): 0.0; Y(25): 0.0; S(26): 0.0; S(27): 100.0; Y(31): 0.0; S(32): 0.0	0.097038	3	9.80732	0.0861008	3	5.08533	0.133179	3	1.09518	0.109264	3	2.23118	0.129906	3	10.4337	0.135584	3	7.28046	0.0991701	3	0.688373	0.104345	3	4.82343	0.107929	3	1.4756	0	605.347	2.48e-16	83.25	7.31728e-07	4	4125.94	3.3092	99.9178	0
High	dDASFEEEEEDDDDDmsEEEIAPIVPAk	6	1	1	A0A1D5PLH4	N-Term(TMT10); M16(Oxidation); S17(Phospho); K28(TMT10)	0	1	S(4): 0.0; S(17): 100.0	0.0952728	6	8.63507	0.0936288	6	3.97351	0.115458	6	6.88245	0.10967	6	4.37726	0.114201	6	5.65708	0.11212	6	9.30239	0.116552	6	1.00252	0.117439	6	3.69427	0.122008	6	5.77362	0	395.913	2.285e-12	83.23	3.63869e-07	4	3723.56	0.916732	73.7552	0
High	sLcDNLSEsGNEEEmQADSGLLQDADFQFGk	4	1	1	A0A1D5PGW5	N-Term(TMT10); C3(Carbamidomethyl); S9(Phospho); M15(Oxidation); K31(TMT10)	0	0.999283	S(1): 0.0; S(7): 0.1; S(9): 99.9; S(19): 0.0	0.103302	3	2.53703	0.0874391	3	12.4426	0.123263	3	3.7267	0.108015	3	17.9215	0.122069	3	5.6123	0.115526	3	0.769629	0.104069	3	3.44517	0.117552	3	7.09682	0.119592	3	3.88849	0	400.911	3.671e-10	83.14	6.20684e-07	3	3988.79	8.63867	94.9172	0
High	eAANEGGDsSQDEAEDDVk	3	1	1	E1C9J0	N-Term(TMT10); S9(Phospho); K19(TMT10)	0	0.983633	S(9): 98.4; S(10): 1.6	0.0872411	3	6.48957	0.0834164	3	8.50224	0.113498	3	3.90968	0.0942972	3	1.44392	0.118812	3	2.49804	0.120026	3	4.00268	0.118357	3	1.51812	0.133524	3	0.882199	0.130029	3	4.04586	0	384.092	3.659e-09	83.11	2.20871e-07	3	2504.07	1.29584	35.7534	0
High	sPNNVADEDAsDSDVR	8	3	1	Q90X07	N-Term(TMT10); S11(Phospho)	0	1	S(1): 0.0; S(11): 100.0; S(13): 0.0	0.0941799	4	3.65839	0.0858624	4	7.55112	0.122514	4	5.76198	0.0958722	4	1.48297	0.126219	4	4.67841	0.129847	4	7.56618	0.106826	4	5.54677	0.115099	4	2.99644	0.114979	4	7.79819	0	552.63	3.797e-12	83.07	1.33897e-07	2	1999.85	0.968462	30.2745	0
High	fVEWLQNAEEEsEsEGEEN	7	1	1	F1NM03	N-Term(TMT10); S12(Phospho); S14(Phospho)	0	1	S(12): 100.0; S(14): 100.0	0.0949299	7	5.04833	0.0924474	7	15.1779	0.117224	7	7.28473	0.100374	7	5.21293	0.122015	7	10.1598	0.129179	7	2.35802	0.116139	7	12.3337	0.112224	7	2.35895	0.109806	7	4.14826	0	276.117	6.947e-09	83.07	1.18362e-07	3	2644.03	1.50965	92.2079	0
High	fIQWLEEAEEEssDGDQD	7	1	1	E1BXS9	N-Term(TMT10); S12(Phospho); S13(Phospho)	0	1	S(12): 100.0; S(13): 100.0	0.0950522	7	12.4186	0.0872168	7	4.61847	0.115312	7	2.98291	0.106655	7	2.98304	0.123995	7	8.63468	0.118522	7	13.4004	0.11644	7	7.26223	0.121301	7	6.60134	0.117709	7	7.89421	0	235.203	1.35e-09	82.97	1.02446e-07	2	2515.97	1.22112	107.218	0
High	nSSNTNVGsPSNTLGR	5	5	1	A0A3Q2U411	N-Term(TMT10); S9(Phospho)	0	1	S(2): 0.0; S(3): 0.0; T(5): 0.0; S(9): 100.0; S(11): 0.0; T(13): 0.0	0.101738	3	23.8074	0.104578	3	37.7305	0.121099	3	2.88187	0.109736	3	21.562	0.131766	3	7.51551	0.119196	3	6.67579	0.105153	3	17.9534	0.110866	3	18.0807	0.105794	3	9.88934	0	480.545	7.573e-11	82.94	2.86856e-07	2	1913.89	1.16105	31.3981	0
High	gDQVLNFsDAEDMLDDSk	7	1	1	A0A1L1RIR0	N-Term(TMT10); S8(Phospho); K18(TMT10)	0	1	S(8): 100.0; S(17): 0.0	0.0959321	7	3.54592	0.0855476	7	0.663978	0.112849	7	6.1512	0.107718	7	3.6175	0.110388	7	3.51344	0.113076	7	6.93848	0.119773	7	10.1746	0.12594	7	4.63025	0.128163	7	5.95397	0	555.909	1.396e-11	82.82	3.86834e-07	3	2537.15	-0.571291	92.1407	0
High	eLQPASELcSsDGAAGLVGSLR	5	3	1	E1C2U7	N-Term(TMT10); C9(Carbamidomethyl); S11(Phospho)	0	0.983062	S(6): 0.0; S(10): 1.7; S(11): 98.3; S(20): 0.0	0.0897768	4	6.76259	0.0872624	4	7.55219	0.124245	4	8.1191	0.0986878	4	8.34203	0.123463	4	9.50647	0.120881	4	0.974386	0.112345	4	4.91052	0.125293	4	2.95722	0.119965	4	4.78452	0	395.204	7.455e-13	82.75	4.45147e-07	3	2526.22	1.64426	79.9991	0
High	iDFSQGSGsEEDEPGSAGR	3	2	1	F1NY10	N-Term(TMT10); S9(Phospho)	0	1	S(4): 0.0; S(7): 0.0; S(9): 100.0; S(16): 0.0	0.0888816	2	7.83953	0.0897615	2	13.7474	0.112338	2	0.883007	0.0952682	2	1.16795	0.126964	2	2.59304	0.124758	2	2.0411	0.11579	2	2.73904	0.117021	2	3.7155	0.128234	2	11.5041	0	497.374	5.329e-11	82.72	2.36277e-07	3	2233.95	0.179645	49.6026	0
High	iksVEDEMDsPGEEPFYTSQGR	2	9	1	Q90929	N-Term(TMT10); K2(TMT10); S3(Phospho); S10(Phospho)	0	1	S(3): 100.0; S(10): 100.0; Y(17): 0.0; T(18): 0.0; S(19): 0.0	0.088712	2	8.34682	0.0825076	2	2.98965	0.104046	2	2.13679	0.1032	2	14.4781	0.107214	2	0.198451	0.110326	2	5.32092	0.130025	2	7.56932	0.139856	2	0.453797	0.133131	2	5.40162	0	605.113	1.524e-12	82.72	4.53845e-07	3	3119.38	1.75145	71.3531	1
High	qHLENDPGNNEDTDIPk	2	5	1	A0A3Q2UGW4	N-Term(TMT10); K17(TMT10)	0			0.087064	2	5.34032	0.0808623	2	2.77153	0.120107	2	0.46622	0.0936252	2	8.15671	0.127274	2	6.24536	0.126864	2	2.54588	0.113127	2	0.503671	0.117961	2	7.96669	0.132434	2	7.44664	0		1.293e-13	82.69	4.76907e-07	3	2394.2	0.554778	39.7545	0
High	lSLNDDLFEAEsDNDGQSEIk	1	1	1	F1P0K0	N-Term(TMT10); S12(Phospho); K21(TMT10)	0	1	S(2): 0.0; S(12): 100.0; S(18): 0.0	0.0893234	1		0.0895546	1		0.118397	1		0.103538	1		0.116812	1		0.107226	1		0.11533	1		0.133097	1		0.126721	1		0	488.687	3.597e-11	82.67	5.74281e-07	3	2877.35	1.89805	84.7413	0
High	nAVsLPQLNEAAYDGDGGLTSk	9	1	1	A0A1D5P669	N-Term(TMT10); S4(Phospho); K22(TMT10)	0	1	S(4): 100.0; Y(13): 0.0; T(20): 0.0; S(21): 0.0	0.0869041	9	6.95052	0.0831649	9	5.57601	0.114219	9	1.94505	0.0981459	9	10.9898	0.116975	9	2.04798	0.116327	9	3.67578	0.121283	9	4.98095	0.129335	9	5.12171	0.129526	9	5.99638	0	562.644	1.299e-11	82.58	6.14738e-07	3	2758.37	1.11944	78.42	0
High	cSSVTAVSPSSPSNAsAPsSPAcASAISLTTVSk	8	1	1	A0A1D5P8H6	N-Term(TMT10); C1(Carbamidomethyl); S16(Phospho); S19(Phospho); C23(Carbamidomethyl); K34(TMT10)	0	0.0455192	S(2): 0.0; S(3): 0.0; T(5): 0.0; S(8): 0.0; S(10): 0.0; S(11): 0.0; S(13): 0.0; S(16): 99.7; S(19): 4.8; S(20): 95.4; S(25): 0.0; S(28): 0.0; T(30): 0.0; T(31): 0.0; S(33): 0.0	0.0848077	6	3.63624	0.0809334	6	4.17628	0.107666	6	7.77076	0.0982197	6	4.68708	0.12142	6	2.97299	0.116658	6	4.86689	0.123953	6	6.4543	0.12962	6	2.29747	0.132838	6	6.73284	0	297.276	1.368e-09	82.57	7.41212e-07	4	3884.81	0.823694	73.2594	0
High	eEAADGsDMsGEDDEDYVPYVPVk	3	2	1	A0A1D5PBN5	N-Term(TMT10); S7(Phospho); S10(Phospho); K24(TMT10)	0	1	S(7): 100.0; S(10): 100.0; Y(17): 0.0; Y(20): 0.0	0.0893405	2	0.279613	0.0897597	2	8.35295	0.116797	2	5.85035	0.105784	2	6.69419	0.123645	2	10.5053	0.116927	2	6.88445	0.114779	2	5.39412	0.123837	2	8.08434	0.117863	2	9.33506	0	583.446	1.905e-10	82.46	2.67314e-07	3	3235.33	-3.09415	77.5188	0
High	lPASLsIPDLVDGSNVVVTER	6	1	1	F1NTQ4	N-Term(TMT10); S6(Phospho)	0	0.999804	S(4): 0.0; S(6): 100.0; S(14): 0.0; T(19): 0.0	0.0914676	6	10.6105	0.0873351	6	6.55394	0.121006	6	8.18184	0.100701	6	12.2437	0.12399	6	7.26961	0.122558	6	6.87539	0.109298	6	3.90643	0.120785	6	2.10208	0.124224	6	5.70465	0	462.194	4.692e-10	82.44	5.37095e-07	3	2490.31	1.56891	104.776	0
High	tLSNAEEYLDDEDsD	8	1	1	F1NHK3	N-Term(TMT10); S14(Phospho)	0	1	T(1): 0.0; S(3): 0.0; Y(8): 0.0; S(14): 100.0	0.0935439	7	10.2271	0.0898912	7	11.1625	0.119735	7	0.906925	0.107118	7	2.9046	0.123625	7	6.8759	0.118198	7	4.42691	0.108832	7	7.46984	0.11488	7	3.98894	0.119399	7	12.2219	0	386.506	3.369e-11	82.4	1.0099e-07	2	2024.81	1.50792	60.7652	0
High	aASTDIIVDVPEAAAESSAsPk	3	1	1	A0A1D5P140	N-Term(TMT10); S20(Phospho); K22(TMT10)	0	1	S(3): 0.0; T(4): 0.0; S(17): 0.0; S(18): 0.0; S(20): 100.0	0.0994126	3	2.29801	0.0816635	3	6.75515	0.109553	3	1.42946	0.108386	3	2.15724	0.137694	3	0.281944	0.118901	3	1.12797	0.112892	3	4.10747	0.11372	3	1.13556	0.116865	3	5.58741	0	608.253	8.674e-12	82.4	6.78156e-07	3	2667.36	0.90638	75.7656	0
High	eEDNPDADtDLEsDsNDEkR	3	1	1	F1P283	N-Term(TMT10); T9(Phospho); S13(Phospho); S15(Phospho); K19(TMT10)	0	1	T(9): 100.0; S(13): 100.0; S(15): 100.0	0.097394	3	9.44001	0.0893736	3	3.81175	0.113594	3	6.01864	0.107533	3	2.97153	0.109249	3	4.62945	0.117628	3	2.09226	0.114745	3	2.12002	0.131186	3	2.15126	0.121326	3	3.88501	0	690.516	5.976e-09	82.38	1.65335e-07	3	2992.15	1.05705	36.5127	1
High	qEAGVGEGQGtAGEEEEk	3	1	1	Q5ZJ39	N-Term(TMT10); T11(Phospho); K18(TMT10)	0	1	T(11): 100.0	0.0994198	3	7.77991	0.0821469	3	1.67107	0.122265	3	0.226482	0.107095	3	2.02362	0.123739	3	8.42219	0.118016	3	1.25676	0.108772	3	7.91757	0.113056	3	7.11534	0.116115	3	7.29957	0	406.648	1.015e-09	82.35	3.85061e-07	3	2343.08	0.840958	33.6368	0
High	vSNDNDsDsGMEDER	1	2	1	A0A1L1RZ67	N-Term(TMT10); S7(Phospho); S9(Phospho)	0	1	S(2): 0.0; S(7): 100.0; S(9): 100.0	0.0906521	1		0.0909287	1		0.113563	1		0.105847	1		0.127451	1		0.126965	1		0.105695	1		0.119176	1		0.119723	1		0	437.457	3.261e-08	82.32	2.96e-08	2	2058.72	0.534101	27.2647	0
High	rAssGDTGTAEISAFcR	2	1	1	A0A1D5PBL5	N-Term(TMT10); S3(Phospho); S4(Phospho); C16(Carbamidomethyl)	0	1	S(3): 100.0; S(4): 100.0; T(7): 0.0; T(9): 0.0; S(13): 0.0	0.0842609	2	11.668	0.0811818	2	0.391317	0.12192	2	8.2129	0.101532	2	2.09979	0.12863	2	3.50063	0.114147	2	2.47223	0.113156	2	3.97912	0.128444	2	2.6525	0.126141	2	2.55925	0	316.582	1.968e-08	82.31	1.86528e-07	3	2174.91	-0.683932	51.7839	1
High	dNSIsPEsDVDTASTISLVTGDSER	2	6	2	Q5ZJQ9;E1C1J1	N-Term(TMT10); S5(Phospho); S8(Phospho)	0	0.999578	S(3): 0.0; S(5): 100.0; S(8): 100.0; T(12): 0.0; S(14): 0.0; T(15): 0.0; S(17): 0.0; T(20): 0.0; S(23): 0.0																												0	580.249	1.532e-11	82.3	3.67438e-07	3	2984.29	1.44896	75.7634	0
High	vEREDtsEEEEEEIDDEEIER	3	2	1	R4GGG5	N-Term(TMT10); T6(Phospho); S7(Phospho)	0	1	T(6): 100.0; S(7): 100.0	0.103498	3	4.89553	0.101153	3	8.35056	0.108164	3	0.629427	0.115289	3	4.85719	0.104926	3	3.23542	0.107278	3	2.50389	0.117539	3	2.38224	0.109632	3	0.104122	0.124258	3	1.67609	0	571.378	1.499e-11	82.28	2.3278e-07	3	2998.19	1.27394	49.3444	1
High	aRsmDssDLsDGPITLQEYLEVk	1	5	1	A0A1D5P926	N-Term(TMT10); S3(Phospho); M4(Oxidation); S6(Phospho); S7(Phospho); S10(Phospho); K23(TMT10)	0	1	S(3): 100.0; S(6): 100.0; S(7): 100.0; S(10): 100.0; T(15): 0.0; Y(19): 0.0	0.101299	1		0.0852662	1		0.116383	1		0.105425	1		0.120782	1		0.12462	1		0.118668	1		0.116677	1		0.11088	1		0	311.664	2.699e-08	82.26	4.25216e-07	3	3348.42	1.10532	97.1513	1
High	lNsSEmLISDFDAFVGDTPR	6	3	1	A0A1D5PQD8	N-Term(TMT10); S3(Phospho); M6(Oxidation)	0	0.5	S(3): 50.0; S(4): 50.0; S(9): 0.0; T(18): 0.0	0.0981869	3	4.48047	0.0913913	3	0.781527	0.109525	3	2.20629	0.104379	3	3.29566	0.127699	3	2.0727	0.133781	3	6.77525	0.108073	3	8.66443	0.106541	3	6.45571	0.103667	3	0.898046	0	407.566	1.513e-10	82.25	4.34238e-07	3	2539.17	2.04811	110.731	0
High	tStFcGTPEFLAPEVLTETSYTR	14	1	1	E1BYS6	N-Term(TMT10); T3(Phospho); C5(Carbamidomethyl)	0	0.999708	T(1): 0.0; S(2): 0.0; T(3): 100.0; T(7): 0.0; T(17): 0.0; T(19): 0.0; S(20): 0.0; Y(21): 0.0; T(22): 0.0	0.094425	5	5.73525	0.0812447	5	4.83194	0.112712	5	2.84188	0.0975878	5	6.75126	0.117976	5	5.01336	0.10998	5	3.53175	0.119515	5	5.96425	0.124756	5	2.35834	0.130387	5	3.59093	0	531.873	1.618e-14	82.18	5.89299e-07	2	2916.36	-0.905319	99.3551	0
High	vGTLSTGEsGDEsDEFSQPR	3	2	1	E1BVP1	N-Term(TMT10); S9(Phospho); S13(Phospho)	0	1	T(3): 0.0; S(5): 0.0; T(6): 0.0; S(9): 100.0; S(13): 100.0; S(17): 0.0	0.0870046	3	1.21483	0.0811167	3	4.14415	0.115368	3	4.71007	0.0955311	3	1.60778	0.123643	3	2.09721	0.119797	3	2.51499	0.120519	3	4.98583	0.12741	3	1.91737	0.127236	3	9.59558	0	434.146	3.384e-10	82.15	1.92309e-07	3	2487.02	1.34426	55.9317	0
High	qHPVVYVsEtDEEDDFVSk	2	2	1	F1NEP9	N-Term(TMT10); S8(Phospho); T10(Phospho); K19(TMT10)	0	1	Y(6): 0.0; S(8): 100.0; T(10): 100.0; S(18): 0.0	0.0949281	2	0.371043	0.0893927	2	7.62287	0.12371	2	3.68951	0.108642	2	4.54437	0.123623	2	8.40939	0.127465	2	19.0523	0.102764	2	13.1249	0.114355	2	12.9844	0.111779	2	20.6578	0	325.684	3.569e-09	82.12	5.2047e-07	3	2841.27	1.96253	66.4575	0
High	tIGGGDDSFNTFFSETGAGk	5	6	2	A0A1D5P198;A0A1D5PA34	N-Term(TMT10); K20(TMT10)	0																														0		2.992e-16	82.12	6.08545e-07	2	2466.22	1.12398	98.5048	0
High	qkADNGDLsEDDsEEDEVAEETSR	2	1	1	A0A1D5PWL1	N-Term(TMT10); K2(TMT10); S9(Phospho); S13(Phospho)	0	1	S(9): 100.0; S(13): 100.0; T(22): 0.0; S(23): 0.0	0.0928994	2	11.7946	0.0893879	2	9.93179	0.107417	2	1.9377	0.108034	2	8.22697	0.106633	2	0.212736	0.113563	2	2.92217	0.118903	2	7.84753	0.127421	2	4.93761	0.134711	2	5.85939	0	525.358	5.794e-10	82.07	3.69417e-07	3	3286.36	0.374202	45.9415	1
High	tQSQSVYNNLVSFASPLVTDTSNEcsSPTSAATYQPTFAAAVR	10	2	1	A0A1D5PE85	N-Term(TMT10); C25(Carbamidomethyl); S26(Phospho)	0	0.000380296	T(1): 0.0; S(3): 0.0; S(5): 0.0; Y(7): 0.0; S(12): 1.9; S(15): 96.1; T(19): 1.9; T(21): 0.0; S(22): 0.0; S(26): 0.0; S(27): 0.0; T(29): 0.0; S(30): 0.0; T(33): 0.0; Y(34): 0.0; T(37): 0.0	0.102601	3	0.722541	0.104788	3	12.0608	0.114228	3	1.57498	0.133104	3	3.88889	0.103448	3	4.71927	0.113009	3	2.08857	0.108763	3	20.3489	0.11391	3	1.79461	0.111045	3	3.80968	0	464.15	1.216e-16	82.06	8.6313e-07	4	4877.29	2.20314	106.411	0
High	sLcDNLsEsGNEEEMQADSGLLQDADFQFGk	5	1	1	A0A1D5PGW5	N-Term(TMT10); C3(Carbamidomethyl); S7(Phospho); S9(Phospho); K31(TMT10)	0	1	S(1): 0.0; S(7): 100.0; S(9): 100.0; S(19): 0.0	0.108078	5	2.77774	0.0960851	5	16.3517	0.118903	5	6.51852	0.114861	5	2.2533	0.11951	5	4.27927	0.11524	5	3.14047	0.105171	5	7.00401	0.114102	5	2.32674	0.110568	5	3.89229	0	506.964	6.804e-11	81.98	5.46713e-07	4	4052.72	0.634351	96.8988	0
High	kAEPAPADsDGPLYLPYk	2	4	1	Q07718	N-Term(TMT10); K1(TMT10); S9(Phospho); K18(TMT10)	0	1	S(9): 100.0; Y(14): 0.0; Y(17): 0.0	0.0935196	2	9.17192	0.085534	2	1.26288	0.129313	2	1.91088	0.111326	2	3.94538	0.138336	2	4.37545	0.129865	2	3.12589	0.0942722	2	0.617664	0.105936	2	7.08086	0.111455	2	0.371378	0	576.182	1.066e-10	81.92	6.00592e-07	3	2699.43	1.70341	70.9921	1
High	lLQGSGGGTAEPGsPPPEk	1	2	1	E1C4Y9	N-Term(TMT10); S14(Phospho); K19(TMT10)	0	1	S(5): 0.0; T(9): 0.0; S(14): 100.0	0.0947036	1		0.0913142	1		0.11895	1		0.0989516	1		0.12875	1		0.119356	1		0.108049	1		0.119873	1		0.120053	1		0	367.56	1.391e-09	81.79	6.03279e-07	4	2317.18	-0.523133	54.1554	0
High	gSLNSEGATGsPDQSENIR	4	2	1	A0A1D5PB65	N-Term(TMT10); S11(Phospho)	0	0.5	S(2): 0.0; S(5): 0.0; T(9): 50.0; S(11): 50.0; S(15): 0.0	0.089206	3	1.82904	0.0804937	3	18.3053	0.114667	3	0.385707	0.10728	3	1.26448	0.132914	3	5.06374	0.118536	3	3.19561	0.111468	3	6.53414	0.115189	3	1.29632	0.119964	3	21.3113	0	473.343	5.64e-13	81.73	3.60893e-07	2	2228.01	0.951637	36.4173	0
High	wcNVQQNSEEDcEELTTsQk	13	3	1	R4GK03	N-Term(TMT10); C2(Carbamidomethyl); C12(Carbamidomethyl); S18(Phospho); K20(TMT10)	0	0.999753	S(8): 0.0; T(16): 0.0; T(17): 0.0; S(18): 100.0	0.0872714	5	11.9447	0.0831077	5	11.1245	0.119372	5	4.09822	0.0970422	5	5.04117	0.118431	5	5.42751	0.121125	5	3.50273	0.116383	5	5.42328	0.124384	5	5.71802	0.130592	5	6.88258	0	504.8	2.457e-13	81.71	5.39285e-07	3	3023.33	3.97941	57.3912	0
High	sEPAAGDEPTAEtEsESEAELSGFSPVVDVk	4	1	1	A0A1D5PQL9	N-Term(TMT10); T13(Phospho); S15(Phospho); K31(TMT10)	0	0.97673	S(1): 0.0; T(10): 0.0; T(13): 100.0; S(15): 97.7; S(17): 2.3; S(22): 0.0; S(25): 0.0	0.102334	2	7.35982	0.0868952	2	4.51371	0.107433	2	5.82418	0.113423	2	1.43846	0.115055	2	13.4964	0.115508	2	5.69742	0.107248	2	5.13672	0.128766	2	2.01816	0.122432	2	2.51724	0	442.627	1.717e-13	81.69	8.29772e-07	4	3782.69	1.80578	82.3008	0
High	qGLFSDVTAATDcGDTSPVsPNtsRPQtPVGEDSGVPSk	3	2	1	A0A1L1RN36	N-Term(TMT10); C13(Carbamidomethyl); S20(Phospho); T23(Phospho); S24(Phospho); T28(Phospho); K39(TMT10)	0		Too many isoforms	0.088194	2	4.17341	0.0952328	2	6.10889	0.123133	2	0.412947	0.1008	2	3.47728	0.121888	2	8.7424	0.110994	2	9.34885	0.116817	2	2.14523	0.121584	2	20.6208	0.119517	2	6.07331	0		4.806e-10	81.67	6.99831e-07	5	4740.04	3.03101	78.4591	0
High	aPAPAPLDLPAPLASADEGsQSSFk	3	1	1	A0A1D5P140	N-Term(TMT10); S20(Phospho); K25(TMT10)	0	0.999519	S(15): 0.0; S(20): 100.0; S(22): 0.0; S(23): 0.0	0.0939275	3	6.01083	0.0890813	3	2.24321	0.110906	3	7.46586	0.108347	3	12.0744	0.128835	3	3.85178	0.109855	3	0.89056	0.110766	3	4.87724	0.130134	3	7.14534	0.121664	3	3.72788	0	504.455	3.213e-12	81.56	7.62819e-07	3	2975.52	0.575543	91.5339	0
High	aEALmQELDGsDAEDPAVMER	15	2	1	F1NLP4	N-Term(TMT10); M5(Oxidation); S11(Phospho)	0	1	S(11): 100.0	0.086055	15	9.00709	0.0839019	15	4.70513	0.113125	15	4.70105	0.102317	15	5.93047	0.123843	15	6.75147	0.117053	15	4.28203	0.116105	15	3.77236	0.117442	15	4.525	0.133584	15	9.50714	0	538.745	4.356e-13	81.54	4.04389e-07	3	2602.12	-0.469505	67.1216	0
High	qSSTPAGPALPSPQPGTIPTESVAMPVPAAsPTPASPASNR	3	3	1	A0A1D5PZ01	N-Term(TMT10); S31(Phospho)	0	0.999644	S(2): 0.0; S(3): 0.0; T(4): 0.0; S(12): 0.0; T(17): 0.0; T(20): 0.0; S(22): 0.0; S(31): 100.0; T(33): 0.0; S(36): 0.0; S(39): 0.0	0.0931103	3	15.1063	0.0802094	3	3.53906	0.111314	3	0.228509	0.110808	3	6.14347	0.122938	3	11.4834	0.114318	3	7.52611	0.124625	3	0.630683	0.129825	3	0.908013	0.119599	3	7.33686	0	639.344	1.599e-13	81.54	1.07954e-06	4	4231.09	-0.161075	79.7904	0
High	fcGWYDADLsPAGQQEAR	3	1	1	Q5ZLN1	N-Term(TMT10); C2(Carbamidomethyl); S10(Phospho)	0	1	Y(5): 0.0; S(10): 100.0	0.0893655	3	9.20541	0.0748829	3	0.171223	0.115319	3	4.75624	0.095001	3	6.66763	0.123434	3	3.21001	0.121222	3	4.59545	0.115606	3	1.22167	0.13242	3	1.05252	0.130285	3	6.02226	0	453.619	4.277e-11	81.49	3.99492e-07	3	2380.04	5.33376	73.3699	0
High	tTVNEGEEEEEEGEEEILEDVIHQQGsPR	9	2	1	P14731	N-Term(TMT10); S27(Phospho)	0	1	T(1): 0.0; T(2): 0.0; S(27): 100.0	0.0985576	9	14.8522	0.0866551	9	4.26915	0.109342	9	8.19902	0.110241	9	8.85923	0.110516	9	7.44844	0.116893	9	9.52874	0.111211	9	7.21732	0.119577	9	6.01324	0.123476	9	7.98673	0	767.367	4.359e-15	81.48	7.26505e-07	4	3620.6	1.19715	89.9047	0
High	fLENLsDSENLTEADTTYLSEk	3	1	1	E1C9H4	N-Term(TMT10); S6(Phospho); K22(TMT10)	0	1	S(6): 100.0; S(8): 0.0; T(12): 0.0; T(16): 0.0; T(17): 0.0; Y(18): 0.0; S(20): 0.0	0.0975046	3	0.922263	0.0937972	3	0.384634	0.116167	3	4.66171	0.107546	3	0.407746	0.116296	3	4.20059	0.113848	3	4.16446	0.10799	3	15.1348	0.120771	3	0.0800053	0.119989	3	9.39923	0	543.259	1.535e-10	81.44	8.77145e-07	3	3057.46	1.30067	95.8553	0
High	yQDEVFGDSDTEPPEEsEEEGEEPEER	3	1	1	Q5ZMN1	N-Term(TMT10); S17(Phospho)	0	1	Y(1): 0.0; S(9): 0.0; T(11): 0.0; S(17): 100.0	0.114011	2	9.67746	0.106006	2	12.9832	0.109644	2	0.157169	0.119232	2	6.57337	0.117279	2	9.13068	0.109584	2	2.58545	0.100556	2	2.04787	0.110808	2	11.4953	0.111535	2	1.28252	0	478.212	4.824e-12	81.4	3.1187e-07	3	3466.37	1.39166	55.983	0
High	sASPVPAIPANSFQLESDFR	8	3	1	R4GI50	N-Term(TMT10); S1(Phospho)	0	0.5	S(1): 50.0; S(3): 50.0; S(12): 0.0; S(17): 0.0	0.0910406	5	8.50048	0.087408	5	10.1527	0.116216	5	8.17014	0.105008	5	6.48122	0.129128	5	2.97031	0.122276	5	0.392161	0.108634	5	4.7405	0.118558	5	7.02209	0.119595	5	2.18745	0	429.478	8.482e-10	81.39	6.88348e-07	3	2442.19	1.84512	85.7069	0
High	qkNDADIGSAsQEEEEEEEEEEDR	3	2	1	Q5ZMF5	N-Term(TMT10); K2(TMT10); S11(Phospho)	0	1	S(9): 0.0; S(11): 100.0	0.119252	3	1.28018	0.114274	3	0.76059	0.111542	3	0.902593	0.129796	3	0.32084	0.110423	3	0.632966	0.114685	3	0.161858	0.0936368	3	0.683383	0.103395	3	3.48033	0.101743	3	2.08264	0	700.754	1.756e-12	81.35	6.0055e-07	3	3333.43	2.69097	40.172	1
High	eNAEVDGDDDAEEMEAktED	2	1	1	Q5ZLX2	N-Term(TMT10); K17(TMT10); T18(Phospho)	0	1	T(18): 100.0	0.0749053	2	7.79036	0.0687234	2	2.35107	0.103808	2	4.35936	0.0764336	2	1.47233	0.111129	2	2.88823	0.1115	2	3.48543	0.147576	2	1.93138	0.143226	2	7.30667	0.162243	2	3.92693	0	489.009	2.335e-13	81.29	3.3213e-07	3	2750.13	1.11091	45.155	1
High	sQGSAGsPPEsPNTPDTGAFR	3	2	1	A0A1D5PVL8	N-Term(TMT10); S7(Phospho); S11(Phospho)	0	1	S(1): 0.0; S(4): 0.0; S(7): 100.0; S(11): 100.0; T(14): 0.0; T(17): 0.0	0.0849775	3	3.30257	0.0823584	3	17.0852	0.117862	3	1.20247	0.101712	3	10.1111	0.116148	3	19.4485	0.115928	3	5.57502	0.127129	3	16.2414	0.126948	3	21.746	0.127475	3	14.4631	0	501.835	2.342e-12	81.27	2.58644e-07	3	2449.03	0.353211	43.1649	0
High	yMAENPTAGVVQEEEEDNLEYDsDGNPIAPSk	6	2	1	F1NJ40	N-Term(TMT10); S23(Phospho); K32(TMT10)	0	0.982663	Y(1): 0.0; T(7): 0.0; Y(21): 1.7; S(23): 98.3; S(31): 0.0	0.0975474	4	7.43201	0.0935326	4	5.1958	0.117188	4	8.97018	0.110364	4	8.91098	0.117563	4	5.16527	0.120895	4	1.61989	0.114472	4	4.03924	0.113976	4	2.5264	0.112678	4	0.505988	0	423.382	1.164e-13	81.26	9.49427e-07	4	4049.82	-0.53224	76.8054	0
High	iDskDsTSELLGLDLGEk	1	3	1	A0A3Q2U438	N-Term(TMT10); S3(Phospho); K4(TMT10); S6(Phospho); K18(TMT10)	0	0.999956	S(3): 100.0; S(6): 100.0; T(7): 0.0; S(8): 0.0	0.0837485	1		0.0822957	1		0.102373	1		0.0925175	1		0.117143	1		0.115919	1		0.123197	1		0.144599	1		0.138208	1		0	361.246	2.995e-09	81.22	8.40418e-07	3	2767.41	2.98776	90.438	1
High	gQYYGGsLPNVNQIGNSAmDLPFQTPFQSSGLDTSR	4	2	1	A0A1D5PY22	N-Term(TMT10); S7(Phospho); M19(Oxidation)	0	0.99999	Y(3): 0.0; Y(4): 0.0; S(7): 100.0; S(17): 0.0; T(25): 0.0; S(29): 0.0; S(30): 0.0; T(34): 0.0; S(35): 0.0	0.0904233	4	7.90409	0.0845894	4	3.99102	0.105533	4	2.25094	0.115122	4	11.4422	0.123999	4	8.92809	0.129618	4	14.2954	0.115245	4	4.45514	0.128694	4	9.28163	0.117267	4	5.83937	0	511.516	9.691e-12	81.19	1.06902e-06	4	4171.96	8.67507	107.548	0
High	nLEQILNGGEsPSSk	4	5	1	A0A1D5PD87	N-Term(TMT10); S11(Phospho); K15(TMT10)	0	0.999999	S(11): 100.0; S(13): 0.0; S(14): 0.0	0.0912958	4	1.33446	0.0864688	4	3.95523	0.120295	4	3.86997	0.0990158	4	6.25308	0.130166	4	1.91273	0.120743	4	7.78904	0.1064	4	5.88653	0.125953	4	3.51976	0.12142	4	5.56209	0	494.157	1.222e-08	81.14	6.39147e-07	3	2111.08	0.834243	73.9306	0
High	aPSAEQLNDsLVEEVEk	3	1	1	A0A1D5PNA3	N-Term(TMT10); S10(Phospho); K17(TMT10)	0	1	S(3): 0.0; S(10): 100.0	0.112125	3	3.28009	0.100394	3	0.499009	0.130263	3	9.22556	0.122551	3	3.47282	0.131738	3	0.462801	0.126113	3	7.13414	0.0900202	3	1.2728	0.0906014	3	4.25533	0.0924673	3	1.33404	0	393.459	1.057e-08	81.14	7.31058e-07	3	2396.2	1.25144	74.1135	0
High	tTHFDILTAGAGPGsPDVVVTDPGGR	6	1	1	Q90WF1	N-Term(TMT10); S15(Phospho)	0	1	T(1): 0.0; T(2): 0.0; T(8): 0.0; S(15): 100.0; T(21): 0.0	0.0922647	6	1.68897	0.0842595	6	6.11269	0.112045	6	4.48978	0.104569	6	4.99301	0.127985	6	7.19325	0.113421	6	2.19181	0.112794	6	7.40905	0.123956	6	3.25857	0.123124	6	6.53574	0	492.24	8.494e-13	81.12	9.39193e-07	3	2846.4	2.56432	85.9714	0
High	lPsDEDEsGTEESDNTPLLk	3	3	1	E1BYB2	N-Term(TMT10); S3(Phospho); S8(Phospho); K20(TMT10)	0	1	S(3): 100.0; S(8): 100.0; T(10): 0.0; S(13): 0.0; T(16): 0.0	0.0994398	3	7.67823	0.0935185	3	3.11004	0.121018	3	1.00846	0.10665	3	1.92965	0.119392	3	0.406273	0.120959	3	2.53849	0.106741	3	1.26096	0.117919	3	0.457408	0.111536	3	4.67659	0	521.342	1.113e-07	81.08	5.73565e-07	3	2794.24	0.892663	70.1764	0
High	iLDEDsWsDGEQDPITVDQTWR	1	2	1	A0A3Q2U8K3	N-Term(TMT10); S6(Phospho); S8(Phospho)	0	1	S(6): 100.0; S(8): 100.0; T(16): 0.0; T(20): 0.0	0.103606	1		0.0877724	1		0.103473	1		0.0938077	1		0.112533	1		0.122136	1		0.123323	1		0.1125	1		0.140849	1		0	505.43	1.367e-10	80.96	5.36723e-07	3	2994.27	1.39488	89.3361	0
High	tPESGASLGVGEPATsPAGsPGTEDPAGDAk	3	1	1	F1P145	N-Term(TMT10); S16(Phospho); S20(Phospho); K31(TMT10)	0	0.971817	T(1): 0.0; S(4): 0.0; S(7): 0.0; T(15): 2.7; S(16): 97.3; S(20): 99.9; T(23): 0.1	0.0905243	3	0.310115	0.084899	3	0.230631	0.108248	3	5.2727	0.0979361	3	4.97234	0.122497	3	1.58504	0.11028	3	0.518143	0.120148	3	0.254742	0.12967	3	12.2691	0.134025	3	4.58817	0	437.617	5.822e-15	80.95	9.84721e-07	4	3428.56	1.17349	58.6616	0
High	eISGEEEDEDGGDQGtsAEsEPEPk	2	1	1	A0A1D5PMQ3	N-Term(TMT10); T16(Phospho); S17(Phospho); S20(Phospho); K25(TMT10)	0	1	S(3): 0.0; T(16): 100.0; S(17): 100.0; S(20): 100.0	0.099269	2	6.04462	0.10052	2	7.64875	0.107095	2	11.4691	0.107027	2	15.2726	0.114765	2	9.98889	0.110432	2	10.2928	0.116723	2	2.316	0.118464	2	2.69035	0.123994	2	4.49409	0	392.091	2.048e-10	80.95	2.18961e-07	3	3319.27	-2.17377	45.6308	0
High	lAELEEEPASQGsQGNGDWAR	3	1	1	A0A1D5P251	N-Term(TMT10); S13(Phospho)	0	1	S(10): 0.0; S(13): 100.0	0.0961176	3	1.87945	0.0795532	3	1.15646	0.118481	3	2.2636	0.102822	3	2.52514	0.122482	3	3.22404	0.123135	3	7.56822	0.115669	3	11.3863	0.121554	3	2.04526	0.120583	3	5.82213	0	486.124	1.568e-12	80.94	5.43228e-07	3	2553.15	0.430607	64.6917	0
High	eNISVLPEDLEDsLssSVAGPISESPAFDPASR	1	2	1	A0A1D5PS46	N-Term(TMT10); S13(Phospho); S15(Phospho); S16(Phospho)	0	0.482397	S(4): 0.0; S(13): 100.0; S(15): 96.5; S(16): 51.8; S(17): 51.8; S(23): 0.0; S(25): 0.0; S(32): 0.0	0.0904405	1		0.0920653	1		0.126628	1		0.105266	1		0.117984	1		0.124489	1		0.1129	1		0.114346	1		0.115882	1		0	226.332	1.295e-08	80.9	8.91675e-07	4	3884.69	-2.26247	96.7955	0
High	nNAAEtEDDEsDGEDR	2	2	1	F1NJ66	N-Term(TMT10); T6(Phospho); S11(Phospho)	0	1	T(6): 100.0; S(11): 100.0	0.0994759	2	1.82164	0.0955262	2	3.38449	0.112181	2	10.0419	0.111445	2	6.74911	0.118019	2	1.41875	0.119903	2	4.39939	0.10995	2	0.125364	0.116494	2	0.402282	0.116538	2	1.39035	0	566.032	2.466e-09	80.87	5.03356e-08	2	2155.76	0.868222	15.3079	0
High	qNsATESADSIEIYVPEAQTR	3	3	1	A0A1D5P851	N-Term(TMT10); S3(Phospho)	0	0.999815	S(3): 100.0; T(5): 0.0; S(7): 0.0; S(10): 0.0; Y(14): 0.0; T(20): 0.0	0.0901646	3	24.9175	0.0833621	3	22.6501	0.122085	3	10.8599	0.110545	3	4.85185	0.133616	3	12.6627	0.13145	3	1.58141	0.104493	3	15.8793	0.0997355	3	2.75371	0.111273	3	25.077	0	554.879	2.448e-14	80.87	7.16157e-07	2	2618.22	1.87607	67.0894	0
High	tAEPLLEEGsctssDDDVEGLR	3	1	1	A0A1D5P2Y6	N-Term(TMT10); S10(Phospho); C11(Carbamidomethyl); T12(Phospho); S13(Phospho); S14(Phospho)	0	1	T(1): 0.0; S(10): 100.0; T(12): 100.0; S(13): 100.0; S(14): 100.0	0.107417	3	0.41486	0.10102	3	18.8378	0.113996	3	8.23092	0.121123	3	11.2167	0.118354	3	3.04488	0.104989	3	0.941355	0.107212	3	4.39874	0.106832	3	3.40564	0.106626	3	6.96077	0	429.929	1.803e-10	80.85	1.23336e-07	3	2929.08	2.38863	71.9476	0
High	sLDDsEEDEDEDSGHSSR	3	2	1	A0A1D5P756	N-Term(TMT10); S5(Phospho)	0	0.999997	S(1): 0.0; S(5): 100.0; S(13): 0.0; S(16): 0.0; S(17): 0.0	0.0931177	3	5.1052	0.0855304	3	13.5835	0.110312	3	4.22993	0.0834362	3	9.06285	0.125004	3	3.70077	0.126116	3	6.44676	0.118725	3	12.3779	0.113467	3	4.31268	0.149591	3	5.69047	0	502.261	9.219e-11	80.84	1.13731e-07	3	2317.88	0.443137	22.2324	0
High	qGFEPIsPPPGTAGsPPSYAAYYGk	4	2	1	A0A3Q2UHI9	N-Term(TMT10); S7(Phospho); S15(Phospho); K25(TMT10)	0	1	S(7): 100.0; T(12): 0.0; S(15): 100.0; S(18): 0.0; Y(19): 0.0; Y(22): 0.0; Y(23): 0.0	0.0968562	4	3.33032	0.0871004	4	2.20468	0.121158	4	2.85821	0.107571	4	3.10041	0.119669	4	3.78689	0.116566	4	5.84325	0.1103	4	10.4065	0.115044	4	9.76248	0.119937	4	5.7149	0	536.77	4.23e-10	80.83	9.85463e-07	3	3157.48	3.68292	80.8649	0
High	gIGNIEtssEDDDDLDDLFPR	5	2	1	A0A1D5P3E5	N-Term(TMT10); T7(Phospho); S8(Phospho); S9(Phospho)	0	1	T(7): 100.0; S(8): 100.0; S(9): 100.0	0.0993049	5	10.612	0.085702	5	8.93636	0.106939	5	5.91805	0.11181	5	2.10973	0.116694	5	3.05246	0.117077	5	2.59327	0.111238	5	6.8696	0.11977	5	12.4906	0.124297	5	4.62086	0	484.92	4.192e-10	80.78	1.98874e-07	3	2792.09	1.09034	92.647	0
High	nTFTDWsDEDsDYEIDDR	3	4	1	A0A1D5PFY6	N-Term(TMT10); S7(Phospho); S11(Phospho)	0	0.999996	T(2): 0.0; T(4): 0.0; S(7): 100.0; S(11): 100.0; Y(13): 0.0	0.10916	3	6.54318	0.099556	3	5.31942	0.116221	3	1.54044	0.114733	3	1.59769	0.118624	3	1.8847	0.113444	3	1.82815	0.105119	3	0.918275	0.106356	3	0.701155	0.109177	3	4.57271	0	542.464	4.745e-08	80.75	1.25789e-07	2	2611.96	2.18682	66.8302	0
High	nESAVTYDIsEDEED	3	2	1	E1C4K8	N-Term(TMT10); S10(Phospho)	0	1	S(3): 0.0; T(6): 0.0; Y(7): 0.0; S(10): 100.0	0.0964186	3	0.105348	0.0836741	3	2.01789	0.124643	3	0.628773	0.111237	3	4.74753	0.122179	3	3.30379	0.119956	3	9.01329	0.110975	3	0.720184	0.116908	3	7.13794	0.116639	3	4.45944	0	283.546	1.516e-07	80.68	1.48782e-07	2	2024.81	2.1108	50.7451	0
High	qQASSASESTVTTGsPPtSPATAQAPVSLALk	3	2	1	A0A1D5NZD7	N-Term(TMT10); S15(Phospho); T18(Phospho); K32(TMT10)	0	0.0428186	S(4): 0.0; S(5): 0.0; S(7): 0.2; S(9): 0.2; T(10): 4.7; T(12): 0.0; T(13): 0.2; S(15): 94.5; T(18): 4.5; S(19): 90.9; T(22): 4.5; S(28): 0.0	0.09492	3	2.53635	0.0841772	3	1.92962	0.109431	3	2.43117	0.104381	3	1.60023	0.118712	3	0.226676	0.125459	3	1.71587	0.11147	3	0.359142	0.121929	3	3.75799	0.126716	3	2.6065	0	316.07	3.454e-13	80.64	1.27074e-06	4	3688.82	0.690434	73.4978	0
High	vSAAGcSPcESsPASTPLGEQR	6	2	2	P18302;A0A1D5PTK7	N-Term(TMT10); C6(Carbamidomethyl); C9(Carbamidomethyl); S12(Phospho)	0	0.999494	S(2): 0.0; S(7): 0.0; S(11): 0.1; S(12): 99.9; S(15): 0.0; T(16): 0.0																												0	407.964	5.082e-13	80.62	5.65693e-07	3	2557.13	2.15308	46.5913	0
High	qEYDESGPSIVHR	2	4	1	P60706	N-Term(TMT10)	0			0.0907112	2	0.857809	0.0797971	2	8.88759	0.114892	2	2.74701	0.0962483	2	3.33957	0.148266	2	4.12151	0.118706	2	5.121	0.11066	2	7.42882	0.108925	2	5.12034	0.131275	2	0.0848178	0		1.459e-08	80.61	4.42301e-07	3	1745.87	2.26748	34.5422	0
High	dTNSQDLGPNAGDLPAsPTLDIDQSIEQLNR	1	1	1	A0A1L1RSX2	N-Term(TMT10); S17(Phospho)	0	0.998776	T(2): 0.0; S(4): 0.0; S(17): 99.9; T(19): 0.1; S(25): 0.0	0.102832	1		0.0900899	1		0.118675	1		0.0980362	1		0.111197	1		0.119804	1		0.105017	1		0.118505	1		0.135843	1		0	323.374	3.455e-12	80.59	1.20383e-06	4	3603.7	0.847901	88.8743	0
High	aPLcFTNPLHsDDsDTDEMNFDGAMSR	10	1	1	A0A3Q3AP00	N-Term(TMT10); C4(Carbamidomethyl); S11(Phospho); S14(Phospho)	0	0.999623	T(6): 0.0; S(11): 100.0; S(14): 100.0; T(16): 0.0; S(26): 0.0	0.0974597	9	6.56707	0.0897559	9	9.04413	0.109413	9	5.32033	0.106276	9	4.79411	0.110164	9	0.931533	0.116692	9	3.19242	0.114332	9	4.82147	0.122179	9	2.77773	0.128352	9	3.56297	0	582.06	8.778e-15	80.58	3.81493e-07	3	3432.35	1.71676	86.8145	0
High	dLSEGEDAPNSSVDDsEEDLALGk	1	1	1	R4GFY2	N-Term(TMT10); S16(Phospho); K24(TMT10)	0	1	S(3): 0.0; S(11): 0.0; S(12): 0.0; S(16): 100.0	0.0829622	1		0.0846053	1		0.107041	1		0.096754	1		0.12293	1		0.108105	1		0.126256	1		0.137018	1		0.134329	1		0	360.748	1.387e-11	80.58	8.21172e-07	3	3030.39	5.52293	64.8253	0
High	vYVEEEsSPPLLESDQTEQVTQk	2	2	1	F1NJA2	N-Term(TMT10); S7(Phospho); K23(TMT10)	0	0.98476	Y(2): 0.0; S(7): 98.5; S(8): 1.5; S(14): 0.0; T(17): 0.0; T(21): 0.0	0.0878175	2	5.71594	0.078014	2	1.32773	0.111916	2	10.4682	0.100473	2	9.60222	0.123062	2	11.2322	0.111088	2	8.24794	0.119418	2	9.85859	0.13149	2	2.21243	0.135334	2	3.17097	0	485.001	2.283e-11	80.52	1.14133e-06	3	3173.56	1.99259	71.9794	0
High	qLsESESSLEMDDER	3	1	1	A0A1D5NTR1	N-Term(TMT10); S3(Phospho)	0	1	S(3): 100.0; S(5): 0.0; S(7): 0.0; S(8): 0.0	0.0722376	3	0.438339	0.0659606	3	6.58693	0.101653	3	1.20439	0.0786768	3	5.66827	0.11301	3	5.10881	0.104808	3	0.568105	0.146633	3	1.16607	0.154856	3	2.44429	0.161383	3	1.74509	0	493.31	4.002e-08	80.45	2.99772e-07	2	2063.87	0.523184	49.643	0
High	qVTSALSSLSANYGsAsEsEPEEVSVk	2	2	1	Q5ZJY2	N-Term(TMT10); S15(Phospho); S17(Phospho); S19(Phospho); K27(TMT10)	0	1	T(3): 0.0; S(4): 0.0; S(7): 0.0; S(8): 0.0; S(10): 0.0; Y(13): 0.0; S(15): 100.0; S(17): 100.0; S(19): 100.0; S(25): 0.0	0.0963512	2	15.1907	0.0909571	2	1.0574	0.120473	2	5.28856	0.100136	2	2.60261	0.121999	2	6.73165	0.116869	2	4.62683	0.110568	2	5.02073	0.120638	2	0.0171882	0.121163	2	1.46166	0	492.043	4.539e-12	80.45	9.92179e-07	4	3454.53	-1.70511	78.5003	0
High	kLPPPPPPAPAEEENEsEPEEPSGVEGAAFQSR	4	1	1	A0A1D5P6W8	N-Term(TMT10); K1(TMT10); S17(Phospho)	0	1	S(17): 100.0; S(23): 0.0; S(32): 0.0	0.0936525	4	2.51581	0.0802315	4	2.38065	0.112261	4	5.39292	0.105102	4	4.10368	0.115193	4	7.60948	0.119665	4	2.16299	0.12019	4	3.94881	0.129835	4	2.03905	0.128843	4	5.97607	0	479.303	6.836e-14	80.38	1.33722e-06	4	4007.94	1.52213	65.186	1
High	pGPTQALsPNGENNNDIIQDNGTTIIPFR	2	1	1	Q5ZKK1	N-Term(TMT10); S8(Phospho)	0	1	T(4): 0.0; S(8): 100.0; T(23): 0.0; T(24): 0.0	0.0838505	2	0.549995	0.0917797	2	1.7974	0.1253	2	9.0782	0.103877	2	0.170506	0.119367	2	8.20247	0.127022	2	12.6299	0.107235	2	1.10595	0.120977	2	0.603391	0.119706	2	0.781998	0	487.875	9.327e-12	80.36	1.2739e-06	3	3402.66	1.5976	86.4069	0
High	aSSIEEAMPAAEGSsGSGEGTTGR	4	2	1	O57613	N-Term(TMT10); S15(Phospho)	0	0.999195	S(2): 0.0; S(3): 0.0; S(14): 0.0; S(15): 99.9; S(17): 0.0; T(21): 0.0; T(22): 0.0	0.089531	4	0.543013	0.0822149	4	8.26694	0.118394	4	2.06594	0.097935	4	7.98042	0.124818	4	5.72897	0.122556	4	2.70563	0.115426	4	1.11216	0.121127	4	2.03329	0.126816	4	4.80332	0	460.808	2.856e-13	80.33	5.36634e-07	3	2548.11	0.179311	50.5725	0
High	iPVAEENLDDsAGIDcIETVVPSSQISSASFFTETQR	1	2	1	A0A3Q2U1J0	N-Term(TMT10); S11(Phospho); C16(Carbamidomethyl)	0	1	S(11): 100.0; T(19): 0.0; S(23): 0.0; S(24): 0.0; S(27): 0.0; S(28): 0.0; S(30): 0.0; T(33): 0.0; T(35): 0.0	0.0879707	1		0.0974652	1		0.100467	1		0.103378	1		0.11395	1		0.118529	1		0.103495	1		0.143054	1		0.13169	1		0	458.914	1.862e-13	80.3	1.47874e-06	4	4322.03	0.849053	106.188	0
High	lNFGGDGELAPDVFQDAVTPVPGSAsPR	3	3	1	Q5ZHX0	N-Term(TMT10); S26(Phospho)	0	0.5	T(19): 0.0; S(24): 50.0; S(26): 50.0	0.0953487	2	8.29125	0.0930421	2	1.11331	0.114983	2	2.98533	0.110998	2	4.01622	0.124034	2	10.3657	0.120262	2	6.57238	0.106134	2	13.8192	0.120704	2	1.08246	0.113318	2	5.62969	0	510.158	2.326e-13	80.28	1.21367e-06	3	3122.5	0.439272	101.183	0
High	akPVVsDDDsDEDQDENVSFVH	2	1	1	E1C2F7	N-Term(TMT10); K2(TMT10); S6(Phospho); S10(Phospho)	0	1	S(6): 100.0; S(10): 100.0; S(19): 0.0	0.0896979	2	11.5923	0.0810187	2	12.8846	0.100585	2	4.12814	0.0966376	2	7.85975	0.118724	2	3.33133	0.111465	2	4.91456	0.121106	2	1.01319	0.125676	2	6.47012	0.153433	2	14.1577	0	656.854	2.427e-08	80.27	6.70493e-07	3	3065.31	1.55262	58.043	0
High	tQSAPLPQNAQALQQLVIQQQHQQFLEk	6	1	1	P83038	N-Term(TMT10); T1(Phospho); K28(TMT10)	0	0.999998	T(1): 100.0; S(3): 0.0	0.0968121	5	5.39236	0.0887714	5	9.36425	0.123063	5	4.46761	0.105204	5	6.93473	0.11817	5	6.71604	0.115274	5	6.12232	0.109389	5	3.00056	0.11955	5	5.58839	0.117284	5	1.02701	0	758.479	3.95e-14	80.27	8.71593e-07	4	3752.99	1.13524	105.382	0
High	tDDSQPPTLGQETLEEPSLPssEVADEPPTLTk	3	1	1	A0A1D5P4I6	N-Term(TMT10); S21(Phospho); S22(Phospho); K33(TMT10)	0	1	T(1): 0.0; S(4): 0.0; T(8): 0.0; T(13): 0.0; S(18): 0.0; S(21): 100.0; S(22): 100.0; T(30): 0.0; T(32): 0.0	0.110663	2	0.627061	0.107284	2	4.79536	0.110173	2	3.14635	0.121649	2	0.231182	0.130475	2	1.98052	0.123484	2	5.25491	0.090488	2	7.72333	0.106954	2	0.403564	0.0985337	2	0.871974	0	425.607	2.713e-11	80.25	1.93108e-06	4	4126.94	1.51398	79.5868	0
High	qPPSVPNGPSsPITESAPELPQR	5	2	1	A0A1D5PJQ6	N-Term(TMT10); S11(Phospho)	0	0.999681	S(4): 0.0; S(10): 0.0; S(11): 100.0; T(14): 0.0; S(16): 0.0	0.0860625	3	3.06903	0.0778475	3	2.81086	0.114678	3	3.23613	0.0914644	3	0.493614	0.118079	3	5.66681	0.114681	3	3.12277	0.121834	3	1.26693	0.130386	3	1.05687	0.141418	3	2.63742	0	371.114	1.255e-10	80.23	1.00295e-06	3	2694.34	1.73728	61.0445	0
High	gVRDsDsVAEsELESTLYNQDSR	1	1	1	E1BZ77	N-Term(TMT10); S5(Phospho); S7(Phospho); S11(Phospho)	0	1	S(5): 100.0; S(7): 100.0; S(11): 100.0; S(15): 0.0; T(16): 0.0; Y(18): 0.0; S(22): 0.0	0.0795635	1		0.0868691	1		0.101565	1		0.111146	1		0.113938	1		0.112663	1		0.121396	1		0.132339	1		0.140521	1		0	473.924	2.164e-10	80.23	4.43386e-07	3	3026.23	1.6993	66.2889	1
High	nLAVVAAAAGsPGLFsPVAR	3	2	1	A0A1D5PS46	N-Term(TMT10); S11(Phospho); S16(Phospho)	0	1	S(11): 100.0; S(16): 100.0	0.0991091	3	6.14386	0.0955981	3	3.47983	0.13316	3	9.99969	0.1073	3	3.16204	0.123045	3	0.693899	0.115216	3	1.268	0.101314	3	15.3234	0.112965	3	0.153065	0.114713	3	2.09517	0	606.416	1.064e-09	80.17	8.1112e-07	3	2257.14	1.02328	89.6933	0
High	ekDSELsDTDSGcGSGQSESDk	3	1	1	A0A1D5PAC4	N-Term(TMT10); K2(TMT10); S7(Phospho); C13(Carbamidomethyl); K22(TMT10)	0	1	S(4): 0.0; S(7): 100.0; T(9): 0.0; S(11): 0.0; S(15): 0.0; S(18): 0.0; S(20): 0.0	0.103544	3	0.192934	0.0961571	3	0.0220768	0.122319	3	0.603001	0.107632	3	5.09974	0.126944	3	1.20156	0.125148	3	0.46569	0.100897	3	0.516041	0.11317	3	1.05913	0.11195	3	6.80107	0	611.129	3.136e-14	80.09	9.32474e-07	3	3085.38	0.866991	36.0404	1
High	tkGsTSDSLEAQDGDNVHQYVNDR	2	2	1	A0A3Q2U580	N-Term(TMT10); K2(TMT10); S4(Phospho)	0	0.495717	T(1): 0.0; S(4): 49.6; T(5): 49.6; S(6): 0.9; S(8): 0.0; Y(20): 0.0	0.0904514	2	16.5796	0.0819796	2	3.93559	0.110536	2	0.859255	0.107167	2	3.80169	0.120458	2	7.73982	0.1109	2	10.7771	0.117262	2	10.6759	0.125541	2	0.715974	0.134096	2	8.63337	0	540.296	9.806e-13	79.83	1.27962e-06	4	3174.48	0.636544	43.7326	1
High	vMSVGsPANSTPLQTEGFGQSSTPNNR	3	1	1	A0A1D5PQ44	N-Term(TMT10); S6(Phospho)	0	0.999982	S(3): 0.0; S(6): 100.0; S(10): 0.0; T(11): 0.0; T(15): 0.0; S(21): 0.0; S(22): 0.0; T(23): 0.0	0.0955997	3	0.125646	0.0885659	3	0.0235427	0.119575	3	5.10224	0.103925	3	3.26342	0.122228	3	1.97011	0.118488	3	2.46701	0.115754	3	2.87573	0.12329	3	0.949524	0.119449	3	5.82874	0	444.775	2.447e-12	79.79	1.17549e-06	3	3072.43	-0.0311653	67.1934	0
High	sELLGTDPLAIsDSEEPNIR	3	1	1	F6YX81	N-Term(TMT10); S12(Phospho)	0	0.999994	S(1): 0.0; T(6): 0.0; S(12): 100.0; S(14): 0.0	0.092437	3	3.08205	0.093699	3	3.3189	0.120706	3	0.844819	0.102477	3	1.56064	0.119021	3	4.83181	0.120118	3	3.21683	0.116743	3	5.22338	0.119084	3	2.26686	0.114576	3	10.7757	0	442.854	4.506e-12	79.75	1.00629e-06	3	2465.2	1.25444	82.1877	0
High	nVALLSQLcHsPAR	2	2	1	F1N9I5	N-Term(TMT10); C9(Carbamidomethyl); S11(Phospho)	0	1	S(6): 0.0; S(11): 100.0	0.088855	2	8.22588	0.0979463	2	8.96959	0.13244	2	12.7388	0.0943312	2	22.1597	0.136301	2	3.59938	0.13199	2	0.313156	0.0971071	2	18.9833	0.112103	2	11.0386	0.105293	2	16.8346	0	442.275	5.401e-09	79.73	7.52349e-07	3	1874.95	0.631637	64.6839	0
High	tFQQIQEEEDDDYPGSYsPQDPSAGPLLTEDLIk	20	1	1	Q5F4B4	N-Term(TMT10); S18(Phospho); K34(TMT10)	0	0.980082	T(1): 0.0; Y(13): 0.0; S(16): 0.0; Y(17): 2.0; S(18): 98.0; S(23): 0.0; T(29): 0.0	0.0919515	9	0.780088	0.091279	9	6.64022	0.112707	9	3.38127	0.110471	9	3.72863	0.110176	9	1.92561	0.115839	9	2.35473	0.114764	9	1.98268	0.126756	9	4.42046	0.124305	9	7.9214	0	526.56	2.71e-15	79.73	1.67017e-06	4	4364.05	2.27141	98.6871	0
High	lcDFGVSGQLIDsMANsFVGTR	3	4	2	F1NYZ2;A0A1L1RPJ2	N-Term(TMT10); C2(Carbamidomethyl); S13(Phospho); S17(Phospho)	0	1	S(7): 0.0; S(13): 100.0; S(17): 100.0; T(21): 0.0																												0	514.723	3.112e-13	79.66	7.36457e-07	3	2763.22	1.74684	104.282	0
High	kTGsPGsPGAGGVQSTAk	3	3	1	Q5ZMQ4	N-Term(TMT10); K1(TMT10); S4(Phospho); S7(Phospho); K18(TMT10)	0	1	T(2): 0.0; S(4): 100.0; S(7): 100.0; S(15): 0.0; T(16): 0.0	0.0916753	3	0.840504	0.0865464	3	1.38039	0.154428	3	3.73504	0.0973735	3	2.72138	0.166922	3	1.44584	0.158856	3	2.66688	0.0788315	3	5.08521	0.0856654	3	3.05054	0.0793057	3	0.824574	0	517.387	5.294e-11	79.65	1.01618e-06	3	2434.24	1.13534	39.352	1
High	aAcGAEAGSGEDEQFLGFGsDEEIk	3	2	1	A0A3Q3A455	N-Term(TMT10); C3(Carbamidomethyl); S20(Phospho); K25(TMT10)	0	1	S(9): 0.0; S(20): 100.0	0.0933342	3	4.42682	0.0883732	3	0.275826	0.119384	3	4.32271	0.109533	3	0.349354	0.125522	3	8.29465	0.116826	3	2.0148	0.109271	3	2.47261	0.115752	3	0.385501	0.124876	3	1.46606	0	381.534	7.411e-14	79.59	1.0523e-06	3	3112.39	0.375869	76.015	0
High	sFSLASQGSINsPGLQR	4	1	1	A0A1D5NYS9	N-Term(TMT10); S12(Phospho)	0	1	S(1): 0.0; S(3): 0.0; S(6): 0.0; S(9): 0.0; S(12): 100.0	0.100121	4	6.32807	0.0992356	4	10.868	0.131115	4	3.16929	0.110802	4	5.65697	0.126283	4	3.14762	0.126737	4	5.26071	0.104162	4	6.75827	0.110937	4	5.95018	0.100486	4	9.10976	0	431.67	4.623e-12	79.58	7.82093e-07	3	2058.02	0.188377	60.8994	0
High	nDADIGSAsQEEEEEEEEEEDRk	6	2	1	Q5ZMF5	N-Term(TMT10); S9(Phospho); K23(TMT10)	0	1	S(7): 0.0; S(9): 100.0	0.115143	6	6.46971	0.108079	6	5.05386	0.108263	6	1.99186	0.125525	6	6.74011	0.110941	6	2.31211	0.109045	6	4.02624	0.0982988	6	3.32318	0.111875	6	3.88868	0.112104	6	5.32332	0	780.391	7.34e-13	79.57	8.18122e-07	3	3205.36	1.57553	43.7436	1
High	tAPEHEsDDDSYEVLDLTEYAR	1	2	1	E1BWM5	N-Term(TMT10); S7(Phospho)	0	1	T(1): 0.0; S(7): 100.0; S(11): 0.0; Y(12): 0.0; T(18): 0.0; Y(20): 0.0	0.0889614	1		0.0861953	1		0.111543	1		0.105932	1		0.1077	1		0.115525	1		0.129543	1		0.124455	1		0.130146	1		0	579.592	1.077e-14	79.54	8.77156e-07	3	2864.24	0.765102	73.5971	0
High	pFSTQsPAsGEQYVLTASLDNAR	3	1	1	A0A1D5PSK5	N-Term(TMT10); S6(Phospho); S9(Phospho)	0	0.99891	S(3): 0.0; T(4): 0.1; S(6): 99.9; S(9): 100.0; Y(13): 0.0; T(16): 0.0; S(18): 0.0	0.086582	1		0.0925873	1		0.106165	1		0.0936786	1		0.121096	1		0.123841	1		0.110693	1		0.13471	1		0.130648	1		0	477.429	7.491e-10	79.54	9.42193e-07	3	2828.27	-1.43108	86.3669	0
High	dLQTDsAAEESSSQETGk	3	1	1	Q5F3S4	N-Term(TMT10); S6(Phospho); K18(TMT10)	0	0.999871	T(4): 0.0; S(6): 100.0; S(11): 0.0; S(12): 0.0; S(13): 0.0; T(16): 0.0	0.0906235	3	12.9301	0.0809911	3	1.53586	0.119271	3	0.0217421	0.104389	3	1.96281	0.115014	3	2.04586	0.117758	3	0.555652	0.11864	3	7.8502	0.122248	3	0.42124	0.138481	3	0.132183	0	432.792	5.015e-10	79.51	7.53941e-07	3	2421.11	2.32942	39.7176	0
High	tVTNLsDEVssEEGPETGYSLR	2	6	1	A0A3Q2UE08	N-Term(TMT10); S6(Phospho); S10(Phospho); S11(Phospho)	0	0.999976	T(1): 0.0; T(3): 0.0; S(6): 100.0; S(10): 100.0; S(11): 100.0; T(17): 0.0; Y(19): 0.0; S(20): 0.0	0.0938332	2	4.61695	0.0815051	2	0.487324	0.112051	2	4.49833	0.112899	2	1.42474	0.118874	2	1.55869	0.115823	2	8.26519	0.116945	2	0.146142	0.121465	2	5.33678	0.126173	2	4.72791	0	447.629	3.884e-11	79.51	4.51133e-07	3	2839.16	0.626561	63.0154	0
High	dGEPGPGADsEEDTEQR	3	1	1	A0A1D5PR75	N-Term(TMT10); S10(Phospho)	0	1	S(10): 100.0; T(14): 0.0	0.0948559	3	0.0551964	0.0986411	3	12.4981	0.113824	3	0.135333	0.10131	3	4.7735	0.12296	3	3.47114	0.117271	3	0.574962	0.108036	3	6.01051	0.117495	3	0.170478	0.121428	3	4.05053	0	603.358	2.565e-12	79.5	2.79944e-07	2	2097.85	1.01872	23.1813	0
High	aPHPDsPLESETALADIALQk	5	1	1	F1NM13	N-Term(TMT10); S6(Phospho); K21(TMT10)	0	1	S(6): 100.0; S(10): 0.0; T(12): 0.0	0.0898182	5	4.49662	0.0803791	5	2.93033	0.109163	5	2.38853	0.09215	5	10.4381	0.116758	5	5.36273	0.112859	5	5.28457	0.125846	5	5.24918	0.131528	5	2.05378	0.130046	5	3.51094	0	549.198	4.622e-13	79.44	1.1382e-06	3	2741.43	3.40993	87.9923	0
High	dVcSNcTGTVDsDGPLsSSPVHk	3	4	1	Q90738	N-Term(TMT10); C3(Carbamidomethyl); C6(Carbamidomethyl); S12(Phospho); S17(Phospho); K23(TMT10)	0	0.000931775	S(4): 0.0; T(7): 0.0; T(9): 0.0; S(12): 100.0; S(17): 0.1; S(18): 3.0; S(19): 97.0	0.0890236	3	0.7358	0.0855523	3	4.62981	0.112922	3	0.941542	0.0955097	3	1.66485	0.125399	3	0.398484	0.124111	3	1.0558	0.117361	3	0.847645	0.125397	3	0.081227	0.130851	3	2.02204	0	378.59	2.131e-13	79.36	8.57495e-07	3	3037.31	0.89526	53.4413	0
High	vSILTSLDDsIGSMTPR	5	2	1	F1NH49	N-Term(TMT10); S10(Phospho)	0	0.999991	S(2): 0.0; T(5): 0.0; S(6): 0.0; S(10): 100.0; S(13): 0.0; T(15): 0.0	0.0981481	5	3.99054	0.0903876	5	3.33463	0.112102	5	17.3575	0.101198	5	5.06648	0.125267	5	7.80058	0.121077	5	1.68864	0.113285	5	15.8572	0.119189	5	3.74003	0.117848	5	1.93772	0	328.156	4.438e-10	79.36	8.79512e-07	3	2101.05	1.09093	90.573	0
High	aILESYDSELTPAEHsPQLNR	3	1	1	E1BRU0	N-Term(TMT10); S16(Phospho)	0	1	S(5): 0.0; Y(6): 0.0; S(8): 0.0; T(11): 0.0; S(16): 100.0	0.0894613	3	2.94344	0.0851605	3	1.11476	0.113618	3	2.62591	0.0981371	3	4.08852	0.123773	3	1.22085	0.120669	3	2.88715	0.11517	3	8.81266	0.124059	3	9.73969	0.135944	3	6.9295	0	500.725	4.095e-10	79.34	1.14143e-06	3	2679.29	1.9094	66.5673	0
High	iVAPELHQGNsDSEEDEPAk	2	1	1	A0A1D5PXQ6	N-Term(TMT10); S11(Phospho); K20(TMT10)	0	1	S(11): 100.0; S(13): 0.0	0.0875786	2	7.78236	0.0834018	2	14.1308	0.117226	2	10.8703	0.101509	2	1.81033	0.127518	2	0.218492	0.122243	2	6.05786	0.106072	2	8.74471	0.117206	2	1.02318	0.134595	2	22.7297	0	472.367	4.211e-11	79.34	1.20429e-06	3	2703.3	2.12337	55.6803	0
High	qAISGSLQEsPSTEVSQIDk	3	3	1	A0A1D5PMU3	N-Term(TMT10); S10(Phospho); K20(TMT10)	0	1	S(4): 0.0; S(6): 0.0; S(10): 100.0; S(12): 0.0; T(13): 0.0; S(16): 0.0	0.0795974	3	2.91629	0.0719408	3	5.24874	0.113532	3	0.058465	0.0867749	3	0.271371	0.119664	3	1.42349	0.114348	3	2.69344	0.13154	3	1.86488	0.141503	3	4.03021	0.141887	3	3.65183	0	446.724	2.054e-11	79.3	1.29591e-06	3	2642.33	-0.477324	63.4829	0
High	yVVEENAEVAEEAPSALQPANSsPEQR	3	2	1	Q5F471	N-Term(TMT10); S23(Phospho)	0	0.999451	Y(1): 0.0; S(15): 0.0; S(22): 0.1; S(23): 99.9	0.0982234	2	4.56539	0.0896768	2	0.677892	0.114135	2	0.59884	0.108314	2	6.37903	0.113558	2	4.24046	0.117805	2	3.01144	0.11729	2	2.96334	0.11305	2	6.17574	0.127584	2	2.85204	0	504.2	1.992e-13	79.3	1.36582e-06	3	3223.51	1.96624	65.0751	0
High	eAGEGAEsEGGAAAAAEGGk	3	2	1	A0A1D5PDE6	N-Term(TMT10); S8(Phospho); K20(TMT10)	0	1	S(8): 100.0	0.0960421	3	4.30922	0.0863466	3	1.6841	0.122808	3	0.841759	0.108044	3	1.10837	0.130744	3	0.444573	0.114848	3	0.221007	0.103282	3	1.62616	0.117873	3	0.672204	0.114757	3	3.45228	0	567.739	3.148e-13	79.27	7.53006e-07	3	2257.04	0.258506	38.178	0
High	yFGFDDLsEsEDEDEEWQIAER	2	4	1	A0A3Q2UC69	N-Term(TMT10); S8(Phospho); S10(Phospho)	0	1	Y(1): 0.0; S(8): 100.0; S(10): 100.0	0.090027	2	9.18768	0.0900731	2	0.764515	0.112166	2	4.10784	0.099989	2	3.08461	0.1242	2	2.89799	0.116024	2	6.94728	0.118035	2	4.5004	0.123869	2	7.74519	0.124827	2	7.92199	0	445.555	2.178e-10	79.16	4.83535e-07	3	3098.21	1.87666	93.446	0
High	aAAAANESSEAEmEDAGsPEk	3	4	1	F1NDK1	N-Term(TMT10); M13(Oxidation); S18(Phospho); K21(TMT10)	0	1	S(8): 0.0; S(9): 0.0; S(18): 100.0	0.087865	3	0.799649	0.0792014	3	3.17638	0.11486	3	0.623887	0.0993666	3	0.323096	0.118005	3	3.67877	0.113077	3	3.05398	0.122472	3	0.690207	0.128098	3	2.34289	0.13821	3	0.998583	0	479.834	1.026e-12	79.15	7.69846e-07	3	2619.16	1.02735	35.991	0
High	tcNsPDNSVDFVHEAVSDDSVSSALDNTR	46	2	1	A0A1D5PU96	N-Term(TMT10); C2(Carbamidomethyl); S4(Phospho)	0	0.5	T(1): 50.0; S(4): 50.0; S(8): 0.0; S(17): 0.0; S(20): 0.0; S(22): 0.0; S(23): 0.0; T(28): 0.0	0.095978	25	5.8137	0.0867347	25	12.0024	0.111246	25	4.48371	0.104972	25	7.11532	0.117472	25	7.34987	0.112668	25	4.81155	0.116388	25	6.23711	0.12202	25	7.87374	0.13143	25	8.16589	0	562.379	9.012e-15	79.09	1.06294e-06	3	3447.49	1.32927	77.7598	0
High	aQkVscSSEDDANAQNNSADPIR	3	5	1	E1C929	N-Term(TMT10); K3(TMT10); S5(Phospho); C6(Carbamidomethyl)	0	0.999997	S(5): 100.0; S(7): 0.0; S(8): 0.0; S(18): 0.0	0.0684168	3	0.149016	0.0608313	3	1.00027	0.0922922	3	1.31154	0.0754425	3	3.27467	0.100484	3	8.97185	0.0974172	3	5.36199	0.157226	3	1.1595	0.170615	3	0.95668	0.177749	3	0.254998	0	585.46	5.744e-13	79.06	1.30249e-06	3	3015.39	1.07091	38.1312	1
High	sRSssVGsSSSSYSASPAPPR	3	1	1	A0A3Q2U2F9	N-Term(TMT10); S4(Phospho); S5(Phospho); S8(Phospho)	0		Too many isoforms	0.0786727	3	11.4307	0.0775321	3	0.453017	0.114674	3	0.547519	0.093543	3	4.66792	0.134595	3	7.32215	0.119338	3	0.306215	0.123262	3	3.62468	0.126375	3	9.17398	0.129356	3	1.31263	0		2.14e-11	79.03	4.11335e-07	3	2510.02	1.19885	33.1264	1
High	aLLLLcGGDDE	14	2	1	P17153	N-Term(TMT10); C6(Carbamidomethyl)	0			0.0922165	14	9.25611	0.0826586	14	8.68317	0.117031	14	4.84671	0.101325	14	6.58657	0.133681	14	5.47968	0.124395	14	6.41195	0.109175	14	7.24717	0.120016	14	6.54938	0.118356	14	7.81049	0		7.457e-08	78.88	5.78506e-07	2	1404.73	0.711901	81.2308	0
High	qSYDEYADsDEDQHDAYLER	3	2	1	B6ZLK1	N-Term(TMT10); S9(Phospho)	0	1	S(2): 0.0; Y(3): 0.0; Y(6): 0.0; S(9): 100.0; Y(17): 0.0	0.0972053	3	4.53556	0.0850874	3	2.10391	0.117302	3	1.1121	0.10006	3	7.32859	0.124117	3	2.7388	0.120157	3	0.629182	0.111158	3	4.19606	0.114499	3	1.91968	0.122383	3	8.92997	0	540.911	9.687e-13	78.85	3.98117e-07	3	2758.1	1.12169	44.4555	0
High	lPGAAWSDPSEETGPVAGILDTDTLEk	2	1	1	A0A3Q2U2F9	N-Term(TMT10); K27(TMT10)	0			0.100093	2	0.923901	0.0888706	2	11.4405	0.114239	2	0.58878	0.110333	2	12.0385	0.124343	2	8.88016	0.116479	2	2.88028	0.12066	2	19.2991	0.112929	2	9.9045	0.109873	2	4.61435	0		4.758e-14	78.83	1.55334e-06	3	3227.67	0.0171142	112.51	0
High	dSAVPLLNsPSVEGDAIk	3	1	1	A0A1D5P401	N-Term(TMT10); S9(Phospho); K18(TMT10)	0	1	S(2): 0.0; S(9): 100.0; S(11): 0.0	0.0926799	3	20.0822	0.0791703	3	9.05211	0.114872	3	4.29471	0.0979032	3	8.10405	0.122194	3	4.54623	0.114491	3	3.82674	0.120007	3	1.45806	0.132914	3	1.32165	0.129605	3	7.33946	0	405.12	2.105e-10	78.8	1.29189e-06	3	2350.23	1.31671	78.0205	0
High	tRTPAsINATPANINLADLTR	5	1	1	E1C1S5	N-Term(TMT10); T1(Phospho); S6(Phospho)	0	0.5	T(1): 50.0; T(3): 50.0; S(6): 100.0; T(10): 0.0; T(20): 0.0	0.0873487	3	5.33722	0.0827207	3	23.0048	0.106504	3	3.75277	0.0906402	3	0.178604	0.117864	3	0.886271	0.125928	3	0.70706	0.121363	3	4.70528	0.125677	3	0.2242	0.131577	3	4.11608	0	445.67	4.416e-12	78.74	1.22967e-06	3	2599.29	1.82874	75.0441	1
High	aGsREYESGAAAAATGGGGGR	2	1	1	F1NRZ4	N-Term(TMT10); S3(Phospho)	0	1	S(3): 100.0; Y(6): 0.0; S(8): 0.0; T(15): 0.0	0.0763039	2	20.1322	0.063244	2	26.158	0.101215	2	20.2197	0.0805621	2	16.1001	0.117341	2	8.13615	0.112466	2	11.9973	0.127349	2	11.6104	0.136888	2	4.72161	0.174913	2	39.0617	0	418.064	1.371e-11	78.68	7.45354e-07	3	2161.98	-0.496674	29.781	1
High	sHsLDDLQGDSDTNLQDGSk	1	2	1	F1NAM5	N-Term(TMT10); S3(Phospho); K20(TMT10)	0	0.999897	S(1): 0.0; S(3): 100.0; S(11): 0.0; T(13): 0.0; S(19): 0.0	0.0915584	1		0.0722393	1		0.116857	1		0.0963165	1		0.122341	1		0.122702	1		0.114144	1		0.124086	1		0.139756	1		0	642.962	7.588e-11	78.68	1.03198e-06	3	2670.23	1.32692	47.5996	0
High	iSsPTDNDDQAATTNESEPQNSTNNSQNPANTSk	2	4	1	A0A2D3HKK9	N-Term(TMT10); S3(Phospho); K34(TMT10)	0.0482	0.492653	S(2): 49.3; S(3): 49.3; T(5): 1.5; T(13): 0.0; T(14): 0.0; S(17): 0.0; S(22): 0.0; T(23): 0.0; S(26): 0.0; T(32): 0.0; S(33): 0.0	0.0810236	1		0.0849114	1		0.104452	1		0.091415	1		0.114313	1		0.107931	1		0.141158	1		0.139602	1		0.135193	1		0	434.864	7.779e-13	78.68	1.59506e-06	4	4115.83	0.385918	42.2903	0
High	gELDSTYPGsGDENALsEEDDDLSITNk	2	3	1	A0A1D5P3K0	N-Term(TMT10); S10(Phospho); S17(Phospho); K28(TMT10)	0	1	S(5): 0.0; T(6): 0.0; Y(7): 0.0; S(10): 100.0; S(17): 100.0; S(24): 0.0; T(26): 0.0	0.105942	2	15.7025	0.0962993	2	5.69473	0.118822	2	0.52128	0.118455	2	0.802618	0.113951	2	3.31803	0.109116	2	7.50506	0.107823	2	1.96899	0.116144	2	7.2488	0.11238	2	6.03622	0	456.082	2.499e-10	78.6	1.1609e-06	3	3589.54	-0.260709	73.8128	0
High	iTVNGDsSAEPEELANEI	3	1	1	F1NVR6	N-Term(TMT10); S7(Phospho)	0	0.981563	T(2): 0.0; S(7): 98.2; S(8): 1.8	0.0963172	3	8.09598	0.0893346	3	9.34149	0.12274	3	2.49017	0.107067	3	4.68156	0.123008	3	5.30579	0.122386	3	0.481858	0.107696	3	10.1183	0.112971	3	4.89252	0.122392	3	4.69358	0	379.223	5.479e-10	78.6	8.35132e-07	2	2197.01	1.38527	80.425	0
High	kVLTEDEANGTQTAHAsR	1	3	1	A0A1D5NX37	N-Term(TMT10); K1(TMT10); S17(Phospho)	0	1	T(4): 0.0; T(11): 0.0; T(13): 0.0; S(17): 100.0	0.0911523	1		0.0807508	1		0.116042	1		0.10876	1		0.12991	1		0.123136	1		0.115676	1		0.121937	1		0.112637	1		0	496.714	1.062e-11	78.59	1.33583e-06	3	2466.24	0.984795	34.1638	1
High	vLNNMQIGNSLFDEEGSk	3	2	1	F1NU17	N-Term(TMT10); K18(TMT10)	0			0.0992768	3	4.44348	0.0814118	3	3.97038	0.114882	3	5.09492	0.104162	3	0.304048	0.123799	3	3.96403	0.119789	3	5.32722	0.116168	3	0.647303	0.115522	3	2.10118	0.114211	3	0.0256705	0		2.624e-12	78.57	1.40594e-06	3	2453.28	0.500879	101.546	0
High	eVDPSTGELQSLQmPETDDPsSLDVAQEAPQAGPTGLR	6	2	1	A0A1D5PXQ2	N-Term(TMT10); M14(Oxidation); S21(Phospho)	0	0.5	S(5): 0.0; T(6): 0.0; S(11): 0.0; T(17): 0.0; S(21): 50.0; S(22): 50.0; T(35): 0.0	0.09537	3	0.156301	0.0855842	3	12.4174	0.11979	3	6.18625	0.110692	3	0.705181	0.118152	3	0.766915	0.101838	3	14.6318	0.10887	3	8.56062	0.130714	3	0.326348	0.136293	3	5.56485	0	529.636	9.801e-14	78.55	1.92769e-06	4	4290.99	2.56021	81.4844	0
High	qksAEPsPTMTSTSLGSNLSELDR	4	5	1	F1NB68	N-Term(TMT10); K2(TMT10); S3(Phospho); S7(Phospho)	0	1	S(3): 100.0; S(7): 100.0; T(9): 0.0; T(11): 0.0; S(12): 0.0; T(13): 0.0; S(14): 0.0; S(17): 0.0; S(20): 0.0	0.0892341	4	6.89402	0.0829482	4	1.64282	0.114783	4	3.91043	0.0977749	4	6.50656	0.117673	4	5.14118	0.126188	4	4.53684	0.117709	4	4.32941	0.122899	4	2.35111	0.127468	4	1.14597	0	573.022	1.774e-12	78.51	1.67494e-06	3	3154.48	1.80142	68.2873	1
High	hTGPNsPDTANDGFVR	4	7	1	A0A1D5PDS3	N-Term(TMT10); S6(Phospho)	0	1	T(2): 0.0; S(6): 100.0; T(9): 0.0	0.0850158	4	3.48186	0.0796436	4	4.26126	0.123139	4	3.25943	0.0995344	4	9.23833	0.12514	4	4.13447	0.115984	4	2.75018	0.119125	4	4.2869	0.128346	4	6.71838	0.132066	4	3.05896	0	320.938	1.384e-09	78.5	6.03154e-07	3	1993.9	1.39674	33.4206	0
High	aQkVscSsEDDANAQNNSADPIR	2	5	1	E1C929	N-Term(TMT10); K3(TMT10); S5(Phospho); C6(Carbamidomethyl); S8(Phospho)	0	0.983307	S(5): 100.0; S(7): 1.7; S(8): 98.3; S(18): 0.0	0.0929955	2	2.42262	0.085794	2	5.70384	0.120217	2	1.67002	0.104673	2	3.35373	0.122607	2	4.86689	0.115367	2	0.537022	0.116666	2	7.19751	0.123129	2	0.823259	0.118233	2	1.1176	0	564.04	6.543e-12	78.48	1.21046e-06	3	3095.36	1.05572	40.4053	1
High	sNLWVVEADVsPELQk	7	2	1	O42224	N-Term(TMT10); S11(Phospho); K16(TMT10)	0	1	S(1): 0.0; S(11): 100.0	0.0885454	7	3.72378	0.0863511	7	5.19883	0.116958	7	1.86602	0.0991996	7	5.31804	0.126109	7	5.28263	0.119289	7	6.61336	0.111155	7	6.94692	0.126536	7	2.06849	0.126568	7	9.72378	0	514.289	5.487e-11	78.48	1.2289e-06	3	2352.23	1.18451	90.411	0
High	rIsENSFSSEDLDVGQGEk	30	2	1	A0A1D5PTF4	N-Term(TMT10); S3(Phospho); K19(TMT10)	0	1	S(3): 100.0; S(6): 0.0; S(8): 0.0; S(9): 0.0	0.0891738	17	3.7253	0.0818244	17	4.14462	0.114394	17	4.59097	0.0962251	17	6.93079	0.121104	17	4.79005	0.116674	17	4.24709	0.120639	17	5.63396	0.124901	17	3.78486	0.130614	17	8.77399	0	526.685	4.813e-10	78.38	1.46881e-06	3	2635.27	1.05693	61.7707	1
High	gTGLTTPSQGSPAQEDVPssPDDASDEIMDR	1	4	1	Q5ZLQ1	N-Term(TMT10); S19(Phospho); S20(Phospho)	0	1	T(2): 0.0; T(5): 0.0; T(6): 0.0; S(8): 0.0; S(11): 0.0; S(19): 100.0; S(20): 100.0; S(25): 0.0	0.106255	1		0.0854545	1		0.0987886	1		0.107857	1		0.117352	1		0.120956	1		0.10928	1		0.119851	1		0.134206	1		0	461.333	3.098e-13	78.36	1.10724e-06	3	3549.48	-0.854911	63.4756	0
High	lLYLENSPLSDTTTSSGGDSSLPTPTTQESSFGsPSk	5	1	1	E1BVU7	N-Term(TMT10); S34(Phospho); K37(TMT10)	0	0.9857	Y(3): 0.0; S(7): 0.0; S(10): 0.0; T(12): 0.0; T(13): 0.0; T(14): 0.0; S(15): 0.0; S(16): 0.0; S(20): 0.0; S(21): 0.0; T(24): 0.0; T(26): 0.0; T(27): 0.0; S(30): 0.0; S(31): 0.0; S(34): 98.6; S(36): 1.4	0.0942745	5	8.28282	0.0816923	5	16.1826	0.108041	5	5.21212	0.100963	5	2.26402	0.115841	5	6.09246	0.118025	5	8.4907	0.11778	5	13.2516	0.129885	5	5.37649	0.125981	5	2.07443	0	702.25	1.511e-10	78.24	2.359e-06	4	4327.09	1.90377	93.1671	0
High	qITISNcGQLS	3	1	1	D0EKR3	N-Term(TMT10); C7(Carbamidomethyl)	0			0.0878962	3	1.96206	0.0834034	3	2.77107	0.121389	3	1.82144	0.102416	3	1.04188	0.130925	3	2.5631	0.127806	3	0.715658	0.113209	3	1.30043	0.119226	3	2.26682	0.121299	3	3.75857	0		8.19e-07	78.23	6.92197e-07	2	1449.76	-0.710689	53.0051	0
High	lGLGIDEDDTAAEEAsPAVtEEmPPLEGDDDTSR	3	2	1	A0A1D5PUL6	N-Term(TMT10); S16(Phospho); T20(Phospho); M23(Oxidation)	0	1	T(10): 0.0; S(16): 100.0; T(20): 100.0; T(32): 0.0; S(33): 0.0	0.109672	3	10.6161	0.0860042	3	13.4877	0.115399	3	9.4134	0.121718	3	0.513846	0.121789	3	10.6879	0.103835	3	5.25822	0.111848	3	2.05694	0.11244	3	6.44541	0.123718	3	4.73216	0	482.566	3.722e-12	78.19	1.49126e-06	3	3950.68	8.72317	83.5438	0
High	sHsLDDLQGDsDTNLQDGSk	3	2	1	F1NAM5	N-Term(TMT10); S3(Phospho); S11(Phospho); K20(TMT10)	0	0.999449	S(1): 0.1; S(3): 99.9; S(11): 100.0; T(13): 0.0; S(19): 0.0	0.0991595	3	0.638652	0.0884872	3	0.0831157	0.124235	3	1.37154	0.114264	3	6.00097	0.133896	3	2.41509	0.131669	3	0.0687037	0.0997635	3	4.70876	0.11396	3	2.65504	0.103213	3	4.29025	0	492.471	4.343e-10	78.17	8.81665e-07	3	2750.19	-0.529165	49.5266	0
High	kMsPGVPASAPSPtEQGLAPDAAR	4	2	1	A0A1D5PFQ4	K1(TMT10); N-Term(TMT10); S3(Phospho); T14(Phospho)	0.037	0.999976	S(3): 100.0; S(9): 0.0; S(12): 0.0; T(14): 100.0	0.0908312	3	6.58718	0.0823628	3	1.93957	0.111042	3	3.6832	0.103191	3	5.41023	0.112652	3	11.549	0.109548	3	4.81886	0.122448	3	8.8898	0.124207	3	2.66074	0.135209	3	1.76854	0	494.064	7.406e-09	78.14	1.95664e-06	3	2953.43	-0.769935	58.2579	1
High	kLTGDLsPTQIDISQFGSLk	13	1	1	E1C1Q2	N-Term(TMT10); K1(TMT10); S7(Phospho); K20(TMT10)	0	0.999996	T(3): 0.0; S(7): 100.0; T(9): 0.0; S(14): 0.0; S(18): 0.0	0.0927717	13	5.62335	0.0894822	13	10.7621	0.124721	13	3.85961	0.105464	13	6.02413	0.124562	13	3.1715	0.125284	13	3.83261	0.106876	13	7.00335	0.117209	13	3.38703	0.115107	13	8.72329	0	529.302	1.871e-12	78.13	9.78266e-07	3	2915.62	1.84188	107.841	1
High	lLLAIVGQ	1	1	1	E1C1D1	N-Term(TMT10)	0			0.0753724	1		0.0752588	1		0.125907	1		0.0894639	1		0.149756	1		0.145918	1		0.103558	1		0.10397	1		0.130796	1		0		0.0001076	78.11	1.01987e-07	2	1055.7	-0.192406	100.302	0
High	lFMAQALQDYNN	27	1	1	Q5ZLE6	N-Term(TMT10)	0			0.0903608	27	10.2145	0.0811567	27	7.06768	0.111652	27	11.119	0.0942072	27	14.7563	0.123498	27	5.85417	0.114057	27	8.11786	0.121333	27	12.0744	0.127644	27	8.91992	0.128705	27	11.4665	0		1.152e-08	78.06	9.21476e-07	2	1656.83	1.40088	86.4897	0
High	aLETSENNSEGLESR	3	1	1	F1P360	N-Term(TMT10)	0			0.0945222	3	1.50349	0.0834132	3	0.995831	0.118545	3	4.91986	0.104581	3	3.92773	0.125477	3	2.55319	0.129081	3	1.05871	0.112466	3	0.334314	0.1125	3	0.477756	0.120476	3	6.48563	0		5.398e-14	78.04	9.61847e-07	2	1864.91	1.28963	35.4924	0
High	nNINNNPGSITPTVELNGLAMk	3	4	1	A0A1D5PF55	N-Term(TMT10); K22(TMT10)	0			0.0920045	3	1.67255	0.0837366	3	3.5737	0.115673	3	1.18964	0.0988815	3	0.785571	0.119307	3	5.13644	0.126351	3	5.3519	0.118117	3	1.28607	0.120644	3	7.49231	0.124222	3	0.560926	0		1.207e-12	78.02	1.29916e-06	3	2769.5	0.219708	77.9182	0
High	iPVESGQAMAFSEHNsDDEDGNR	1	4	1	A0A3Q2UHT8	N-Term(TMT10); S16(Phospho)	0	1	S(5): 0.0; S(12): 0.0; S(16): 100.0	0.0824552	1		0.0737582	1		0.10712	1		0.0969518	1		0.116912	1		0.113291	1		0.130184	1		0.127875	1		0.151453	1		0	467.989	3.697e-11	78	9.06559e-07	3	2814.19	0.774357	58.4682	0
High	sQNFDPFADLANLGsSLPGSSTGGFSTSGFAQk	2	1	1	F1NL76	N-Term(TMT10); S15(Phospho); K33(TMT10)	0	0.5	S(1): 0.0; S(15): 50.0; S(16): 50.0; S(20): 0.0; S(21): 0.0; T(22): 0.0; S(26): 0.0; T(27): 0.0; S(28): 0.0	0.0483607	1		0.0544554	1		0.0749823	1		0.071896	1		0.0918985	1		0.093575	1		0.190724	1		0.172124	1		0.201985	1		0	463.563	3.547e-13	78	2.22202e-06	4	3830.83	-0.178284	110.947	0
High	dEAsDDDMEGDEAVVR	3	2	1	A0A1D5PVE4	N-Term(TMT10); S4(Phospho)	0	1	S(4): 100.0	0.116582	3	1.10799	0.10475	3	2.88602	0.115966	3	4.1483	0.119473	3	0.503161	0.115447	3	1.06348	0.119592	3	1.03825	0.0965608	3	1.04418	0.101902	3	0.242442	0.106628	3	1.3519	0	681.516	2.241e-10	77.95	3.13434e-07	2	2061.82	1.23807	40.922	0
High	eNDDLAsPSEYPENGDR	4	2	1	A0A1D5PBD8	N-Term(TMT10); S7(Phospho)	0	0.999808	S(7): 100.0; S(9): 0.0; Y(11): 0.0	0.0920956	3	1.9509	0.0822263	3	0.397318	0.111148	3	0.712294	0.0957078	3	0.786063	0.11986	3	3.72781	0.114798	3	3.00559	0.124468	3	4.39282	0.130471	3	0.435308	0.131199	3	5.91332	0	505.137	3.414e-12	77.95	4.60131e-07	2	2216.92	-0.795156	41.5092	0
High	eEDDNVNWYsssEEEEGNSVk	1	1	1	E1C259	N-Term(TMT10); S10(Phospho); S11(Phospho); S12(Phospho); K21(TMT10)	0	0.999943	Y(9): 0.0; S(10): 100.0; S(11): 100.0; S(12): 100.0; S(19): 0.0	0.11508	1		0.0909432	1		0.117514	1		0.11048	1		0.119128	1		0.120394	1		0.102533	1		0.113604	1		0.110325	1		0	365.556	8.63e-10	77.95	4.31273e-07	3	3144.21	0.00729666	58.1101	0
High	lGLGIDEDDTAAEEASPAVTEEMPPLEGDDDtSRMEEVD	6	2	1	A0A1D5PUL6	N-Term(TMT10); T32(Phospho)	0	0.5	T(10): 0.0; S(16): 0.0; T(20): 0.0; T(32): 50.0; S(33): 50.0	0.107944	3	10.9249	0.0922267	3	4.13086	0.113297	3	3.53762	0.113337	3	5.77471	0.114316	3	3.37148	0.118022	3	2.76094	0.119401	3	0.665751	0.100117	3	4.46892	0.127888	3	16.3469	0	462.828	6.388e-12	77.88	1.80282e-06	4	4457.92	1.79842	89.9092	1
High	nDsTENSSAVAk	3	3	1	A0A3Q2UNU4	N-Term(TMT10); S3(Phospho); K12(TMT10)	0	0.999887	S(3): 100.0; T(4): 0.0; S(7): 0.0; S(8): 0.0	0.0782185	3	8.78967	0.0745762	3	0.889192	0.116845	3	11.1349	0.086339	3	0.853905	0.127732	3	1.88964	0.122309	3	5.31548	0.127139	3	4.71121	0.12843	3	8.21095	0.137966	3	10.1724	0	387.547	1.759e-08	77.86	7.72577e-07	2	1760.85	1.04161	28.893	0
High	qQALDVEEGVIPDsPVLTSSFSMVNR	3	1	1	E1C2F1	N-Term(TMT10); S14(Phospho)	0	1	S(14): 100.0; T(18): 0.0; S(19): 0.0; S(20): 0.0; S(22): 0.0	0.0887299	3	4.39818	0.0859334	3	0.81526	0.116628	3	2.35568	0.106918	3	2.28833	0.118054	3	6.88938	0.11537	3	1.82756	0.120356	3	0.969889	0.128826	3	3.16702	0.116323	3	3.57407	0	562.165	2.352e-15	77.85	2.07206e-06	3	3127.53	1.9239	93.8696	0
High	hFsQSEDAPSEVFGALNEEQPLPR	11	10	1	G0ZS65	N-Term(TMT10); S3(Phospho)	0	0.999996	S(3): 100.0; S(5): 0.0; S(10): 0.0	0.0917871	6	7.13366	0.0836138	6	2.09898	0.117903	6	2.06183	0.103927	6	7.29057	0.119901	6	4.69798	0.121545	6	4.84141	0.113163	6	7.13861	0.115151	6	6.1184	0.12267	6	4.94003	0	549.204	3.943e-12	77.82	1.70235e-06	3	2993.39	1.87968	89.5174	0
High	sQGSAGsPPESPNTPDTGAFR	4	2	1	A0A1D5PVL8	N-Term(TMT10); S7(Phospho)	0	1	S(1): 0.0; S(4): 0.0; S(7): 100.0; S(11): 0.0; T(14): 0.0; T(17): 0.0	0.0875924	3	0.378324	0.0781492	3	8.60338	0.117707	3	6.7981	0.0926211	3	2.18822	0.123399	3	2.48878	0.125698	3	2.96758	0.117819	3	0.203465	0.129	3	1.51498	0.128532	3	1.58214	0	461.208	1.016e-11	77.78	9.36993e-07	3	2369.06	0.271538	42.8805	0
High	aDPVTLENGQEsDDDIsEPGDWVPDPVDADPGk	6	2	1	F1NLT0	N-Term(TMT10); S12(Phospho); S17(Phospho); K33(TMT10)	0	1	T(5): 0.0; S(12): 100.0; S(17): 100.0	0.110413	4	1.85177	0.0935599	4	9.1538	0.113108	4	3.54398	0.115248	4	7.66039	0.118299	4	1.53717	0.110081	4	2.27191	0.105562	4	4.21451	0.117957	4	6.82454	0.11281	4	7.21864	0	560.484	1.022e-12	77.78	2.01153e-06	4	4097.78	-0.561964	88.0271	0
High	lLHEDLDEsDDDVDEk	3	2	1	F1NKX8	N-Term(TMT10); S9(Phospho); K16(TMT10)	0	1	S(9): 100.0	0.097778	3	0.110784	0.0860926	3	0.555055	0.112028	3	2.59512	0.103976	3	6.79611	0.115404	3	0.076075	0.111309	3	4.06988	0.120457	3	2.01643	0.126875	3	2.00936	0.125353	3	1.72055	0	648.122	3.256e-11	77.76	1.06861e-06	3	2425.11	1.44981	59.0668	0
High	sLsNsNPDISGTPTSPDDEVR	7	8	1	E1C218	N-Term(TMT10); S3(Phospho); S5(Phospho)	0	6.39632e-08	S(1): 100.0; S(3): 0.0; S(5): 100.0; S(10): 0.0; T(12): 0.0; T(14): 0.0; S(15): 0.0	0.0914854	6	4.9668	0.0900112	6	4.95174	0.117606	6	1.95401	0.107946	6	6.37564	0.121238	6	5.58125	0.12067	6	4.29293	0.110459	6	5.79915	0.11565	6	7.72153	0.116171	6	13.7511	0	618.587	6.433e-12	77.75	9.94691e-07	2	2577.11	3.80312	49.9639	0
High	aAAAANESsEAEMEDAGSPEk	6	4	1	F1NDK1	N-Term(TMT10); S9(Phospho); K21(TMT10)	0	0.999998	S(8): 0.0; S(9): 100.0; S(18): 0.0	0.0941963	6	6.83824	0.0862246	6	2.53783	0.110939	6	5.89391	0.105734	6	5.62397	0.112489	6	1.48651	0.114295	6	5.57796	0.121167	6	3.7843	0.130686	6	2.05748	0.129471	6	4.11378	0	522.805	9.568e-12	77.74	1.17282e-06	3	2603.16	0.158807	43.2086	0
High	qVENSASNQGNNLGtPTk	2	1	1	E1C764	N-Term(TMT10); T15(Phospho); K18(TMT10)	0	0.999998	S(5): 0.0; S(7): 0.0; T(15): 100.0; T(17): 0.0	0.0877427	2	8.67721	0.0842913	2	10.4979	0.116539	2	5.53222	0.0980602	2	5.8215	0.127669	2	1.98378	0.125981	2	3.02322	0.112342	2	10.4469	0.12664	2	13.7017	0.1193	2	4.96063	0	390.712	3.343e-10	77.72	1.52562e-06	3	2397.18	0.92546	38.1488	0
High	nSGDVLETFNFLENADDsDEEEESDMIEDIAEGk	3	6	1	A0A1D5PD87	N-Term(TMT10); S18(Phospho); K34(TMT10)	0	0.999588	S(2): 0.0; T(8): 0.0; S(18): 100.0; S(24): 0.0	0.10376	2	8.71479	0.10205	2	3.46143	0.10509	2	2.83304	0.118257	2	1.43343	0.115922	2	12.8991	0.107264	2	7.49242	0.112318	2	2.60153	0.111611	2	4.06282	0.122697	2	7.82994	0	431.563	2.126e-13	77.7	2.21621e-06	4	4344.89	2.41776	113.542	0
High	vDLASAQEEAEEEQQRPGsS	6	2	1	E1BS79	N-Term(TMT10); S19(Phospho)	0	0.986746	S(5): 0.0; S(19): 98.7; S(20): 1.3	0.0927098	3	0.915481	0.0840857	3	2.31929	0.117914	3	4.45911	0.109524	3	5.25297	0.113276	3	3.34409	0.131863	3	0.0722479	0.115047	3	4.92809	0.118391	3	5.7634	0.115956	3	5.61331	0	501.819	1.085e-11	77.6	1.04702e-06	3	2469.1	0.97352	53.0095	0
High	vTASGPGLSSYGIPASLPVEFAVDAk	1	5	1	A0A1D5NYG3	N-Term(TMT10); K26(TMT10)	0			0.0994838	1		0.0998973	1		0.113026	1		0.0992189	1		0.130619	1		0.119715	1		0.088352	1		0.107477	1		0.142212	1		0		1.999e-11	77.58	1.27445e-06	3	2991.64	-0.130033	110.538	0
High	aLQESYLTSTGNSQcSsPSEPSSFEk	5	1	1	A0A1D5PWU4	N-Term(TMT10); C15(Carbamidomethyl); S17(Phospho); K26(TMT10)	0	0.971503	S(5): 0.0; Y(6): 0.0; T(8): 0.0; S(9): 0.0; T(10): 0.0; S(13): 0.0; S(16): 2.8; S(17): 97.2; S(19): 0.0; S(22): 0.0; S(23): 0.0	0.0804725	3	7.98602	0.0767193	3	15.4376	0.102722	3	8.01791	0.0885597	3	3.20743	0.114246	3	8.05797	0.109223	3	3.23854	0.12833	3	8.73888	0.145122	3	11.6495	0.149313	3	0.0761597	0	391.337	6.612e-13	77.56	2.08624e-06	3	3359.55	2.30005	65.5191	0
High	aEVVEsNsEDEAEVER	3	2	1	A0A1D5P3E5	N-Term(TMT10); S6(Phospho); S8(Phospho)	0	1	S(6): 100.0; S(8): 100.0	0.0919485	3	11.1938	0.0950176	3	13.5164	0.113578	3	0.627609	0.107854	3	4.4753	0.124058	3	2.13892	0.115388	3	1.72052	0.11299	3	4.78871	0.123963	3	0.975791	0.121683	3	11.1901	0	537.674	2.398e-09	77.54	4.95115e-07	2	2180.89	0.782345	41.2398	0
High	tSQSLQDFPVVDsEEEAEEEFQk	7	1	1	Q5ZII9	N-Term(TMT10); S13(Phospho); K23(TMT10)	0	1	T(1): 0.0; S(2): 0.0; S(4): 0.0; S(13): 100.0	0.0908545	7	4.60137	0.0829603	7	8.47443	0.115925	7	6.78504	0.0994678	7	4.16079	0.113055	7	6.75568	0.115714	7	6.97688	0.121269	7	3.80589	0.129052	7	2.32217	0.128841	7	4.5494	0	457.128	1.068e-12	77.53	1.99386e-06	3	3209.49	1.18101	78.9176	0
High	sINPDEAVAYGAAVQAAILSGDk	3	5	1	O73885	N-Term(TMT10); K23(TMT10)	0			0.0881623	3	1.04765	0.0799703	3	0.811785	0.115642	3	3.39193	0.0966992	3	5.5393	0.12524	3	15.9587	0.120269	3	2.81272	0.11139	3	1.32329	0.127228	3	7.30367	0.127359	3	15.4733	0		2.591e-13	77.52	1.83649e-06	3	2718.47	1.1846	112.523	0
High	qRsDDESPSTSSGSSDADQR	3	2	1	A0A3Q2UHE7	N-Term(TMT10); S3(Phospho)	0	1	S(3): 100.0; S(7): 0.0; S(9): 0.0; T(10): 0.0; S(11): 0.0; S(12): 0.0; S(14): 0.0; S(15): 0.0	0.0894466	3	0.434877	0.0782426	3	12.6236	0.11569	3	4.92067	0.101332	3	7.69126	0.128739	3	0.0727624	0.11317	3	0.216629	0.118671	3	7.26032	0.130976	3	9.21681	0.123578	3	6.28908	0	485.258	4.952e-13	77.51	6.55563e-07	3	2421	1.21091	12.505	1
High	nNLLNTNTGPSSsPVDSSSVPSTADk	4	1	1	A0A1D5PQD8	N-Term(TMT10); S13(Phospho); K26(TMT10)	0	0.999403	T(6): 0.0; T(8): 0.0; S(11): 0.0; S(12): 0.0; S(13): 99.9; S(17): 0.0; S(18): 0.0; S(19): 0.0; S(22): 0.0; T(23): 0.0	0.0901295	2	3.69336	0.0792814	2	15.8143	0.120743	2	1.50334	0.100224	2	11.2815	0.125997	2	0.285877	0.126568	2	4.21005	0.112443	2	4.89964	0.119116	2	2.17675	0.124051	2	14.0725	0	426.063	6.369e-14	77.51	2.24435e-06	3	3127.52	-0.822144	59.1496	0
High	lESPVPAPLENDTDIsESGISIR	1	6	2	Q5ZJQ9;E1C1J1	N-Term(TMT10); S16(Phospho)	0	0.999471	S(3): 0.0; T(13): 0.0; S(16): 99.9; S(18): 0.1; S(21): 0.0																												0	416.695	2.773e-10	77.51	1.83895e-06	3	2748.36	0.917412	86.5079	0
High	iPSQVPDDTTLEDLsPR	3	1	1	F1N891	N-Term(TMT10); S15(Phospho)	0	1	S(3): 0.0; T(9): 0.0; T(10): 0.0; S(15): 100.0	0.0957667	3	15.0927	0.075715	3	5.90325	0.119746	3	21.3352	0.0971621	3	1.76685	0.146398	3	1.76883	0.130265	3	7.37258	0.106059	3	8.11799	0.105496	3	25.0025	0.123346	3	1.06378	0	344.553	1.96e-08	77.47	1.49516e-06	3	2192.07	0.289096	70.183	0
High	sQPPNAsPQWPTDLSR	4	3	1	F1NW17	N-Term(TMT10); S7(Phospho)	0	1	S(1): 0.0; S(7): 100.0; T(12): 0.0; S(15): 0.0	0.0798227	4	12.5371	0.0917224	4	13.295	0.120256	4	6.01383	0.107729	4	6.97241	0.116535	4	4.9694	0.126095	4	5.69748	0.11637	4	6.60312	0.123527	4	9.22982	0.12205	4	5.32414	0	425.351	7.511e-10	77.45	1.30958e-06	3	2089.99	0.647472	57.8241	0
High	aQLQQVEAALSGNADNEDLLk	3	1	1	E1BQK7	N-Term(TMT10); K21(TMT10)	0			0.0936005	3	0.438191	0.0844681	3	1.4865	0.122335	3	6.65353	0.102549	3	6.03611	0.123165	3	3.22033	0.118787	3	0.88201	0.115662	3	1.02849	0.113513	3	4.87589	0.128398	3	3.90305	0		1.991e-12	77.44	1.57313e-06	3	2685.46	3.73625	106.158	0
High	eAAPVAPAAAPPssEDDEAPEELSFGTAR	4	2	1	F1NGW8	N-Term(TMT10); S13(Phospho); S14(Phospho)	0	1	S(13): 100.0; S(14): 100.0; S(24): 0.0; T(27): 0.0	0.0946282	4	4.5362	0.0821502	4	4.85294	0.114094	4	8.88235	0.0968693	4	14.9648	0.124653	4	11.6158	0.118881	4	4.48547	0.114454	4	5.00938	0.115708	4	2.77913	0.133996	4	3.85041	0	415.592	6.825e-12	77.35	1.48826e-06	4	3271.43	1.25343	71.5335	0
High	iITITGTQDQIQNAQYLLQNSVk	2	4	1	A0A1D5PXG0	N-Term(TMT10); K23(TMT10)	0			0.0984671	2	7.6316	0.0907141	2	11.598	0.115847	2	2.88661	0.112778	2	4.55752	0.115871	2	6.80494	0.110151	2	2.24988	0.12348	2	9.82396	0.120029	2	7.493	0.111625	2	0.00966302	0		7.689e-11	77.33	1.01802e-06	4	3047.71	-1.34579	106.776	0
High	lQVELDNVTGLLNQSDSk	4	2	1	P14105	N-Term(TMT10); K18(TMT10)	0			0.0942497	4	6.37697	0.0859408	4	2.16496	0.122418	4	1.0937	0.109837	4	8.45062	0.126856	4	3.84882	0.125115	4	4.93669	0.106886	4	6.20237	0.115049	4	6.16953	0.109832	4	6.85333	0		5.464e-12	77.33	1.28432e-06	3	2431.35	3.53599	110.375	0
High	fTASVGIQVVGDDLTVTNPk	29	6	1	A0A1L1RQQ0	N-Term(TMT10); K20(TMT10)	0			0.0926368	26	16.1841	0.0900837	27	12.0415	0.113291	28	7.51977	0.100905	27	12.1634	0.125656	29	11.3695	0.123565	29	6.84856	0.110304	29	12.8219	0.115767	29	14.7616	0.121575	29	9.98355	0		3.327e-12	77.32	1.12509e-06	3	2519.42	2.1721	99.8528	0
High	eLPEVAEGssEEEEELER	3	2	1	A0A3Q2UHI9	N-Term(TMT10); S9(Phospho); S10(Phospho)	0	1	S(9): 100.0; S(10): 100.0	0.0926266	3	3.04327	0.0896662	3	0.895742	0.118089	3	5.67565	0.104955	3	1.54669	0.125137	3	5.79626	0.128625	3	1.75294	0.120281	3	0.337253	0.121112	3	8.33482	0.104248	3	6.85782	0	385.671	8.803e-10	77.31	6.32582e-07	3	2450.01	0.891348	61.8117	0
High	sPQDSDTSLFLSR	2	2	1	A0A1L1RMI5	N-Term(TMT10); S1(Phospho)	0	1	S(1): 100.0; S(5): 0.0; T(7): 0.0; S(8): 0.0; S(12): 0.0	0.0971159	2	3.56045	0.0896315	2	10.2669	0.11348	2	3.00807	0.105601	2	3.72191	0.137664	2	9.51377	0.120146	2	1.97186	0.106836	2	10.3098	0.113824	2	1.6571	0.114832	2	2.3053	0	367.956	2.476e-07	77.3	8.04422e-07	3	1761.83	0.903852	59.9883	0
High	vTAADGSSSTLVDYTSTSSTGGsPVR	1	5	1	A0A3Q2UFI0	N-Term(TMT10); S23(Phospho)	0	0.0165211	T(2): 0.0; S(7): 0.0; S(8): 0.0; S(9): 0.0; T(10): 0.0; Y(14): 0.0; T(15): 0.0; S(16): 0.0; T(17): 0.0; S(18): 0.0; S(19): 0.0; T(20): 98.3; S(23): 1.7	0.0811679	1		0.0858726	1		0.113382	1		0.107421	1		0.124276	1		0.111442	1		0.11284	1		0.121348	1		0.142251	1		0	530.754	1.071e-12	77.29	1.63681e-06	3	2812.31	0.979013	56.8827	0
High	vREDYDsVEQDGDEPGPQR	5	1	1	A0A1D5PNR0	N-Term(TMT10); S7(Phospho)	0	1	Y(5): 0.0; S(7): 100.0	0.0943442	5	18.3532	0.0878581	5	2.33912	0.114514	5	2.82029	0.10023	5	4.77975	0.122544	5	3.17345	0.117391	5	6.47816	0.120498	5	6.66802	0.123375	5	0.647281	0.12447	5	2.55091	0	545.188	1.561e-10	77.27	1.005e-06	3	2500.08	0.0338226	37.3814	1
High	sAGDEDGSLtGDEVDPGQSk	5	3	1	Q5ZIJ6	N-Term(TMT10); T10(Phospho); K20(TMT10)	0	0.987706	S(1): 0.0; S(8): 1.2; T(10): 98.8; S(19): 0.0	0.0984605	5	1.18385	0.0887254	5	0.643005	0.115871	5	2.27294	0.106246	5	2.3713	0.120355	5	1.95012	0.113285	5	1.36236	0.111957	5	5.07181	0.121556	5	7.0632	0.120433	5	4.20002	0	487.513	1.23e-10	77.08	1.42506e-06	3	2502.13	0.690576	44.9928	0
High	gTGLTTPSQGSPAQEDVPSsPDDASDEIMDR	3	4	1	Q5ZLQ1	N-Term(TMT10); S20(Phospho)	0	0.999626	T(2): 0.0; T(5): 0.0; T(6): 0.0; S(8): 0.0; S(11): 0.0; S(19): 0.0; S(20): 100.0; S(25): 0.0	0.0974404	3	1.48456	0.0854756	3	1.97767	0.108691	3	0.541639	0.109199	3	0.82778	0.12386	3	1.52658	0.115278	3	4.29079	0.111823	3	0.794873	0.124631	3	1.5981	0.13072	3	2.77927	0	508.422	5.294e-13	77.04	1.89987e-06	3	3469.52	0.86162	61.1135	0
High	fADQDDIGNVsFDR	1	2	1	Q5F471	N-Term(TMT10); S11(Phospho)	0	1	S(11): 100.0	0.0795842	1		0.0791146	1		0.117774	1		0.0972315	1		0.124199	1		0.115612	1		0.120003	1		0.125738	1		0.140744	1		0	449.651	2.6e-08	77.03	8.12426e-07	2	1907.84	0.813778	64.3197	0
High	eSGVsESNsEENLPLSQFTAVDR	1	2	1	E1BU62	N-Term(TMT10); S5(Phospho); S9(Phospho)	0	0.999962	S(2): 0.0; S(5): 100.0; S(7): 0.0; S(9): 100.0; S(16): 0.0; T(19): 0.0	0.0916716	1		0.0924191	1		0.122494	1		0.106412	1		0.123619	1		0.131666	1		0.107065	1		0.106985	1		0.117667	1		0	468.292	9.382e-11	76.91	1.2976e-06	3	2884.25	1.77764	80.436	0
High	vLYFDGPEDGPPPPtPPGQLETPPGASSAR	6	1	1	A0A3Q2U4H1	N-Term(TMT10); T15(Phospho)	0	1	Y(3): 0.0; T(15): 100.0; T(22): 0.0; S(27): 0.0; S(28): 0.0	0.0938486	6	9.60868	0.0829143	6	3.76073	0.114384	6	3.47536	0.098113	6	6.94819	0.126353	6	9.89065	0.119818	6	7.3818	0.117807	6	6.49897	0.1166	6	4.73843	0.121322	6	6.61907	0	544.363	2.405e-14	76.9	2.94827e-06	4	3355.61	1.56097	81.139	0
High	qDTSSEGVSNVEDQNDsDsTPPkkk	1	4	1	A0A2D3HKK9	N-Term(TMT10); S17(Phospho); S19(Phospho); K23(TMT10); K24(TMT10); K25(TMT10)	0	0.0305504	T(3): 0.0; S(4): 0.0; S(5): 0.0; S(9): 0.0; S(17): 96.9; S(19): 6.1; T(20): 96.9	0.0947621	1		0.0822052	1		0.111813	1		0.103567	1		0.114044	1		0.12018	1		0.117115	1		0.124398	1		0.131916	1		0	375.549	1.063e-10	76.9	3.10242e-06	4	3768.81	1.45478	42.5238	2
High	gQtPLtEGsEDLDGHsDPEESFAR	1	2	1	F1N9R9	N-Term(TMT10); T3(Phospho); T6(Phospho); S9(Phospho); S16(Phospho)	0	0.999998	T(3): 100.0; T(6): 100.0; S(9): 100.0; S(16): 100.0; S(21): 0.0	0.0951796	1		0.0937391	1		0.100266	1		0.104577	1		0.104368	1		0.11448	1		0.120515	1		0.131747	1		0.135129	1		0	465.669	1.36e-08	76.86	3.34852e-07	3	3123.15	0.17519	57.6199	0
High	aDTTTPTTTAIIATSGESsPSATLLEAk	5	7	1	F1NS89	N-Term(TMT10); S19(Phospho); K28(TMT10)	0	0.984902	T(3): 0.0; T(4): 0.0; T(5): 0.0; T(7): 0.0; T(8): 0.0; T(9): 0.0; T(14): 0.0; S(15): 0.0; S(18): 1.5; S(19): 98.5; S(21): 0.0; T(23): 0.0	0.0900682	3	7.5201	0.089872	3	9.09472	0.122981	3	1.77053	0.111576	3	0.86653	0.120983	3	9.18882	0.10945	3	4.23431	0.108608	3	4.30898	0.120594	3	1.0783	0.118837	3	2.49468	0	532.412	2.727e-12	76.83	2.40482e-06	3	3273.68	0.790998	80.9159	0
High	iPEIDcGDMTAQVTsPSGR	6	4	1	A0A1D5NYG3	N-Term(TMT10); C6(Carbamidomethyl); S15(Phospho)	0	0.0154206	T(10): 0.0; T(14): 0.0; S(15): 1.5; S(17): 98.5	0.0967088	3	0.466197	0.0888049	3	7.74064	0.11438	3	0.937016	0.0943604	3	1.11326	0.127206	3	5.83507	0.123234	3	4.24362	0.10686	3	0.0116556	0.115556	3	2.48194	0.125703	3	3.00832	0	398.073	8.22e-10	76.82	1.29149e-06	3	2343.06	1.23547	67.3	0
High	sGNEDRsPENTGSSVAVDSFPEVDk	1	2	1	A0A3Q2UFQ7	N-Term(TMT10); S7(Phospho); K25(TMT10)	0	1	S(1): 0.0; S(7): 100.0; T(11): 0.0; S(13): 0.0; S(14): 0.0; S(19): 0.0	0.0924204	1		0.0925873	1		0.11435	1		0.107778	1		0.120609	1		0.119265	1		0.117081	1		0.121216	1		0.114693	1		0	509.122	6.921e-13	76.74	2.2963e-06	3	3161.47	1.77623	60.6627	1
High	kLEAIsDDEAQEVLEEk	10	2	1	F1NDM4	N-Term(TMT10); K1(TMT10); S6(Phospho); K17(TMT10)	0	1	S(6): 100.0	0.0906949	10	5.89956	0.084234	10	7.13758	0.116646	10	4.49402	0.101106	10	5.05146	0.123133	10	5.37395	0.119105	10	4.16559	0.119614	10	4.1475	0.121466	10	3.13235	0.123527	10	5.24653	0	692.803	2.141e-11	76.72	2.17921e-06	3	2713.42	1.38283	83.6219	1
High	dVMsDETNNEESEsPSQEYVNITk	2	1	1	E1C1Q2	N-Term(TMT10); S4(Phospho); S14(Phospho); K24(TMT10)	0	0.999988	S(4): 100.0; T(7): 0.0; S(12): 0.0; S(14): 100.0; S(16): 0.0; Y(19): 0.0; T(23): 0.0	0.085182	2	0.273956	0.0877925	2	0.0646463	0.111986	2	1.06272	0.107346	2	3.69989	0.117882	2	1.58325	0.122528	2	2.01275	0.118839	2	1.38978	0.123088	2	3.90384	0.125253	2	0.665965	0	472.143	1.308e-09	76.72	1.65144e-06	3	3363.43	0.550811	67.1199	0
High	gSGLTQGDDEDFSVVPTQsPSQVQR	2	1	1	Q001T8	N-Term(TMT10); S19(Phospho)	0	0.999831	S(2): 0.0; T(5): 0.0; S(13): 0.0; T(17): 0.0; S(19): 100.0; S(21): 0.0	0.0871386	2	3.28782	0.0917277	2	13.6413	0.112668	2	3.55645	0.104871	2	7.38397	0.1187	2	0.420926	0.122952	2	7.31286	0.117556	2	5.40621	0.118217	2	1.81757	0.125019	2	11.0523	0	558.015	4.564e-14	76.72	2.11431e-06	3	2943.36	0.448238	62.0083	0
High	nVELENQDAcENTLEQMETVTsPR	3	2	1	R4GIP8	N-Term(TMT10); C10(Carbamidomethyl); S22(Phospho)	0	0.999391	T(13): 0.0; T(19): 0.0; T(21): 0.1; S(22): 99.9	0.096678	1		0.0856444	1		0.125452	1		0.104851	1		0.129538	1		0.11535	1		0.112232	1		0.110985	1		0.119271	1		0	364.71	8.055e-11	76.72	1.87063e-06	3	3116.39	4.46509	69.2493	0
High	sESSAGIcTTLSSsPQATDGTVVQPR	3	1	1	A0A1D5PET1	N-Term(TMT10); C8(Carbamidomethyl); S14(Phospho)	0	0.98431	S(1): 0.0; S(3): 0.0; S(4): 0.0; T(9): 0.0; T(10): 0.0; S(12): 0.0; S(13): 1.6; S(14): 98.4; T(18): 0.0; T(21): 0.0	0.0968094	3	0.865796	0.0922946	3	1.63766	0.11871	3	1.11521	0.105554	3	0.382425	0.120943	3	7.03088	0.110331	3	2.4859	0.117395	3	8.26153	0.118612	3	4.57003	0.116955	3	3.84552	0	508.845	1.1e-13	76.71	2.15544e-06	3	2945.38	2.7165	54.56	0
High	lksVTEESALENAAGSk	3	3	1	A0A3Q3ABX0	N-Term(TMT10); K2(TMT10); S3(Phospho); K17(TMT10)	0	1	S(3): 100.0; T(5): 0.0; S(8): 0.0; S(16): 0.0	0.0717592	3	5.49158	0.0688762	3	9.02028	0.0915419	3	6.77241	0.0789701	3	3.49053	0.0984284	3	0.89822	0.0946697	3	4.24342	0.158053	3	2.85323	0.170256	3	2.20948	0.174827	3	0.0105479	0	541.394	2.4e-10	76.66	1.97542e-06	3	2501.35	1.40589	65.7614	1
High	lGHVVMGNNAVsPYQQVIEk	2	2	1	A0A1L1RPY6	N-Term(TMT10); S12(Phospho); K20(TMT10)	0	1	S(12): 100.0; Y(14): 0.0	0.0954873	2	1.72892	0.0889384	2	8.20605	0.126479	2	1.0168	0.105019	2	4.4859	0.129126	2	4.02945	0.129718	2	1.56526	0.108845	2	3.32105	0.102334	2	2.54812	0.113721	2	3.96403	0	586.539	7.426e-13	76.66	2.28074e-06	3	2721.42	0.733044	72.8896	0
High	vYQTSPtDEDEDEDEESSATALFTSELLR	2	1	1	A0A1D5PEY2	N-Term(TMT10); T7(Phospho)	0	0.333285	Y(2): 0.0; T(4): 33.3; S(5): 33.3; T(7): 33.3; S(17): 0.0; S(18): 0.0; T(20): 0.0; T(24): 0.0; S(25): 0.0	0.106223	1		0.0879946	1		0.126293	1		0.104447	1		0.122611	1		0.112159	1		0.0967216	1		0.121386	1		0.122166	1		0	448.711	1.321e-11	76.66	2.29368e-06	3	3586.57	-0.195775	99.3529	0
High	sHESLLSPGSAVEALDLGAEEk	3	7	1	F1NW82	N-Term(TMT10); S1(Phospho); K22(TMT10)	0	0.999802	S(1): 100.0; S(4): 0.0; S(7): 0.0; S(10): 0.0	0.0965896	2	1.19988	0.0939902	2	13.9217	0.10401	2	2.6698	0.0924232	2	0.130188	0.118893	2	12.7395	0.105323	2	3.76431	0.126618	2	1.80225	0.118986	2	10.4294	0.141814	2	6.84584	0	551.565	2.386e-11	76.64	2.23057e-06	3	2777.41	4.04382	103.987	0
High	gSYNLDFDNLNDINPFQSSMQLQNsPGNLQk	8	3	1	A0A1D5PMU3	N-Term(TMT10); S25(Phospho); K31(TMT10)	0	1	S(2): 0.0; Y(3): 0.0; S(18): 0.0; S(19): 0.0; S(25): 100.0	0.0898394	5	2.5505	0.085546	5	5.77392	0.116994	5	1.43742	0.100415	5	5.33837	0.122287	5	1.22588	0.116763	5	3.26052	0.112447	5	2.75872	0.118542	5	9.09721	0.128976	5	3.58406	0	535.111	8.911e-12	76.64	3.27648e-06	4	4036.92	0.800984	103.834	0
High	dNSISPEsDVDTASTISLVTGDSER	5	6	2	Q5ZJQ9;E1C1J1	N-Term(TMT10); S8(Phospho)	0	0.999678	S(3): 0.0; S(5): 0.0; S(8): 100.0; T(12): 0.0; S(14): 0.0; T(15): 0.0; S(17): 0.0; T(20): 0.0; S(23): 0.0																												0	432.993	8.121e-12	76.58	1.78246e-06	3	2904.32	1.22337	73.4532	0
High	qAAHATHsGsEEGVHGk	1	1	1	F1NPE2	N-Term(TMT10); S8(Phospho); S10(Phospho); K17(TMT10)	0	1	T(6): 0.0; S(8): 100.0; S(10): 100.0	0.0940359	1		0.0782841	1		0.099632	1		0.069879	1		0.138059	1		0.124235	1		0.117353	1		0.132971	1		0.14555	1		0	528.771	3.923e-11	76.56	1.11615e-06	3	2321.05	0.178191	17.8213	0
High	vSPAAGTPVsPVWsPAVASNk	4	1	1	F1NH40	N-Term(TMT10); S10(Phospho); S14(Phospho); K21(TMT10)	0	1	S(2): 0.0; T(7): 0.0; S(10): 100.0; S(14): 100.0; S(19): 0.0	0.0902691	4	5.86297	0.0881773	4	1.93132	0.121988	4	2.99209	0.099776	4	1.17008	0.127745	4	1.24443	0.118195	4	3.69254	0.118865	4	2.8193	0.117711	4	3.92904	0.125262	4	2.0307	0	449.663	6.332e-10	76.55	2.42666e-06	3	2640.33	0.61373	75.2169	0
High	nFDEEsLEsFsSMPDPVDPTTVTk	2	4	1	A0A3Q2TWT6	N-Term(TMT10); S6(Phospho); S9(Phospho); S11(Phospho); K24(TMT10)	0	0.998898	S(6): 100.0; S(9): 100.0; S(11): 99.9; S(12): 0.1; T(20): 0.0; T(21): 0.0; T(23): 0.0	0.0990841	2	3.16328	0.0969418	2	7.5713	0.118053	2	2.19591	0.111743	2	4.67685	0.11665	2	5.34156	0.121964	2	0.0537993	0.109382	2	5.53126	0.115871	2	7.14661	0.10981	2	0.295004	0	461.394	3.349e-09	76.51	1.5635e-06	3	3370.42	-0.0371069	85.7202	0
High	iLSSTSNTGNLQDPVsPk	2	2	1	A0A3Q3A508	N-Term(TMT10); S16(Phospho); K18(TMT10)	0	1	S(3): 0.0; S(4): 0.0; T(5): 0.0; S(6): 0.0; T(8): 0.0; S(16): 100.0	0.0948449	2	2.13101	0.0880663	2	3.95568	0.108725	2	1.24574	0.100937	2	1.72725	0.118336	2	6.47555	0.123498	2	2.88232	0.124159	2	10.9224	0.119354	2	1.66109	0.121547	2	0.94528	0	484.932	5.665e-11	76.47	2.10433e-06	3	2396.25	0.643209	65.2528	0
High	lsWAGEcSIGQTQLANAFGVR	4	1	1	A0A3Q2U400	N-Term(TMT10); S2(Phospho); C7(Carbamidomethyl)	0	1	S(2): 100.0; S(8): 0.0; T(12): 0.0	0.0981686	4	3.6958	0.090287	4	10.987	0.119054	4	4.77996	0.110463	4	3.02439	0.130991	4	5.17199	0.121338	4	9.04759	0.107064	4	2.2365	0.109412	4	7.49516	0.117021	4	5.19077	0	463.025	1.049e-12	76.43	1.91904e-06	3	2574.24	1.78315	101.611	0
High	eTDEAAFVPDYNEsDSESNVSAk	1	5	1	A0A3Q2UFI0	N-Term(TMT10); S14(Phospho); K23(TMT10)	0	0.999603	T(2): 0.0; Y(11): 0.0; S(14): 100.0; S(16): 0.0; S(18): 0.0; S(21): 0.0	0.0888157	1		0.0857721	1		0.112291	1		0.106053	1		0.123468	1		0.119107	1		0.122039	1		0.121174	1		0.12128	1		0	428.052	9.605e-10	76.43	1.93952e-06	3	3042.35	0.785043	62.7036	0
High	vNEsTEsLVDEGADMNEGQLMGDLELDSk	5	2	1	A0A3Q2UM43	N-Term(TMT10); S4(Phospho); S7(Phospho); K29(TMT10)	0	0.972726	S(4): 97.3; T(5): 2.7; S(7): 100.0; S(28): 0.0	0.0860118	2	29.3451	0.0813929	2	37.7536	0.0973397	2	11.6701	0.0995573	2	11.6326	0.108555	2	0.360811	0.100798	2	6.7181	0.107939	2	4.06606	0.117086	2	8.48306	0.186554	2	50.5079	0	530.804	1.457e-09	76.42	2.40804e-06	3	3743.64	1.3594	96.1873	0
High	nLETLPSFssDEDDSVGGNHDLQk	3	2	1	E1BR07	N-Term(TMT10); S9(Phospho); S10(Phospho); K24(TMT10)	0	0.999584	T(4): 0.0; S(7): 0.0; S(9): 100.0; S(10): 100.0; S(15): 0.0	0.0958447	3	1.73388	0.0856309	3	4.65209	0.108834	3	5.17244	0.0973008	3	0.733006	0.123029	3	6.70836	0.111415	3	3.34891	0.120663	3	8.54144	0.127959	3	1.48972	0.123356	3	10.1684	0	669.295	1.547e-12	76.31	1.99152e-06	3	3222.43	-0.394805	73.2667	0
High	lNNNELGDAGIEYLck	4	2	1	Q5ZIY8	N-Term(TMT10); C15(Carbamidomethyl); K16(TMT10)	0			0.0899989	4	5.49418	0.0836984	4	6.7907	0.118659	4	6.27997	0.0998387	4	2.09877	0.120871	4	6.04748	0.119577	4	3.71259	0.113376	4	2.0265	0.120933	4	2.55961	0.126342	4	5.46711	0		1.318e-12	76.22	2.1347e-06	3	2281.19	0.662418	75.8263	0
High	wADAGAEYVVESTGVFTTMEk	1	2	1	P00356	N-Term(TMT10); K21(TMT10)	0			0.10501	1		0.0817394	1		0.128801	1		0.100673	1		0.131872	1		0.116623	1		0.108347	1		0.104477	1		0.122456	1		0		7.778e-12	76.21	2.83728e-06	3	2749.39	2.41847	109.667	0
High	lNHVAAGLVsPSLk	4	2	1	Q5ZJ42	N-Term(TMT10); S10(Phospho); K14(TMT10)	0	1	S(10): 100.0; S(12): 0.0	0.0848705	4	3.81849	0.0794636	4	4.09566	0.119661	4	3.37004	0.0933439	4	11.2183	0.120098	4	2.16086	0.114649	4	7.49269	0.119023	4	4.38369	0.134412	4	7.09094	0.134638	4	6.02675	0	443.549	1.327e-10	76.2	1.73316e-06	3	1944.11	0.155066	67.1524	0
High	qDVLsGSDDDDLEIQPk	6	2	1	E1BVP1	N-Term(TMT10); S5(Phospho); K17(TMT10)	0	0.99989	S(5): 100.0; S(7): 0.0	0.0900851	5	8.0175	0.0864652	5	1.94471	0.117749	5	9.63409	0.100787	5	1.37402	0.126324	5	3.6434	0.119942	5	0.803897	0.11191	5	4.3995	0.123886	5	5.34663	0.125035	5	1.56557	0	561.545	1.443e-07	76.17	2.07971e-06	3	2412.16	1.33032	66.4127	0
High	dYEVENPLAsPTNNLLSSAk	8	2	1	F1NWZ3	N-Term(TMT10); S10(Phospho); K20(TMT10)	0	1	Y(2): 0.0; S(10): 100.0; T(12): 0.0; S(17): 0.0; S(18): 0.0	0.0863484	8	8.67657	0.0820608	8	3.55126	0.109068	8	3.58475	0.0964617	8	5.78984	0.118752	8	7.67724	0.115938	8	5.94814	0.124227	8	4.45233	0.130072	8	6.90355	0.13511	8	3.17519	0	515.079	4.596e-13	76.17	2.59058e-06	2	2700.35	0.404942	86.4787	0
High	sDLPIQWNEVSSGSSDLsPTk	3	3	1	A0A3Q2TZL3	N-Term(TMT10); S18(Phospho); K21(TMT10)	0	0.986783	S(1): 0.0; S(11): 0.0; S(12): 0.0; S(14): 0.0; S(15): 0.0; S(18): 98.7; T(20): 1.3	0.0974347	3	3.22703	0.0905263	3	3.20035	0.113013	3	7.56132	0.111333	3	7.00959	0.120337	3	6.91087	0.121344	3	1.33276	0.105427	3	6.21391	0.120562	3	2.14747	0.124045	3	0.839716	0	591.502	9.154e-12	76.14	2.72285e-06	3	2785.37	0.507535	80.502	0
High	lDNEGPAEsSDEGITTTEAEGEcEQTPEELEPVEk	1	2	1	E1C1Q2	N-Term(TMT10); S9(Phospho); C23(Carbamidomethyl); K35(TMT10)	0	0.974149	S(9): 97.4; S(10): 2.6; T(15): 0.0; T(16): 0.0; T(17): 0.0; T(26): 0.0	0.138659	1		0.127585	1		0.110216	1		0.14493	1		0.115464	1		0.117811	1		0.0785868	1		0.0815586	1		0.0851908	1		0	486.795	1.802e-10	76.13	3.23376e-06	4	4357.93	0.613315	68.4351	0
High	aAFDDAIAELDTLsEESYk	5	1	1	Q5ZMT0	N-Term(TMT10); S14(Phospho); K19(TMT10)	0	0.999473	T(12): 0.0; S(14): 99.9; S(17): 0.0; Y(18): 0.0	0.0929337	4	2.42506	0.0909431	4	1.33347	0.116844	4	1.72507	0.106231	4	4.56325	0.12813	4	3.67185	0.119179	4	2.32507	0.111079	4	6.75146	0.113112	4	3.05759	0.115024	4	1.41115	0	402	3.06e-10	76.13	2.36468e-06	3	2626.26	1.0768	105.068	0
High	tPDLSNQNSSDQANEEWEtAsEsSDFNER	1	4	1	A0A1D5NV58	N-Term(TMT10); T19(Phospho); S21(Phospho); S23(Phospho)	0	0.998058	T(1): 0.0; S(5): 0.0; S(9): 0.0; S(10): 0.0; T(19): 100.0; S(21): 100.0; S(23): 99.8; S(24): 0.2	0.0908026	1		0.0872726	1		0.101988	1		0.109927	1		0.0945696	1		0.119934	1		0.12323	1		0.123149	1		0.149126	1		0	363.833	5.247e-12	76.11	8.38804e-07	3	3756.41	-0.154231	56.3365	0
High	rIsENsFssEDLDVGQGEk	3	2	1	A0A1D5PTF4	N-Term(TMT10); S3(Phospho); S6(Phospho); S8(Phospho); S9(Phospho); K19(TMT10)	0	1	S(3): 100.0; S(6): 100.0; S(8): 100.0; S(9): 100.0	0.108752	3	6.53644	0.100274	3	5.12061	0.13205	3	2.36671	0.116188	3	1.10557	0.138861	3	6.03894	0.131637	3	1.28717	0.0885175	3	2.3134	0.0893719	3	2.27621	0.0876853	3	11.5439	0	557.758	1.726e-08	76.04	1.05279e-06	3	2875.17	1.32747	61.9009	1
High	sGTcQSVGPSTDDsPEELPDFk	2	1	1	R4GIB7	N-Term(TMT10); C4(Carbamidomethyl); S14(Phospho); K22(TMT10)	0	1	S(1): 0.0; T(3): 0.0; S(6): 0.0; S(10): 0.0; T(11): 0.0; S(14): 100.0	0.0881318	2	4.85332	0.0798253	2	3.47119	0.113281	2	0.0410055	0.0927519	2	1.992	0.116171	2	1.6435	0.118293	2	1.33125	0.122382	2	2.73188	0.133447	2	0.957948	0.135603	2	0.737603	0	447.693	3.9e-12	75.95	2.39487e-06	3	2891.31	1.86184	64.8447	0
High	aNFDEENAYFEDEEEDNSNVDLPYIPAENsPTR	6	2	1	F1NJ40	N-Term(TMT10); S30(Phospho)	0	0.984562	Y(9): 0.0; S(18): 0.0; Y(24): 0.0; S(30): 98.5; T(32): 1.5	0.0978539	4	8.53294	0.0933815	4	11.5987	0.110566	4	4.80301	0.114246	4	7.07169	0.121881	4	10.6004	0.113949	4	5.43101	0.118416	4	15.0121	0.113254	4	1.71776	0.116619	4	5.46886	0	593.649	5.129e-13	75.88	2.20138e-06	4	4142.76	3.02064	85.0345	0
High	vVLIDsDEEGDSAMASQADQk	1	2	1	F1NLT0	N-Term(TMT10); S6(Phospho); K21(TMT10)	0	1	S(6): 100.0; S(12): 0.0; S(16): 0.0	0.105106	1		0.0926161	1		0.121854	1		0.113079	1		0.11687	1		0.117823	1		0.106809	1		0.115008	1		0.110835	1		0	504.877	4.444e-10	75.85	2.45325e-06	3	2746.29	1.00689	66.7871	0
High	dNYVPEVSALDQEIIEVDPDTk	1	1	1	P08636	N-Term(TMT10); K22(TMT10)	0			0.0824866	1		0.0919381	1		0.114055	1		0.0961997	1		0.117538	1		0.117128	1		0.128094	1		0.127433	1		0.125128	1		0		2.274e-10	75.81	2.87614e-06	3	2947.53	2.75737	108.806	0
High	kGsDsDNQDTVEVDGDPQk	2	4	1	A0A3Q2UAB6	N-Term(TMT10); K1(TMT10); S3(Phospho); S5(Phospho); K19(TMT10)	0	1	S(3): 100.0; S(5): 100.0; T(10): 0.0	0.100682	2	3.27131	0.0918273	2	2.04179	0.120658	2	4.66344	0.104321	2	2.51051	0.125825	2	6.48035	0.127074	2	5.12634	0.112867	2	1.39077	0.113835	2	2.45691	0.102579	2	1.708	0	563.537	6.164e-10	75.79	2.63501e-06	3	2881.31	0.58547	45.4347	1
High	dSDYVYPSLEsDEDNPVFk	3	2	1	A0A1D5PZS1	N-Term(TMT10); S11(Phospho); K19(TMT10)	0	1	S(2): 0.0; Y(4): 0.0; Y(6): 0.0; S(8): 0.0; S(11): 100.0	0.0845934	3	0.849643	0.0800193	3	4.67345	0.110325	3	0.923176	0.0974507	3	5.72842	0.11084	3	6.14048	0.109656	3	2.09765	0.128598	3	2.61356	0.139405	3	1.32391	0.137951	3	3.4205	0	449.258	3.357e-09	75.76	2.18076e-06	3	2757.26	1.38795	79.6726	0
High	nAEEMDVEEtQcSHk	2	3	1	A0A3Q2TYI7	N-Term(TMT10); T10(Phospho); C12(Carbamidomethyl); K15(TMT10)	0	3.71355e-12	T(10): 0.0; S(13): 100.0	0.0852832	2	17.1909	0.0895914	2	20.2512	0.118035	2	0.0084185	0.11343	2	6.9926	0.123268	2	1.02664	0.1121	2	1.73936	0.111965	2	8.85926	0.122862	2	14.4759	0.120885	2	10.1158	0	315.318	2.042e-08	75.75	1.31174e-06	3	2345.02	1.98615	39.3717	0
High	tTRsPEDISYSYEAVGk	7	1	1	E1C1Q2	N-Term(TMT10); S4(Phospho); K17(TMT10)	0	0.999995	T(1): 0.0; T(2): 0.0; S(4): 100.0; S(9): 0.0; Y(10): 0.0; S(11): 0.0; Y(12): 0.0	0.0978501	3	2.872	0.0876257	3	8.85	0.119222	3	4.78448	0.102829	3	8.33375	0.127665	3	13.9802	0.128234	3	4.34761	0.101724	3	3.05962	0.108487	3	3.39179	0.113851	3	5.24735	0	523.075	5.954e-09	75.75	2.46649e-06	3	2441.2	1.55552	56.064	1
High	kPSTDEQTssAEEDVPTcGYLNVLSNNR	5	4	1	Q90738	K1(TMT10); N-Term(TMT10); S9(Phospho); S10(Phospho); C18(Carbamidomethyl)	0	0.999251	S(3): 0.0; T(4): 0.0; T(8): 0.1; S(9): 99.9; S(10): 100.0; T(17): 0.0; Y(20): 0.0; S(25): 0.0	0.095465	2	4.26998	0.0936215	2	7.37841	0.111583	2	0.169594	0.103231	2	19.4797	0.123142	2	3.05593	0.120614	2	1.85163	0.107909	2	18.0877	0.1137	2	5.68494	0.128584	2	8.48182	0	495.711	1.072e-12	75.75	3.07713e-06	3	3729.69	2.69493	73.4146	0
High	nIADLMTQAGVEELEGENk	2	1	1	A0A1D5PAM4	N-Term(TMT10); K19(TMT10)	0			0.0859896	2	8.5085	0.0896547	2	2.05924	0.121705	2	2.20015	0.107413	2	7.55249	0.132313	2	6.58726	0.127566	2	3.28417	0.0982981	2	3.20334	0.123683	2	2.52349	0.112785	2	5.85045	0		1.717e-11	75.75	2.4186e-06	3	2519.31	1.27424	111.022	0
High	vTASGPGLSSyGIPASLPVEFAVDAk	3	5	1	A0A1D5NYG3	N-Term(TMT10); Y11(Phospho); K26(TMT10)	0	0.974399	T(2): 0.0; S(4): 0.0; S(9): 0.0; S(10): 2.6; Y(11): 97.4; S(16): 0.0	0.0950365	2	4.43747	0.0936377	2	2.11338	0.122379	2	9.47711	0.105663	2	2.51096	0.128363	2	2.93188	0.123136	2	2.24519	0.108665	2	1.68919	0.111617	2	1.52902	0.110953	2	8.47241	0	387.093	4.498e-10	75.75	2.66206e-06	3	3071.62	3.40873	110.37	0
High	aGLGDLAESLTNDtDssS	2	2	1	A0A1L1RN55	N-Term(TMT10); T14(Phospho); S16(Phospho); S17(Phospho)	0.05	0.490952	S(9): 0.0; T(11): 0.0; T(14): 100.0; S(16): 98.2; S(17): 50.9; S(18): 50.9	0.0908608	1		0.100083	1		0.134904	1		0.110205	1		0.121859	1		0.0967641	1		0.1207	1		0.104741	1		0.119884	1		0	275.686	2.578e-08	75.66	5.85393e-07	2	2221.84	-0.155571	77.9915	0
High	gVGQDEDNNsVEsLSk	2	2	1	E1C5I0	N-Term(TMT10); S10(Phospho); S13(Phospho); K16(TMT10)	0	0.999982	S(10): 100.0; S(13): 100.0; S(15): 0.0	0.0909572	2	4.48179	0.0879118	2	3.87132	0.106907	2	9.1947	0.0974993	2	1.86987	0.106307	2	5.81188	0.112438	2	2.22445	0.130446	2	1.95702	0.137475	2	2.15769	0.129182	2	12.7296	0	283.051	3.927e-08	75.62	1.36667e-06	3	2296.01	-0.191587	46.5682	0
High	sTQLLQAAAAEASLNk	7	1	1	A0A1D5NWL7	N-Term(TMT10); S1(Phospho); K16(TMT10)	0	0.5	S(1): 50.0; T(2): 50.0; S(13): 0.0	0.0979609	4	8.35517	0.0888449	4	1.58596	0.121414	4	6.91524	0.103662	4	3.49885	0.125935	4	4.74475	0.118962	4	5.56234	0.108339	4	6.87541	0.114465	4	1.22311	0.116625	4	4.29525	0	445.318	3.548e-09	75.62	2.11787e-06	3	2154.16	0.941701	81.0848	0
High	sEVTTAAGVPAVQtPEGLEEk	3	3	1	Q5F3A3	N-Term(TMT10); T14(Phospho); K21(TMT10)	0	1	S(1): 0.0; T(4): 0.0; T(5): 0.0; T(14): 100.0	0.0893666	3	6.25273	0.0837447	3	8.55965	0.122904	3	1.47509	0.097896	3	4.43726	0.123897	3	7.0485	0.126393	3	5.90412	0.117172	3	0.915163	0.120675	3	1.42524	0.11821	3	0.508745	0	442.816	1.019e-11	75.6	3.13294e-06	3	2651.36	0.883516	64.5576	0
High	vAETSVDEEDLEsDSDYLmQEVHNDNFSS	2	2	1	A0A1L1RTK5	N-Term(TMT10); S13(Phospho); M19(Oxidation)	0	0.499985	T(4): 0.0; S(5): 0.0; S(13): 50.0; S(15): 50.0; Y(17): 0.0; S(28): 0.0; S(29): 0.0	0.094508	2	16.3531	0.102732	2	0.551083	0.0972619	2	9.98135	0.104097	2	18.6965	0.111916	2	10.946	0.116864	2	2.7168	0.12221	2	16.5085	0.117799	2	5.04705	0.129735	2	6.77399	0	254.788	1.948e-07	75.56	1.85824e-06	3	3629.52	9.67522	92.7572	0
High	qISGQYGGsPQLLk	3	8	1	E1C218	N-Term(TMT10); S9(Phospho); K14(TMT10)	0	1	S(3): 0.0; Y(6): 0.0; S(9): 100.0	0.0911902	3	0.555328	0.0902515	3	3.64922	0.119235	3	0.964444	0.100887	3	1.31381	0.127726	3	1.18678	0.116862	3	10.5008	0.11374	3	2.22614	0.121556	3	2.82338	0.119869	3	1.15839	0	372.622	7.49e-08	75.52	2.42951e-06	3	2014.08	1.10709	61.3307	0
High	lLVAEEGsSPAEEAEEPGAESGEQSQER	2	1	1	F1NI13	N-Term(TMT10); S8(Phospho)	0	0.978912	S(8): 97.9; S(9): 2.1; S(21): 0.0; S(25): 0.0	0.0873618	2	4.63116	0.0817573	2	18.9957	0.11235	2	1.74431	0.100431	2	2.8249	0.117221	2	4.69373	0.114591	2	6.86544	0.126086	2	3.08955	0.123208	2	3.48576	0.136004	2	2.38746	0	439.749	8.964e-14	75.47	2.57115e-06	3	3224.44	1.61659	59.3286	0
High	iQQFDDGGsDEEDIWEEk	8	2	1	Q5F471	N-Term(TMT10); S9(Phospho); K18(TMT10)	0	1	S(9): 100.0	0.0873856	8	6.4959	0.0821475	8	3.4051	0.112874	8	4.40211	0.0963736	8	3.62693	0.116345	8	4.14853	0.113438	8	4.99113	0.127232	8	5.55093	0.132678	8	6.14045	0.13113	8	7.01697	0	494.888	6.41e-11	75.46	2.09495e-06	3	2678.2	1.77011	77.2603	0
High	gEELsDSEGAEDAPLGGQPLLGDAAMGLQDAALEEQk	3	4	1	A0A3Q2UHN1	N-Term(TMT10); S5(Phospho); K37(TMT10)	0	0.999703	S(5): 100.0; S(7): 0.0	0.0949026	2	4.04568	0.0930254	2	10.3143	0.100321	2	7.63866	0.103637	2	23.7365	0.115448	2	13.2581	0.11653	2	1.88793	0.123783	2	2.94742	0.126784	2	6.84855	0.12099	2	29.2478	0	581.615	1.287e-12	75.46	4.0178e-06	4	4250.01	0.159685	101.805	0
High	gVNDNLNLDLsDDEELR	1	1	1	E1C6V5	N-Term(TMT10); S11(Phospho)	0	1	S(11): 100.0	0.102638	1		0.094683	1		0.112105	1		0.109815	1		0.118671	1		0.123168	1		0.108902	1		0.110714	1		0.119304	1		0	540.257	4.168e-10	75.45	1.84889e-06	2	2240.03	0.504535	70.7688	0
High	qTDQQGSSNPQDNNTNk	1	1	1	A0A3Q2TU86	N-Term(TMT10); K17(TMT10)	0			0.0763188	1		0.0831009	1		0.121031	1		0.0975503	1		0.123926	1		0.129023	1		0.132135	1		0.110554	1		0.126362	1		0		1.41e-11	75.45	2.42907e-06	3	2334.13	-0.0428572	18.3113	0
High	cYDsPPSSPEVNNSSVNNQIVPVDAIR	5	1	1	E1BS31	N-Term(TMT10); C1(Carbamidomethyl); S4(Phospho)	0	0.977682	Y(2): 2.2; S(4): 97.8; S(7): 0.0; S(8): 0.0; S(14): 0.0; S(15): 0.0	0.0893421	3	3.44293	0.0866778	3	3.20215	0.111162	3	1.47714	0.116533	3	10.699	0.122388	3	8.94707	0.122651	3	1.93797	0.116082	3	11.6053	0.116837	3	6.32191	0.119929	3	2.91214	0	452.127	4.937e-11	75.38	3.41162e-06	3	3267.52	1.37305	69.8007	0
High	eMDESLANLsEDEYYsEEER	3	1	1	A0A1D5P6W8	N-Term(TMT10); S10(Phospho); S16(Phospho)	0	0.999615	S(5): 0.0; S(10): 100.0; Y(14): 0.0; Y(15): 0.0; S(16): 100.0	0.0930862	3	3.14336	0.0854586	3	2.80226	0.112735	3	3.67738	0.105795	3	3.55374	0.118534	3	9.86125	0.11957	3	2.14061	0.122994	3	8.37455	0.123871	3	1.46723	0.125782	3	2.61206	0	433.465	3.108e-10	75.37	7.27458e-07	3	2827.08	1.49774	64.5982	0
High	aANPAVASVPGsPGLGR	5	3	1	A0A1L1RTN0	N-Term(TMT10); S12(Phospho)	0	1	S(8): 0.0; S(12): 100.0	0.0985147	5	2.54619	0.0850358	5	11.7082	0.120602	5	0.609273	0.104023	5	7.06061	0.131099	5	4.94146	0.128696	5	3.87	0.105759	5	1.77738	0.117739	5	4.51628	0.112648	5	9.46845	0	444.581	2.241e-10	75.35	1.8832e-06	2	1829.95	0.861138	51.8005	0
High	eDGEAAPAEPEDELsFSDPEGFVDDIsDEELLGDVLk	1	1	1	A0A1D5PW68	N-Term(TMT10); S15(Phospho); S27(Phospho); K37(TMT10)	0	0.974179	S(15): 97.4; S(17): 2.6; S(27): 100.0	0.0990861	1		0.110452	1		0.104703	1		0.114914	1		0.115338	1		0.101604	1		0.131403	1		0.118304	1		0.104197	1		0	439.165	1.022e-09	75.35	4.06981e-06	4	4597.04	4.0488	112.654	0
High	gELsDVEEEEEEEmDVDEATGAAk	3	1	1	E1BX21	N-Term(TMT10); S4(Phospho); M14(Oxidation); K24(TMT10)	0	1	S(4): 100.0; T(20): 0.0	0.0924088	3	0.495172	0.0928585	3	5.19131	0.113933	3	0.307166	0.107252	3	0.488961	0.117512	3	7.9915	0.115344	3	18.7948	0.107895	3	0.0574388	0.117105	3	6.86014	0.127123	3	0.0961521	0	466.927	5.849e-10	75.33	2.54695e-06	3	3165.37	3.81817	67.9629	0
High	sVIWQGEGSIPEDTDTAPSSSLPSTEDVIR	2	6	1	A0A3Q3B1K8	N-Term(TMT10); S1(Phospho)	0	1	S(1): 100.0; S(9): 0.0; T(14): 0.0; T(16): 0.0; S(19): 0.0; S(20): 0.0; S(21): 0.0; S(24): 0.0; T(25): 0.0	0.0971634	2	9.01763	0.083745	2	6.17482	0.117142	2	6.77437	0.103649	2	2.16987	0.125297	2	7.88398	0.108763	2	5.6814	0.118577	2	12.9954	0.123153	2	6.15708	0.121268	2	3.99641	0	397.147	8.13e-15	75.31	4.22083e-06	3	3482.65	2.30427	82.1258	0
High	kDDPVTNLNNAFEVAEk	2	3	1	Q90734	N-Term(TMT10); K1(TMT10); K17(TMT10)	0			0.0931679	2	10.0284	0.0860614	2	1.0342	0.117498	2	1.81334	0.0993977	2	0.131848	0.123625	2	3.04772	0.121044	2	5.42227	0.114891	2	4.34021	0.128129	2	0.846245	0.115799	2	1.51062	0		5.285e-13	75.29	2.32943e-06	3	2591.43	1.27711	104.034	1
High	yQDEVFGDsDTEPPEEsEEEGEEPEER	3	1	1	Q5ZMN1	N-Term(TMT10); S9(Phospho); S17(Phospho)	0	0.99996	Y(1): 0.0; S(9): 100.0; T(11): 0.0; S(17): 100.0	0.118088	3	5.58537	0.1089	3	0.0886623	0.108269	3	13.4524	0.132954	3	0.562933	0.112479	3	0.404582	0.111923	3	0.745726	0.106173	3	12.7998	0.108302	3	3.79402	0.107168	3	5.18299	0	389.728	5.567e-11	75.29	8.85925e-07	3	3546.34	0.841131	57.2314	0
High	vPALPVtPILsPSLSSQFYIGPTGQR	2	1	1	E1C1G0	N-Term(TMT10); T7(Phospho); S11(Phospho)	0	1	T(7): 100.0; S(11): 100.0; S(13): 0.0; S(15): 0.0; S(16): 0.0; Y(19): 0.0; T(23): 0.0	0.106728	2	3.49271	0.0964664	2	12.4802	0.128578	2	2.52673	0.124674	2	4.91659	0.129336	2	12.313	0.127262	2	10.6528	0.0908274	2	15.3197	0.0957811	2	12.8797	0.0964023	2	29.8684	0	402.693	3.727e-08	75.27	3.38919e-06	3	3114.6	3.78583	111.116	0
High	fIIGSVsEDNsEDETSSLVk	9	4	1	F1NWT0	N-Term(TMT10); S7(Phospho); S11(Phospho); K20(TMT10)	0	0.5	S(5): 50.0; S(7): 50.0; S(11): 100.0; T(15): 0.0; S(16): 0.0; S(17): 0.0	0.0951268	6	11.0297	0.0932183	6	14.6882	0.113331	6	4.09144	0.110231	6	8.28037	0.122947	6	5.53826	0.121409	6	5.37634	0.11188	6	6.7326	0.115358	6	14.6868	0.116224	6	10.7443	0	377.974	2.511e-08	75.24	2.64516e-06	3	2774.28	0.334221	88.3732	0
High	aEQEsssDENLEDFDLEEEDEEAEIR	2	1	1	F1P4D7	N-Term(TMT10); S5(Phospho); S6(Phospho); S7(Phospho)	0	1	S(5): 100.0; S(6): 100.0; S(7): 100.0	0.0955227	2	0.0280233	0.0814293	2	8.77504	0.108448	2	2.0088	0.100118	2	5.3697	0.110559	2	14.4579	0.109314	2	0.270464	0.129066	2	6.09844	0.126777	2	9.8409	0.13764	2	0.133993	0	604.398	3.278e-10	75.17	8.62091e-07	3	3526.32	3.48092	74.2688	0
High	tPmGIILDALEQQEDNINk	6	2	1	A0A452J822	N-Term(TMT10); M3(Oxidation); K19(TMT10)	0			0.0936011	6	6.45548	0.0869243	6	6.95983	0.119649	6	2.82772	0.101433	6	5.72615	0.12548	6	6.5764	0.11831	6	6.09682	0.115344	6	3.57859	0.113592	6	3.41586	0.119577	6	7.89686	0		8.998e-12	75.17	2.58779e-06	3	2616.4	1.91392	113.443	0
High	eNAATESGSESSsQEATPEk	3	4	2	A0A3Q3A497;A0A3Q3ASB1	N-Term(TMT10); S13(Phospho); K20(TMT10)	0	0.499781	T(5): 0.0; S(7): 0.0; S(9): 0.0; S(11): 50.0; S(12): 0.0; S(13): 50.0; T(17): 0.0																												0	326.539	1.349e-10	75.15	2.31563e-06	3	2577.17	2.67283	31.9987	0
High	aGLGDLAESLTNDTDSsS	7	2	1	A0A1L1RN55	N-Term(TMT10); S17(Phospho)	0	0.494007	S(9): 0.0; T(11): 0.0; T(14): 0.0; S(16): 1.2; S(17): 49.4; S(18): 49.4	0.0927715	3	0.391231	0.082201	3	1.01126	0.112029	3	4.61044	0.102141	3	2.64984	0.119645	3	0.506712	0.119133	3	6.83815	0.122919	3	0.504406	0.126535	3	5.89409	0.133718	3	0.240374	0	261.756	1.234e-10	75.12	1.40885e-06	2	2061.9	-1.44837	77.8921	0
High	eVDPSTGELQsLQMPEtDDPSSLDVAQEAPQAGPTGLR	3	2	1	A0A1D5PXQ2	N-Term(TMT10); S11(Phospho); T17(Phospho)	0	0.000769308	S(5): 0.0; T(6): 0.0; S(11): 100.0; T(17): 0.1; S(21): 99.8; S(22): 0.1; T(35): 0.0	0.103119	3	0.138974	0.0965269	3	5.56948	0.105691	3	14.8716	0.107868	3	0.0129963	0.105651	3	7.83966	0.108915	3	3.32483	0.119891	3	6.04337	0.119459	3	1.83292	0.133008	3	11.4979	0	489.307	1.45e-12	75.1	3.79952e-06	4	4354.96	1.5328	80.6063	0
High	kTsGSENEGEYNPGk	5	4	1	A0A3Q3B2I8	N-Term(TMT10); K1(TMT10); S3(Phospho); K15(TMT10)	0	0.99954	T(2): 0.0; S(3): 100.0; S(5): 0.0; Y(11): 0.0	0.0852335	3	3.53674	0.084826	3	4.99239	0.104305	3	3.49874	0.0966439	3	5.80511	0.110107	3	0.106668	0.116241	3	8.7332	0.128526	3	0.158929	0.133625	3	2.10022	0.131891	3	3.86786	0	449.719	8.044e-10	75.03	2.6977e-06	3	2364.17	0.0723996	35.858	1
High	aLLNLcGGED	3	1	1	P17785	N-Term(TMT10); C6(Carbamidomethyl)	0			0.0827342	3	4.07582	0.0815966	3	0.222587	0.121682	3	11.904	0.103374	3	1.21149	0.130831	3	1.71124	0.115474	3	2.76515	0.116824	3	0.675106	0.126176	3	8.70369	0.11652	3	1.35215	0		3.934e-07	74.99	1.20285e-06	2	1290.66	0.282367	65.6628	0
High	qLTEmLPSILNQLGADsLTSLR	1	1	1	H9L166	N-Term(TMT10); M5(Oxidation); S17(Phospho)	0	0.999998	T(3): 0.0; S(8): 0.0; S(17): 100.0; T(19): 0.0; S(20): 0.0	0.105416	1		0.084602	1		0.131036	1		0.0961489	1		0.129316	1		0.112587	1		0.13521	1		0.0968363	1		0.108848	1		0	474.542	4.642e-11	74.97	3.45008e-06	3	2725.41	1.54373	109.885	0
High	lRsYEDMLVDEVAPDR	3	4	1	A0A3Q2UEG2	N-Term(TMT10); S3(Phospho)	0	0.999998	S(3): 100.0; Y(4): 0.0	0.0887052	3	5.12634	0.0831385	3	0.575003	0.126333	3	15.0529	0.100691	3	0.477906	0.128321	3	4.55511	0.129071	3	0.210007	0.10546	3	1.29744	0.110734	3	4.91249	0.114092	3	10.0749	0	511.312	7.73e-09	74.85	2.3945e-06	3	2217.05	1.65242	102.786	1
High	rAPsVATVGSIcDLNLk	18	5	1	A0A1D5NYG3	N-Term(TMT10); S4(Phospho); C12(Carbamidomethyl); K17(TMT10)	0	1	S(4): 100.0; T(7): 0.0; S(10): 0.0	0.0933131	18	6.63825	0.0824869	18	6.5541	0.115093	18	7.51701	0.100489	18	5.71947	0.124864	18	11.8693	0.120899	18	4.96549	0.115716	18	8.45668	0.126057	18	6.78885	0.121289	18	9.91025	0	508.804	4.476e-10	74.82	2.53799e-06	3	2339.26	1.21059	74.7127	1
High	aQEAcGPLEIDSALGLVQsLER	7	3	1	E1C2S1	N-Term(TMT10); C5(Carbamidomethyl); S19(Phospho)	0	1	S(12): 0.0; S(19): 100.0	0.0855961	7	13.0783	0.0809547	7	7.09234	0.114202	7	1.79742	0.0997351	7	12.2809	0.115175	7	6.83303	0.11724	7	5.76536	0.122632	7	11.1148	0.128044	7	7.84082	0.127552	7	8.02918	0	548.789	1.473e-12	74.82	3.39498e-06	3	2665.32	1.90623	107.301	0
High	dAVcINSEMsDVEAEEELNkIEDVAS	5	1	1	E1BVH6	N-Term(TMT10); C4(Carbamidomethyl); S10(Phospho); K20(TMT10)	0	0.999561	S(7): 0.0; S(10): 100.0; S(26): 0.0	0.0858322	5	2.2475	0.0872743	5	17.7345	0.109371	5	2.33914	0.100413	5	2.97126	0.108345	5	11.8387	0.114001	5	1.35887	0.120639	5	3.34332	0.129705	5	3.20547	0.143844	5	4.73513	0	467.558	1.762e-11	74.81	3.95783e-06	3	3434.57	2.04316	97.4295	1
High	lDNEGPAEssDEGITTTEAEGEcEQTPEELEPVEk	1	2	1	E1C1Q2	N-Term(TMT10); S9(Phospho); S10(Phospho); C23(Carbamidomethyl); K35(TMT10)	0	1	S(9): 100.0; S(10): 100.0; T(15): 0.0; T(16): 0.0; T(17): 0.0; T(26): 0.0	0.116051	1		0.112202	1		0.113339	1		0.137011	1		0.10173	1		0.101175	1		0.0943234	1		0.108062	1		0.116106	1		0	633.312	8.838e-12	74.8	3.70039e-06	4	4437.91	1.67179	70.9052	0
High	kGsDDDGDsPVQDIDTPEVDLYQLQVNTLR	3	1	1	A0A1D5PS35	K1(TMT10); N-Term(TMT10); S3(Phospho); S9(Phospho)	0	1	S(3): 100.0; S(9): 100.0; T(16): 0.0; Y(22): 0.0; T(28): 0.0	0.0941604	3	2.07881	0.0844926	3	8.54376	0.11522	3	1.18962	0.108869	3	5.15312	0.111253	3	1.54801	0.115018	3	1.65647	0.119569	3	2.76763	0.121674	3	5.04866	0.129863	3	12.7062	0	585.91	9.854e-13	74.79	4.85728e-06	4	3950.84	0.424062	95.8857	1
High	gGAsPSVSFSPGGAAAAAAAAAcR	7	2	1	A0A1D5PLG9	N-Term(TMT10); S4(Phospho); C23(Carbamidomethyl)	0	0.999077	S(4): 99.9; S(6): 0.1; S(8): 0.0; S(10): 0.0	0.0927879	5	1.05314	0.0883613	5	2.12423	0.117863	5	3.89804	0.0944522	5	1.90886	0.134712	5	2.22593	0.121119	5	4.66773	0.11132	5	2.74966	0.120185	5	3.79594	0.12085	5	1.61982	0	327.682	1.256e-10	74.78	3.32826e-06	3	2371.11	0.935609	69.2761	0
High	aSSIEEAMPAAEGSSGSGEGTTGREsTGR	3	2	1	O57613	N-Term(TMT10); S26(Phospho)	0	0.980459	S(2): 0.0; S(3): 0.0; S(14): 0.0; S(15): 0.0; S(17): 0.0; T(21): 0.0; T(22): 0.0; S(26): 98.0; T(27): 2.0	0.110936	3	3.13185	0.10691	3	1.99954	0.127803	3	2.72802	0.123625	3	3.20101	0.126879	3	3.38742	0.129524	3	2.5027	0.0877921	3	3.62014	0.0955562	3	3.97011	0.0955959	3	5.57099	0	720.004	1.177e-14	74.77	2.46569e-06	3	3078.35	-0.455148	46.5766	1
High	kNTFTDWsDEDsDYEIDDR	2	4	1	A0A1D5PFY6	K1(TMT10); N-Term(TMT10); S8(Phospho); S12(Phospho)	0	0.999665	T(3): 0.0; T(5): 0.0; S(8): 100.0; S(12): 100.0; Y(14): 0.0	0.104158	2	1.37041	0.0944272	2	0.230116	0.118526	2	3.2771	0.114704	2	0.063272	0.119049	2	0.339665	0.120726	2	6.91418	0.101675	2	0.784906	0.114303	2	3.61322	0.112147	2	5.7265	0	488.193	4.56e-10	74.75	1.65808e-06	3	2969.22	-0.557124	65.8775	1
High	sGAAVsPEEDSGSSTNQAk	3	1	1	E1C1N8	N-Term(TMT10); S6(Phospho); K19(TMT10)	0	0.999998	S(1): 0.0; S(6): 100.0; S(11): 0.0; S(13): 0.0; S(14): 0.0; T(15): 0.0	0.0561257	3	6.98694	0.0593739	3	5.41488	0.0885319	3	11.186	0.0634814	3	8.52342	0.0939465	3	4.37564	0.0944896	3	13.7236	0.164862	3	2.99522	0.163774	3	19.1492	0.213094	3	3.18457	0	473.09	6.422e-10	74.74	2.65065e-06	3	2360.1	0.0935146	32.9441	0
High	aVPIAVADEGEsEsEDDDLkPR	2	1	1	A0A1D5P8W0	N-Term(TMT10); S12(Phospho); S14(Phospho); K20(TMT10)	0	1	S(12): 100.0; S(14): 100.0	0.0965876	2	8.11749	0.0870148	2	11.0475	0.115814	2	2.13631	0.10175	2	3.43472	0.118606	2	1.37775	0.116338	2	0.946023	0.115002	2	1.66615	0.121339	2	8.0727	0.126786	2	7.07107	0	666.16	4.607e-11	74.71	3.27923e-06	3	2960.36	0.783153	68.5973	0
High	gPGGLsPAPsTEGLAEEHR	3	2	1	A0A3Q2UHI9	N-Term(TMT10); S6(Phospho); S10(Phospho)	0	0.5	S(6): 100.0; S(10): 50.0; T(11): 50.0	0.10689	3	6.32754	0.103358	3	16.15	0.135623	3	6.82148	0.109983	3	18.0825	0.127575	3	1.34851	0.126773	3	15.8495	0.0960544	3	26.0622	0.105872	3	19.1272	0.0890258	3	46.9037	0	310.623	3.633e-08	74.68	1.89948e-06	3	2251	0.0682704	47.8451	0
High	yQtQPVTLGEVEQVQNESGk	4	4	1	A0A1D5PQ58	N-Term(TMT10); T3(Phospho); K20(TMT10)	0	0.990158	Y(1): 1.0; T(3): 99.0; T(7): 0.0; S(18): 0.0	0.0977097	4	1.58357	0.0892416	4	5.95246	0.119379	4	3.4518	0.102795	4	1.86746	0.116871	4	2.00376	0.117328	4	1.93271	0.115339	4	4.79778	0.118687	4	4.27139	0.119481	4	2.0477	0	589.419	9.493e-13	74.65	3.93326e-06	3	2772.39	1.04593	69.4554	0
High	aAFDQDsDVEIFQSGFASETAPkPR	8	4	1	A0A3Q3B2I8	N-Term(TMT10); S7(Phospho); K23(TMT10)	0	1	S(7): 100.0; S(14): 0.0; S(18): 0.0; T(20): 0.0	0.0934194	8	5.43827	0.0874333	8	11.9256	0.114421	8	3.14694	0.102861	8	5.85534	0.12234	8	5.97985	0.118847	8	6.72683	0.114297	8	7.82281	0.123493	8	3.23326	0.12583	8	7.29818	0	532.948	3.621e-12	74.65	4.62737e-06	3	3251.57	2.07135	92.4733	0
High	tVITFssDEENssENELLAELR	2	1	1	A0A1D5P4P8	N-Term(TMT10); S6(Phospho); S7(Phospho); S12(Phospho); S13(Phospho)	0	0.999242	T(1): 0.0; T(4): 0.1; S(6): 99.9; S(7): 100.0; S(12): 100.0; S(13): 100.0	0.0965902	2	6.52911	0.0893727	2	3.8201	0.102987	2	3.24081	0.102606	2	4.36654	0.123836	2	2.56863	0.116987	2	4.30011	0.119313	2	2.62605	0.122792	2	1.31939	0.125185	2	4.0815	0	444.502	8.881e-08	74.64	1.50478e-06	3	3032.21	2.17819	96.6244	0
High	eGDTIQPLTSItPPLTGQLk	5	2	1	A0A1D5P3K1	N-Term(TMT10); T12(Phospho); K20(TMT10)	0	1	T(4): 0.0; T(9): 0.0; S(10): 0.0; T(12): 100.0; T(16): 0.0	0.102931	3	0.290905	0.0818108	3	3.83639	0.119984	3	7.10738	0.108685	3	0.598325	0.127906	3	4.99797	0.118358	3	0.755097	0.109205	3	3.09384	0.113791	3	1.06029	0.115948	3	3.75738	0	470.602	5.766e-10	74.58	2.74316e-06	3	2647.44	1.03859	86.2506	0
High	rQEDEEsVEDVDDDEFER	3	3	1	A0A1D5PEJ1	N-Term(TMT10); S7(Phospho)	0	1	S(7): 100.0	0.0850156	3	1.53901	0.0862865	3	1.27958	0.117353	3	9.99108	0.0955775	3	4.82195	0.115789	3	0.369573	0.114181	3	3.56053	0.120061	3	2.36393	0.134442	3	3.78153	0.131208	3	2.95984	0	572.816	7.607e-11	74.54	1.48886e-06	2	2550.04	1.19901	42.6498	1
High	hDDGtQsDSENAGAHR	3	6	2	Q5ZJQ9;E1C1J1	N-Term(TMT10); T5(Phospho); S7(Phospho)	0	1	T(5): 100.0; S(7): 100.0; S(9): 0.0																												0	500.44	3.184e-08	74.49	4.62321e-07	3	2085.79	0.33806	7.96181	0
High	lAELDNSAFLDEDsNQPmPLDR	1	1	1	F1P3V9	N-Term(TMT10); S14(Phospho); M18(Oxidation)	0	1	S(7): 0.0; S(14): 100.0	0.0990673	1		0.0938745	1		0.107304	1		0.100039	1		0.133421	1		0.122397	1		0.106348	1		0.110497	1		0.127052	1		0	429.608	2.305e-12	74.49	2.85928e-06	3	2815.27	1.82366	80.4513	0
High	lQLDsDEGDENEDSSLVmk	2	2	1	F1NV65	N-Term(TMT10); S5(Phospho); M18(Oxidation); K19(TMT10)	0	1	S(5): 100.0; S(14): 0.0; S(15): 0.0	0.0991365	2	1.92763	0.0860696	2	5.6312	0.112578	2	2.99508	0.102695	2	6.90552	0.122446	2	5.17477	0.115771	2	5.33189	0.11803	2	7.7693	0.123812	2	2.08843	0.118796	2	7.1969	0	490.256	4.516e-09	74.43	2.87021e-06	3	2678.22	1.02967	65.68	0
High	sENcEEDEAEVsETDVVPQNTVGSLTSWR	2	4	2	F1NW64;Q5ZIC6	N-Term(TMT10); C4(Carbamidomethyl); S12(Phospho)	0	1	S(1): 0.0; S(12): 100.0; T(14): 0.0; T(21): 0.0; S(24): 0.0; T(26): 0.0; S(27): 0.0																												0	534.496	5.245e-15	74.41	3.28736e-06	3	3576.56	2.19975	76.8553	0
High	eISVVSNSTSTSAsPSTLSGk	2	3	1	A0A1L1RY50	N-Term(TMT10); S14(Phospho); K21(TMT10)	0	1	S(3): 0.0; S(6): 0.0; S(8): 0.0; T(9): 0.0; S(10): 0.0; T(11): 0.0; S(12): 0.0; S(14): 100.0; S(16): 0.0; T(17): 0.0; S(19): 0.0	0.089367	2	14.4593	0.0862927	2	6.14416	0.124336	2	3.21808	0.0971283	2	5.90985	0.128209	2	3.65511	0.130308	2	3.24938	0.111986	2	7.86905	0.113399	2	9.59628	0.117339	2	14.6806	0	379.598	1.42e-11	74.41	4.24368e-06	3	2577.31	2.19043	60.7973	0
High	tYANAEQSmESSDASsPSGk	3	3	1	F1P204	N-Term(TMT10); M9(Oxidation); S16(Phospho); K20(TMT10)	0	0.999483	T(1): 0.0; Y(2): 0.0; S(8): 0.0; S(11): 0.0; S(12): 0.0; S(15): 0.1; S(16): 99.9; S(18): 0.0	0.0886265	2	1.06303	0.0841561	2	8.12108	0.116667	2	4.60551	0.104799	2	5.18871	0.119752	2	3.84634	0.125208	2	4.95231	0.116178	2	8.26508	0.119046	2	0.871432	0.125009	2	2.46932	0	360.693	5.073e-12	74.39	2.25627e-06	3	2601.14	0.467418	34.1388	0
High	dDLEVAVADMDIDsDVEVSQR	6	2	1	Q5F3D1	N-Term(TMT10); S14(Phospho)	0	1	S(14): 100.0; S(19): 0.0	0.0946338	6	5.63023	0.089005	6	2.39548	0.118893	6	11.0534	0.102944	6	10.3092	0.126844	6	7.30444	0.12193	6	3.62174	0.108771	6	2.23737	0.116922	6	5.70956	0.122627	6	13.5285	0	537.782	6.549e-12	74.38	2.27059e-06	3	2630.17	-2.56586	82.5422	0
High	gFSVVADtPELQR	3	1	1	D2Z1L9	N-Term(TMT10); T8(Phospho)	0	1	S(3): 0.0; T(8): 100.0	0.0957097	3	10.9975	0.0882273	3	4.68829	0.136255	3	4.48487	0.0997768	3	3.96185	0.142236	3	7.17362	0.132614	3	8.11602	0.102844	3	0.456357	0.100724	3	3.71859	0.100953	3	2.90553	0	395.621	7.15e-08	74.34	2.16828e-06	3	1727.86	1.18326	61.1437	0
High	sPISHEGSISSSAMSPSFSPSLsPLAAR	2	1	1	E1C566	N-Term(TMT10); S1(Phospho); S23(Phospho)	0	0.000226714	S(1): 50.0; S(4): 50.0; S(8): 0.0; S(10): 0.0; S(11): 0.0; S(12): 0.0; S(15): 0.0; S(17): 0.0; S(19): 0.0; S(21): 100.0; S(23): 0.0	0.0899713	2	5.01856	0.0764026	2	0.0515362	0.0982946	2	1.75117	0.0949828	2	1.26205	0.112173	2	4.61332	0.108718	2	3.71252	0.119905	2	3.65852	0.123054	2	3.96849	0.176183	2	4.60714	0	577.149	8.548e-14	74.34	3.71626e-06	3	3176.46	-0.541999	78.4163	0
High	aNsEPVTPsEDDIAEAER	1	3	1	A0A1D5PBJ5	N-Term(TMT10); S3(Phospho); S9(Phospho)	0	0.0183066	S(3): 100.0; T(7): 98.2; S(9): 1.8	0.0867143	1		0.0616288	1		0.0955878	1		0.0788913	1		0.102306	1		0.116498	1		0.143535	1		0.156075	1		0.158764	1		0	451.667	8.518e-10	74.32	1.41089e-06	2	2318.97	2.32604	48.2615	0
High	dSEGLSVPDEYEEDssDEEDIR	3	2	1	A0A3Q2U1Z0	N-Term(TMT10); S15(Phospho); S16(Phospho)	0	1	S(2): 0.0; S(6): 0.0; Y(11): 0.0; S(15): 100.0; S(16): 100.0	0.104306	3	0.273491	0.0909888	3	0.465408	0.122984	3	4.65649	0.116106	3	2.61244	0.124177	3	0.188233	0.114984	3	7.90014	0.109586	3	1.91676	0.119153	3	6.4931	0.117302	3	6.00788	0	495.751	2.935e-09	74.31	8.97047e-07	3	2904.11	1.43105	60.2593	0
High	aSSLAPAAQDGPSNFsFk	2	4	1	A0A3Q2U8L2	N-Term(TMT10); S16(Phospho); K18(TMT10)	0	0.999998	S(2): 0.0; S(3): 0.0; S(13): 0.0; S(16): 100.0	0.0934272	2	5.01606	0.0890647	2	2.26496	0.133831	2	0.903014	0.101237	2	3.99556	0.140476	2	8.67296	0.141516	2	4.92298	0.0998597	2	14.5244	0.0991415	2	0.178306	0.100526	2	3.39073	0	511.888	1.01e-11	74.26	3.22477e-06	3	2333.16	1.83412	68.8607	0
High	rHDsPDLsPQEQQTTPDLSLQR	4	2	1	F1NPB3	N-Term(TMT10); S4(Phospho); S8(Phospho)	0	1	S(4): 100.0; S(8): 100.0; T(14): 0.0; T(15): 0.0; S(19): 0.0	0.0896192	3	13.8333	0.0833442	3	0.308587	0.112881	3	9.32905	0.101759	3	3.24529	0.119327	3	3.78335	0.119951	3	0.696905	0.11976	3	1.80737	0.129709	3	7.44102	0.121624	3	14.0058	0	449.572	1.096e-10	74.21	3.40815e-06	3	2937.34	1.7449	49.2555	1
High	aPSAAAQTsPAAHVANAsPGVTAVSPAPIGVTEASPSADGAR	10	1	1	O57580	N-Term(TMT10); S9(Phospho); S18(Phospho)	0	0.0323269	S(3): 0.1; T(8): 96.7; S(9): 3.2; S(18): 100.0; T(22): 0.0; S(25): 0.0; T(32): 0.0; S(35): 0.0; S(37): 0.0	0.0861913	7	8.70317	0.079352	7	13.8792	0.109655	7	8.62054	0.0947339	7	12.299	0.118691	7	3.30015	0.11093	7	5.53866	0.122829	7	7.71246	0.124974	7	5.89206	0.14926	7	15.9083	0	498.698	1.442e-15	74.2	5.87773e-06	4	4199.01	1.86866	65.3781	0
High	tPEELDDsDFETEDFDVRsR	3	1	1	E1C7M7	N-Term(TMT10); S8(Phospho); S19(Phospho)	0	1	T(1): 0.0; S(8): 100.0; T(12): 0.0; S(19): 100.0	0.0987593	3	2.06129	0.0916085	3	9.82999	0.115116	3	0.513903	0.106813	3	2.62388	0.128237	3	0.978188	0.119491	3	3.33178	0.111238	3	6.3001	0.117929	3	0.579545	0.112065	3	3.16469	0	596.967	2.307e-09	74.18	1.24514e-06	3	2791.12	0.94149	66.7805	1
High	iPELALQASDsPVAk	3	1	1	E1BYS6	N-Term(TMT10); S11(Phospho); K15(TMT10)	0	1	S(9): 0.0; S(11): 100.0	0.0772374	3	15.6408	0.0705824	3	10.5054	0.11835	3	0.198726	0.088155	3	4.35977	0.118895	3	5.65803	0.108946	3	3.0861	0.127248	3	5.87684	0.142355	3	0.490964	0.144977	3	1.72489	0	462.611	1.162e-09	74.18	2.64687e-06	3	2077.14	0.769981	79.8875	0
High	lILSASDsAILEEAGGTGSGAAEEGEVR	1	2	1	F1P1I4	N-Term(TMT10); S8(Phospho)	0	0.999378	S(4): 0.0; S(6): 0.1; S(8): 99.9; T(17): 0.0; S(19): 0.0	0.0911508	1		0.0972285	1		0.114662	1		0.0955445	1		0.121942	1		0.118201	1		0.116901	1		0.115607	1		0.128763	1		0	344.166	1.08e-11	74.16	4.36851e-06	3	2998.41	-10.917	90.5445	0
High	lPSDEDEsGTEESDNTPLLk	2	3	1	E1BYB2	N-Term(TMT10); S8(Phospho); K20(TMT10)	0	0.999997	S(3): 0.0; S(8): 100.0; T(10): 0.0; S(13): 0.0; T(16): 0.0	0.096814	2	2.26746	0.0932903	2	4.06298	0.116908	2	2.98883	0.102256	2	2.2849	0.117711	2	2.48469	0.121166	2	3.89103	0.1124	2	0.730068	0.122309	2	2.73228	0.116982	2	0.323651	0	444.233	2.976e-08	74.1	3.58505e-06	3	2714.27	0.83727	68.0954	0
High	vLFQSPDTANSsSNQDALSSSSSLk	4	1	1	R4GI67	N-Term(TMT10); S12(Phospho); K25(TMT10)	0	0.963069	S(5): 0.0; T(8): 0.0; S(11): 1.8; S(12): 96.3; S(13): 1.8; S(19): 0.0; S(20): 0.0; S(21): 0.0; S(22): 0.0; S(23): 0.0	0.0984709	2	1.11653	0.0841937	2	4.07844	0.125863	2	1.00318	0.10323	2	2.57681	0.13158	2	4.99348	0.133515	2	5.78991	0.0973708	2	2.83338	0.106785	2	7.94866	0.118426	2	7.82788	0	360.118	1.208e-09	74.1	4.95449e-06	3	3108.51	-0.996916	76.2162	0
High	dTGGDsGEDSEGASQPk	2	2	1	A0A1D5PNN0	N-Term(TMT10); S6(Phospho); K17(TMT10)	0	0.999997	T(2): 0.0; S(6): 100.0; S(10): 0.0; S(14): 0.0	0.0797021	2	3.34906	0.0845643	2	3.71183	0.116404	2	0.02483	0.091739	2	4.01574	0.11657	2	0.732197	0.117902	2	2.61743	0.123347	2	4.57246	0.12816	2	2.00773	0.14128	2	7.08233	0	487.12	1.598e-10	74.09	1.74304e-06	3	2174.95	0.456162	25.3609	0
High	eVGHTQGPLDGSLyAk	3	3	1	A0A1L1RTN0	N-Term(TMT10); Y14(Phospho); K16(TMT10)	0	0.999685	T(5): 0.0; S(12): 0.0; Y(14): 100.0	0.0856971	3	6.06944	0.0809872	3	0.729346	0.12165	3	5.18201	0.0976404	3	7.02725	0.117291	3	3.96425	0.119653	3	5.43197	0.116933	3	5.2712	0.127706	3	0.0631679	0.1254	3	6.05973	0	351.251	4.771e-11	74.07	3.4297e-06	3	2210.13	1.19355	53.244	0
High	tLsPPDNGILFEGLSSQPVR	5	1	1	F1NAF2	N-Term(TMT10); S3(Phospho)	0	0.999877	T(1): 0.0; S(3): 100.0; S(15): 0.0; S(16): 0.0	0.0971823	3	13.7874	0.0929631	3	0.450753	0.122	3	4.30784	0.105896	3	2.21547	0.13329	3	11.3415	0.114366	3	2.15285	0.104279	3	5.07386	0.112645	3	5.51103	0.110235	3	11.8972	0	600.513	1.308e-09	74.07	3.90958e-06	3	2436.24	0.992095	89.6213	0
High	gYYSPYNVSGAGsAAGSR	3	1	1	A0A3Q2U2F9	N-Term(TMT10); S13(Phospho)	0	1	Y(2): 0.0; Y(3): 0.0; S(4): 0.0; Y(6): 0.0; S(9): 0.0; S(13): 100.0; S(17): 0.0	0.0835841	3	1.40844	0.0730043	3	0.744869	0.112664	3	2.80037	0.0919988	3	7.80802	0.114384	3	2.27282	0.115931	3	11.1808	0.129527	3	5.72877	0.139245	3	3.83766	0.141403	3	7.29572	0	472.034	5.638e-09	74.06	1.97304e-06	2	2072.93	0.998972	49.4495	0
High	kEsETALEETLAAAVk	3	1	1	A0A1D5PNA1	N-Term(TMT10); K1(TMT10); S3(Phospho); K16(TMT10)	0	0.999899	S(3): 100.0; T(5): 0.0; T(10): 0.0	0.0916089	2	1.23762	0.0880933	2	7.92605	0.117361	2	1.4923	0.101694	2	1.88204	0.129662	2	14.2664	0.12308	2	0.967972	0.110986	2	9.12176	0.124632	2	1.27296	0.111839	2	5.9572	0	526.337	1.838e-11	74.05	2.97917e-06	3	2457.35	1.31599	104.998	1
High	lESLYsDEEDEGDTVPENIQmTWTk	9	4	1	A0A3Q2U809	N-Term(TMT10); S6(Phospho); M21(Oxidation); K25(TMT10)	0	0.987673	S(3): 0.0; Y(5): 1.2; S(6): 98.8; T(14): 0.0; T(22): 0.0; T(24): 0.0	0.110664	7	10.288	0.101739	7	7.72197	0.116204	7	9.71688	0.113493	7	8.87456	0.127884	7	7.71312	0.123989	7	10.0528	0.0986006	7	12.5756	0.102539	7	15.6785	0.0989705	7	20.2265	0	573.825	7.114e-11	74.04	4.56387e-06	3	3483.58	1.05876	88.5369	0
High	aQsPSDVSTYIYDPETGNYYDPIAGTYYDPR	3	6	2	A0A3Q2UL92;A0A3Q2U5X7	N-Term(TMT10); S3(Phospho)	0.0133	0.987556	S(3): 98.8; S(5): 1.2; S(8): 0.0; T(9): 0.0; Y(10): 0.0; Y(12): 0.0; T(16): 0.0; Y(19): 0.0; Y(20): 0.0; T(26): 0.0; Y(27): 0.0; Y(28): 0.0																												0	738.702	3.471e-14	73.97	4.07481e-06	3	3827.69	1.25905	87.3456	0
High	ePASSSQNsPEAR	1	2	1	F1NP36	N-Term(TMT10); S9(Phospho)	0	1	S(4): 0.0; S(5): 0.0; S(6): 0.0; S(9): 100.0	0.0723911	1		0.0731797	1		0.10329	1		0.0804018	1		0.144768	1		0.137689	1		0.101617	1		0.126023	1		0.160641	1		0	387.123	3.19e-08	73.96	1.10894e-06	3	1668.74	-0.111103	15.4585	0
High	gIQLDVAELPsDEEGGTLIAR	3	1	1	E1BSQ5	N-Term(TMT10); S11(Phospho)	0	1	S(11): 100.0; T(17): 0.0	0.0900247	3	3.25036	0.0914174	3	3.47959	0.117804	3	11.6093	0.105339	3	7.40959	0.115253	3	1.29212	0.111481	3	2.61437	0.122213	3	2.93489	0.121709	3	4.31198	0.123752	3	6.79889	0	477.195	3.019e-12	73.9	3.79882e-06	2	2492.25	0.561404	83.8414	0
High	iSsPIGFGQGSQQLLGDPFPGVR	6	1	1	E1BTK8	N-Term(TMT10); S3(Phospho)	0	0.986943	S(2): 1.3; S(3): 98.7; S(11): 0.0	0.0943278	5	5.3991	0.0906051	5	3.39238	0.110904	5	8.76212	0.100041	5	5.60373	0.108425	5	13.686	0.108845	5	5.62488	0.125218	5	15.0755	0.128807	5	7.61069	0.129237	5	11.173	0	547.846	2.346e-11	73.88	4.44048e-06	3	2666.36	1.42556	98.0414	0
High	iIAINVEDPEAENYNDINDVR	4	1	1	F1NT28	N-Term(TMT10)	0			0.0926095	4	1.37542	0.0902763	4	3.40418	0.114798	4	10.1632	0.106073	4	4.8293	0.120897	4	5.26668	0.122588	4	2.90627	0.117178	4	5.27907	0.116475	4	8.23529	0.119301	4	4.37744	0		2.21e-10	73.84	4.29363e-06	3	2645.32	-3.64384	78.0144	0
High	sEVPQQITENPcsPQk	3	2	1	A0A1D5P894	N-Term(TMT10); C12(Carbamidomethyl); S13(Phospho); K16(TMT10)	0	1	S(1): 0.0; T(8): 0.0; S(13): 100.0	0.0934588	3	25.3217	0.100209	3	9.76846	0.122958	3	7.86113	0.106316	3	7.17571	0.139201	3	9.80645	0.126368	3	10.0999	0.0984051	3	2.54842	0.113352	3	18.2971	0.100312	3	17.3963	0	485.025	1.269e-10	73.83	3.50658e-06	3	2380.16	1.10778	50.3469	0
High	lTFScLGGSDNFk	4	8	1	Q90955	N-Term(TMT10); C5(Carbamidomethyl); K13(TMT10)	0			0.0884353	4	4.2399	0.0825416	4	13.1675	0.12192	4	4.52461	0.0955038	4	7.77727	0.125786	4	4.70972	0.119244	4	5.22833	0.120353	4	4.05493	0.128208	4	2.94201	0.125821	4	1.48227	0		2.783e-10	73.77	3.14819e-06	3	1904	0.707961	74.5432	0
High	sPsGGGVEAAVEDR	1	1	1	Q90576	N-Term(TMT10); S3(Phospho)	0	0.014465	S(1): 98.6; S(3): 1.4	0.0875208	1		0.0928088	1		0.122805	1		0.100573	1		0.133659	1		0.11621	1		0.108188	1		0.122815	1		0.11542	1		0	359.617	1.566e-07	73.72	1.52226e-06	3	1639.75	0.5366	43.0025	0
High	ePTPSIAsDIsLPIATQELR	11	3	1	F1NW17	N-Term(TMT10); S8(Phospho); S11(Phospho)	0	1	T(3): 0.0; S(5): 0.0; S(8): 100.0; S(11): 100.0; T(16): 0.0	0.0941595	11	5.56947	0.0827591	11	10.4443	0.120435	11	6.05157	0.102953	11	13.6542	0.119939	11	7.17824	0.116807	11	6.69244	0.115237	11	3.16367	0.118458	11	5.75619	0.123472	11	6.18096	0	484.533	1.427e-09	73.68	4.16978e-06	3	2527.23	1.18859	91.491	0
High	gFINDDDDEEEEEEEEAsDsGDsEDDVGHkk	1	1	1	E1C1S5	N-Term(TMT10); S18(Phospho); S20(Phospho); S23(Phospho); K30(TMT10); K31(TMT10)	0	1	S(18): 100.0; S(20): 100.0; S(23): 100.0	0.0958066	1		0.0966448	1		0.102385	1		0.11702	1		0.109434	1		0.118647	1		0.109584	1		0.121775	1		0.128705	1		0	345.835	2.636e-12	73.68	2.3613e-06	4	4397.71	-1.65495	56.4309	1
High	nADIPVEsDtDDDGAPR	3	1	1	E1BTL9	N-Term(TMT10); S8(Phospho); T10(Phospho)	0	1	S(8): 100.0; T(10): 100.0	0.0810214	3	0.282961	0.0788304	3	3.67434	0.102286	3	5.83292	0.0866828	3	4.48196	0.110234	3	3.97702	0.10502	3	5.37392	0.13715	3	0.879782	0.146443	3	6.89831	0.151295	3	0.164001	0	601.817	3.696e-08	73.67	8.33301e-07	2	2175.87	0.527175	44.5999	0
High	dEFLDLAEsPNAsDTEcGDEIPVk	2	1	1	A0A1D5PTA4	N-Term(TMT10); S9(Phospho); S13(Phospho); C17(Carbamidomethyl); K24(TMT10)	0	1	S(9): 100.0; S(13): 100.0; T(15): 0.0	0.101439	2	8.57611	0.0934373	2	2.92478	0.114007	2	0.890278	0.110842	2	0.935999	0.116663	2	1.88956	0.117828	2	3.09055	0.11205	2	7.17026	0.115727	2	4.69425	0.117568	2	2.9356	0	545.05	4.767e-10	73.67	3.78207e-06	3	3269.43	2.75764	88.6147	0
High	qAIEEEGGDPDNIEITVSADtPTk	4	1	1	A0A3Q3AT23	N-Term(TMT10); T21(Phospho); K24(TMT10)	0	0.999787	T(16): 0.0; S(18): 0.0; T(21): 100.0; T(23): 0.0	0.0910597	3	11.339	0.092915	3	11.0107	0.110287	3	2.29558	0.103378	3	4.88613	0.125368	3	3.63559	0.129233	3	10.7642	0.111845	3	1.68435	0.117508	3	2.11644	0.11788	3	10.7929	0	485.358	1.747e-10	73.65	5.23217e-06	4	3067.48	1.44755	67.3471	0
High	aDPGEDDLGGTVDVVEsEPENDHAVGLLDQNSSIR	2	1	1	F1NQX8	N-Term(TMT10); S17(Phospho)	0	1	T(11): 0.0; S(17): 100.0; S(32): 0.0; S(33): 0.0	0.0986783	2	3.78418	0.0913291	2	3.17632	0.106632	2	13.8825	0.117585	2	10.388	0.119121	2	6.95251	0.114881	2	5.29044	0.109351	2	7.11823	0.118147	2	6.0562	0.123025	2	2.58864	0	454.495	1.371e-15	73.65	5.96791e-06	4	3958.81	1.06279	72.9548	0
High	tEATQGLDYVPSAGTISPTssLEEDk	2	1	1	F1P3R3	N-Term(TMT10); S20(Phospho); S21(Phospho); K26(TMT10)	0	2.49545e-05	T(1): 0.0; T(4): 0.0; Y(9): 0.0; S(12): 0.0; T(15): 0.0; S(17): 100.0; T(19): 0.1; S(20): 2.8; S(21): 97.1	0.0918464	2	0.548813	0.0875017	2	6.1634	0.123922	2	1.07793	0.103646	2	6.00523	0.123365	2	3.72349	0.117379	2	8.81536	0.110283	2	4.87005	0.121693	2	8.66915	0.119522	2	7.80185	0	525.676	3.764e-10	73.64	5.02797e-06	3	3314.54	1.97523	73.2108	0
High	sTLLTPAMAsPGGPNAVR	3	2	1	A0A1D5P894	N-Term(TMT10); S10(Phospho)	0	1	S(1): 0.0; T(2): 0.0; T(5): 0.0; S(10): 100.0	0.0914497	3	10.0685	0.0889827	3	7.49595	0.130561	3	0.792649	0.10924	3	0.987026	0.139696	3	5.38887	0.131255	3	6.63402	0.103856	3	3.1619	0.105012	3	1.12186	0.102595	3	1.65013	0	476.054	6.604e-12	73.62	3.20886e-06	3	2049.05	2.59735	65.5237	0
High	rNsLTEEDGcQEFNTHSR	3	1	1	A0A1D5P2Q6	N-Term(TMT10); S3(Phospho); C10(Carbamidomethyl)	0	1	S(3): 100.0; T(5): 0.0; T(15): 0.0; S(17): 0.0	0.0928964	3	2.25593	0.0828502	3	4.36777	0.11005	3	3.33799	0.105668	3	2.71687	0.122193	3	1.1068	0.117549	3	6.39667	0.107375	3	0.502111	0.120708	3	2.03177	0.132747	3	8.29711	0	620.819	5.888e-13	73.6	1.92722e-06	3	2489.07	0.722373	33.95	1
High	fWLPSIGFSsSGDETSSDSk	7	2	1	A0A3Q2TW12	N-Term(TMT10); S10(Phospho); K20(TMT10)	0	1.56958e-05	S(5): 0.0; S(9): 0.0; S(10): 0.0; S(11): 100.0; T(15): 0.0; S(16): 0.0; S(17): 0.0; S(19): 0.0	0.100239	5	4.07204	0.0935019	5	13.2927	0.128751	5	0.756574	0.1094	5	10.6445	0.129754	5	7.58773	0.128012	5	8.12809	0.100801	5	8.07862	0.100412	5	17.1155	0.102957	5	10.7868	0	292.836	9.349e-10	73.6	4.2102e-06	3	2672.25	0.22271	109.13	0
High	aPGAAAAAAAAAGGEATAGLLGsPEMGMLk	2	1	1	P27921	N-Term(TMT10); S23(Phospho); K30(TMT10)	0	1	T(17): 0.0; S(23): 100.0	0.08517	2	17.5907	0.0894573	2	0.0716217	0.115349	2	3.95846	0.10455	2	0.503842	0.114468	2	3.86781	0.115705	2	10.785	0.118898	2	7.45461	0.130333	2	13.4906	0.124247	2	7.55206	0	629.137	1.665e-14	73.56	5.24921e-06	3	3121.59	1.3136	103.863	0
High	qSQIQVFEDGADtTSPETPESAALk	7	7	1	A0A1D5PEZ3	N-Term(TMT10); T13(Phospho); K25(TMT10)	0.0263	0.971967	S(2): 0.0; T(13): 97.2; T(14): 1.4; S(15): 1.4; T(18): 0.0; S(21): 0.0	0.0915717	3	1.57908	0.0895007	3	0.31828	0.120069	3	3.17783	0.102961	3	7.67671	0.131338	3	0.0207732	0.123887	3	1.3754	0.111434	3	13.8608	0.10929	3	7.09543	0.122003	3	14.9019	0	420.438	6.342e-12	73.53	5.5562e-06	4	3187.55	1.0391	72.6946	0
High	rGsGDTSSLLDPDASLSELR	6	6	1	A0A1D5P1C0	N-Term(TMT10); S3(Phospho)	0	1	S(3): 100.0; T(6): 0.0; S(7): 0.0; S(8): 0.0; S(15): 0.0; S(17): 0.0	0.0894823	5	7.45656	0.0869911	5	8.59287	0.119784	5	3.94147	0.102922	5	3.72069	0.130789	5	8.40472	0.122611	5	6.05772	0.115322	5	11.2522	0.112035	5	7.39746	0.128008	5	15.4369	0	461.041	2.438e-12	73.5	3.65164e-06	3	2385.15	0.698924	71.3487	1
High	dSEEGTTGmVSSGDTQDsPHk	1	7	1	A0A3Q2UDY6	N-Term(TMT10); M9(Oxidation); S18(Phospho); K21(TMT10)	0	1	S(2): 0.0; T(6): 0.0; T(7): 0.0; S(11): 0.0; S(12): 0.0; T(15): 0.0; S(18): 100.0	0.0915493	1		0.0888468	1		0.120922	1		0.0912551	1		0.124818	1		0.123013	1		0.114868	1		0.125282	1		0.119446	1		0	529.67	2.216e-11	73.48	2.70145e-06	3	2719.18	0.103741	28.9571	0
High	tNLQPSGSAEsQDF	3	1	1	A0A1D5PQM4	N-Term(TMT10); S11(Phospho)	0	1	T(1): 0.0; S(6): 0.0; S(8): 0.0; S(11): 100.0	0.0870365	3	9.96732	0.0796118	3	3.47012	0.117075	3	8.09601	0.0978156	3	9.19928	0.126998	3	4.66263	0.122231	3	3.07671	0.111259	3	1.5763	0.127191	3	7.01667	0.125771	3	1.6407	0	226.736	2.566e-07	73.47	1.38082e-06	2	1789.79	0.673689	51.4386	0
High	skENLAQESSGQEQGVTSNTsDSESSSk	2	2	1	A0A3Q2UDS3	N-Term(TMT10); K2(TMT10); S21(Phospho); K28(TMT10)	0	0.999334	S(1): 0.0; S(9): 0.0; S(10): 0.0; T(17): 0.0; S(18): 0.0; T(20): 0.0; S(21): 99.9; S(23): 0.0; S(25): 0.0; S(26): 0.0; S(27): 0.0	0.0934475	1		0.0880235	1		0.120547	1		0.0942591	1		0.113206	1		0.131497	1		0.115771	1		0.124406	1		0.118843	1		0	527.472	4.408e-14	73.47	5.93934e-06	4	3668.75	2.2289	40.0535	1
High	dAGMPGLSQTGFLPSEMGIASPSTLsPTGVk	6	10	1	A0A1D5P7W4	N-Term(TMT10); S26(Phospho); K31(TMT10)	0	0.999984	S(8): 0.0; T(10): 0.0; S(15): 0.0; S(21): 0.0; S(23): 0.0; T(24): 0.0; S(26): 100.0; T(28): 0.0	0.0856443	5	6.26232	0.0823877	5	11.7806	0.11502	5	10.0508	0.0960653	5	4.15142	0.114145	5	3.71091	0.111898	5	2.83774	0.129833	5	6.25696	0.141369	5	2.5599	0.129084	5	3.93393	0	444.602	6.815e-12	73.45	7.18225e-06	4	3571.79	1.64275	105.681	0
High	iEIIQPLLDmAAGTSTAAPMTENATNNEGsPPPPAk	7	3	1	A0A1D5PJP4	N-Term(TMT10); M10(Oxidation); S30(Phospho); K36(TMT10)	0	1	T(14): 0.0; S(15): 0.0; T(16): 0.0; T(21): 0.0; T(25): 0.0; S(30): 100.0	0.0961606	7	13.0013	0.084524	7	13.1394	0.121285	7	11.2239	0.110451	7	4.42367	0.114026	7	13.7648	0.121972	7	3.94092	0.10846	7	4.5865	0.112352	7	11.2316	0.114436	7	10.2516	0	574.228	1.832e-12	73.37	5.46785e-06	4	4202.09	1.80437	109.65	0
High	msPGLWDNScPDDDYGLVANk	3	3	1	A0A1D5PUU6	N-Term(TMT10); S2(Phospho); C10(Carbamidomethyl); K21(TMT10)	0	1	S(2): 100.0; S(9): 0.0; Y(15): 0.0	0.0993397	3	1.63162	0.0875337	3	2.54927	0.111801	3	0.00167799	0.110356	3	1.03068	0.120852	3	1.30383	0.123547	3	1.53103	0.111158	3	8.15012	0.127269	3	1.21882	0.118044	3	2.19339	0	487.485	2.178e-10	73.36	3.60289e-06	3	2892.3	1.24466	85.4634	0
High	tDDINSGYMtDGGLNLYTR	3	9	1	A0A3Q2UHL1	N-Term(TMT10); T10(Phospho)	0	0.99979	T(1): 0.0; S(6): 0.0; Y(8): 0.0; T(10): 100.0; Y(17): 0.0; T(18): 0.0	0.0893016	3	5.23946	0.0820781	3	2.22774	0.111129	3	0.804351	0.0979164	3	2.83774	0.105768	3	1.61321	0.115629	3	3.39281	0.124529	3	3.23987	0.133307	3	2.18148	0.133996	3	2.35624	0	515.471	7.665e-11	73.34	2.8363e-06	2	2415.08	1.11769	69.1231	0
High	sTNEENGEVsEADQPQNk	3	2	1	F1P4D7	N-Term(TMT10); S10(Phospho); K18(TMT10)	0	1	S(1): 0.0; T(2): 0.0; S(10): 100.0	0.0790213	3	4.82802	0.070865	3	3.85196	0.112246	3	0.939954	0.0851951	3	8.44452	0.116294	3	0.239896	0.113109	3	2.43544	0.129785	3	0.742623	0.145517	3	8.78587	0.153894	3	0.454066	0	394.596	7.196e-10	73.33	3.6627e-06	3	2514.14	0.743972	32.8381	0
High	dVAtSPISSPSENSTAAPDMLIR	6	1	1	E1C3P6	N-Term(TMT10); T4(Phospho)	0	0.5	T(4): 50.0; S(5): 50.0; S(8): 0.0; S(9): 0.0; S(11): 0.0; S(14): 0.0; T(15): 0.0	0.0839897	3	1.68706	0.0875184	3	9.99551	0.1133	3	0.812318	0.0921159	3	0.565039	0.124439	3	4.81877	0.120912	3	0.124374	0.115447	3	2.04101	0.128496	3	5.96132	0.124656	3	2.27697	0	302.047	2.521e-11	73.31	5.77724e-06	3	2668.27	-0.870864	69.4393	0
High	kVsAAGcSPcESsPASTPLGEQR	7	2	2	P18302;A0A1D5PTK7	K1(TMT10); N-Term(TMT10); S3(Phospho); C7(Carbamidomethyl); C10(Carbamidomethyl); S13(Phospho)	0	0.978666	S(3): 100.0; S(8): 0.0; S(12): 2.1; S(13): 97.9; S(16): 0.0; T(17): 0.0																												0	507.293	9.681e-14	73.27	3.84553e-06	3	2994.35	-0.012796	47.6974	1
High	sAGNLVSSNSGsMPNLAAR	4	1	1	A0A1D5PTQ1	N-Term(TMT10); S12(Phospho)	0.0135	0.999995	S(1): 0.0; S(7): 0.0; S(8): 0.0; S(10): 0.0; S(12): 100.0	0.088173	3	7.62456	0.0815525	3	11.3786	0.119064	3	6.9263	0.0972483	3	0.231069	0.12339	3	3.83916	0.122179	3	1.01813	0.119051	3	0.35155	0.12428	3	2.02665	0.124405	3	2.59502	0	496.097	5.02e-11	73.25	3.6267e-06	2	2142.02	0.908794	55.7578	0
High	aEDEEcENDGLGGNPISSYGtPPDsPGNLLNYPR	2	1	1	A0A1D5PV96	N-Term(TMT10); C6(Carbamidomethyl); T21(Phospho); S25(Phospho)	0	0.99996	S(17): 0.0; S(18): 0.0; Y(19): 0.0; T(21): 100.0; S(25): 100.0; Y(32): 0.0	0.0979346	2	5.31131	0.09869	2	5.45633	0.125309	2	3.04478	0.101639	2	9.1428	0.114353	2	8.68098	0.117498	2	3.73278	0.113384	2	3.15785	0.119772	2	12.2094	0.110234	2	8.40994	0	483.43	1.334e-12	73.25	4.04308e-06	4	4023.68	-0.874562	81.3357	0
High	lYQGAGGAGAGGsGGPTIEEVD	2	8	1	P08106	N-Term(TMT10); S13(Phospho)	0	1	Y(2): 0.0; S(13): 100.0; T(17): 0.0	0.0948821	2	9.62598	0.0894431	2	5.55888	0.126691	2	3.75343	0.102243	2	9.69618	0.132188	2	0.0679239	0.122728	2	7.46866	0.109209	2	8.7738	0.109421	2	1.86237	0.112188	2	7.19568	0	305.642	1.694e-09	73.23	3.24179e-06	3	2272.04	1.57792	63.1411	0
High	vTFLIGDSMsPDSDIELR	2	5	1	A0A1D5PLH0	N-Term(TMT10); S10(Phospho)	0	1	T(2): 0.0; S(8): 0.0; S(10): 100.0; S(13): 0.0	0.0898997	2	5.50896	0.0876633	2	5.55495	0.112318	2	6.33799	0.0980174	2	9.06373	0.125234	2	4.54637	0.121722	2	5.66846	0.119482	2	2.61262	0.124638	2	11.1081	0.119757	2	11.2709	0	448.079	4.495e-10	73.2	4.5087e-06	3	2304.11	0.927721	96.4783	0
High	lAQDIQLNQNGGNPStPStPcDGAHQADLk	15	1	1	A0A3Q2TX61	N-Term(TMT10); T16(Phospho); T19(Phospho); C21(Carbamidomethyl); K30(TMT10)	0	0.959973	S(15): 2.0; T(16): 98.0; S(18): 2.0; T(19): 98.0	0.0931027	4	6.09052	0.0823655	4	3.50978	0.111216	4	7.88392	0.102823	4	9.69238	0.119013	4	12.1558	0.117625	4	1.93864	0.114581	4	2.8421	0.126212	4	6.54322	0.130384	4	7.67334	0	535.48	4.542e-14	73.19	6.00386e-06	4	3765.72	-3.27442	63.564	0
High	eTVVEVPQVTWEDIGGLEDVk	2	6	1	A0A1D5P448	N-Term(TMT10); K21(TMT10)	0			0.0983137	2	4.86992	0.089428	2	14.399	0.117354	2	2.22375	0.105391	2	1.58371	0.130049	2	0.00896574	0.110834	2	0.559555	0.103617	2	11.3057	0.115849	2	3.07729	0.128349	2	0.19671	0		3.547e-09	73.16	4.15189e-06	3	2800.52	5.22529	106.795	0
High	gSMADYGNLMESQDLISPTTsPPAHQR	1	2	1	A0A3Q2UAH8	N-Term(TMT10); S21(Phospho)	0	0.0238414	S(2): 0.0; Y(6): 0.0; S(12): 0.0; S(17): 0.0; T(19): 95.2; T(20): 2.4; S(21): 2.4	0.0961822	1		0.100378	1		0.104705	1		0.114833	1		0.126402	1		0.113053	1		0.105983	1		0.118621	1		0.119843	1		0	400.052	1.76e-12	73.15	4.75941e-06	3	3212.46	0.296936	72.8497	0
High	qGtPEASGQDENGTPDAFSQLLTcPYcDR	2	4	1	A0A2D3HKK9	N-Term(TMT10); T3(Phospho); C24(Carbamidomethyl); C27(Carbamidomethyl)	0	1	T(3): 100.0; S(7): 0.0; T(14): 0.0; S(19): 0.0; T(23): 0.0; Y(26): 0.0	0.100362	2	7.18644	0.0889372	2	4.49837	0.105969	2	6.65311	0.121625	2	6.67476	0.112339	2	6.58524	0.115624	2	2.10287	0.118119	2	3.98363	0.116994	2	4.66767	0.119373	2	4.13638	0	494.261	2.548e-14	73.15	3.68697e-06	3	3523.5	0.609345	81.6004	0
High	iEGVQPSQGsPVHSENVAIFGR	3	2	1	A0A1D5PV38	N-Term(TMT10); S10(Phospho)	0	1	S(7): 0.0; S(10): 100.0; S(14): 0.0	0.0891153	2	0.262255	0.0806264	2	5.02709	0.118476	2	5.35899	0.0983026	2	3.5579	0.126909	2	8.81921	0.122714	2	4.01555	0.109539	2	0.305823	0.125971	2	1.43497	0.127641	2	9.82919	0	462.217	1.52e-10	73.11	5.10886e-06	3	2617.3	1.07009	64.6471	0
High	sISLPVPVLVEDTSSSSEYGSVsPDTELk	2	2	1	F1NYS9	N-Term(TMT10); S23(Phospho); K29(TMT10)	0	0.999992	S(1): 0.0; S(3): 0.0; T(13): 0.0; S(14): 0.0; S(15): 0.0; S(16): 0.0; S(17): 0.0; Y(19): 0.0; S(21): 0.0; S(23): 100.0; T(26): 0.0	0.102372	2	1.92644	0.0914578	2	6.65394	0.118565	2	4.39447	0.111558	2	13.0671	0.125095	2	5.89067	0.124221	2	13.9942	0.108187	2	4.23343	0.111252	2	2.8082	0.105614	2	12.7005	0	410.84	8.248e-09	73.11	6.75562e-06	4	3560.78	-2.8695	104.658	0
High	tGIIGEEsSVGEALEk	5	2	1	A0A452J804	N-Term(TMT10); S8(Phospho); K16(TMT10)	0	0.985507	T(1): 0.0; S(8): 98.6; S(9): 1.4	0.0809083	4	10.2391	0.0778437	4	1.902	0.110588	4	6.55738	0.0932288	4	9.98808	0.114095	4	10.7041	0.109609	4	1.96887	0.130218	4	6.47272	0.141166	4	9.54909	0.143949	4	13.0646	0	319.602	1.042e-08	73.1	3.88884e-06	3	2157.11	0.585283	73.6269	0
High	gLLPEGAPVLDNTSGFsPLPk	5	5	1	A0A3Q2UJN6	N-Term(TMT10); S17(Phospho); K21(TMT10)	0	1	T(13): 0.0; S(14): 0.0; S(17): 100.0	0.0906334	5	1.94163	0.0843274	5	2.63197	0.120176	5	1.6238	0.10246	5	2.82896	0.119132	5	3.73611	0.12576	5	4.64566	0.115164	5	2.39905	0.122483	5	6.34296	0.124538	5	4.20757	0	530.563	1.493e-12	73.09	4.2979e-06	3	2647.42	1.47355	100.237	0
High	eMNGDsDLEPENEsEEE	3	2	1	A0A1D5P6N1	N-Term(TMT10); S6(Phospho); S14(Phospho)	0	1	S(6): 100.0; S(14): 100.0	0.102639	3	8.25398	0.0929559	3	7.36566	0.109772	3	3.55101	0.112048	3	5.36169	0.115599	3	2.03558	0.108593	3	0.195263	0.108919	3	0.0368581	0.119101	3	7.92732	0.120708	3	5.76297	0	488.058	2.605e-09	73.07	4.24129e-07	2	2341.82	1.97708	45.9412	0
High	sSsVGSSSSSYSASPAPPR	5	1	1	A0A3Q2U2F9	N-Term(TMT10); S3(Phospho)	0	0.999997	S(1): 0.0; S(2): 0.0; S(3): 100.0; S(6): 0.0; S(7): 0.0; S(8): 0.0; S(9): 0.0; S(10): 0.0; Y(11): 0.0; S(12): 0.0; S(14): 0.0	0.0760229	2	4.583	0.0669803	2	2.75186	0.110466	2	2.46979	0.0832623	2	6.23967	0.113497	2	6.14929	0.115483	2	0.339373	0.131985	2	6.29292	0.14193	2	1.76684	0.159957	2	3.82623	0	499.333	9.169e-12	73.02	2.71393e-06	2	2106.96	0.978723	34.3663	0
High	eLQPASELcSsDGAAGLVGsLR	2	3	1	E1C2U7	N-Term(TMT10); C9(Carbamidomethyl); S11(Phospho); S20(Phospho)	0	0.999354	S(6): 0.0; S(10): 0.1; S(11): 99.9; S(20): 100.0	0.0890442	2	1.90748	0.0786928	2	1.3526	0.126833	2	0.168909	0.106391	2	6.07571	0.119977	2	8.87812	0.11946	2	2.6078	0.112448	2	11.113	0.121986	2	5.47103	0.124433	2	1.41431	0	396.616	1.197e-12	73.02	3.42983e-06	3	2606.18	0.976304	75.0458	0
High	kPTsPTAGPPATTTPk	8	3	2	Q98906;A0A1D5NW88	N-Term(TMT10); K1(TMT10); S4(Phospho); K16(TMT10)	0	0.987482	T(3): 1.3; S(4): 98.7; T(6): 0.0; T(12): 0.0; T(13): 0.0; T(14): 0.0																												0	373.923	1.324e-08	72.98	3.40366e-06	3	2319.3	1.12407	44.9123	0
High	aGDDEWDsELEDDLLGEDLLAGk	2	1	1	A0A1D5PCJ6	N-Term(TMT10); S8(Phospho); K23(TMT10)	0	1	S(8): 100.0	0.0990634	2	15.1969	0.0848558	2	13.2034	0.117999	2	0.417072	0.107782	2	6.7235	0.116307	2	12.5873	0.114741	2	7.61072	0.12015	2	1.89337	0.125819	2	7.5284	0.110132	2	24.4022	0	512.488	2.415e-09	72.98	5.53095e-06	3	3043.41	2.24204	112.384	0
High	dDAsFEEEEEDDDDDMsEEEIAPIVPAk	4	1	1	A0A1D5PLH4	N-Term(TMT10); S4(Phospho); S17(Phospho); K28(TMT10)	0	1	S(4): 100.0; S(17): 100.0	0.114511	4	8.72166	0.109326	4	9.40903	0.106085	4	4.66244	0.131012	4	7.70191	0.101662	4	4.56053	0.108061	4	0.253507	0.105878	4	8.03406	0.114394	4	2.25347	0.108292	4	6.90352	0	559.791	1.638e-10	72.96	3.18164e-06	4	3787.54	4.64502	79.3425	0
High	lAAVDATVNQMLANR	3	2	1	Q5F472	N-Term(TMT10)	0			0.0847739	3	3.65034	0.0862147	3	9.96562	0.120439	3	3.18848	0.0925849	3	2.9977	0.124637	3	6.58801	0.122396	3	5.31472	0.1146	3	2.11379	0.107766	3	1.82817	0.122791	3	1.28409	0		1.133e-09	72.9	3.43617e-06	3	1815.99	-0.681062	108.571	0
High	lSVSSLLAAGAPMSSSAsVPNLSSR	2	1	1	E1C040	N-Term(TMT10); S18(Phospho)	0	0.0196469	S(2): 0.0; S(4): 0.0; S(5): 0.0; S(14): 0.0; S(15): 0.0; S(16): 98.0; S(18): 2.0; S(23): 0.0; S(24): 0.0	0.097156	2	0.658439	0.0872337	2	1.03523	0.115927	2	10.089	0.10506	2	10.2508	0.120265	2	8.41076	0.123418	2	3.76645	0.116361	2	4.368	0.122007	2	0.373384	0.111535	2	9.60726	0	498.591	3.392e-11	72.83	5.42303e-06	3	2698.37	2.29571	95.4637	0
High	qEsEEEEEEDDEEEDEEDDEsEDEAMDTTPAPVk	3	2	1	A0A1D5NZ30	N-Term(TMT10); S3(Phospho); S21(Phospho); K34(TMT10)	0	1	S(3): 100.0; S(21): 100.0; T(28): 0.0; T(29): 0.0	0.141877	2	3.13677	0.12926	2	1.07662	0.0893305	2	6.42578	0.14774	2	1.81212	0.0886049	2	3.49227	0.0940352	2	1.49153	0.0989507	2	0.184069	0.10443	2	10.5012	0.105293	2	4.94443	0	639.261	1.816e-12	72.77	2.21419e-06	4	4576.71	0.11147	55.0391	0
High	eAELNNAsPEEPLPSk	3	3	1	A0A3Q2U959	N-Term(TMT10); S8(Phospho); K16(TMT10)	0	1	S(8): 100.0; S(15): 0.0	0.0891404	3	0.907801	0.0876014	3	0.535877	0.121638	3	2.23039	0.101436	3	3.08365	0.130346	3	0.341875	0.123401	3	0.20981	0.109119	3	3.10112	0.115242	3	3.94664	0.114275	3	1.10624	0	380.911	5.382e-09	72.76	4.22671e-06	3	2263.13	1.56176	54.922	0
High	gYYsPYNVSGAGsAAGsR	15	1	1	A0A3Q2U2F9	N-Term(TMT10); S4(Phospho); S13(Phospho); S17(Phospho)	0	0.999993	Y(2): 0.0; Y(3): 0.0; S(4): 100.0; Y(6): 0.0; S(9): 0.0; S(13): 100.0; S(17): 100.0	0.0952742	13	6.30472	0.0923872	13	4.37194	0.12231	13	5.72189	0.108088	13	5.34857	0.124935	13	8.32412	0.124262	13	6.89422	0.107563	13	8.26332	0.11435	13	9.45009	0.111032	13	9.21565	0	651.596	3.691e-08	72.75	1.00868e-06	2	2232.86	1.23537	50.6663	0
High	vHDDSScIGTIsDDsDIVTLEAPk	2	2	1	A0A452J862	N-Term(TMT10); C7(Carbamidomethyl); S12(Phospho); S15(Phospho); K24(TMT10)	0.0267	0.999369	S(5): 0.0; S(6): 0.0; T(10): 0.1; S(12): 99.9; S(15): 100.0; T(19): 0.0	0.0943785	1		0.081926	1		0.118702	1		0.0986255	1		0.118888	1		0.123117	1		0.117754	1		0.111841	1		0.134768	1		0	432.413	6.593e-11	72.73	4.98935e-06	3	3192.45	1.08658	74.2767	0
High	gPGGLsPAPSTEGLAEEHR	1	2	1	A0A3Q2UHI9	N-Term(TMT10); S6(Phospho)	0	1	S(6): 100.0; S(10): 0.0; T(11): 0.0	0.0836043	1		0.0749416	1		0.120501	1		0.0904411	1		0.123013	1		0.105678	1		0.141424	1		0.13137	1		0.129028	1		0	353.961	5.173e-09	72.7	3.98746e-06	3	2171.03	0.727714	46.4626	0
High	sTGQINLSTSPINSGScLGYYNNTR	2	7	1	A0A3Q2U3J8	N-Term(TMT10); S1(Phospho); C17(Carbamidomethyl)	0	0.982769	S(1): 98.3; T(2): 1.7; S(8): 0.0; T(9): 0.0; S(10): 0.0; S(14): 0.0; S(16): 0.0; Y(20): 0.0; Y(21): 0.0; T(24): 0.0	0.0972433	1		0.097331	1		0.103793	1		0.115271	1		0.122126	1		0.109118	1		0.108466	1		0.121691	1		0.12496	1		0	432.12	1.481e-13	72.7	5.88318e-06	3	3013.39	-0.053494	69.8427	0
High	lPsIVVEPTEGDVESGELR	3	2	1	F1NGY2	N-Term(TMT10); S3(Phospho)	0	1	S(3): 100.0; T(9): 0.0; S(15): 0.0	0.0939608	3	2.16837	0.0779244	3	1.72257	0.107697	3	0.15691	0.0967345	3	3.41767	0.127286	3	0.185569	0.118988	3	0.861989	0.119742	3	17.0579	0.126758	3	5.51127	0.133409	3	8.58181	0	424.522	3.218e-12	72.67	5.26424e-06	3	2335.16	-0.32313	83.0182	0
High	vTEAEDDsDsDsDDDEDDVQVTIGDIk	2	3	1	A0A1D5PZ61	N-Term(TMT10); S8(Phospho); S10(Phospho); S12(Phospho); K27(TMT10)	0	1	T(2): 0.0; S(8): 100.0; S(10): 100.0; S(12): 100.0; T(22): 0.0	0.0932694	2	2.44078	0.0910194	2	2.68856	0.107679	2	4.16618	0.10507	2	7.38491	0.106537	2	7.86198	0.119559	2	3.26267	0.115796	2	2.27984	0.1263	2	0.501247	0.134377	2	0.747089	0	521.547	3.801e-09	72.67	2.70377e-06	3	3625.42	0.719418	78.6304	0
High	dDASFEEEEEDDDDDMsEEEIAPIVPAk	6	1	1	A0A1D5PLH4	N-Term(TMT10); S17(Phospho); K28(TMT10)	0	1	S(4): 0.0; S(17): 100.0	0.0982894	6	5.12905	0.0948938	6	6.12973	0.106944	6	1.80621	0.110358	6	4.73162	0.110089	6	2.45639	0.109505	6	4.49403	0.117449	6	1.93459	0.123357	6	4.04282	0.126941	6	2.53436	0	390.235	7.636e-13	72.67	4.41256e-06	4	3707.57	1.78804	78.1596	0
High	gEGDGSSDSSSPAGEGQESQPsPLALLAATcSR	2	2	1	A0A1D5PXV5	N-Term(TMT10); S22(Phospho); C31(Carbamidomethyl)	0	1	S(6): 0.0; S(7): 0.0; S(9): 0.0; S(10): 0.0; S(11): 0.0; S(19): 0.0; S(22): 100.0; T(30): 0.0; S(32): 0.0	0.0880468	2	7.01804	0.0804278	2	13.6504	0.108705	2	5.79274	0.108379	2	8.46708	0.11697	2	12.6111	0.123434	2	0.446382	0.122818	2	0.486904	0.121211	2	7.27765	0.128724	2	2.70978	0	372.483	3.797e-14	72.64	5.7799e-06	3	3514.55	1.02447	78.8788	0
High	kPQQDEEEVNIsQEssEEEQ	4	1	1	Q6W8X3	K1(TMT10); N-Term(TMT10); S12(Phospho); S15(Phospho); S16(Phospho)	0	1	S(12): 100.0; S(15): 100.0; S(16): 100.0	0.108748	4	6.54986	0.0971662	4	6.26375	0.123998	4	6.29385	0.109232	4	7.54381	0.117339	4	7.84272	0.116876	4	10.192	0.103334	4	13.9765	0.109074	4	8.03735	0.115393	4	6.01345	0	383.592	7.738e-09	72.63	2.34949e-06	3	3060.24	0.741182	43.9175	0
High	vQDPTSAASAPGAASAPTATSPSPAAPSQPSTSSSAAPDAGSGsR	4	2	1	A0A1D5P624	N-Term(TMT10); S44(Phospho)	0	0.5	T(5): 0.0; S(6): 0.0; S(9): 0.0; S(15): 0.0; T(18): 0.0; T(20): 0.0; S(21): 0.0; S(23): 0.0; S(28): 0.0; S(31): 0.0; T(32): 0.0; S(33): 0.0; S(34): 0.0; S(35): 0.0; S(42): 50.0; S(44): 50.0	0.0880977	3	6.90275	0.0811551	3	5.4462	0.119685	3	9.99713	0.11581	3	1.71775	0.108725	3	0.73521	0.125819	3	15.4362	0.112759	3	11.7572	0.126345	3	0.0745776	0.117952	3	1.79739	0	569.158	5.816e-14	72.5	8.67411e-06	4	4318.01	3.50025	49.9957	0
High	eLELmFGcPVEGDsPVTETSPR	10	2	1	A0A1L1RPJ2	N-Term(TMT10); M5(Oxidation); C8(Carbamidomethyl); S14(Phospho)	0	1	S(14): 100.0; T(17): 0.0; T(19): 0.0; S(20): 0.0	0.0931595	9	5.6002	0.0858891	9	5.16907	0.117088	9	6.34382	0.101159	9	7.64372	0.121978	9	4.97752	0.113572	9	4.7999	0.120555	9	4.63113	0.126084	9	5.09281	0.126228	9	6.19125	0	520.387	5.449e-12	72.48	4.37544e-06	3	2775.25	2.70054	76.9116	0
High	lADFGVAGQLTDtQIk	10	4	1	Q5ZMA7	N-Term(TMT10); T13(Phospho); K16(TMT10)	0	1	T(11): 0.0; T(13): 100.0	0.077917	10	18.03	0.0688809	10	18.6517	0.0951182	10	5.74717	0.078534	10	11.9729	0.110858	10	8.58327	0.103509	10	11.4747	0.149913	10	10.6084	0.16165	10	8.33893	0.162945	10	9.51579	0	513.173	2.02e-10	72.47	5.30283e-06	3	2215.18	1.263	85.3499	0
High	scHDLDLLGQNPGWGQTQPVETNIVck	9	1	1	F1P4F1	N-Term(TMT10); S1(Phospho); C2(Carbamidomethyl); C26(Carbamidomethyl); K27(TMT10)	0	1	S(1): 100.0; T(17): 0.0; T(22): 0.0	0.105888	9	6.09452	0.0971992	9	4.97683	0.119165	9	4.7468	0.11023	9	3.67754	0.130362	9	3.01331	0.129414	9	3.58354	0.0976958	9	7.12298	0.103564	9	3.71755	0.104496	9	6.80256	0	566.58	2.574e-10	72.38	7.31581e-06	4	3604.74	0.798483	95.2417	0
High	sTLEQVTESPsPVPtPSPTPLEDcNPR	1	1	1	A0A1D5PDV7	N-Term(TMT10); S11(Phospho); T15(Phospho); C24(Carbamidomethyl)	0	1.51933e-10	S(1): 0.0; T(2): 0.0; T(7): 0.0; S(9): 0.0; S(11): 100.0; T(15): 0.0; S(17): 100.0; T(19): 0.0	0.106001	1		0.0976429	1		0.124618	1		0.09974	1		0.11214	1		0.122504	1		0.108442	1		0.119453	1		0.109459	1		0	369.233	7.377e-12	72.35	6.67381e-06	3	3324.49	-0.638966	68.6061	0
High	sIQSDSDSSDsDsDSDRD	1	1	1	F1ND93	N-Term(TMT10); S11(Phospho); S13(Phospho)	0	0.0196117	S(1): 0.0; S(4): 0.0; S(6): 0.0; S(8): 0.0; S(9): 0.0; S(11): 99.9; S(13): 2.0; S(15): 98.0	0.0725476	1		0.0755566	1		0.110649	1		0.0734883	1		0.111843	1		0.118847	1		0.139164	1		0.147579	1		0.150326	1		0	429.54	3.366e-10	72.31	5.05241e-07	2	2306.81	2.41437	21.8078	1
High	aTcNVQNAssPETTSGSAGSVEk	3	2	1	A0A3Q2UBA0	N-Term(TMT10); C3(Carbamidomethyl); S9(Phospho); S10(Phospho); K23(TMT10)	0	1	T(2): 0.0; S(9): 100.0; S(10): 100.0; T(13): 0.0; T(14): 0.0; S(15): 0.0; S(17): 0.0; S(20): 0.0	0.096775	2	3.65699	0.0864637	2	2.57707	0.128057	2	8.32152	0.104975	2	3.93019	0.122147	2	9.49653	0.120658	2	6.28642	0.10333	2	17.5101	0.118112	2	5.37821	0.117828	2	9.25849	0	360.251	1.059e-10	72.29	5.17901e-06	3	2900.28	-0.0667969	40.3113	0
High	aLLALcGGDD	4	4	1	Q6B344	N-Term(TMT10); C6(Carbamidomethyl)	0			0.0881037	4	12.2502	0.0832296	4	3.41996	0.11963	4	3.94437	0.0987353	4	8.26029	0.131647	4	5.57695	0.121942	4	7.34774	0.11403	4	2.24732	0.119216	4	11.072	0.113681	4	8.08893	0		5.658e-07	72.27	2.16714e-06	2	1233.64	0.968322	69.0519	0
High	sEsDQEDNDDINDNDWSYGSEk	4	1	1	A0A1D5NYG8	N-Term(TMT10); S3(Phospho); K22(TMT10)	0	0.999999	S(1): 0.0; S(3): 100.0; S(17): 0.0; Y(18): 0.0; S(20): 0.0	0.0936117	3	5.62158	0.0882695	3	0.595504	0.117263	3	4.23233	0.102595	3	1.67126	0.117749	3	2.84162	0.118584	3	7.28974	0.119142	3	0.662749	0.120075	3	3.75971	0.126793	3	8.01975	0	633.212	4.363e-11	72.27	2.86679e-06	3	3100.26	1.92144	54.714	0
High	kIPSQVPDDTTLEDLsPR	3	1	1	F1N891	N-Term(TMT10); K1(TMT10); S16(Phospho)	0	1	S(4): 0.0; T(10): 0.0; T(11): 0.0; S(16): 100.0	0.0988518	3	1.26153	0.0964288	3	1.74766	0.128895	3	3.66749	0.109154	3	0.0137416	0.12389	3	4.33369	0.125689	3	1.3969	0.106394	3	1.39519	0.108858	3	3.32869	0.108591	3	2.30407	0	581.369	3.111e-08	72.25	6.43315e-06	3	2549.33	1.79362	63.9881	1
High	nVAPEPEVTQSNEEDsDDDVLAPSGSVGSGPSDERDGQNAGST	2	4	2	A0A3Q3A497;A0A3Q3ASB1	N-Term(TMT10); S16(Phospho)	0	0.999999	T(9): 0.0; S(11): 0.0; S(16): 100.0; S(24): 0.0; S(26): 0.0; S(29): 0.0; S(32): 0.0; S(42): 0.0; T(43): 0.0																												0	434.478	5.699e-16	72.25	6.51357e-06	4	4624.98	1.10606	57.858	1
High	dQQsDNESSSANLPQk	3	2	1	R4GIP8	N-Term(TMT10); S4(Phospho); K16(TMT10)	0	1	S(4): 100.0; S(8): 0.0; S(9): 0.0; S(10): 0.0	0.0933728	3	11.7522	0.0888967	3	8.68179	0.116215	3	0.904622	0.104675	3	10.0204	0.127111	3	2.18946	0.112395	3	7.33921	0.112255	3	1.52475	0.119498	3	1.12723	0.124739	3	1.68489	0	578.489	1.918e-08	72.23	4.35344e-06	3	2286.07	0.708778	38.5926	0
High	qcGQTTAAAAAPAPATHGPEPQsPGASDSPTVSPQSSGR	3	1	1	F1NY41	N-Term(TMT10); C2(Carbamidomethyl); S23(Phospho)	0	0.99871	T(5): 0.0; T(6): 0.0; T(16): 0.0; S(23): 99.9; S(27): 0.1; S(29): 0.0; T(31): 0.0; S(33): 0.0; S(36): 0.0; S(37): 0.0	0.0711577	3	12.0429	0.0766253	3	6.44191	0.119606	3	5.25845	0.0910804	3	8.26014	0.119126	3	6.49494	0.12551	3	6.6646	0.119121	3	6.72572	0.131423	3	2.19284	0.137066	3	13.841	0	493.414	1.569e-12	72.22	8.82593e-06	4	4038.85	2.2131	41.5271	0
High	lSAITmALQYGsEsDEDAALAAAAR	2	6	1	A0A1D5PJG5	N-Term(TMT10); M6(Oxidation); S12(Phospho); S14(Phospho)	0	1	S(2): 0.0; T(5): 0.0; Y(10): 0.0; S(12): 100.0; S(14): 100.0	0.0837091	2	13.9118	0.0892207	2	3.85752	0.120437	2	8.41123	0.11092	2	1.19576	0.133695	2	10.9213	0.121485	2	5.96897	0.10877	2	13.2625	0.117867	2	6.07727	0.112304	2	2.11311	0	425.59	5.832e-13	72.2	5.32361e-06	3	2930.31	0.433689	92.4436	0
High	gNLQVTQEMsDIEISDk	3	1	1	F1P3R3	N-Term(TMT10); S10(Phospho); K17(TMT10)	0	1	T(6): 0.0; S(10): 100.0; S(15): 0.0	0.102683	3	6.85358	0.0902099	3	3.7268	0.122224	3	0.702604	0.106405	3	2.84746	0.129853	3	2.17186	0.129666	3	0.885583	0.103895	3	0.718405	0.104257	3	1.37867	0.109135	3	3.78044	0	401.133	1.125e-08	72.16	6.41582e-06	3	2445.2	1.01694	71.0862	0
High	sSsVGsSSSSYSASPAPPR	3	1	1	A0A3Q2U2F9	N-Term(TMT10); S3(Phospho); S6(Phospho)	0	0.000603584	S(1): 0.1; S(2): 99.9; S(3): 0.1; S(6): 99.9; S(7): 0.1; S(8): 0.0; S(9): 0.0; S(10): 0.0; Y(11): 0.0; S(12): 0.0; S(14): 0.0	0.0912386	3	1.69775	0.0806234	3	7.15266	0.118349	3	5.71022	0.0960649	3	6.5995	0.125308	3	6.22123	0.116847	3	4.90797	0.123352	3	1.8386	0.126654	3	0.847559	0.135467	3	0.235386	0	419.047	1.422e-11	72.14	2.21466e-06	2	2186.92	1.60251	36.2764	0
High	sSsPPAQHANQGAAMTSSSQVSAPR	6	4	1	A0A3Q2U8F1	N-Term(TMT10); S3(Phospho)	0	0.980582	S(1): 0.0; S(2): 1.9; S(3): 98.1; T(16): 0.0; S(17): 0.0; S(18): 0.0; S(19): 0.0; S(22): 0.0	0.080314	2	11.1676	0.0708297	2	7.73195	0.112858	2	6.44852	0.0909125	2	16.0928	0.126771	2	1.16116	0.112219	2	8.69453	0.118622	2	10.8096	0.132099	2	2.47602	0.152423	2	20.7581	0	509.956	2.748e-11	72.14	5.48015e-06	3	2763.27	0.680992	33.4702	0
High	aLtPPQAAGDGISAVGSANR	3	2	1	A0A1D5PLW9	N-Term(TMT10); T3(Phospho)	0	1	T(3): 100.0; S(13): 0.0; S(17): 0.0	0.0913848	3	3.71598	0.0832236	3	9.41659	0.113364	3	7.98176	0.0977623	3	7.66767	0.128587	3	3.12473	0.127067	3	5.65933	0.119929	3	2.56282	0.117954	3	2.55091	0.124054	3	13.243	0	376.118	5.492e-12	72.12	5.13719e-06	3	2162.08	-0.73156	58.1255	0
High	iMPDSMAVssDDAMDSTNEELEk	3	2	1	A0A452J881	N-Term(TMT10); S9(Phospho); S10(Phospho); K23(TMT10)	0	1	S(5): 0.0; S(9): 100.0; S(10): 100.0; S(16): 0.0; T(17): 0.0	0.103811	3	1.01862	0.0960054	3	8.61856	0.124417	3	2.09677	0.111816	3	1.78103	0.131265	3	3.78136	0.120842	3	0.741995	0.098918	3	1.35536	0.10629	3	8.10563	0.112873	3	10.225	0	375.758	4.742e-10	72.12	3.84215e-06	3	3133.31	0.437111	78.3682	0
High	gSLVGLVDYPDDEDDDEEEETsPR	3	1	1	A0A1L1RT75	N-Term(TMT10); S22(Phospho)	0	0.999997	S(2): 0.0; Y(9): 0.0; T(21): 0.0; S(22): 100.0	0.097447	3	1.02588	0.0822048	3	1.1142	0.107346	3	1.72866	0.101762	3	10.6068	0.117645	3	0.922596	0.119693	3	0.984442	0.125169	3	0.66652	0.116258	3	0.43715	0.124193	3	2.41091	0	587.412	2.418e-13	72.1	3.06448e-06	3	2990.25	1.10009	73.6457	0
High	kGAGEFDEFVNDDsDEDLPMSR	6	1	1	E1C9K0	N-Term(TMT10); K1(TMT10); S14(Phospho)	0	1	S(14): 100.0; S(21): 0.0	0.0908392	6	6.7628	0.0838095	6	4.83996	0.11236	6	3.42463	0.101	6	2.94588	0.119108	6	2.4657	0.113161	6	3.34925	0.115665	6	5.32826	0.123224	6	3.72881	0.133086	6	4.44079	0	601.032	2.288e-15	72.1	4.83102e-06	3	3011.34	0.880085	69.5785	1
High	aPsQGGLENEGVFEELLR	1	2	1	Q68Y81	N-Term(TMT10); S3(Phospho)	0	1	S(3): 100.0	0.0894395	1		0.0917984	1		0.107536	1		0.104455	1		0.139561	1		0.121294	1		0.10374	1		0.121512	1		0.120665	1		0	457.506	6.454e-09	72.1	5.52777e-06	3	2254.1	0.396773	94.3013	0
High	aMVADSSVFEPESPmSPNAPGsPTSPGSPLSPGAASLk	8	1	1	Q5F3A4	N-Term(TMT10); M15(Oxidation); S22(Phospho); K38(TMT10)	0	0.99999	S(6): 0.0; S(7): 0.0; S(13): 0.0; S(16): 0.0; S(22): 100.0; T(24): 0.0; S(25): 0.0; S(28): 0.0; S(31): 0.0; S(36): 0.0	0.0872601	4	9.87989	0.0841807	4	10.5084	0.113857	4	5.72432	0.104749	4	1.41332	0.128205	4	5.30024	0.11647	4	5.60252	0.10976	4	4.01877	0.121986	4	5.01823	0.14059	4	6.22543	0	483.054	3.206e-14	72.07	8.94672e-06	4	4209.05	8.10215	89.5581	0
High	aAVPSGASTGIYEALELR	7	9	1	A0A1L1RQQ0	N-Term(TMT10)	0			0.0893426	7	8.2267	0.0819912	7	8.34694	0.116121	7	7.36949	0.103415	7	3.96727	0.135518	7	12.5071	0.120216	7	7.83239	0.109509	7	6.05329	0.118562	7	3.93837	0.123025	7	7.76403	0		4.963e-10	72.06	4.9504e-06	3	2034.11	0.867439	96.791	0
High	tEGYAAFQEDssGDEAESPSk	3	2	1	A0A1D5PFI9	N-Term(TMT10); S11(Phospho); S12(Phospho); K21(TMT10)	0	1	T(1): 0.0; Y(4): 0.0; S(11): 100.0; S(12): 100.0; S(18): 0.0; S(20): 0.0	0.0927594	3	15.7292	0.0897676	3	5.64836	0.110891	3	0.717124	0.10477	3	4.01395	0.119145	3	1.16436	0.112527	3	3.1503	0.122313	3	4.82237	0.130118	3	8.04212	0.122859	3	1.73845	0	349.485	3.302e-10	72.03	2.86363e-06	3	2823.17	-0.33525	54.9474	0
High	lLIEGQGLAGcsPR	4	2	1	F1NAM5	N-Term(TMT10); C11(Carbamidomethyl); S12(Phospho)	0	1	S(12): 100.0	0.0963106	4	3.39808	0.0870068	4	6.93533	0.117235	4	2.04419	0.110064	4	2.12548	0.128386	4	0.844483	0.12326	4	1.446	0.110475	4	7.52299	0.117537	4	6.4298	0.114936	4	5.51348	0	385.079	6.511e-10	72.02	4.20799e-06	3	1779.9	0.522672	68.6368	0
High	iADPNNsITQSSSSTVPASk	3	2	1	A0A1D5P894	N-Term(TMT10); S7(Phospho); K20(TMT10)	0	1	S(7): 100.0; T(9): 0.0; S(11): 0.0; S(12): 0.0; S(13): 0.0; S(14): 0.0; T(15): 0.0; S(19): 0.0	0.086898	3	3.30663	0.0843889	3	1.63971	0.121355	3	0.556357	0.0953942	3	2.3313	0.131261	3	2.01907	0.131495	3	7.45909	0.111832	3	9.03882	0.11908	3	1.15933	0.122889	3	8.32584	0	432.531	8.735e-09	72	6.89321e-06	3	2542.28	1.42878	52.1776	0
High	eDENDAsDDEDDDEk	3	2	2	A0A1D5PYN7;A0A3Q2U9Z4	N-Term(TMT10); S7(Phospho); K15(TMT10)	0	1	S(7): 100.0																												0	681.782	1.393e-09	71.97	1.30243e-06	2	2278.88	0.648089	25.4368	0
High	sGGGGGGGDDQAGWAGGYPEIVk	3	1	1	Q5ZLV4	N-Term(TMT10); S1(Phospho); K23(TMT10)	0	1	S(1): 100.0; Y(18): 0.0	0.0852599	3	0.380915	0.0833815	3	3.70855	0.122286	3	0.226258	0.0938255	3	2.21771	0.124239	3	7.19475	0.124665	3	0.0166705	0.116954	3	1.30002	0.127476	3	7.43855	0.120857	3	6.13328	0	653.429	1.248e-14	71.96	5.62927e-06	3	2630.23	1.30737	70.1003	0
High	sLVSDNDAVsPGTk	3	1	1	F1NID3	N-Term(TMT10); S10(Phospho); K14(TMT10)	0	0.99982	S(1): 0.0; S(4): 0.0; S(10): 100.0; T(13): 0.0	0.0905152	3	0.806514	0.0830677	3	0.587395	0.121921	3	3.66137	0.0987797	3	2.76628	0.13001	3	5.04899	0.126022	3	1.16038	0.10835	3	4.27287	0.119135	3	0.642248	0.115677	3	5.73234	0	354.469	3.068e-08	71.95	4.40721e-06	3	1927.98	0.665894	50.4675	0
High	yVIsDEEEDDDD	2	1	1	A0A1D5PHE8	N-Term(TMT10); S4(Phospho)	0	0.999995	Y(1): 0.0; S(4): 100.0	0.100968	2	11.0001	0.0916286	2	8.22895	0.114828	2	5.39142	0.100035	2	2.40645	0.125654	2	4.24908	0.116669	2	2.30201	0.118191	2	7.2689	0.120409	2	7.54779	0.110652	2	6.23527	0	270.398	8.391e-07	71.95	6.25498e-07	2	1752.66	0.152992	47.6625	0
High	vLLGFssDEsDAEAGPR	1	2	1	A0A3Q3AUH6	N-Term(TMT10); S6(Phospho); S7(Phospho); S10(Phospho)	0	1	S(6): 100.0; S(7): 100.0; S(10): 100.0	0.089746	1		0.0805265	1		0.108092	1		0.101241	1		0.118411	1		0.116456	1		0.123645	1		0.132627	1		0.129256	1		0	502.66	2.463e-08	71.95	1.45205e-06	2	2218.9	2.1602	78.3121	0
High	tLSVAAAFNEDEDsEPEEmPPEAk	27	2	1	F1NMQ3	N-Term(TMT10); S14(Phospho); M19(Oxidation); K24(TMT10)	0	1	T(1): 0.0; S(3): 0.0; S(14): 100.0	0.0951149	27	6.9353	0.0859776	27	6.36117	0.117884	27	7.51934	0.102409	27	6.73916	0.121669	27	6.05181	0.120874	27	3.73395	0.111454	27	3.41174	0.123485	27	3.83694	0.12154	27	6.07736	0	442.517	2.026e-11	71.93	6.67179e-06	4	3160.44	1.07528	74.3981	0
High	fNFESFPEsPADGTQYANAk	2	3	1	A0A3Q2UHP7	N-Term(TMT10); S9(Phospho); K20(TMT10)	0	0.999988	S(5): 0.0; S(9): 100.0; T(14): 0.0; Y(16): 0.0	0.0908462	2	6.04609	0.0895852	2	9.06752	0.113723	2	11.3081	0.0927355	2	6.48013	0.1319	2	5.02964	0.111281	2	4.60212	0.116271	2	4.96326	0.126203	2	10.5608	0.126029	2	9.42084	0	350.285	3.295e-10	71.91	5.80719e-06	3	2758.28	0.383894	81.2624	0
High	qTRssGsETEQVVDFSDR	2	3	1	A0A1D5NY82	N-Term(TMT10); S4(Phospho); S5(Phospho); S7(Phospho)	0	0.999041	T(2): 0.1; S(4): 99.9; S(5): 100.0; S(7): 100.0; T(9): 0.0; S(16): 0.0	0.0916825	2	3.20387	0.084617	2	3.1262	0.122168	2	2.66999	0.0990106	2	3.01384	0.128083	2	5.29064	0.115304	2	1.0774	0.11429	2	5.13874	0.119962	2	0.994718	0.124632	2	2.14643	0	368.524	2.711e-08	71.9	1.62059e-06	3	2496.99	0.766642	51.4627	1
High	lSYLPAATEPGtPR	4	1	1	A0A1D5P1F1	N-Term(TMT10); T12(Phospho)	0	0.999998	S(2): 0.0; Y(3): 0.0; T(8): 0.0; T(12): 100.0	0.0929175	4	16.5597	0.0861399	4	2.07741	0.122794	4	2.8035	0.101984	4	5.22211	0.126683	4	3.34304	0.128787	4	2.74892	0.106979	4	5.42071	0.119481	4	8.09722	0.115363	4	12.0301	0	346.643	6.783e-09	71.89	3.70166e-06	3	1781.91	0.802615	64.3083	0
High	nSLLAGGDDDTMSVIsGIsSR	8	2	1	A0A1D5PY29	N-Term(TMT10); S16(Phospho); S19(Phospho)	0	0.97165	S(2): 0.0; T(11): 0.0; S(13): 0.0; S(16): 100.0; S(19): 97.2; S(20): 2.8	0.0966165	8	1.62321	0.0850974	8	5.91204	0.120143	8	6.28766	0.105307	8	9.46733	0.126582	8	7.82671	0.12407	8	7.5012	0.115408	8	7.35433	0.113655	8	3.65407	0.115568	8	6.48038	0	423.407	1.111e-09	71.86	3.77944e-06	3	2484.1	1.29149	75.6105	0
High	sEGVVLDsAssDEGLMDTGMk	3	3	1	A0A3Q2UAJ7	N-Term(TMT10); S8(Phospho); S10(Phospho); S11(Phospho); K21(TMT10)	0	0.999975	S(1): 0.0; S(8): 100.0; S(10): 100.0; S(11): 100.0; T(18): 0.0	0.0972929	3	0.524507	0.0888227	3	1.84197	0.111051	3	5.90482	0.103778	3	0.380843	0.117692	3	2.88991	0.116807	3	6.17972	0.120891	3	7.76922	0.123172	3	1.03785	0.120001	3	1.12799	0	371.007	5.081e-09	71.78	2.51227e-06	3	2826.17	0.560814	75.981	0
High	lVLGsLSGMDQLScNGDk	3	1	1	E1C8H6	N-Term(TMT10); S5(Phospho); C14(Carbamidomethyl); K18(TMT10)	0	0.999997	S(5): 100.0; S(7): 0.0; S(13): 0.0	0.100512	3	1.07289	0.088257	3	5.41835	0.122617	3	2.67477	0.108243	3	1.96493	0.11992	3	1.79445	0.119699	3	5.65362	0.1078	3	1.52027	0.115175	3	8.14707	0.107488	3	0.515502	0	397.2	1.504e-08	71.77	5.95752e-06	3	2432.2	1.17129	86.9796	0
High	qGssDDIEDVSLFDADDEVSR	2	2	1	F1NLV3	N-Term(TMT10); S3(Phospho); S4(Phospho)	0	1	S(3): 100.0; S(4): 100.0; S(11): 0.0; S(20): 0.0	0.0800205	2	17.3539	0.0731762	2	9.59999	0.111648	2	1.72862	0.090713	2	16.4637	0.114754	2	5.95397	0.117465	2	4.66249	0.135242	2	18.1945	0.136221	2	0.0530079	0.138164	2	7.76885	0	505.471	7.477e-11	71.76	2.02042e-06	2	2688.07	-2.82282	76.9691	0
High	sRTsIQTEDDQLIAGQSAR	2	1	1	E1C7M7	N-Term(TMT10); S4(Phospho)	0	0.981327	S(1): 0.0; T(3): 1.9; S(4): 98.1; T(7): 0.0; S(17): 0.0	0.0889949	2	6.68239	0.0800248	2	5.77337	0.109701	2	0.680276	0.091823	2	10.8814	0.119388	2	6.35978	0.117155	2	2.70662	0.13717	2	2.36733	0.126609	2	1.25472	0.128519	2	4.76368	0	424.393	1.472e-10	71.75	5.64082e-06	3	2385.16	1.2151	45.017	1
High	sEsLIDASEDsQLEAAIR	6	4	1	E1BTX4	N-Term(TMT10); S3(Phospho); S11(Phospho)	0	0.999301	S(1): 0.1; S(3): 99.9; S(8): 0.0; S(11): 100.0	0.0876413	3	0.721543	0.0751026	3	1.86778	0.112708	3	1.30795	0.0981755	3	2.99661	0.139939	3	1.37265	0.116061	3	1.97165	0.123238	3	2.91539	0.121518	3	0.459959	0.124115	3	0.152914	0	427.485	5.986e-10	71.71	3.75712e-06	3	2323.03	0.743188	75.2198	0
High	gGAsPSVSFsPGGAAAAAAAAAcR	5	2	1	A0A1D5PLG9	N-Term(TMT10); S4(Phospho); S10(Phospho); C23(Carbamidomethyl)	0	0.995662	S(4): 99.9; S(6): 0.3; S(8): 0.1; S(10): 99.7	0.0953359	3	3.29501	0.080795	3	11.0842	0.127232	3	2.68854	0.106625	3	0.112498	0.118958	3	7.47484	0.123256	3	3.08801	0.120543	3	0.658703	0.111882	3	1.99454	0.118475	3	2.02213	0	349.695	4.73e-10	71.71	5.23434e-06	3	2451.07	0.248508	73.8936	0
High	nIIHGsDSVESAQk	3	1	1	O57535	N-Term(TMT10); S6(Phospho); K14(TMT10)	0	1	S(6): 100.0; S(8): 0.0; S(11): 0.0	0.0858054	3	4.224	0.0779477	3	1.09579	0.106206	3	2.06415	0.0843813	3	6.92676	0.119408	3	8.12748	0.111587	3	6.93706	0.138876	3	2.91276	0.129888	3	1.01466	0.150514	3	8.21242	0	468.425	7.216e-09	71.69	5.31949e-06	3	2023.03	0.302658	42.8892	0
High	aSsFADMMGILk	15	1	1	F1P3T3	N-Term(TMT10); S3(Phospho); K12(TMT10)	0	0.999897	S(2): 0.0; S(3): 100.0	0.0858943	9	4.6874	0.0819261	9	4.6587	0.116197	9	5.97227	0.095119	9	4.49924	0.121167	9	1.66396	0.121912	9	9.74881	0.118149	9	8.32698	0.130983	9	5.65647	0.126339	9	4.14319	0	406.119	5.246e-08	71.68	4.13635e-06	2	1808.91	1.65444	104.552	0
High	sFEVEEVDQSSNSStPQR	10	2	1	Q5F3T2	N-Term(TMT10); T15(Phospho)	0	0.98291	S(1): 0.0; S(10): 0.0; S(11): 0.0; S(13): 0.0; S(14): 1.7; T(15): 98.3	0.0821796	6	4.5959	0.0733863	6	6.74326	0.118266	6	2.47127	0.0921123	6	7.05217	0.131134	6	1.22345	0.125586	6	4.73623	0.111831	6	4.57066	0.113412	6	6.76573	0.143951	6	18.8116	0	423.876	4.344e-11	71.67	3.74764e-06	3	2335.03	0.0434905	49.1663	0
High	gSASGSGAGSGVGsPGR	1	2	1	Q03696	N-Term(TMT10); S14(Phospho)	0	1	S(2): 0.0; S(4): 0.0; S(6): 0.0; S(10): 0.0; S(14): 100.0	0.0686997	1		0.0718149	1		0.105582	1		0.0793056	1		0.115484	1		0.104915	1		0.127142	1		0.143802	1		0.183255	1		0	270.352	1.309e-07	71.67	2.4746e-06	2	1656.76	4.55707	17.0886	0
High	yFGTDAPPDWsDDEDALST	5	2	1	F1NB19	N-Term(TMT10); S11(Phospho)	0	1	Y(1): 0.0; T(4): 0.0; S(11): 100.0; S(18): 0.0; T(19): 0.0	0.0970473	5	2.73096	0.0873683	5	5.91263	0.114299	5	7.3024	0.101787	5	1.41289	0.112273	5	11.5273	0.112013	5	1.53647	0.126072	5	14.9561	0.114959	5	6.01179	0.126361	5	3.36399	0	284.987	9.262e-06	71.66	2.08796e-06	2	2410.98	1.83014	81.8828	0
High	tEATQGLDYVPSAGTIsPTSSLEEDk	3	1	1	F1P3R3	N-Term(TMT10); S17(Phospho); K26(TMT10)	0	0.999794	T(1): 0.0; T(4): 0.0; Y(9): 0.0; S(12): 0.0; T(15): 0.0; S(17): 100.0; T(19): 0.0; S(20): 0.0; S(21): 0.0	0.0927245	3	1.24484	0.0862484	3	0.108017	0.117331	3	2.74096	0.108343	3	4.0142	0.114311	3	12.4505	0.110015	3	3.20335	0.115976	3	0.98281	0.12195	3	2.42781	0.123774	3	3.20079	0	503.951	3.254e-11	71.65	8.50786e-06	4	3234.57	-0.105431	74.9767	0
High	sLcDNLSEsGNEEEMQADSGLLQDADFQFGk	10	1	1	A0A1D5PGW5	N-Term(TMT10); C3(Carbamidomethyl); S9(Phospho); K31(TMT10)	0	0.999993	S(1): 0.0; S(7): 0.0; S(9): 100.0; S(19): 0.0	0.0915973	8	2.13879	0.094328	8	3.42965	0.114186	8	5.84603	0.105968	8	9.55127	0.117694	8	8.33874	0.12013	8	6.24974	0.113069	8	5.25618	0.117842	8	4.78824	0.119871	8	1.71349	0	464.511	4.714e-11	71.64	7.82828e-06	4	3972.76	2.1891	97.7737	0
High	sksQsGNLEGEGLGSWLNk	4	4	1	A0A1D5PM46	N-Term(TMT10); K2(TMT10); S3(Phospho); S5(Phospho); K19(TMT10)	0	0.999085	S(1): 0.1; S(3): 99.9; S(5): 100.0; S(15): 0.0	0.0968657	2	0.353444	0.0909227	2	1.21934	0.118251	2	6.64631	0.105628	2	4.66361	0.111711	2	9.39274	0.128927	2	3.52981	0.110699	2	1.25917	0.111917	2	6.78648	0.124399	2	6.60187	0	340.989	1.72e-09	71.61	9.38036e-06	3	2838.4	-0.24261	81.0151	1
High	sRtAsVSSSTSGDGDk	3	1	1	A0A3Q3ALM7	N-Term(TMT10); T3(Phospho); S5(Phospho); K16(TMT10)	0	0.999986	S(1): 0.0; T(3): 100.0; S(5): 100.0; S(7): 0.0; S(8): 0.0; S(9): 0.0; T(10): 0.0; S(11): 0.0	0.082895	3	0.251249	0.0781326	3	3.9838	0.126371	3	4.17273	0.0948291	3	2.55856	0.128723	3	2.03764	0.123246	3	5.63607	0.114132	3	1.88029	0.117038	3	1.58596	0.12874	3	3.71213	0	357.531	4.023e-09	71.49	4.37455e-06	3	2159.96	0.705586	24.3216	1
High	lGLGIDEDDTAAEEAsPAVtEEMPPLEGDDDTSR	1	2	1	A0A1D5PUL6	N-Term(TMT10); S16(Phospho); T20(Phospho)	0	1	T(10): 0.0; S(16): 100.0; T(20): 100.0; T(32): 0.0; S(33): 0.0	0.102711	1		0.0870245	1		0.109871	1		0.0950873	1		0.110953	1		0.117463	1		0.118315	1		0.123733	1		0.134842	1		0	374.833	1.08e-14	71.47	5.70639e-06	3	3934.66	1.90935	83.9695	0
High	eFGDGsDAEVELEGQETk	6	1	1	E1C4H3	N-Term(TMT10); S6(Phospho); K18(TMT10)	0	1	S(6): 100.0; T(17): 0.0	0.0979751	6	4.55128	0.0907801	6	5.10053	0.11604	6	3.31183	0.108464	6	1.00051	0.119901	6	5.03607	0.113965	6	3.65893	0.111282	6	2.70136	0.116847	6	2.75028	0.119594	6	3.15109	0	486.868	1.725e-11	71.46	4.96575e-06	2	2478.14	1.76511	61.6704	0
High	vVDYSQFQEsDDADEDYGR	24	4	1	A0A3Q2UD21	N-Term(TMT10); S10(Phospho)	0	1	Y(4): 0.0; S(5): 0.0; S(10): 100.0; Y(17): 0.0	0.092996	24	7.17605	0.0883097	24	4.42142	0.116294	24	4.81653	0.102955	24	4.31634	0.122202	24	5.60306	0.121734	24	3.73722	0.112488	24	4.60376	0.120597	24	6.39008	0.121706	24	6.32092	0	373.371	1.853e-10	71.45	3.93163e-06	3	2547.04	1.72763	57.6555	0
High	dATNVGDEGGFAPNILENk	5	7	1	A0A1L1RQQ0	N-Term(TMT10); K19(TMT10)	0			0.0922664	5	6.7597	0.0813381	5	6.86376	0.122956	5	3.01448	0.101065	5	2.40332	0.124897	5	5.89215	0.123735	5	5.4539	0.113052	5	5.32766	0.115775	5	5.92758	0.127983	5	2.9242	0		1.765e-12	71.44	6.87288e-06	3	2419.25	1.79092	74.0373	0
High	dVTAGETFFQPVYsPPTMk	5	2	1	Q90640	N-Term(TMT10); S14(Phospho); K19(TMT10)	0	0.984537	T(3): 0.0; T(7): 0.0; Y(13): 1.5; S(14): 98.5; T(17): 0.0	0.0881798	5	2.50882	0.0852253	5	5.01384	0.11943	5	0.301115	0.103621	5	1.84247	0.118465	5	4.90934	0.118884	5	0.559439	0.117814	5	1.88651	0.120236	5	1.01895	0.125805	5	1.15041	0	440.003	2.087e-11	71.44	8.29411e-06	3	2653.31	1.16531	88.0116	0
High	sPTMEQAVQTASAHLPAPAPVGR	13	5	1	A0A3S5ZP92	N-Term(TMT10); S1(Phospho)	0	0.999994	S(1): 100.0; T(3): 0.0; T(10): 0.0; S(12): 0.0	0.0845472	10	8.94447	0.0832484	10	4.81524	0.113977	10	10.105	0.104881	10	7.13131	0.123503	10	3.51452	0.118855	10	5.08116	0.111329	10	8.42246	0.12364	10	5.28754	0.129973	10	6.87988	0	505.291	2.041e-13	71.33	7.77435e-06	3	2625.31	0.723386	76.6531	0
High	kLPGDtEDEDSATTSTSLk	1	4	1	F1P2F7	N-Term(TMT10); K1(TMT10); T6(Phospho); K19(TMT10)	0	1	T(6): 100.0; S(11): 0.0; T(13): 0.0; T(14): 0.0; S(15): 0.0; T(16): 0.0; S(17): 0.0	0.0840306	1		0.0756324	1		0.110964	1		0.0942509	1		0.113428	1		0.110358	1		0.133879	1		0.135579	1		0.141878	1		0	464.321	5.934e-09	71.32	9.08729e-06	3	2762.4	1.82248	53.9552	1
High	aPQLEQTcTSAsPAk	3	1	1	A0A1D5PFX4	N-Term(TMT10); C8(Carbamidomethyl); S12(Phospho); K15(TMT10)	0	1	T(7): 0.0; T(9): 0.0; S(10): 0.0; S(12): 100.0	0.0867076	3	0.707757	0.0799658	3	6.12156	0.120594	3	0.0936504	0.0995457	3	9.85872	0.124382	3	1.83812	0.124894	3	5.26484	0.12127	3	1.03115	0.119959	3	5.19196	0.125592	3	1.76907	0	430.613	4.439e-09	71.31	5.86507e-06	3	2127.06	0.77945	46.0734	0
High	eASFEGISQFNVNNk	23	4	1	F1NIQ9	N-Term(TMT10); K15(TMT10)	0			0.0866189	23	6.60977	0.0837282	23	8.27138	0.117925	23	4.96248	0.0977005	23	7.10617	0.124442	23	4.62283	0.120012	23	6.86567	0.117482	23	7.62529	0.122417	23	7.71373	0.130353	23	5.36194	0		7.443e-10	71.29	5.9813e-06	3	2142.12	-0.2668	83.1612	0
High	aGHHEGmssDEELALTELTEFQk	2	1	1	F1NEV6	N-Term(TMT10); M7(Oxidation); S8(Phospho); S9(Phospho); K23(TMT10)	0	1	S(8): 100.0; S(9): 100.0; T(16): 0.0; T(19): 0.0	0.0949763	2	7.96109	0.0895967	2	6.65059	0.115183	2	1.59234	0.104763	2	5.61303	0.112384	2	8.98033	0.122235	2	0.838533	0.111462	2	10.9435	0.123173	2	2.68034	0.125385	2	1.01414	0	391.643	2.32e-09	71.26	7.72111e-06	3	3193.43	2.9211	101.244	0
High	dTTGSEsDGGDSGSTk	4	1	1	Q5ZMQ7	N-Term(TMT10); S7(Phospho); K16(TMT10)	0	0.999806	T(2): 0.0; T(3): 0.0; S(5): 0.0; S(7): 100.0; S(12): 0.0; S(14): 0.0; T(15): 0.0	0.0871424	4	4.65601	0.0757408	4	11.0995	0.118823	4	4.59461	0.0969628	4	2.42132	0.115004	4	1.73837	0.120416	4	3.10861	0.124647	4	3.45317	0.128008	4	6.95235	0.130557	4	10.8052	0	391.783	1.017e-08	71.25	3.01083e-06	3	2038.89	0.855802	21.1475	0
High	gLNGcEsPDADDYFEHsPLSEDR	2	4	1	A0A3Q2U575	N-Term(TMT10); C5(Carbamidomethyl); S7(Phospho); S17(Phospho)	0	1	S(7): 100.0; Y(13): 0.0; S(17): 100.0; S(20): 0.0	0.0973519	2	1.83224	0.0894332	2	2.96109	0.108842	2	3.5393	0.107935	2	5.37225	0.121016	2	12.4329	0.123298	2	7.16211	0.110939	2	8.10566	0.12263	2	6.06268	0.117527	2	5.0058	0	657.671	2.06e-09	71.25	2.5159e-06	3	2999.17	1.91277	61.7889	0
High	gLEEVVsEEEEEI	2	1	1	F1NVC9	N-Term(TMT10); S7(Phospho)	0	1	S(7): 100.0	0.0927647	2	6.61034	0.0909324	2	7.87444	0.117963	2	2.89774	0.103673	2	1.74752	0.121832	2	1.54418	0.126593	2	5.65626	0.114932	2	1.96441	0.121423	2	4.57083	0.109338	2	7.30966	0	322.87	1.167e-06	71.25	2.56464e-06	2	1799.81	1.40999	80.6254	0
High	iLGQLVGLNsPNSISR	5	2	1	A0A3Q2UNU4	N-Term(TMT10); S10(Phospho)	0	1	S(10): 100.0; S(13): 0.0; S(15): 0.0	0.0849472	5	5.57884	0.0856487	5	4.68489	0.124723	5	4.7642	0.101605	5	8.77638	0.132201	5	5.826	0.120391	5	7.00934	0.110169	5	2.09285	0.12329	5	10.8983	0.1204	5	5.67492	0	412.88	6.525e-10	71.25	5.82293e-06	3	1977.08	0.916535	87.9967	0
High	qTEAsFNEGSSSAEQGAQPSEEAGNLTAEk	1	2	1	A0A452J7T8	N-Term(TMT10); S5(Phospho); K30(TMT10)	0	0.999996	T(2): 0.0; S(5): 100.0; S(10): 0.0; S(11): 0.0; S(12): 0.0; S(20): 0.0; T(27): 0.0	0.0899224	1		0.0754471	1		0.114482	1		0.104031	1		0.116294	1		0.126371	1		0.122862	1		0.122943	1		0.127648	1		0	517.042	1.076e-09	71.25	9.17121e-06	4	3592.63	-0.484327	54.2871	0
High	iAIIVDDIIDDVDSFLAAAETLk	1	2	1	F1NZC6	N-Term(TMT10); K23(TMT10)	0			0.0856256	1		0.0834455	1		0.100363	1		0.112158	1		0.130873	1		0.112396	1		0.117298	1		0.124924	1		0.132916	1		0		1.016e-11	71.24	4.91561e-06	3	2918.64	0.253792	114.333	0
High	lLVDVDESTLsPEEQk	2	1	1	E1C2C3	N-Term(TMT10); S11(Phospho); K16(TMT10)	0	0.999997	S(8): 0.0; T(9): 0.0; S(11): 100.0	0.101556	2	3.6184	0.098836	2	3.5298	0.112821	2	0.771159	0.112919	2	6.65	0.123766	2	4.87706	0.115577	2	5.08884	0.11101	2	2.27815	0.110374	2	7.90313	0.112603	2	4.88779	0	370.605	2.894e-09	71.23	7.13428e-06	3	2340.2	1.32132	77.5522	0
High	lAGsPQLHGGSLLALLGPER	2	1	1	A0A1D5P017	N-Term(TMT10); S4(Phospho)	0	1	S(4): 100.0; S(11): 0.0	0.0931227	2	2.59655	0.0840922	2	3.81909	0.121504	2	4.08799	0.0864778	2	9.26851	0.139473	2	1.98977	0.133027	2	4.8079	0.106305	2	2.81716	0.115226	2	7.10255	0.120277	2	1.44843	0	422.166	1.849e-10	71.22	6.34277e-06	3	2295.24	0.536848	112.778	0
High	iFMDDDNFPPGGPALsEGEk	21	2	1	A0A1L1RYT6	N-Term(TMT10); S16(Phospho); K20(TMT10)	0	1	S(16): 100.0	0.0902749	21	6.52241	0.0837293	21	8.38182	0.118354	21	5.21304	0.100027	21	6.93426	0.121128	21	3.95481	0.121396	21	5.13774	0.116423	21	8.95319	0.119869	21	5.20337	0.124687	21	10.8422	0	588.294	1.67e-09	71.22	7.07521e-06	3	2674.26	1.63564	88.4361	0
High	eEPQTVPEMPGETPPLsPIDMESQER	2	2	1	F1NCN0	N-Term(TMT10); S17(Phospho)	0	1	T(5): 0.0; T(13): 0.0; S(17): 100.0; S(23): 0.0	0.0991785	2	0.454275	0.0895108	2	3.56523	0.110781	2	10.4692	0.0984933	2	8.52306	0.110908	2	1.33086	0.113699	2	15.739	0.119927	2	9.95426	0.129051	2	11.8531	0.126226	2	12.4869	0	477.12	1.318e-14	71.2	8.29505e-06	3	3232.47	0.67403	75.9113	0
High	rAAsPDGSGSWQAADLGNEER	1	2	1	F1NAU3	N-Term(TMT10); S4(Phospho)	0	1	S(4): 100.0; S(8): 0.0; S(10): 0.0	0.102959	1		0.0930947	1		0.117541	1		0.104669	1		0.124056	1		0.125062	1		0.113905	1		0.110654	1		0.108059	1		0	253.252	1.659e-09	71.16	5.68073e-06	3	2483.12	1.29917	45.652	1
High	nQLPVVINsEEEEEEEQLSLLNQAAcGGILTAk	3	3	1	A0A1D5P3K0	N-Term(TMT10); S9(Phospho); C26(Carbamidomethyl); K33(TMT10)	0	1	S(9): 100.0; S(19): 0.0; T(31): 0.0	0.108536	3	0.46035	0.0976882	3	0.00680313	0.11337	3	4.55531	0.118039	3	5.85121	0.116587	3	4.30037	0.115872	3	1.96914	0.103334	3	6.67639	0.122219	3	0.674055	0.108421	3	5.19894	0	430.803	2.462e-09	71.12	1.03346e-05	4	4164.1	3.31498	111.913	0
High	kTsEDQTATLSGk	3	1	1	A0A1D5P8S9	N-Term(TMT10); K1(TMT10); S3(Phospho); K13(TMT10)	0	0.999897	T(2): 0.0; S(3): 100.0; T(7): 0.0; T(9): 0.0; S(11): 0.0	0.0876034	3	8.50538	0.0841539	3	6.04616	0.109486	3	4.89902	0.0971589	3	3.46129	0.112572	3	2.92603	0.109802	3	0.485094	0.128301	3	3.52747	0.134926	3	1.48737	0.135518	3	2.34886	0	408.957	6.473e-08	71.11	6.14923e-06	3	2133.14	1.36541	40.8173	1
High	aLGASDAsPDEGVEADLPIIDER	3	1	1	Q5ZIM2	N-Term(TMT10); S8(Phospho)	0	0.999764	S(5): 0.0; S(8): 100.0	0.0856287	3	2.48326	0.0735959	3	4.71228	0.112304	3	4.70432	0.0991287	3	7.88238	0.113729	3	2.65041	0.114829	3	12.8302	0.121675	3	2.88967	0.133594	3	1.89779	0.139826	3	1.86342	0	476.481	1.276e-11	71.09	7.10347e-06	3	2649.25	1.38291	81.7237	0
High	iVTVAAISQDsNPAtPNVSTNMEEF	3	2	1	A0A1D5PLW4	N-Term(TMT10); S11(Phospho); T15(Phospho)	0	0.998145	T(3): 0.0; S(8): 0.2; S(11): 99.8; T(15): 100.0; S(19): 0.0; T(20): 0.0	0.0976268	3	4.78026	0.0919012	3	0.284123	0.109893	3	0.770722	0.107658	3	1.39689	0.125388	3	6.12326	0.115042	3	3.84492	0.112604	3	0.987333	0.112441	3	7.16343	0.122088	3	0.781408	0	314.916	4.683e-09	71.07	6.6751e-06	3	3024.36	1.65029	92.3948	0
High	rDGVsESEGQLESGLGSGSLGEk	4	3	1	A0A1D5NY47	N-Term(TMT10); S5(Phospho); K23(TMT10)	0	1	S(5): 100.0; S(7): 0.0; S(13): 0.0; S(17): 0.0; S(19): 0.0	0.101852	3	1.63308	0.088804	3	0.800464	0.109249	3	5.09137	0.107452	3	4.60493	0.116459	3	2.92302	0.116472	3	3.39839	0.115176	3	1.71143	0.12558	3	5.58451	0.120466	3	13.6146	0	554.949	4.751e-11	71.05	8.1743e-06	3	2816.37	-1.2712	59.0762	1
High	qVISGPADEkERsEsEEEEEDGALGPQVEPcPR	16	1	1	Q5F325	N-Term(TMT10); K10(TMT10); S13(Phospho); S15(Phospho); C31(Carbamidomethyl)	0.0405	1	S(4): 0.0; S(13): 100.0; S(15): 100.0	0.100739	6	8.44078	0.0903933	6	10.1361	0.108196	6	7.75069	0.103854	6	6.06718	0.114259	6	4.61	0.105442	6	2.28844	0.114836	6	6.52547	0.130516	6	2.66655	0.12612	6	4.42607	0	411.745	1.558e-12	71.05	1.07617e-05	4	4271.92	1.56068	57.5309	2
High	sQTPQLHFLDtDDEVSPTSWAEAR	2	2	1	A0A1L1RVP4	N-Term(TMT10); T11(Phospho)	0	1	S(1): 0.0; T(3): 0.0; T(11): 100.0; S(16): 0.0; T(18): 0.0; S(19): 0.0	0.0951812	2	5.99066	0.0816267	2	2.02132	0.11137	2	8.34746	0.10076	2	6.76857	0.121147	2	1.57268	0.101815	2	1.15663	0.11286	2	8.51739	0.122791	2	4.06319	0.151836	2	1.39849	0	453.679	2.527e-12	71.05	7.48722e-06	3	3039.39	-2.31808	81.9612	0
High	kGDVEGSQsQDEGEGSTESER	3	2	1	A0A3S5ZPL2	N-Term(TMT10); K1(TMT10); S9(Phospho)	0	1	S(7): 0.0; S(9): 100.0; S(16): 0.0; T(17): 0.0; S(19): 0.0	0.0929665	3	3.30102	0.0864108	3	2.4089	0.110035	3	2.3743	0.104722	3	1.73229	0.125441	3	1.15409	0.115835	3	1.7877	0.111571	3	3.21551	0.12449	3	0.688137	0.120401	3	3.98257	0	504	1.143e-11	71.04	4.84033e-06	3	2749.23	1.8291	26.3414	1
High	lGSAsAsDsEDEGGEEEGDk	3	2	1	F1NXS9	N-Term(TMT10); S5(Phospho); S7(Phospho); S9(Phospho); K20(TMT10)	0	0.999336	S(3): 0.1; S(5): 99.9; S(7): 100.0; S(9): 100.0	0.104773	2	5.60008	0.0970042	2	11.1707	0.116741	2	11.8222	0.110323	2	6.94518	0.118647	2	1.69173	0.113835	2	2.72066	0.105556	2	15.0932	0.115833	2	10.8548	0.11514	2	12.8797	0	565.918	1.499e-07	70.99	1.54057e-06	3	2667	0.381993	43.9658	0
High	tGNATSITPVTNSAVNVEssEDDDsssEEEMPSGk	1	3	1	Q5F3A3	N-Term(TMT10); S19(Phospho); S20(Phospho); S25(Phospho); S26(Phospho); S27(Phospho); K35(TMT10)	0		Too many isoforms	0.0943868	1		0.0964404	1		0.115074	1		0.113415	1		0.104278	1		0.106223	1		0.119231	1		0.131881	1		0.119072	1		0		3.344e-09	70.99	3.28416e-06	4	4429.7	0.941171	65.1882	0
High	dLIsDDEEDS	6	1	1	F1NUZ2	N-Term(TMT10); S4(Phospho)	0	1	S(4): 100.0; S(10): 0.0	0.086972	6	13.0631	0.0723967	6	14.7289	0.11262	6	8.58102	0.0928216	6	13.0993	0.122724	6	10.711	0.114412	6	5.31495	0.121758	6	6.89016	0.129239	6	4.90995	0.141387	6	13.7478	0	256.181	6.203e-05	70.96	7.73619e-07	2	1446.57	0.512484	46.9559	0
High	tLSVAAAFNEDEDsEPEEMPPEAk	33	2	1	F1NMQ3	N-Term(TMT10); S14(Phospho); K24(TMT10)	0	1	T(1): 0.0; S(3): 0.0; S(14): 100.0	0.0922158	33	8.56571	0.0867041	33	9.15353	0.113073	33	7.73219	0.103462	33	4.82228	0.120568	33	6.72712	0.119239	33	5.11829	0.117665	33	8.40105	0.117739	33	7.52117	0.127335	33	5.83311	0	409.695	6.86e-11	70.96	7.96868e-06	4	3144.44	2.02579	80.7131	0
High	dAGSSGQPVLTGTLTPAPGGtASPDSVGPVTVcSQDMNk	2	1	1	A0A1D5NYP8	N-Term(TMT10); T21(Phospho); C33(Carbamidomethyl); K39(TMT10)	0	0.49988	S(4): 0.0; S(5): 0.0; T(11): 0.0; T(13): 0.0; T(15): 0.0; T(21): 50.0; S(23): 50.0; S(26): 0.0; T(31): 0.0; S(34): 0.0	0.10322	1		0.091371	1		0.137082	1		0.0996849	1		0.124544	1		0.118189	1		0.109436	1		0.10374	1		0.112734	1		0	446.034	2.057e-14	70.93	1.1495e-05	4	4295.07	3.01426	76.3661	0
High	lsAPPALSTGTGsPAAGGR	3	1	1	A0A1D5PY15	N-Term(TMT10); S2(Phospho); S13(Phospho)	0	0.999988	S(2): 100.0; S(8): 0.0; T(9): 0.0; T(11): 0.0; S(13): 100.0	0.0983739	2	5.70664	0.0971195	2	5.93113	0.121664	2	11.0842	0.103745	2	11.5064	0.134454	2	2.96059	0.130097	2	2.38238	0.098738	2	6.48303	0.106746	2	8.65953	0.107784	2	8.09156	0	455.311	1.915e-08	70.92	4.69276e-06	2	2056.97	0.84501	58.9169	0
High	rDsSDDWEIPDGQITVGQR	2	3	1	A0A3Q2TXW8	N-Term(TMT10); S3(Phospho)	0	0.999997	S(3): 100.0; S(4): 0.0; T(15): 0.0	0.0910991	2	4.73385	0.086499	2	6.43803	0.111874	2	5.50668	0.101704	2	12.6206	0.114933	2	0.448519	0.121692	2	7.69492	0.116633	2	5.77869	0.13401	2	6.93212	0.120564	2	2.8935	0	535.923	2.271e-10	70.92	5.99136e-06	3	2483.14	1.05597	61.9053	1
High	sDLEQLAQGEEDVVEDLAFsDDD	45	2	1	F1NV71	N-Term(TMT10); S20(Phospho)	0	1	S(1): 0.0; S(20): 100.0	0.094728	38	11.1501	0.0896325	36	6.58003	0.116566	36	9.54158	0.105278	40	8.35212	0.122203	40	9.60651	0.115724	36	8.69603	0.116764	37	11.9518	0.122055	39	8.72699	0.121568	38	10.4062	0	434.718	8.288e-10	70.91	6.05382e-06	3	2848.22	1.7972	103.195	0
High	eLGLEEVDDsAQVQk	3	1	1	P53352	N-Term(TMT10); S10(Phospho); K15(TMT10)	0	1	S(10): 100.0	0.0889869	3	0.0441469	0.0829549	3	6.994	0.12947	3	9.27604	0.105555	3	4.55908	0.130844	3	0.810338	0.118267	3	0.582566	0.110233	3	2.56146	0.118262	3	1.18752	0.115554	3	1.42195	0	363.494	2.564e-09	70.9	6.38072e-06	3	2198.1	0.996945	63.1656	0
High	fTPSEMNGsYTGNDLDEIGQDSIk	2	2	1	A0A1D5NX09	N-Term(TMT10); S9(Phospho); K24(TMT10)	0	0.959959	T(2): 0.0; S(4): 0.0; S(9): 96.0; Y(10): 2.0; T(11): 2.0; S(22): 0.0	0.0930563	2	3.68837	0.0932418	2	5.40751	0.122396	2	3.17615	0.111292	2	2.13847	0.134731	2	1.125	0.123225	2	0.4741	0.103299	2	1.74972	0.108482	2	5.3869	0.110044	2	2.7432	0	349.504	4.41e-09	70.86	9.15512e-06	3	3156.46	2.16201	82.1192	0
High	gYYsPYNVsGAGsAAGsR	3	1	1	A0A3Q2U2F9	N-Term(TMT10); S4(Phospho); S9(Phospho); S13(Phospho); S17(Phospho)	0	0.999975	Y(2): 0.0; Y(3): 0.0; S(4): 100.0; Y(6): 0.0; S(9): 100.0; S(13): 100.0; S(17): 100.0	0.107187	3	13.1358	0.0960741	3	15.0551	0.140982	3	1.45293	0.12026	3	2.21942	0.123034	3	1.15535	0.126212	3	5.30281	0.0971479	3	29.1825	0.0975374	3	11.2257	0.0918174	3	5.44442	0	553.562	4.656e-08	70.84	8.03535e-07	2	2312.83	0.971849	49.2305	0
High	rQsSDNTVGFSEQEk	3	4	1	A0A1D5PJW3	N-Term(TMT10); S3(Phospho); K15(TMT10)	0	0.999795	S(3): 100.0; S(4): 0.0; T(7): 0.0; S(11): 0.0	0.0786404	3	5.54718	0.071961	3	5.83666	0.124181	3	1.81733	0.087088	3	2.80398	0.142435	3	9.76712	0.131809	3	11.2387	0.115605	3	0.758453	0.124423	3	10.7059	0.123263	3	7.39778	0	434.55	2.778e-08	70.81	7.19481e-06	3	2250.08	1.01796	38.6816	1
High	eTDSLQMTPPsPDSR	7	6	2	E1C1C3;A0A3Q2TWE8	N-Term(TMT10); S11(Phospho)	0	0.000180903	T(2): 0.0; S(4): 0.0; T(8): 0.0; S(11): 0.0; S(14): 100.0																												0	441.398	1.199e-10	70.8	3.39776e-06	2	1969.88	1.10364	48.5945	0
High	rTHsDAsDDEAFTTSk	4	1	1	F1NG56	N-Term(TMT10); S4(Phospho); S7(Phospho); K16(TMT10)	0	0.999994	T(2): 0.0; S(4): 100.0; S(7): 100.0; T(13): 0.0; T(14): 0.0; S(15): 0.0	0.0942496	3	5.43424	0.0838035	3	3.05823	0.120511	3	2.80353	0.0958782	3	0.969702	0.128388	3	4.00562	0.122963	3	1.94156	0.110265	3	3.05064	0.120665	3	0.737855	0.120765	3	1.03363	0	401.529	1.001e-08	70.79	4.76866e-06	3	2386.04	0.199155	35.1889	1
High	iVEPEVVGEsDSEVEGEAWR	1	1	1	R4GGG5	N-Term(TMT10); S10(Phospho)	0	0.982428	S(10): 98.2; S(12): 1.8	0.102889	1		0.089432	1		0.113676	1		0.0963255	1		0.123691	1		0.109706	1		0.117927	1		0.119972	1		0.126381	1		0	376.392	1.38e-09	70.77	7.68014e-06	3	2525.17	1.92285	73.511	0
High	aTLDDEDPLDsISESDGYPNGFQVNFSR	7	1	1	Q9DGN6	N-Term(TMT10); S11(Phospho)	0.0405	0.982991	T(2): 0.0; S(11): 98.3; S(13): 1.7; S(15): 0.0; Y(18): 0.0; S(27): 0.0	0.0912119	4	9.65563	0.0835973	4	5.65773	0.112191	4	1.81035	0.0998088	4	3.12793	0.111469	4	1.06261	0.113317	4	7.71775	0.119937	4	5.63343	0.14067	4	4.34274	0.129444	4	5.9586	0	473.257	1.109e-12	70.76	8.82272e-06	3	3397.49	-1.38893	88.6897	0
High	sADsDsDDDPLEAFMAEVEDQAAR	3	2	1	F1NJ40	N-Term(TMT10); S4(Phospho); S6(Phospho)	0	0.999758	S(1): 0.0; S(4): 100.0; S(6): 100.0	0.0898078	1		0.0943939	1		0.118304	1		0.120576	1		0.116115	1		0.116421	1		0.114445	1		0.10944	1		0.120496	1		0	720.255	5.256e-12	70.72	3.19828e-06	3	2973.16	1.42898	113.685	0
High	lNLcGAQQADSSGcStPsPVEk	5	1	1	F1NKX6	N-Term(TMT10); C4(Carbamidomethyl); C14(Carbamidomethyl); T16(Phospho); S18(Phospho); K22(TMT10)	0	0.999555	S(11): 0.0; S(12): 0.0; S(15): 0.0; T(16): 100.0; S(18): 100.0	0.0837417	3	1.89032	0.0806372	3	13.4411	0.106284	3	0.315911	0.0950431	3	0.915657	0.111737	3	15.2429	0.116243	3	9.70152	0.129275	3	8.05628	0.141594	3	0.628269	0.147547	3	1.52255	0	400.149	3.969e-12	70.71	7.24351e-06	3	2924.3	0.699755	60.9448	0
High	lSSVSAESGTLsPPPPASTAVk	3	2	1	F1P0W9	N-Term(TMT10); S12(Phospho); K22(TMT10)	0	1	S(2): 0.0; S(3): 0.0; S(5): 0.0; S(8): 0.0; T(10): 0.0; S(12): 100.0; S(18): 0.0; T(19): 0.0	0.0880269	3	7.14868	0.0813896	3	1.4087	0.113398	3	1.29789	0.100732	3	2.99378	0.119051	3	5.87614	0.120664	3	2.03575	0.118173	3	2.31712	0.130111	3	3.616	0.1268	3	4.58252	0	398.833	6.712e-13	70.66	8.16063e-06	3	2621.39	2.57303	66.3792	0
High	nPcSPDDDQQLsDDEVLk	2	1	1	E1C1G5	N-Term(TMT10); C3(Carbamidomethyl); S12(Phospho); K18(TMT10)	0	1	S(4): 0.0; S(12): 100.0	0.0822946	2	1.15089	0.0730698	2	9.2912	0.101009	2	0.224068	0.0892749	2	0.882214	0.123741	2	11.7805	0.111459	2	3.70655	0.134581	2	0.353703	0.142718	2	10.3748	0.140915	2	2.44438	0	275.938	6.461e-07	70.65	5.81601e-06	3	2613.18	1.04074	57.2838	0
High	dNsIsPEsDVDTASTISLVTGDSER	2	6	2	Q5ZJQ9;E1C1J1	N-Term(TMT10); S3(Phospho); S5(Phospho); S8(Phospho)	0	1	S(3): 100.0; S(5): 100.0; S(8): 100.0; T(12): 0.0; S(14): 0.0; T(15): 0.0; S(17): 0.0; T(20): 0.0; S(23): 0.0																												0	488.266	3.978e-10	70.61	3.84949e-06	3	3064.26	1.48351	75.8351	0
High	aLTDLAAVSDANLPcsPER	2	3	1	A0A1D5NX44	N-Term(TMT10); C15(Carbamidomethyl); S16(Phospho)	0	1	T(3): 0.0; S(9): 0.0; S(16): 100.0	0.103236	2	1.75815	0.0917358	2	11.7602	0.122547	2	0.971971	0.109016	2	6.91929	0.130176	2	0.281145	0.13031	2	10.9833	0.102068	2	1.65945	0.100834	2	2.56071	0.109174	2	6.6941	0	511.71	3.288e-10	70.59	7.06234e-06	3	2309.11	0.903527	75.1072	0
High	aTcNVQNASsPETTSGSAGSVEk	4	2	1	A0A3Q2UBA0	N-Term(TMT10); C3(Carbamidomethyl); S10(Phospho); K23(TMT10)	0	0.980499	T(2): 0.0; S(9): 2.0; S(10): 98.0; T(13): 0.0; T(14): 0.0; S(15): 0.0; S(17): 0.0; S(20): 0.0	0.0944987	2	4.55774	0.0877697	2	1.47806	0.123929	2	1.86389	0.103075	2	1.74613	0.121754	2	1.8364	0.124866	2	1.16491	0.108676	2	2.73434	0.121769	2	0.733217	0.113563	2	0.780379	0	366.168	3.992e-12	70.55	8.53296e-06	3	2820.32	2.9041	39.5286	0
High	aDALQAGAsQFETSAAk	6	3	1	A0A1D5PLR5	N-Term(TMT10); S9(Phospho); K17(TMT10)	0	1	S(9): 100.0; T(13): 0.0; S(14): 0.0	0.0841581	4	8.00041	0.0700775	4	3.88165	0.129989	4	1.34759	0.0909797	4	8.13388	0.134776	4	4.65114	0.130009	4	8.637	0.113627	4	1.61076	0.124641	4	6.51156	0.124414	4	6.14817	0	414.986	5.533e-08	70.48	7.70909e-06	3	2204.11	4.01323	61.9706	0
High	mDEDFTGLTEMFQtPDNk	3	2	1	R4GLV4	N-Term(TMT10); T14(Phospho); K18(TMT10)	0	1	T(6): 0.0; T(9): 0.0; T(14): 100.0	0.102635	3	2.28794	0.0826801	3	1.45435	0.133748	3	0.483989	0.100786	3	2.24848	0.131112	3	1.45562	0.131285	3	1.82754	0.102765	3	6.02179	0.105021	3	12.8529	0.11196	3	2.77937	0	339.445	7.275e-10	70.47	6.82943e-06	3	2657.19	-0.279673	94.6673	0
High	sVAEELsDEsDTEFEEGFk	3	1	1	E1BYA8	N-Term(TMT10); S7(Phospho); S10(Phospho); K19(TMT10)	0	1	S(1): 0.0; S(7): 100.0; S(10): 100.0; T(12): 0.0	0.0950247	3	3.61151	0.0889819	3	0.0401551	0.115039	3	0.343462	0.107658	3	1.58748	0.116927	3	4.34446	0.119924	3	0.791024	0.116186	3	1.606	0.120138	3	4.10311	0.12945	3	3.23973	0	528.025	2.619e-09	70.46	4.24113e-06	3	2766.18	2.4905	74.3605	0
High	sGFPSSLFPLEAsPR	12	2	1	A0A3Q2TY65	N-Term(TMT10); S13(Phospho)	0	1	S(1): 0.0; S(5): 0.0; S(6): 0.0; S(13): 100.0	0.091996	12	7.88331	0.0891085	12	3.61623	0.117191	12	6.8303	0.0998573	12	4.76498	0.126278	12	4.58823	0.117485	12	6.45762	0.116014	12	6.80301	0.120979	12	7.49179	0.119965	12	7.43591	0	489.024	6.973e-11	70.44	5.6207e-06	2	1900.94	0.973334	92.2151	0
High	sMSSIPPPYASGSLAGSsPPGSGR	6	2	1	A0A1D5PZN5	N-Term(TMT10); S18(Phospho)	0	0.973207	S(1): 0.0; S(3): 0.0; S(4): 0.0; Y(9): 0.0; S(11): 0.0; S(13): 0.0; S(17): 2.7; S(18): 97.3; S(22): 0.0	0.0878351	3	4.00932	0.0805678	3	2.05327	0.118897	3	8.58177	0.0993951	3	0.320217	0.125732	3	8.58809	0.122521	3	3.94441	0.116745	3	5.86433	0.122025	3	0.52454	0.125881	3	1.64153	0	368.395	9.595e-12	70.43	7.60815e-06	3	2556.21	2.03671	62.4553	0
High	tLsNAEEYLDDEDsD	2	1	1	F1NHK3	N-Term(TMT10); S3(Phospho); S14(Phospho)	0	0.999768	T(1): 0.0; S(3): 100.0; Y(8): 0.0; S(14): 100.0	0.0804879	2	2.14719	0.0743521	2	2.5662	0.108365	2	0.716285	0.0862333	2	4.22165	0.105031	2	7.71355	0.110975	2	6.4976	0.144766	2	9.25762	0.14379	2	0.277139	0.145368	2	3.68676	0	423.803	3.612e-09	70.42	8.39734e-07	2	2104.77	1.03401	69.6259	0
High	fPTDYAstsEDEFGSNR	3	4	1	E1C1J1	N-Term(TMT10); S7(Phospho); T8(Phospho); S9(Phospho)	0	1	T(3): 0.0; Y(5): 0.0; S(7): 100.0; T(8): 100.0; S(9): 100.0; S(15): 0.0	0.0891173	3	0.785344	0.092845	3	0.238816	0.117789	3	3.32383	0.102789	3	10.0717	0.122752	3	4.13532	0.112801	3	1.69217	0.115081	3	2.20601	0.121488	3	8.53968	0.129259	3	4.12504	0	540.317	9.892e-08	70.42	1.01222e-06	2	2391.87	1.68669	65.1277	0
High	mDDDsLGEFPVTNSR	5	1	1	P58268	N-Term(TMT10); S5(Phospho)	0	1	S(5): 100.0; T(12): 0.0; S(14): 0.0	0.0871324	5	6.11224	0.0805692	5	4.89403	0.109362	5	2.50055	0.0932573	5	2.82403	0.112693	5	3.20609	0.114429	5	8.14599	0.126955	5	5.25713	0.1338	5	5.65646	0.14104	5	2.75385	0	465.192	1.197e-10	70.41	3.75794e-06	2	1991.86	1.16028	62.6172	0
High	tDYVPLLDDDDAGsQEPk	3	3	2	Q98906;A0A1D5NW88	N-Term(TMT10); S14(Phospho); K18(TMT10)	0	1	T(1): 0.0; Y(3): 0.0; S(14): 100.0																												0	484.219	2.843e-08	70.41	8.55318e-06	3	2516.19	1.58036	74.8939	0
High	mGSPAPLLPGDLLGGGSDsI	9	2	1	A0A3Q2ULN8	N-Term(TMT10); S19(Phospho)	0	0.999694	S(3): 0.0; S(17): 0.0; S(19): 100.0	0.0948302	8	7.70055	0.0841361	8	11.0309	0.113388	8	4.84844	0.105445	8	4.09471	0.11667	8	5.2714	0.118262	8	6.47571	0.113558	8	8.17915	0.119728	8	4.25935	0.126391	8	5.62838	0	394.065	1.141e-08	70.41	7.44309e-06	2	2163.07	2.64881	106.054	0
High	lENEGsDEDIETDVLYSPQmALk	1	3	1	Q5F3D5	N-Term(TMT10); S6(Phospho); M20(Oxidation); K23(TMT10)	0	1	S(6): 100.0; T(12): 0.0; Y(16): 0.0; S(17): 0.0	0.100124	1		0.0908497	1		0.10301	1		0.11602	1		0.106068	1		0.119594	1		0.119661	1		0.122053	1		0.12262	1		0	612.715	2.207e-11	70.34	1.13923e-05	3	3150.48	-0.87631	85.185	0
High	dVEDMELsDVEDDTSk	3	3	1	H9L0N7	N-Term(TMT10); S8(Phospho); K16(TMT10)	0	1	S(8): 100.0; T(14): 0.0; S(15): 0.0	0.100194	3	0.182183	0.0884215	3	1.61168	0.116778	3	7.51144	0.106921	3	0.876945	0.126056	3	7.5241	0.110281	3	0.907389	0.105712	3	0.0204516	0.119475	3	0.808956	0.119297	3	6.3679	0	365.581	1.216e-09	70.33	5.09293e-06	3	2365.04	1.02268	66.8763	0
High	aTQEkEDEAIGsEDEEELQDLLSQDWR	3	1	1	F1NPL1	N-Term(TMT10); K5(TMT10); S12(Phospho)	0	1	T(2): 0.0; S(12): 100.0; S(23): 0.0	0.100908	3	13.3408	0.0790704	3	0.625813	0.108504	3	3.14813	0.0957027	3	2.11926	0.117956	3	8.49917	0.125689	3	11.0951	0.108775	3	10.0908	0.127508	3	8.94288	0.122854	3	4.0795	0	483.759	3.098e-11	70.32	1.20069e-05	4	3701.72	1.36336	103.877	1
High	aASEQQADAsGGDSPk	1	1	1	F1NSF2	N-Term(TMT10); S10(Phospho); K16(TMT10)	0	1	S(3): 0.0; S(10): 100.0; S(14): 0.0	0.07996	1		0.0792104	1		0.115027	1		0.0948854	1		0.122442	1		0.120347	1		0.128813	1		0.129973	1		0.129342	1		0	401.463	9.798e-09	70.26	5.47238e-06	3	2056.96	-0.677027	26.6437	0
High	aSIGSLQSGSSVSTSTSTFQLsPk	1	4	1	A0A3Q2TU12	N-Term(TMT10); S22(Phospho); K24(TMT10)	0	1	S(2): 0.0; S(5): 0.0; S(8): 0.0; S(10): 0.0; S(11): 0.0; S(13): 0.0; T(14): 0.0; S(15): 0.0; T(16): 0.0; S(17): 0.0; T(18): 0.0; S(22): 100.0	0.0950504	1		0.0841551	1		0.107906	1		0.10009	1		0.109283	1		0.124256	1		0.122674	1		0.123697	1		0.132887	1		0	435.932	1.396e-11	70.26	1.06198e-05	3	2895.48	3.2741	71.6887	0
High	nGGGGGGssGGssDEEAPR	2	2	1	Q5F3B6	N-Term(TMT10); S8(Phospho); S9(Phospho); S12(Phospho); S13(Phospho)	0	1	S(8): 100.0; S(9): 100.0; S(12): 100.0; S(13): 100.0	0.0891548	2	12.8324	0.0770731	2	0.991104	0.107591	2	7.20388	0.100022	2	3.93863	0.129532	2	3.91588	0.12102	2	1.71177	0.110369	2	11.1366	0.13588	2	8.06208	0.128273	2	3.15373	0	504.645	1.893e-09	70.25	2.50176e-07	2	2183.69	0.725291	19.0281	0
High	vQNVAAESAsQDPAAPPVSVPR	2	2	1	O42130	N-Term(TMT10); S10(Phospho)	0	0.999994	S(8): 0.0; S(10): 100.0; S(19): 0.0	0.0890503	2	7.95299	0.0926677	2	5.40506	0.117819	2	0.295979	0.104939	2	2.12382	0.128622	2	0.860114	0.118993	2	1.5964	0.108929	2	2.04916	0.123996	2	3.67163	0.114529	2	8.72346	0	464.568	7.412e-11	70.22	9.71043e-06	3	2499.24	-0.177933	58.5279	0
High	gDSGVDTQNsEGNADEEDPLGPNcYYDk	2	5	1	A0A3S5ZP92	N-Term(TMT10); S10(Phospho); C24(Carbamidomethyl); K28(TMT10)	0	0.5	S(3): 0.0; T(7): 50.0; S(10): 50.0; Y(25): 0.0; Y(26): 0.0	0.0928236	2	3.04618	0.0851601	2	2.57109	0.111111	2	0.79776	0.107416	2	2.08733	0.124943	2	0.225654	0.117101	2	9.00908	0.117505	2	9.63861	0.125237	2	7.06691	0.118046	2	1.48475	0	523.97	1.055e-10	70.21	8.11306e-06	4	3584.52	3.211	60.9633	0
High	lPTSQEVEsEEEELSGGk	5	1	1	E1C847	N-Term(TMT10); S9(Phospho); K18(TMT10)	0	1	T(3): 0.0; S(4): 0.0; S(9): 100.0; S(15): 0.0	0.0887686	5	2.72469	0.0787548	5	2.35036	0.111704	5	0.698745	0.0963336	5	3.5921	0.117169	5	4.22661	0.114303	5	2.04443	0.12267	5	2.80637	0.132464	5	2.85131	0.135119	5	3.30379	0	417.112	1.651e-07	70.13	9.14706e-06	3	2486.2	0.662148	76.0044	0
High	yAEIssDEDNDSEEAFESSR	3	5	2	A0A1D5PIN0;F1NJ66	N-Term(TMT10); S5(Phospho); S6(Phospho)	0	0.999999	Y(1): 0.0; S(5): 100.0; S(6): 100.0; S(12): 0.0; S(18): 0.0; S(19): 0.0																												0	382.817	6.398e-09	70.13	1.92161e-06	3	2669.01	1.49569	53.9329	0
High	sNLTSQSSASNLPGSPGSPGsPGSPGSPGSVSk	3	1	1	F1NPW9	N-Term(TMT10); S21(Phospho); K33(TMT10)	0	0.97615	S(1): 0.0; T(4): 0.0; S(5): 0.0; S(7): 0.0; S(8): 0.0; S(10): 0.0; S(15): 0.0; S(18): 0.0; S(21): 97.6; S(24): 2.4; S(27): 0.0; S(30): 0.0; S(32): 0.0	0.0884689	2	0.129163	0.0839532	2	14.7068	0.114954	2	0.658864	0.102698	2	9.55398	0.120653	2	2.45032	0.115269	2	3.7049	0.119177	2	4.40359	0.122573	2	4.53193	0.131463	2	1.47626	0	467.841	2.888e-13	70.13	1.31892e-05	4	3507.7	0.410746	55.5162	0
High	sStPPsPSSTSPTSSSGDISWGDR	2	2	1	A0A1D5PWP5	N-Term(TMT10); T3(Phospho); S6(Phospho)	0	0.000667975	S(1): 97.4; S(2): 2.5; T(3): 0.1; S(6): 100.0; S(8): 0.0; S(9): 0.0; T(10): 0.0; S(11): 0.0; T(13): 0.0; S(14): 0.0; S(15): 0.0; S(16): 0.0; S(20): 0.0	0.101284	1		0.0912315	1		0.117839	1		0.108023	1		0.121011	1		0.112666	1		0.109782	1		0.119837	1		0.118326	1		0	308.004	9.755e-09	70.09	4.31955e-06	3	2769.15	1.52039	52.5416	0
High	sQLPTMEQDGGSQNPVSsPGMSQELR	5	4	1	A0A1D5PM63	N-Term(TMT10); S18(Phospho)	0	0.982666	S(1): 0.0; T(5): 0.0; S(12): 0.0; S(17): 1.7; S(18): 98.3; S(22): 0.0	0.0859883	3	4.53427	0.082848	3	0.553621	0.111738	3	1.82028	0.0999103	3	2.93085	0.11482	3	1.5909	0.123516	3	1.17058	0.11599	3	1.24705	0.133874	3	4.58184	0.13196	3	4.30518	0	444.268	1.465e-14	70.06	1.03757e-05	3	3069.39	2.34025	61.9453	0
High	vEDEVTEDPFGFDsDEEsLPVSSk	3	5	1	A0A3Q2UC69	N-Term(TMT10); S14(Phospho); S18(Phospho); K24(TMT10)	0	0.999998	T(6): 0.0; S(14): 100.0; S(18): 100.0; S(22): 0.0; S(23): 0.0	0.0891014	3	3.19828	0.082105	3	5.94809	0.113594	3	1.69379	0.107573	3	9.38567	0.123683	3	6.20186	0.116619	3	10.8737	0.114342	3	2.40476	0.125537	3	6.85199	0.127349	3	13.1141	0	339.802	5.097e-10	70.06	9.02939e-06	3	3275.43	1.93496	86.6396	0
High	vWTsGQVEEYDLEGDDmNSR	4	1	1	Q2MCJ7	N-Term(TMT10); S4(Phospho); M17(Oxidation)	0	0.978268	T(3): 2.2; S(4): 97.8; Y(10): 0.0; S(19): 0.0	0.090705	4	0.887104	0.0848171	4	1.84036	0.118941	4	2.60572	0.105897	4	4.47995	0.125537	4	3.24819	0.120149	4	2.24446	0.116391	4	6.4135	0.118322	4	2.32588	0.119609	4	3.0153	0	382.45	6.974e-09	70.05	4.71046e-06	3	2655.11	1.03609	64.8645	0
High	rSssPSEPLEEDSVLFNk	9	3	1	A0A1D5PWR6	N-Term(TMT10); S3(Phospho); S4(Phospho); K18(TMT10)	0	0.493343	S(2): 50.7; S(3): 50.7; S(4): 98.7; S(6): 0.0; S(13): 0.0	0.0890415	2	5.94963	0.0834748	2	3.89643	0.113889	2	10.7039	0.0927863	2	13.4875	0.117973	2	3.28276	0.110024	2	2.7061	0.118966	2	2.22105	0.139823	2	1.81154	0.133172	2	1.01165	0	370.707	2.65e-09	70.05	8.73881e-06	3	2639.24	0.489641	75.6198	1
High	kMETVNsDsDSEFGIPk	9	4	1	A0A3Q3B2I8	N-Term(TMT10); K1(TMT10); S7(Phospho); S9(Phospho); K17(TMT10)	0	1	T(4): 0.0; S(7): 100.0; S(9): 100.0; S(11): 0.0	0.0950451	7	8.08555	0.0891682	7	5.67482	0.117398	7	1.81518	0.10467	7	5.98015	0.120475	7	3.81306	0.120491	7	2.8389	0.112528	7	2.25727	0.118401	7	3.2495	0.120409	7	2.75266	0	564.978	3.982e-10	70.04	9.86869e-06	3	2731.29	1.13758	67.8568	1
High	aAEPEEGPsGDEAAAAADTDQk	1	1	1	Q9YHD2	N-Term(TMT10); S9(Phospho); K22(TMT10)	0	1	S(9): 100.0; T(19): 0.0	0.102585	1		0.0876148	1		0.126276	1		0.101525	1		0.134534	1		0.117976	1		0.103985	1		0.113658	1		0.111846	1		0	355.277	5.533e-09	70.04	8.85308e-06	3	2668.2	0.715403	43.7725	0
High	eNGINGTVTSNGADsPR	2	2	1	Q8AXQ0	N-Term(TMT10); S15(Phospho)	0	1	T(7): 0.0; T(9): 0.0; S(10): 0.0; S(15): 100.0	0.11342	2	0.487573	0.0951512	2	7.03248	0.128396	2	2.29621	0.125387	2	12.5747	0.13665	2	9.15052	0.132242	2	5.46817	0.079124	2	2.04157	0.109239	2	4.37868	0.0786578	2	20.7958	0	330.972	2.208e-08	70.03	5.1642e-06	3	1997.92	2.49483	32.5547	0
High	lcYVALDFEQEmATAASSSSLEk	3	6	1	P60706	N-Term(TMT10); C2(Carbamidomethyl); M12(Oxidation); K23(TMT10)	0			0.0844821	3	6.6241	0.0888171	3	5.84376	0.113588	3	13.4007	0.114256	3	0.762375	0.123605	3	16.3015	0.120313	3	6.54624	0.117104	3	7.62448	0.118937	3	16.1767	0.124248	3	6.91125	0		8.92e-12	70.03	1.21458e-05	3	3024.5	1.51345	108.778	0
High	sVGPVDcGPWGSGEPTEIAAVLEk	5	1	1	F1NFQ4	N-Term(TMT10); S1(Phospho); C7(Carbamidomethyl); K24(TMT10)	0	1	S(1): 100.0; S(12): 0.0; T(16): 0.0	0.0880898	4	8.27119	0.0771867	4	1.35798	0.112819	4	4.72322	0.0950368	4	3.2397	0.122137	4	3.97537	0.117605	4	9.09862	0.120359	4	10.6288	0.129233	4	6.77437	0.134393	4	3.0275	0	518.056	2.1e-14	70	1.1585e-05	3	2993.48	0.754559	107.697	0
High	aNPVPQMsPGSSDNQSSSPQPAQQk	12	4	1	A0A1D5P8V6	N-Term(TMT10); S8(Phospho); K25(TMT10)	0	1	S(8): 100.0; S(11): 0.0; S(12): 0.0; S(16): 0.0; S(17): 0.0; S(18): 0.0	0.0855581	7	2.1389	0.0804786	7	9.18602	0.117167	7	3.52721	0.0968396	7	6.5049	0.12181	7	6.28969	0.117133	7	2.6717	0.124146	7	2.21251	0.125261	7	3.90723	0.130496	7	5.27387	0	479.637	9.648e-14	69.99	1.16067e-05	3	3105.47	-0.0288865	48.4934	0
High	qQHEQLNQAAQSILTGPGDVsPSTNQVR	1	4	1	A0A1D5PV03	N-Term(TMT10); S21(Phospho)	0	0.00614287	S(12): 0.0; T(15): 0.0; S(21): 0.6; S(23): 49.7; T(24): 49.7	0.0831619	1		0.0831605	1		0.123523	1		0.0859941	1		0.125725	1		0.122305	1		0.120909	1		0.119683	1		0.135538	1		0	600.346	5.34e-13	69.99	1.33156e-05	3	3312.62	0.0484384	62.1348	0
High	wNTDNTLGTEIAIEDQIAk	4	2	1	Q9I9D1	N-Term(TMT10); K19(TMT10)	0			0.0913524	4	5.0184	0.0842111	4	3.0293	0.111244	4	5.83444	0.101359	4	2.04919	0.121199	4	2.75894	0.123316	4	5.12848	0.110413	4	2.75223	0.127088	4	3.68455	0.12655	4	2.10702	0		1.52e-12	69.97	8.73513e-06	3	2590.38	0.634147	103.756	0
High	ePNPAQGTAQTPcAFEAGAPsPGEPEAPAsPER	2	2	1	A0A1D5PMU6	N-Term(TMT10); C13(Carbamidomethyl); S21(Phospho); S30(Phospho)	0	1	T(8): 0.0; T(11): 0.0; S(21): 100.0; S(30): 100.0	0.0936406	2	2.81004	0.0917719	2	1.17819	0.109232	2	10.0184	0.118776	2	8.05914	0.123939	2	6.56896	0.124487	2	7.94014	0.111047	2	12.6488	0.108466	2	7.93282	0.117342	2	0.121527	0	585.596	7.436e-13	69.93	8.96839e-06	4	3707.59	-0.493677	58.0292	0
High	sHEsLLSPGSAVEALDLGAEEk	11	7	1	F1NW82	N-Term(TMT10); S1(Phospho); S4(Phospho); K22(TMT10)	0	1	S(1): 100.0; S(4): 100.0; S(7): 0.0; S(10): 0.0	0.0932742	4	4.80035	0.083736	4	0.847673	0.126523	4	6.12163	0.102448	4	4.781	0.11977	4	2.18224	0.126002	4	4.90497	0.108686	4	6.71697	0.118067	4	6.2729	0.115716	4	2.37952	0	424.776	3.039e-10	69.88	1.04755e-05	3	2857.37	1.18867	95.4643	0
High	tITLEVEPSDTIENVk	9	5	1	P0CG62	N-Term(TMT10); K16(TMT10)	0			0.0887631	9	2.48922	0.0828379	9	2.21554	0.114574	9	2.69737	0.100373	9	1.7582	0.119738	9	8.83722	0.115418	9	3.6524	0.120371	9	3.82833	0.123521	9	5.33868	0.132836	9	6.64648	0		3.447e-11	69.87	7.49091e-06	2	2246.26	0.858875	86.5166	0
High	kEcsssGsGsDNDVEVIk	3	3	1	V9GW36	K1(TMT10); N-Term(TMT10); C3(Carbamidomethyl); S4(Phospho); S5(Phospho); S6(Phospho); S8(Phospho); S10(Phospho); K18(TMT10)	0	1	S(4): 100.0; S(5): 100.0; S(6): 100.0; S(8): 100.0; S(10): 100.0	0.090318	3	4.30697	0.0892882	3	5.71647	0.12006	3	4.11605	0.0944104	3	0.423861	0.124094	3	2.76927	0.122507	3	3.96412	0.11209	3	2.79132	0.122611	3	0.440555	0.122868	3	1.56072	0	570.282	1.219e-09	69.86	3.40811e-06	3	2985.17	1.23844	59.7377	1
High	tVTAMDVVYALk	4	2	1	P62801	N-Term(TMT10); K12(TMT10)	0			0.0934295	4	1.03165	0.0887176	4	5.84075	0.116777	4	3.50446	0.0906858	4	2.01753	0.1159	4	8.08641	0.119541	4	9.91219	0.120805	4	4.86548	0.116522	4	11.0327	0.129204	4	4.98234	0		6.436e-11	69.86	7.11573e-06	2	1769.03	1.58292	105.738	0
High	iAcDEEFsDsEDEGEGGR	5	4	1	A0A1D5NW46	N-Term(TMT10); C3(Carbamidomethyl); S8(Phospho); S10(Phospho)	0	1	S(8): 100.0; S(10): 100.0	0.0950004	5	3.04741	0.0906309	5	6.37774	0.11494	5	7.48346	0.107292	5	1.36255	0.118822	5	8.23948	0.115316	5	6.39735	0.112072	5	0.867678	0.121947	5	0.636538	0.119677	5	8.6972	0	469.344	1.166e-09	69.83	9.61926e-07	2	2390.86	1.97615	45.8441	0
High	tVSsPGVTVPEAVEk	5	6	1	B0FLP0	N-Term(TMT10); S4(Phospho); K15(TMT10)	0	0.99977	T(1): 0.0; S(3): 0.0; S(4): 100.0; T(8): 0.0	0.0903671	3	6.60711	0.0808229	3	4.76427	0.110979	3	1.21419	0.0965489	3	1.9763	0.115352	3	2.81115	0.118094	3	6.11314	0.118826	3	0.511166	0.13576	3	1.18697	0.132975	3	1.03318	0	343.205	2.621e-08	69.82	7.76005e-06	2	2038.09	2.34258	61.6879	0
High	asPEVSTPEEPEGDGGSELAAHLLAk	19	8	2	A0A1D5P121;A0A3Q2U190	N-Term(TMT10); S2(Phospho); K26(TMT10)	0	1	S(2): 100.0; S(6): 0.0; T(7): 0.0; S(17): 0.0																												0	644.464	9.027e-14	69.77	1.2737e-05	3	3129.54	1.38361	79.5266	0
High	sVVDMELDDTDDGDDNAPLFYQPGk	2	1	1	A0A1D5PGS8	N-Term(TMT10); S1(Phospho); K25(TMT10)	0	1	S(1): 100.0; T(10): 0.0; Y(21): 0.0	0.0874365	2	12.5492	0.0815743	2	3.7207	0.114221	2	2.24423	0.102569	2	3.52233	0.113752	2	5.52955	0.107878	2	3.9429	0.126569	2	3.65318	0.132792	2	0.71804	0.132671	2	0.820995	0	601.275	8.254e-12	69.77	1.12239e-05	3	3294.48	-0.0669738	87.8657	0
High	sGLEGcMcGIENPPtPEAPAEGsPSk	2	1	1	F1P3V9	N-Term(TMT10); C6(Carbamidomethyl); C8(Carbamidomethyl); T15(Phospho); S23(Phospho); K26(TMT10)	0	0.999968	S(1): 0.0; T(15): 100.0; S(23): 100.0; S(25): 0.0	0.099059	2	9.27712	0.0809547	2	5.36915	0.123063	2	4.4543	0.111274	2	8.33368	0.11612	2	1.51196	0.121267	2	3.8066	0.114374	2	2.11835	0.114275	2	7.56831	0.118536	2	12.1286	0	389.931	6.969e-09	69.75	8.53759e-06	4	3290.41	-2.25431	64.7316	0
High	sAFTPATVTGSSPsPVLGQGEk	3	2	1	A0A1D5PQS1	N-Term(TMT10); S14(Phospho); K22(TMT10)	0	1	S(1): 0.0; T(4): 0.0; T(7): 0.0; T(9): 0.0; S(11): 0.0; S(12): 0.0; S(14): 100.0	0.100397	3	11.6711	0.0929658	3	5.03115	0.125646	3	0.050608	0.107564	3	1.7689	0.129585	3	2.74433	0.125253	3	4.70237	0.100265	3	1.36387	0.116634	3	2.77405	0.107857	3	2.89455	0	512.913	5.759e-12	69.73	1.13012e-05	3	2656.37	0.936136	68.3891	0
High	gEEEEEEEENIYAVDDEsDEEGGkEk	3	1	1	F1P220	N-Term(TMT10); S18(Phospho); K24(TMT10); K26(TMT10)	0	1	Y(12): 0.0; S(18): 100.0	0.104731	3	1.38229	0.101122	3	7.08054	0.111051	3	1.07557	0.117519	3	3.16018	0.112188	3	3.15939	0.105244	3	4.76324	0.106959	3	0.189053	0.120033	3	1.70628	0.122282	3	2.96991	0	666.848	1.033e-15	69.71	1.10647e-05	3	3754.65	1.11323	54.7544	1
High	vIFPQDDsPELTIQPGScTk	2	1	1	E1BYV3	N-Term(TMT10); S8(Phospho); C18(Carbamidomethyl); K20(TMT10)	0	1	S(8): 100.0; T(12): 0.0; S(17): 0.0; T(19): 0.0	0.0870744	2	9.44012	0.0825094	2	1.20117	0.107546	2	4.04101	0.100038	2	7.02638	0.118158	2	7.46839	0.113576	2	5.34692	0.126689	2	6.95887	0.132661	2	7.5512	0.130877	2	1.38319	0	402.466	9.062e-10	69.69	1.22381e-05	3	2770.38	1.35378	80.3686	0
High	lAAEELADEsDLDGEAALk	18	1	1	A0A3Q2U489	N-Term(TMT10); S10(Phospho); K19(TMT10)	0	1	S(10): 100.0	0.0945139	18	5.88201	0.0878387	18	2.46745	0.115885	18	5.24408	0.099304	18	6.90913	0.123061	18	4.07617	0.116644	18	4.343	0.113418	18	6.42183	0.122317	18	3.21713	0.126464	18	5.86607	0	536.297	6.216e-12	69.67	1.03255e-05	3	2498.24	2.06274	79.4528	0
High	sVNFDLTPTGLLPPGPEGSEDPcGsSEEk	11	1	1	A0A1D5P251	N-Term(TMT10); C23(Carbamidomethyl); S25(Phospho); K29(TMT10)	0	0.97988	S(1): 0.0; T(7): 0.0; T(9): 0.0; S(19): 0.0; S(25): 98.0; S(26): 2.0	0.0837024	8	3.35779	0.0838201	8	7.58673	0.115784	8	5.91428	0.0975579	8	8.92542	0.125752	8	9.50927	0.123918	8	10.5456	0.111736	8	12.2705	0.127791	8	10.7329	0.117184	8	7.4765	0	505.195	3.12e-09	69.66	1.34855e-05	4	3554.67	1.79459	93.3653	0
High	gPFYSGsLPNVNQIGSGVPDFQGSLHSPLDSTR	5	1	1	A0A3Q2U366	N-Term(TMT10); S7(Phospho)	0	0.983308	Y(4): 0.0; S(5): 1.6; S(7): 98.3; S(16): 0.0; S(24): 0.0; S(27): 0.0; S(31): 0.0; T(32): 0.0	0.082565	3	0.474674	0.0808846	3	1.04574	0.109689	3	14.1514	0.0950374	3	3.40126	0.125058	3	4.1946	0.110962	3	0.290199	0.122174	3	2.92506	0.116855	3	6.84579	0.150951	3	11.2095	0	519.859	4.164e-15	69.62	1.54821e-05	4	3739.8	1.28655	106.689	0
High	lINSELGSPSTTDsPSSDPSPR	3	1	1	F1NBK1	N-Term(TMT10); S14(Phospho)	0	0.999997	S(4): 0.0; S(8): 0.0; S(10): 0.0; T(11): 0.0; T(12): 0.0; S(14): 100.0; S(16): 0.0; S(17): 0.0; S(20): 0.0	0.0865404	2	0.417823	0.0804432	2	2.60244	0.111257	2	7.28848	0.0933037	2	0.827125	0.128521	2	4.53826	0.12156	2	2.9231	0.120591	2	3.06952	0.12537	2	0.884885	0.13206	2	5.61227	0	495.031	3.093e-13	69.61	8.97044e-06	3	2553.2	1.60378	59.0735	0
High	eQEQEAAtEPEENGLEEEVLPk	3	2	1	A0A1D5P629	N-Term(TMT10); T8(Phospho); K22(TMT10)	0	1	T(8): 100.0	0.0934508	3	1.0726	0.0838414	3	0.724398	0.10591	3	4.98108	0.10057	3	5.22343	0.119943	3	10.0563	0.114792	3	3.22355	0.123245	3	5.69339	0.128383	3	0.583198	0.127606	3	7.75149	0	561.32	3.207e-09	69.59	1.24243e-05	4	3036.44	0.802182	66.3499	0
High	lLQLcFEtPTEESTMDR	2	1	1	A0A1D5P628	N-Term(TMT10); C5(Carbamidomethyl); T8(Phospho)	0	1	T(8): 100.0; T(10): 0.0; S(13): 0.0; T(14): 0.0	0.0863493	2	13.2731	0.078197	2	11.0442	0.115509	2	6.17384	0.0946181	2	6.14256	0.136889	2	15.7022	0.12441	2	0.700454	0.119695	2	3.56625	0.11914	2	5.22202	0.123287	2	10.2836	0	333.277	2.913e-09	69.59	7.87438e-06	3	2379.08	0.424186	87.2582	0
High	rDsFIGTPYWMAPEVVMcETSk	4	4	1	A0A3Q3A6H4	N-Term(TMT10); S3(Phospho); C18(Carbamidomethyl); K22(TMT10)	0	1	S(3): 100.0; T(7): 0.0; Y(9): 0.0; T(20): 0.0; S(21): 0.0	0.0971608	2	3.63956	0.0824008	2	9.4643	0.120556	2	15.7204	0.105783	2	3.26743	0.124628	2	2.24004	0.120282	2	9.46727	0.108913	2	1.45283	0.120837	2	11.9525	0.117278	2	15.2714	0	522.129	1.023e-12	69.59	1.21165e-05	3	3142.49	-0.0399748	113.003	1
High	lPTLSSSSAGTPVsPAAASR	1	2	1	A0A3Q2UMT0	N-Term(TMT10); S14(Phospho)	0	0.999218	T(3): 0.0; S(5): 0.0; S(6): 0.0; S(7): 0.0; S(8): 0.0; T(11): 0.0; S(14): 99.9; S(19): 0.1	0.085575	1		0.0897554	1		0.125067	1		0.0949615	1		0.121112	1		0.121167	1		0.117281	1		0.128474	1		0.116607	1		0	273.351	2.251e-11	69.56	9.74936e-06	3	2166.1	1.48175	61.849	0
High	aPLATGEDDDDEVPDLVENFDEASkNEAN	5	1	1	H9L166	N-Term(TMT10); K25(TMT10)	0			0.0880993	5	11.9106	0.0858646	5	3.57882	0.108626	5	8.19353	0.101252	5	15.7324	0.11836	5	7.76086	0.116174	5	6.44316	0.121564	5	4.21416	0.120029	5	0.834749	0.129158	5	10.8132	0		1.155e-12	69.54	1.47249e-05	4	3577.68	2.32904	87.4781	1
High	kSAGDEDGSLtGDEVDPGQSk	7	3	1	Q5ZIJ6	N-Term(TMT10); K1(TMT10); T11(Phospho); K21(TMT10)	0	1	S(2): 0.0; S(9): 0.0; T(11): 100.0; S(20): 0.0	0.0931944	7	8.24058	0.0804968	7	5.4404	0.122746	7	5.46267	0.104949	7	2.7381	0.120278	7	2.63967	0.128676	7	2.78944	0.112479	7	3.82395	0.120179	7	3.33655	0.116321	7	7.5112	0	638.414	5.667e-12	69.5	1.28583e-05	3	2859.39	1.85372	45.5739	1
High	mDDATPLMPESGcSVsPGGNSMk	4	2	1	A0A3Q2U7R0	N-Term(TMT10); C13(Carbamidomethyl); S16(Phospho); K23(TMT10)	0	0.5	T(5): 0.0; S(11): 0.0; S(14): 50.0; S(16): 50.0; S(21): 0.0	0.0832968	3	0.872776	0.0847281	3	2.91606	0.108321	3	4.79433	0.0986615	3	0.108135	0.112982	3	0.290516	0.112877	3	5.11223	0.121864	3	1.16233	0.127357	3	5.54757	0.146519	3	6.47412	0	410.243	2.341e-11	69.49	8.19275e-06	3	2906.3	3.73193	68.5983	0
High	eLPDQLtENEEDYDEIENNVDSSSDLIEMk	6	1	1	H9L022	N-Term(TMT10); T7(Phospho); K30(TMT10)	0	1	T(7): 100.0; Y(13): 0.0; S(22): 0.0; S(23): 0.0; S(24): 0.0	0.111422	4	6.67479	0.104193	4	0.625124	0.11136	4	2.34829	0.116128	4	4.36997	0.111648	4	7.25761	0.112629	4	1.31074	0.108364	4	4.79231	0.110884	4	1.14299	0.114893	4	1.6665	0	570.815	1.462e-11	69.48	1.42929e-05	3	4051.81	-0.248437	96.8276	0
High	nPPLGAANsEPAsPLHTILIR	1	2	1	A0A1L1RM91	N-Term(TMT10); S9(Phospho); S13(Phospho)	0	1	S(9): 100.0; S(13): 100.0; T(17): 0.0	0.0853022	1		0.0930427	1		0.11472	1		0.105425	1		0.138333	1		0.125359	1		0.111359	1		0.114645	1		0.111815	1		0	431.516	1.778e-08	69.46	1.14372e-05	3	2557.28	1.05091	81.8762	0
High	aRsMDssDLsDGPITLQEYLEVk	1	5	1	A0A1D5P926	N-Term(TMT10); S3(Phospho); S6(Phospho); S7(Phospho); S10(Phospho); K23(TMT10)	0	1	S(3): 100.0; S(6): 100.0; S(7): 100.0; S(10): 100.0; T(15): 0.0; Y(19): 0.0	0.0992594	1		0.0985026	1		0.11492	1		0.112371	1		0.115118	1		0.116033	1		0.107102	1		0.115321	1		0.121373	1		0	372.093	2.085e-08	69.46	8.84405e-06	3	3332.42	-0.342026	99.1372	1
High	vPSAEGsLDGGELEAAGLk	9	2	1	A0A3Q2TW12	N-Term(TMT10); S7(Phospho); K19(TMT10)	0	1	S(3): 0.0; S(7): 100.0	0.0989997	9	8.17499	0.0900175	9	7.77832	0.127168	9	6.53111	0.108986	9	5.1484	0.135023	9	5.783	0.135562	9	5.51977	0.095127	9	7.4425	0.103606	9	11.8328	0.1029	9	10.0057	0	576.234	2.613e-09	69.42	1.09145e-05	2	2338.2	0.490951	73.2196	0
High	kVVDYSQFQEsDDADEDYGR	22	4	1	A0A3Q2UD21	N-Term(TMT10); K1(TMT10); S11(Phospho)	0	1	Y(5): 0.0; S(6): 0.0; S(11): 100.0; Y(18): 0.0	0.0887941	22	5.01523	0.0797738	22	4.05712	0.115368	22	4.11338	0.0985109	22	4.04507	0.12216	22	3.8936	0.119351	22	2.9992	0.120303	22	7.65946	0.124169	22	4.3784	0.12672	22	5.41624	0	627.052	6.856e-12	69.39	8.86692e-06	3	2904.3	0.979925	55.028	1
High	akQDVLsGsDDDDLEIQPk	8	2	1	E1BVP1	N-Term(TMT10); K2(TMT10); S7(Phospho); S9(Phospho); K19(TMT10)	0	1	S(7): 100.0; S(9): 100.0	0.0943557	8	5.01385	0.0860173	8	4.9314	0.112946	8	4.92554	0.102704	8	6.36723	0.117238	8	4.58695	0.117594	8	4.97259	0.118623	8	9.73951	0.121254	8	7.08634	0.120874	8	8.70334	0	662.139	3.869e-10	69.38	1.28841e-05	3	2920.43	1.99731	65.5557	1
High	lENEGsDEDIETDVLYSPQMALk	5	3	1	Q5F3D5	N-Term(TMT10); S6(Phospho); K23(TMT10)	0	1	S(6): 100.0; T(12): 0.0; Y(16): 0.0; S(17): 0.0	0.0886584	5	0.383532	0.0865687	5	7.13674	0.113611	5	6.88192	0.101444	5	2.69601	0.116448	5	1.2427	0.113036	5	2.93656	0.125143	5	1.18839	0.133178	5	3.95988	0.130379	5	5.31737	0	652.522	6.638e-11	69.38	1.48103e-05	3	3134.49	1.25857	94.7425	0
High	lALVTGGEIASTFDHPELVk	1	1	1	Q5F424	N-Term(TMT10); K20(TMT10)	0			0.0935623	1		0.076479	1		0.110785	1		0.104088	1		0.104478	1		0.120824	1		0.123337	1		0.132592	1		0.133855	1		0		1.122e-15	69.37	6.49157e-06	3	2555.45	2.01694	110.075	0
High	sESGGLGVSMVEYVLSSsPADk	19	3	1	A0A1D5P731	N-Term(TMT10); S18(Phospho); K22(TMT10)	0	0.999789	S(1): 0.0; S(3): 0.0; S(9): 0.0; Y(13): 0.0; S(16): 0.0; S(17): 0.0; S(18): 100.0	0.104209	7	2.73164	0.0899171	7	5.00082	0.118638	7	5.87045	0.109573	7	8.71837	0.128112	7	4.025	0.131557	7	5.96991	0.107333	7	8.98903	0.109659	7	2.74669	0.103109	7	3.99819	0	470.895	1.691e-13	69.33	1.23623e-05	3	2737.34	-1.00405	109.536	0
High	tsRDAsPSGSTAVPSTk	3	2	1	A0A1D5NZJ2	N-Term(TMT10); S2(Phospho); S6(Phospho); K17(TMT10)	0	0.0197852	T(1): 98.0; S(2): 4.0; S(6): 98.0; S(8): 0.0; S(10): 0.0; T(11): 0.0; S(15): 0.0; T(16): 0.0	0.115561	2	2.88267	0.0803705	2	4.86207	0.125028	2	0.315388	0.0998762	2	4.17156	0.12766	2	0.175148	0.112015	2	6.69581	0.102043	2	6.48639	0.112384	2	2.32581	0.124649	2	5.40707	0	321.326	3.589e-08	69.31	9.56511e-06	3	2267.07	0.768154	36.2547	1
High	ksPGScSTLDQSEGEDASR	1	1	1	A0A3Q2UGM6	K1(TMT10); N-Term(TMT10); S2(Phospho); C6(Carbamidomethyl)	0	1	S(2): 100.0; S(5): 0.0; S(7): 0.0; T(8): 0.0; S(12): 0.0; S(18): 0.0	0.0734486	1		0.0691986	1		0.0928303	1		0.0786377	1		0.102973	1		0.106128	1		0.153627	1		0.158016	1		0.165142	1		0	404.424	1.788e-10	69.26	8.46639e-06	3	2549.16	1.2064	33.7144	1
High	lFEQSLQsPVMQQQPLEk	3	1	1	A0A1D5PMZ7	N-Term(TMT10); S8(Phospho); K18(TMT10)	0	0.999999	S(5): 0.0; S(8): 100.0	0.091418	3	0.959269	0.0774814	3	1.84818	0.116666	3	5.05304	0.0923041	3	2.57267	0.139855	3	5.64573	0.115231	3	0.637116	0.122243	3	2.93776	0.11618	3	0.44839	0.125466	3	8.03999	0	438.235	4.067e-10	69.22	1.16503e-05	3	2668.38	0.785258	82.6919	0
High	rStQGVTLTDLQEAEk	9	4	1	A0A1D5PPA0	N-Term(TMT10); T3(Phospho); K16(TMT10)	0	0.986448	S(2): 1.4; T(3): 98.6; T(7): 0.0; T(9): 0.0	0.0824103	5	5.06237	0.075404	5	5.77169	0.108601	5	3.8499	0.0945315	5	5.77789	0.111898	5	5.12446	0.104553	5	3.56438	0.129548	5	2.51358	0.14085	5	4.78833	0.14928	5	2.93256	0	463.938	1.294e-10	69.16	1.03684e-05	3	2314.2	-0.36695	58.2019	1
High	qLHIEGAsLELsDDDAESk	1	6	1	A0A1D5NW83	N-Term(TMT10); S8(Phospho); S12(Phospho); K19(TMT10)	0	1	S(8): 100.0; S(12): 100.0; S(18): 0.0	0.0847758	1		0.0834066	1		0.106828	1		0.092013	1		0.121101	1		0.118229	1		0.125804	1		0.129645	1		0.138199	1		0	419.422	4.337e-10	69.14	9.94086e-06	3	2675.23	0.57103	69.7941	0
High	hSDSPASDSEGAQSsPVk	5	2	1	Q5ZMU6	N-Term(TMT10); S15(Phospho); K18(TMT10)	0	0.999867	S(2): 0.0; S(4): 0.0; S(7): 0.0; S(9): 0.0; S(14): 0.0; S(15): 100.0	0.0664184	3	9.90059	0.0474079	3	12.5147	0.10421	3	0.000102764	0.0751016	3	2.83304	0.12444	3	0.678739	0.101294	3	1.56218	0.1392	3	6.00958	0.141273	3	4.52455	0.201282	3	0.958234	0	444.601	6.937e-11	69.13	9.07797e-06	3	2324.08	0.918483	25.9881	0
High	lYGSAGPPPTGEEEAAEkDEL	2	1	1	Q90593	N-Term(TMT10); K18(TMT10)	0			0.0911749	2	6.57641	0.0866799	2	0.31005	0.122636	2	6.46047	0.104678	2	4.36917	0.126246	2	6.8296	0.125935	2	1.66232	0.111964	2	4.05868	0.113913	2	4.40859	0.11628	2	1.82928	0		8.065e-13	69.13	1.23157e-05	3	2618.33	0.447255	65.8863	1
High	lFSSSVPGDcGQSEQsPAPR	3	1	1	A0A1L1RX41	N-Term(TMT10); C10(Carbamidomethyl); S16(Phospho)	0	1	S(3): 0.0; S(4): 0.0; S(5): 0.0; S(13): 0.0; S(16): 100.0	0.0936769	3	0.926392	0.0817252	3	2.09786	0.115907	3	4.94527	0.0963505	3	3.19664	0.128015	3	6.08445	0.114122	3	0.603556	0.12058	3	0.426809	0.124654	3	0.154397	0.119192	3	9.18974	0	496.059	9.344e-09	69.12	7.92939e-06	3	2415.09	0.799108	58.9547	0
High	gDDASEEGQNGGsPk	4	2	1	F1ND55	N-Term(TMT10); S13(Phospho); K15(TMT10)	0	1	S(5): 0.0; S(13): 100.0	0.093905	4	7.01738	0.0935697	4	8.56473	0.1165	4	5.78862	0.105898	4	5.48301	0.132518	4	3.3802	0.120554	4	4.06377	0.105803	4	4.38289	0.113611	4	12.605	0.109065	4	2.61286	0	369.496	4.52e-07	69.09	5.21603e-06	3	1985.89	0.780882	21.5489	0
High	lGEAsDsELADADk	4	6	2	Q5ZJQ9;E1C1J1	N-Term(TMT10); S5(Phospho); S7(Phospho); K14(TMT10)	0	1	S(5): 100.0; S(7): 100.0																												0	421.487	1.23e-07	69.08	5.123e-06	2	2038.9	-0.012728	57.9292	0
High	lEEMGELsEVEAEPSEAEDFEAR	3	1	1	F1NBB7	N-Term(TMT10); S8(Phospho)	0	1	S(8): 100.0; S(15): 0.0	0.098084	3	12.9661	0.0881352	3	8.17389	0.115214	3	9.34988	0.107106	3	1.33509	0.128624	3	8.41403	0.126515	3	14.7629	0.11111	3	3.73944	0.115843	3	0.942468	0.118985	3	5.0819	0	473.603	2.862e-10	69.07	8.69635e-06	3	2905.25	-1.26672	80.7197	0
High	sQIDVALsQDSTYQGER	4	1	1	E1C0J4	N-Term(TMT10); S8(Phospho)	0	1	S(1): 0.0; S(8): 100.0; S(11): 0.0; T(12): 0.0; Y(13): 0.0	0.0960236	4	2.98017	0.0858766	4	8.5574	0.115777	4	0.467497	0.0996233	4	4.90777	0.126126	4	1.75822	0.116002	4	5.80954	0.11547	4	3.27657	0.11817	4	6.12144	0.130447	4	7.38609	0	372.351	4.979e-09	69.01	8.86129e-06	3	2206.02	0.707521	53.4812	0
High	eISGEEEDEDGGDQGtsAEsEPEPkR	1	1	1	A0A1D5PMQ3	N-Term(TMT10); T16(Phospho); S17(Phospho); S20(Phospho); K25(TMT10)	0	1	S(3): 0.0; T(16): 100.0; S(17): 100.0; S(20): 100.0	0.0813988	1		0.0710343	1		0.113227	1		0.0893543	1		0.11187	1		0.11525	1		0.137592	1		0.143552	1		0.136721	1		0	387.051	2.82e-10	69	5.0357e-06	4	3475.38	0.137222	41.4261	1
High	rDsPLQGSGQQNNQAGQR	3	6	2	E1BRQ3;A0A1D5P0Y7	N-Term(TMT10); S3(Phospho)	0	1	S(3): 100.0; S(8): 0.0																												0	447.464	8.72e-11	68.99	9.07885e-06	3	2250.06	-0.332653	17.0174	1
High	lIHGEDsDsEEEETAAAPGGGGR	4	1	1	F1P5I5	N-Term(TMT10); S7(Phospho); S9(Phospho)	0	1	S(7): 100.0; S(9): 100.0; T(14): 0.0	0.0973233	4	5.20014	0.0822655	4	6.67285	0.11979	4	6.25653	0.108994	4	2.59754	0.120281	4	3.77273	0.110152	4	2.12473	0.111281	4	5.41529	0.12825	4	5.6602	0.124686	4	9.25439	0	589.613	5.496e-12	68.99	5.388e-06	3	2673.09	0.81588	45.2007	0
High	eANNsPSPAGTLVDAMSQk	8	3	1	F7BQ11	N-Term(TMT10); S5(Phospho); K19(TMT10)	0	0.999999	S(5): 100.0; S(7): 0.0; T(11): 0.0; S(17): 0.0	0.0979859	6	3.54429	0.0914139	6	4.53869	0.123296	6	3.60245	0.100442	6	5.81717	0.127506	6	4.10016	0.122344	6	2.9616	0.10979	6	2.28968	0.115748	6	3.42953	0.116058	6	4.92926	0	546.607	9.565e-11	68.98	1.28813e-05	3	2455.2	1.21798	77.0101	0
High	lGSTAPQVLSTSsPAQQAENEAk	3	2	1	Q5ZK10	N-Term(TMT10); S13(Phospho); K23(TMT10)	0	0.999996	S(3): 0.0; T(4): 0.0; S(10): 0.0; T(11): 0.0; S(12): 0.0; S(13): 100.0	0.0904935	3	5.63634	0.0829703	3	0.161334	0.125815	3	9.17457	0.0992982	3	2.06575	0.12046	3	2.66726	0.129614	3	3.67464	0.107523	3	1.57673	0.117693	3	0.0574047	0.121217	3	10.3166	0	472.62	1.886e-13	68.97	1.57442e-05	3	2852.45	1.48513	63.933	0
High	eEsEEsDEDMGFGLFD	3	1	1	P47826	N-Term(TMT10); S3(Phospho); S6(Phospho)	0	1	S(3): 100.0; S(6): 100.0	0.103641	3	2.02227	0.101903	3	2.85983	0.11399	3	3.36076	0.110262	3	2.56218	0.122254	3	9.12401	0.119457	3	5.37446	0.113666	3	8.87882	0.11445	3	2.0026	0.116295	3	7.94242	0	603.883	1.608e-06	68.92	8.20692e-07	2	2224.78	1.42077	92.1293	0
High	iLDLQQGMDSTsVsSLQPDEIDGNLSESR	4	2	1	F1NRH6	N-Term(TMT10); S12(Phospho); S14(Phospho)	0	0.0219257	S(10): 0.1; T(11): 2.2; S(12): 97.6; S(14): 2.3; S(15): 97.8; S(26): 0.0; S(28): 0.0	0.0934508	3	8.82005	0.0823681	3	0.581515	0.109968	3	8.48548	0.100198	3	6.4596	0.1151	3	11.6112	0.116549	3	3.24688	0.118078	3	5.06189	0.127185	3	0.310593	0.123055	3	10.3573	0	385.012	5.614e-13	68.91	1.42153e-05	4	3523.58	1.85903	88.6853	0
High	aMVADSSVFEPESPMSPNAPGsPTSPGSPLSPGAASLk	8	1	1	Q5F3A4	N-Term(TMT10); S22(Phospho); K38(TMT10)	0	0.975704	S(6): 0.0; S(7): 0.0; S(13): 0.0; S(16): 0.0; S(22): 97.6; T(24): 2.4; S(25): 0.1; S(28): 0.0; S(31): 0.0; S(36): 0.0	0.0950518	4	1.39582	0.0871728	4	7.21514	0.111096	4	2.64091	0.0895424	4	6.72824	0.119429	4	9.21441	0.10766	4	1.67348	0.122912	4	6.10063	0.132606	4	3.37937	0.132348	4	5.5308	0	438.34	6.149e-14	68.91	1.9697e-05	4	4193.03	0.812413	91.4707	0
High	qVDLHsDGPAEDLVTAEQSLGQR	3	1	1	E1C2U4	N-Term(TMT10); S6(Phospho)	0	1	S(6): 100.0; T(15): 0.0; S(19): 0.0	0.0991862	3	8.68076	0.0961642	3	9.40505	0.11441	3	1.09529	0.120119	3	16.7212	0.130398	3	2.46633	0.12895	3	1.19809	0.102054	3	5.74941	0.104422	3	9.69694	0.106643	3	19.6346	0	569.221	4.166e-12	68.89	1.35255e-05	3	2774.32	0.0919527	74.3008	0
High	kSQGSAGsPPEsPNTPDTGAFR	2	2	1	A0A1D5PVL8	K1(TMT10); N-Term(TMT10); S8(Phospho); S12(Phospho)	0	1	S(2): 0.0; S(5): 0.0; S(8): 100.0; S(12): 100.0; T(15): 0.0; T(18): 0.0	0.0763918	2	1.12915	0.0705411	2	1.65399	0.109836	2	4.6866	0.086286	2	5.33845	0.114499	2	1.92646	0.106105	2	8.10804	0.136651	2	4.13393	0.147351	2	1.0602	0.15182	2	7.17001	0	491.216	7.084e-13	68.89	1.10593e-05	3	2806.28	-0.571876	43.5516	1
High	hNLFEDNLNLPcESVSsLTDLk	15	3	2	F1NG00;Q5F374	N-Term(TMT10); C12(Carbamidomethyl); S17(Phospho); K22(TMT10)	0	0.989657	S(14): 0.0; S(16): 0.0; S(17): 99.0; T(19): 1.0																												0	600.87	1.115e-13	68.88	1.66369e-05	3	3083.52	0.956004	98.8333	0
High	aGNsDsEEEESNER	2	1	1	F1NZV4	N-Term(TMT10); S4(Phospho); S6(Phospho)	0	1	S(4): 100.0; S(6): 100.0; S(11): 0.0	0.0987761	2	0.959383	0.0944207	2	3.82496	0.121051	2	4.94331	0.104524	2	1.17125	0.124376	2	0.3771	0.117316	2	3.47882	0.107023	2	3.96931	0.119899	2	1.02109	0.112401	2	3.71443	0	485.928	8.756e-09	68.86	1.07914e-06	2	1941.7	1.23088	14.6194	0
High	dALcYDsDGELQTDGNR	11	4	1	A0A140T8G9	N-Term(TMT10); C4(Carbamidomethyl); S7(Phospho)	0	1	Y(5): 0.0; S(7): 100.0; T(13): 0.0	0.0965222	11	11.1142	0.0865629	11	10.9317	0.116353	11	5.56263	0.0954838	11	14.2009	0.12487	11	7.37571	0.124247	11	3.91505	0.113019	11	10.0247	0.120985	11	2.54873	0.1222	11	7.51031	0	509.433	1.499e-10	68.84	3.65075e-06	2	2237.92	0.611791	48.2686	0
High	iETIAASNtPTPIR	3	9	1	A0A3Q2UI64	N-Term(TMT10); T9(Phospho)	0	1	T(3): 0.0; S(7): 0.0; T(9): 100.0; T(11): 0.0	0.0889442	3	0.282954	0.0850538	3	2.47017	0.112541	3	1.4522	0.0992723	3	0.628959	0.119408	3	0.403165	0.117691	3	1.9458	0.113146	3	2.6671	0.119271	3	1.17182	0.132015	3	9.92329	0	340.534	9.121e-07	68.81	8.89092e-06	3	1792.94	1.26833	58.4717	0
High	lLAsDSQWVESGPEDENVk	9	1	1	A0A1D5P262	N-Term(TMT10); S4(Phospho); K19(TMT10)	0	0.999994	S(4): 100.0; S(6): 0.0; S(11): 0.0	0.0940644	6	3.2214	0.0888214	6	4.69525	0.119148	6	8.09213	0.101837	6	4.97281	0.124554	6	7.195	0.118593	6	3.62517	0.108987	6	3.25914	0.117398	6	11.4956	0.120396	6	3.52889	0	489.237	2.144e-09	68.77	1.31744e-05	3	2641.28	0.79935	76.6286	0
High	sSPNVANQPPsPGGk	8	5	1	E1BYF5	N-Term(TMT10); S1(Phospho); S11(Phospho); K15(TMT10)	0	0.999779	S(1): 100.0; S(2): 0.0; S(11): 100.0	0.0860023	6	2.3623	0.0775162	6	5.97897	0.114503	6	9.24343	0.0964304	6	2.786	0.121846	6	10.9675	0.117372	6	9.65039	0.12422	6	8.29876	0.130245	6	4.73187	0.133811	6	4.57713	0	512.916	1.256e-08	68.76	7.63681e-06	2	2054.97	0.502395	40.7971	0
High	tAFDEAIAELDTLsEESYk	5	5	1	Q5ZKC9	N-Term(TMT10); S14(Phospho); K19(TMT10)	0	0.999239	T(1): 0.0; T(12): 0.0; S(14): 99.9; S(17): 0.0; Y(18): 0.0	0.0931211	5	1.82635	0.0896722	5	5.94195	0.11887	5	3.18426	0.10204	5	3.77186	0.131575	5	6.13354	0.124371	5	5.92387	0.10978	5	6.29887	0.116169	5	4.15076	0.120865	5	3.62015	0	401.464	3.849e-09	68.76	1.27591e-05	3	2670.29	0.935059	108.556	0
High	qTVQEEEEEEEADEQEsDLEDEFENDPNVVk	1	1	1	F1NMS1	N-Term(TMT10); S17(Phospho); K31(TMT10)	0	1	T(2): 0.0; S(17): 100.0	0.109479	1		0.100818	1		0.106352	1		0.114886	1		0.103809	1		0.10371	1		0.118704	1		0.120667	1		0.121574	1		0	463.562	7.353e-13	68.75	1.31285e-05	4	4219.81	-0.999992	75.2056	0
High	sPLPTSGSSALQPTsPR	6	4	1	A0A3Q2TT85	N-Term(TMT10); S15(Phospho)	0	0.987806	S(1): 0.0; T(5): 0.0; S(6): 0.0; S(8): 0.0; S(9): 0.0; T(14): 1.2; S(15): 98.8	0.087908	3	3.18852	0.0902273	3	2.79744	0.117804	3	3.53011	0.0910536	3	4.39545	0.126016	3	1.98817	0.116713	3	13.3396	0.121586	3	1.76961	0.126246	3	6.23791	0.121942	3	1.45908	0	431.052	5.802e-09	68.72	1.01849e-05	3	1992	-0.075895	52.3915	0
High	tETEGNDsDSESMSGGYLPSNAWYk	2	1	1	F1NV66	N-Term(TMT10); S8(Phospho); K25(TMT10)	0	0.999999	T(1): 0.0; T(3): 0.0; S(8): 100.0; S(10): 0.0; S(12): 0.0; S(14): 0.0; Y(17): 0.0; S(20): 0.0; Y(24): 0.0	0.0926499	2	4.49827	0.086685	2	4.19535	0.108324	2	2.19229	0.0965468	2	4.54876	0.115094	2	4.25046	0.108164	2	8.92175	0.122573	2	5.31042	0.129224	2	2.51183	0.140112	2	6.93755	0	498.804	1.595e-12	68.7	1.04882e-05	3	3263.42	1.01936	74.5193	0
High	dFDNTEQEEEsDDESR	5	4	1	F1NUR7	N-Term(TMT10); S11(Phospho)	0	0.999997	T(5): 0.0; S(11): 100.0; S(15): 0.0	0.111838	5	4.46182	0.0948738	5	9.11853	0.12617	5	5.00878	0.116922	5	6.32588	0.12233	5	3.53516	0.120005	5	3.15704	0.0958452	5	0.648799	0.106483	5	4.82797	0.106547	5	7.28843	0	459.569	1.087e-09	68.69	2.42021e-06	2	2253.85	0.189683	30.8432	0
High	eLEEEEENsDEDELDSHTMVk	6	2	1	A0A1D5PA08	N-Term(TMT10); S9(Phospho); K21(TMT10)	0	1	S(9): 100.0; S(16): 0.0; T(18): 0.0	0.100098	6	8.43391	0.089147	6	5.24369	0.116195	6	3.08286	0.108183	6	5.27956	0.11743	6	5.21958	0.121919	6	3.12252	0.111309	6	8.96591	0.114203	6	3.15949	0.119899	6	4.86924	0	549.192	3.967e-13	68.69	1.05732e-05	3	3045.32	1.50271	56.395	0
High	lISDLEDtDGEGGAYtDNELDEPLDEPR	2	3	1	F1NK34	N-Term(TMT10); T8(Phospho); T16(Phospho)	0	0.998519	S(3): 0.0; T(8): 100.0; Y(15): 0.1; T(16): 99.9	0.118685	2	1.22619	0.100338	2	1.48039	0.103861	2	3.92571	0.104455	2	2.05862	0.139815	2	19.5187	0.104927	2	3.77474	0.104737	2	0.498363	0.0993982	2	7.95583	0.121855	2	13.5462	0	396.667	7.04e-12	68.69	9.99858e-06	3	3467.46	3.90055	84.8199	0
High	sIScDEATQsDNsEGILEEEEEAGQQQLPk	3	1	1	F1NQ55	N-Term(TMT10); C4(Carbamidomethyl); S10(Phospho); S13(Phospho); K30(TMT10)	0	0.99948	S(1): 0.0; S(3): 0.0; T(8): 0.1; S(10): 99.9; S(13): 100.0	0.0967357	3	20.8715	0.0892916	3	10.709	0.120154	3	4.74183	0.114557	3	25.62	0.1175	3	0.096742	0.116874	3	7.00223	0.107418	3	21.0692	0.121844	3	11.1371	0.119972	3	24.1641	0	428.487	1.055e-09	68.64	1.70214e-05	4	3939.72	2.76481	70.943	0
High	eAAAETtssEEEQEPGFLPLATAFGQSR	5	2	1	E1C588	N-Term(TMT10); T7(Phospho); S8(Phospho); S9(Phospho)	0	0.941878	T(6): 5.8; T(7): 97.1; S(8): 97.1; S(9): 100.0; T(22): 0.0; S(27): 0.0	0.0999829	3	18.5049	0.081424	3	23.5511	0.112021	3	8.78541	0.0977789	3	16.2618	0.112165	3	0.778737	0.117456	3	4.82922	0.125187	3	4.44258	0.129833	3	10.8743	0.134347	3	19.0026	0	546.231	5.288e-12	68.64	1.06546e-05	3	3422.44	1.54002	100.641	0
High	vDDSPSTSGGSsDGDQR	9	2	1	A0A1D5PG62	N-Term(TMT10); S12(Phospho)	0	0.999721	S(4): 0.0; S(6): 0.0; T(7): 0.0; S(8): 0.0; S(11): 0.0; S(12): 100.0	0.0872389	5	7.7498	0.079207	5	3.28384	0.118873	5	2.40691	0.0885922	5	0.222291	0.120319	5	5.04723	0.1168	5	7.08341	0.124482	5	2.71335	0.132508	5	4.01166	0.133223	5	8.99576	0	464.485	2.74e-10	68.63	2.872e-06	2	1975.81	1.54289	21.0335	0
High	aPELPLSDVGIASYSSDPTPSDNSDsIIAk	3	2	1	A0A3Q2UBX8	N-Term(TMT10); S26(Phospho); K30(TMT10)	0	0.999997	S(7): 0.0; S(13): 0.0; Y(14): 0.0; S(15): 0.0; S(16): 0.0; T(19): 0.0; S(21): 0.0; S(24): 0.0; S(26): 100.0	0.0911013	3	7.90273	0.0983364	3	4.68012	0.115119	3	6.61777	0.103746	3	2.65154	0.124977	3	0.2265	0.129286	3	4.3037	0.114499	3	0.534085	0.114298	3	3.98006	0.117311	3	4.91333	0	609.971	3.791e-12	68.62	2.05694e-05	4	3584.77	1.98334	90.9395	0
High	rTsmGGTQQQFVEGVR	3	3	1	A0A1D5PQN0	N-Term(TMT10); S3(Phospho); M4(Oxidation)	0	0.499995	T(2): 50.0; S(3): 50.0; T(7): 0.0	0.0952161	3	3.94839	0.0936682	3	10.5449	0.125177	3	3.58355	0.103292	3	6.19974	0.132348	3	6.98911	0.128154	3	9.47139	0.104121	3	7.53856	0.112888	3	14.0648	0.105446	3	16.8034	0	159.385	2.622e-08	68.6	7.93031e-06	3	2106	1.38965	38.2285	1
High	kPAGPSVTELITk	3	9	2	P08285;F1NME1	N-Term(TMT10); K1(TMT10); K13(TMT10)	0																														0		1.012e-12	68.55	2.49252e-06	3	2028.27	1.19815	104.747	0
High	yQDEVFGDsDtEPPEEsEEEGEEPEER	3	1	1	Q5ZMN1	N-Term(TMT10); S9(Phospho); T11(Phospho); S17(Phospho)	0	1	Y(1): 0.0; S(9): 100.0; T(11): 100.0; S(17): 100.0	0.11111	3	12.8371	0.106748	3	7.93563	0.0960386	3	8.79035	0.12372	3	1.70595	0.105451	3	3.03851	0.10436	3	5.00088	0.109172	3	7.50962	0.125028	3	1.7567	0.11729	3	1.59454	0	533.763	2.973e-10	68.54	2.91114e-06	3	3626.31	2.60051	58.643	0
High	tPsPTAAAAEGEGVALQR	7	2	1	A0A142EGP7	N-Term(TMT10); S3(Phospho)	0	0.987142	T(1): 1.3; S(3): 98.7; T(5): 0.0	0.0816463	3	8.67691	0.0806437	3	8.19498	0.120299	3	0.0273226	0.104174	3	0.322486	0.121603	3	4.96703	0.115185	3	5.26248	0.122587	3	2.18249	0.121862	3	3.44479	0.130811	3	3.69265	0	516.425	3.423e-11	68.52	1.06227e-05	3	2035.01	0.62506	55.8063	0
High	hQNsVDDTIVALNPR	3	2	1	A0A1D5PBD8	N-Term(TMT10); S4(Phospho)	0	1	S(4): 100.0; T(8): 0.0	0.090478	3	1.80834	0.0833857	3	7.43954	0.116075	3	0.681234	0.095949	3	16.682	0.116116	3	8.48172	0.127021	3	5.0483	0.124605	3	15.1579	0.119184	3	16.3835	0.11479	3	10.9446	0	447.874	1.373e-07	68.51	8.96308e-06	3	1987.98	0.931805	53.9557	0
High	sLAGSAStsSSGPGDQNELLSR	3	2	1	A0A1D5PPL7	N-Term(TMT10); T8(Phospho); S9(Phospho)	0	0.0219183	S(1): 0.0; S(5): 0.1; S(7): 97.7; T(8): 2.2; S(9): 97.7; S(10): 2.2; S(11): 0.1; S(21): 0.0	0.0870115	2	5.38132	0.0839241	2	11.5988	0.118153	2	6.54588	0.0994301	2	6.31554	0.129719	2	10.6267	0.128214	2	6.68405	0.115484	2	5.84602	0.117407	2	2.88824	0.118815	2	16.7826	0	380.935	6.107e-10	68.51	7.87792e-06	3	2510.1	-1.39673	55.7135	0
High	tLASPEQLAQFQAQLQTGsPPSSGQAQGTAQQPAQPASQGSGPSA	2	2	1	R4GGX2	N-Term(TMT10); S19(Phospho)	0	0.97494	T(1): 0.0; S(4): 0.0; T(17): 2.3; S(19): 97.5; S(22): 0.1; S(23): 0.1; T(29): 0.1; S(38): 0.0; S(41): 0.0; S(44): 0.0	0.0936107	1		0.0965468	1		0.104573	1		0.116683	1		0.12309	1		0.106644	1		0.11873	1		0.116813	1		0.123309	1		0	408.918	7.348e-11	68.5	2.3773e-05	4	4700.28	7.56738	82.1659	0
High	sEPVLEESAPEETVEksPsPAPADPAPAVQEDSR	2	1	1	Q5ZMN1	N-Term(TMT10); K16(TMT10); S17(Phospho); S19(Phospho)	0	0.999921	S(1): 0.0; S(8): 0.0; T(13): 0.0; S(17): 100.0; S(19): 100.0; S(33): 0.0	0.112502	2	4.63699	0.0966472	2	5.66597	0.103497	2	7.46598	0.117087	2	1.72755	0.101755	2	5.9727	0.106372	2	2.09319	0.116859	2	1.76866	0.116298	2	4.0913	0.128539	2	3.41621	0	419.489	1.145e-14	68.49	2.03379e-05	4	4163.95	2.55917	62.5696	1
High	tRtPAsINAtPANINLADLTR	3	1	1	E1C1S5	N-Term(TMT10); T3(Phospho); S6(Phospho); T10(Phospho)	0	0.964866	T(1): 3.5; T(3): 96.5; S(6): 100.0; T(10): 100.0; T(20): 0.0	0.0898684	2	3.38009	0.0891024	2	2.86907	0.119807	2	4.80193	0.102909	2	0.997171	0.122304	2	3.85048	0.117278	2	0.528503	0.116462	2	6.17206	0.122151	2	0.959024	0.11982	2	4.11371	0	336.071	5.446e-08	68.47	1.32063e-05	3	2679.26	4.79561	75.1669	1
High	dNNVAQQGSSVASSAPSPSSSNNGsAsPTk	6	2	1	A0A1D5PLW4	N-Term(TMT10); S25(Phospho); S27(Phospho); K30(TMT10)	0.0145	6.16032e-09	S(9): 0.0; S(10): 0.0; S(13): 0.0; S(14): 0.0; S(17): 99.5; S(19): 0.2; S(20): 0.2; S(21): 0.2; S(25): 0.0; S(27): 99.8; T(29): 0.2	0.0925444	3	1.15119	0.0924502	3	0.840717	0.127502	3	4.12246	0.100079	3	0.469425	0.121336	3	0.73379	0.122211	3	0.575603	0.106736	3	1.33747	0.11385	3	5.39442	0.124513	3	10.4944	0	334.719	3.48e-10	68.47	1.50909e-05	4	3451.55	2.45522	41.0481	0
High	vLPGVDALSsV	4	2	1	F1NU17	N-Term(TMT10); S10(Phospho)	0	0.999567	S(9): 0.0; S(10): 100.0	0.0909338	3	0.186997	0.0814128	3	15.3177	0.121195	3	11.5077	0.0979075	3	0.229895	0.130366	3	5.65418	0.120097	3	4.68218	0.114558	3	3.88778	0.122609	3	4.05349	0.124168	3	2.00958	0	215.094	9.131e-06	68.47	5.924e-06	2	1365.72	0.858389	84.9571	0
High	tYANAEQSMESSDASsPSGk	4	3	1	F1P204	N-Term(TMT10); S16(Phospho); K20(TMT10)	0	0.999688	T(1): 0.0; Y(2): 0.0; S(8): 0.0; S(11): 0.0; S(12): 0.0; S(15): 0.0; S(16): 100.0; S(18): 0.0	0.0917103	3	3.63815	0.0892493	3	7.78692	0.125559	3	4.41968	0.0995015	3	1.86752	0.122482	3	0.535393	0.126236	3	2.5519	0.109523	3	3.47216	0.125506	3	0.497502	0.118458	3	0.600584	0	441.297	6.956e-14	68.46	8.87441e-06	3	2585.15	-0.198149	43.6011	0
High	aLSVsQTDLAH	3	4	1	E1BZD8	N-Term(TMT10); S5(Phospho)	0	0.989255	S(3): 1.1; S(5): 98.9; T(7): 0.0	0.0905388	3	2.26987	0.0866316	3	4.24162	0.123548	3	0.362342	0.103776	3	6.29846	0.12942	3	3.85161	0.116147	3	1.79613	0.109596	3	0.468278	0.124979	3	6.085	0.117272	3	3.02408	0	352.661	1.281e-05	68.41	5.64588e-06	2	1450.72	1.14532	52.4205	0
High	gsPSGGTWSSVVSGVPR	3	3	1	A0A1D5PZ01	N-Term(TMT10); S2(Phospho)	0	1	S(2): 100.0; S(4): 0.0; T(7): 0.0; S(9): 0.0; S(10): 0.0; S(13): 0.0	0.0868665	3	2.05953	0.0860665	3	7.83154	0.121184	3	2.16805	0.101977	3	1.2309	0.127461	3	0.351726	0.125155	3	3.82213	0.105645	3	0.0933515	0.121033	3	4.84798	0.123513	3	0.609637	0	299.332	4.062e-09	68.41	8.56617e-06	2	1925.94	2.85227	66.1145	0
High	vEMASLDsDEDTVFETQNLR	6	1	1	Q5ZHR0	N-Term(TMT10); S8(Phospho)	0	0.999996	S(5): 0.0; S(8): 100.0; T(12): 0.0; T(16): 0.0	0.0944104	6	6.249	0.0848106	6	1.28936	0.117024	6	6.5971	0.102864	6	4.22892	0.118318	6	0.502131	0.125408	6	3.23469	0.118355	6	3.51857	0.124198	6	5.59839	0.117192	6	7.9122	0	387.632	4.329e-12	68.41	1.01885e-05	3	2608.17	1.36998	79.4908	0
High	kGsDDDGDSPVQDIDTPEVDLYQLQVNTLR	3	1	1	A0A1D5PS35	N-Term(TMT10); K1(TMT10); S3(Phospho)	0	1	S(3): 100.0; S(9): 0.0; T(16): 0.0; Y(22): 0.0; T(28): 0.0	0.0914511	3	1.56191	0.0798289	3	0.0902364	0.106953	3	13.6363	0.10397	3	16.6636	0.116874	3	8.78178	0.116083	3	2.42699	0.108737	3	2.89532	0.132402	3	0.941378	0.123434	3	5.94177	0	713.165	9.916e-16	68.4	2.18478e-05	3	3870.87	1.5616	94.5235	1
High	tQLEELEDELQATEDAk	4	8	2	P14105;A0A1D5NW83	N-Term(TMT10); K17(TMT10)	0																														0		2.656e-10	68.39	1.44515e-05	3	2420.24	-0.556591	99.5757	0
High	gAPSSDQEVGsPPAVETSSSTSTR	1	6	1	A0A1D5PHQ5	N-Term(TMT10); S11(Phospho)	0	1	S(4): 0.0; S(5): 0.0; S(11): 100.0; T(17): 0.0; S(18): 0.0; S(19): 0.0; S(20): 0.0; T(21): 0.0; S(22): 0.0; T(23): 0.0	0.0878951	1		0.0823945	1		0.119904	1		0.0954783	1		0.128626	1		0.131853	1		0.117456	1		0.116904	1		0.11949	1		0	361.718	8.484e-13	68.35	1.15878e-05	3	2643.2	1.42644	39.017	0
High	lVAIVDVIDQNR	2	3	1	A0A1L1RNT6	N-Term(TMT10)	0			0.0803096	2	1.56216	0.0803075	2	9.23611	0.104498	2	11.9332	0.105469	2	16.2087	0.130456	2	22.6991	0.105744	2	0.168625	0.127116	2	0.899242	0.114521	2	32.1045	0.146168	2	8.34758	0		7.419e-07	68.34	7.37171e-06	3	1583.93	0.440047	107.41	0
High	tDQVAINGSSLGPSIsEPDLTSVk	3	1	1	F1NVR5	N-Term(TMT10); S16(Phospho); K24(TMT10)	0	0.99999	T(1): 0.0; S(9): 0.0; S(10): 0.0; S(14): 0.0; S(16): 100.0; T(21): 0.0; S(22): 0.0	0.0880413	2	2.39252	0.0867959	2	1.77615	0.107892	2	4.47185	0.0997741	2	0.0614297	0.109008	2	0.264778	0.10761	2	6.18717	0.12556	2	0.222018	0.133716	2	1.96264	0.141176	2	8.91705	0	465.221	2.339e-11	68.34	1.72348e-05	3	2953.51	-1.26066	78.6436	0
High	fAQsAPGsPLSSQPVLITVQR	3	1	1	F1NNS0	N-Term(TMT10); S4(Phospho); S8(Phospho)	0	1	S(4): 100.0; S(8): 100.0; S(11): 0.0; S(12): 0.0; T(18): 0.0	0.0954083	3	7.14263	0.0927962	3	3.34507	0.115517	3	1.37126	0.112805	3	0.770606	0.113801	3	1.40284	0.117608	3	8.55539	0.116268	3	0.462855	0.124995	3	1.73136	0.121036	3	0.845987	0	416.013	1.933e-09	68.28	1.67911e-05	3	2572.28	-0.0331719	82.2248	0
High	sINQEGTDDGsDsEEELAAFcPk	2	2	1	F1N9R9	N-Term(TMT10); S11(Phospho); S13(Phospho); C21(Carbamidomethyl); K23(TMT10)	0	1	S(1): 0.0; T(7): 0.0; S(11): 100.0; S(13): 100.0	0.110959	2	0.259479	0.0912985	2	1.60139	0.112457	2	1.46801	0.117329	2	6.29847	0.130566	2	2.26058	0.119084	2	4.40111	0.108211	2	5.50304	0.104982	2	1.69996	0.104728	2	7.07912	0	456.185	3.957e-10	68.24	9.34304e-06	3	3117.31	1.05586	71.0145	0
High	iMPVTENLMLSAGTGFcQssGDEGETk	11	3	1	V9GW36	N-Term(TMT10); C17(Carbamidomethyl); S19(Phospho); S20(Phospho); K27(TMT10)	0	0.999534	T(5): 0.0; S(11): 0.0; T(14): 0.0; S(19): 100.0; S(20): 100.0; T(26): 0.0	0.0939361	11	4.57067	0.0879789	11	7.37258	0.121847	11	4.32928	0.100365	11	5.6408	0.119269	11	8.5023	0.117023	11	6.55574	0.112454	11	8.66674	0.116593	11	3.03612	0.119509	11	9.42729	0	399.984	1.557e-08	68.24	1.57917e-05	4	3477.55	1.23787	100.778	0
High	ymAENPTAGVVQEEEEDNLEYDsDGNPIAPSk	3	2	1	F1NJ40	N-Term(TMT10); M2(Oxidation); S23(Phospho); K32(TMT10)	0	0.980648	Y(1): 0.0; T(7): 0.0; Y(21): 1.9; S(23): 98.1; S(31): 0.0	0.0986024	3	1.0837	0.0952572	3	1.48277	0.120485	3	4.39635	0.12508	3	17.6957	0.118038	3	2.68897	0.116247	3	0.199397	0.104352	3	0.172042	0.119244	3	1.74209	0.110937	3	10.3588	0	408.143	2.089e-10	68.23	1.83008e-05	4	4065.82	0.290953	71.1753	0
High	gVTNPWLLEEsEETR	2	4	1	A0A1L1RVM1	N-Term(TMT10); S11(Phospho)	0	1	T(3): 0.0; S(11): 100.0; T(14): 0.0	0.0967526	2	1.22142	0.0862499	2	5.78501	0.132354	2	3.35534	0.106987	2	3.60831	0.137366	2	1.96899	0.136897	2	3.93063	0.0993857	2	2.57459	0.0999992	2	1.07967	0.10375	2	4.45911	0	391.651	6.858e-09	68.22	8.80612e-06	2	2068.98	1.05582	72.5488	0
High	sPFEGAVTESQSLFSDNFR	4	4	1	A0A3Q2TW86	N-Term(TMT10); S1(Phospho)	0	1	S(1): 100.0; T(8): 0.0; S(10): 0.0; S(12): 0.0; S(15): 0.0	0.0880931	3	0.87246	0.0708556	3	11.1139	0.119539	3	2.81541	0.0943446	3	3.52337	0.140168	3	29.7958	0.115237	3	8.21199	0.113637	3	12.2231	0.118979	3	17.9211	0.132879	3	12.7706	0	473.893	1.962e-11	68.2	9.99707e-06	3	2427.11	0.498966	95.9296	0
High	lGSASAsDsEDEGGEEEGDk	3	2	1	F1NXS9	N-Term(TMT10); S7(Phospho); S9(Phospho); K20(TMT10)	0	0.999616	S(3): 0.0; S(5): 0.0; S(7): 100.0; S(9): 100.0	0.0884393	3	14.6	0.0879192	3	9.51954	0.109817	3	7.42954	0.10603	3	0.967251	0.118502	3	2.93039	0.106696	3	4.46204	0.119821	3	9.97934	0.126019	3	0.961748	0.142458	3	10.5408	0	480.37	7.07e-09	68.17	4.87697e-06	3	2587.04	0.759773	42.5194	0
High	lTSLNcDPTEAAAVGAVEASFk	5	1	1	F1NW43	N-Term(TMT10); C6(Carbamidomethyl); K22(TMT10)	0			0.0907701	5	1.26033	0.0816212	5	7.13111	0.116896	5	5.20176	0.100253	5	6.32825	0.116675	5	7.40591	0.122163	5	2.56567	0.116004	5	5.10457	0.130637	5	3.38188	0.127175	5	6.22343	0		6.15e-15	68.14	1.60674e-05	3	2709.42	1.6962	102.221	0
High	lFLESPGEItPNENk	4	3	1	A0A3Q2UG73	N-Term(TMT10); T10(Phospho); K15(TMT10)	0	1	S(5): 0.0; T(10): 100.0	0.0934834	4	1.54972	0.0872596	4	8.0853	0.115603	4	2.58598	0.100062	4	16.3694	0.124545	4	5.11818	0.124885	4	5.41039	0.113899	4	8.19348	0.117438	4	9.53895	0.124577	4	3.85749	0	404.237	2.278e-08	68.13	1.40587e-05	3	2226.15	0.856204	79.3852	0
High	lAEEQFssssEDDDEDAEIk	1	1	1	E1C027	N-Term(TMT10); S7(Phospho); S8(Phospho); S9(Phospho); S10(Phospho); K20(TMT10)	0	1	S(7): 100.0; S(8): 100.0; S(9): 100.0; S(10): 100.0	0.0927998	1		0.0833037	1		0.119828	1		0.102264	1		0.109186	1		0.111353	1		0.11298	1		0.132572	1		0.135713	1		0	392.485	5.456e-08	68.13	3.05324e-06	3	3022.13	1.73298	64.487	0
High	gEEPVEEAEEPAEGSPsPAPsEDGR	2	2	1	A0A3Q2UHI9	N-Term(TMT10); S17(Phospho); S21(Phospho)	0	1	S(15): 0.0; S(17): 100.0; S(21): 100.0	0.0986155	1		0.0853566	1		0.121639	1		0.106907	1		0.133856	1		0.117706	1		0.111762	1		0.116508	1		0.107652	1		0	580.848	1.483e-12	68.12	5.68117e-06	3	2941.18	-0.539475	42.7624	0
High	fIcVTPTSFSNTIDLPmsPR	7	1	1	Q6DV79	N-Term(TMT10); C3(Carbamidomethyl); M17(Oxidation); S18(Phospho)	0	1	T(5): 0.0; T(7): 0.0; S(8): 0.0; S(10): 0.0; T(12): 0.0; S(18): 100.0	0.0893199	6	11.7153	0.0811632	6	4.93672	0.116607	6	10.716	0.101872	6	4.84763	0.126926	6	8.05116	0.119893	6	8.12438	0.118322	6	5.78679	0.116706	6	8.36489	0.121904	6	14.262	0	500.132	1.266e-10	68.1	1.5976e-05	3	2608.24	1.67126	96.9308	0
High	vGIPAmYNNLDSSQDtTLFSQYTQSQEDSLEk	7	2	1	A0A452J804	N-Term(TMT10); M6(Oxidation); T16(Phospho); K32(TMT10)	0	0.330921	Y(7): 0.0; S(12): 0.7; S(13): 33.1; T(16): 33.1; T(17): 33.1; S(20): 0.0; Y(22): 0.0; T(23): 0.0; S(25): 0.0; S(29): 0.0	0.0945911	2	6.00563	0.0895109	2	8.07408	0.106439	2	5.25648	0.102934	2	1.40115	0.122198	2	13.8932	0.116722	2	8.27788	0.116527	2	9.06411	0.130082	2	14.0966	0.118604	2	14.9651	0	352.762	5.459e-11	68.1	2.26824e-05	4	4163.95	2.13463	93.7781	0
High	iQVLQQQADDAEER	2	5	2	A0A1L1RVU7;Q5ZLJ7	N-Term(TMT10)	0																														0		3.365e-08	68.1	1.12057e-05	3	1871.97	0.87248	54.874	0
High	fAQSAPGsPLSSQPVLITVQR	3	1	1	F1NNS0	N-Term(TMT10); S8(Phospho)	0	1	S(4): 0.0; S(8): 100.0; S(11): 0.0; S(12): 0.0; T(18): 0.0	0.0897049	3	1.85483	0.0756043	3	4.35806	0.127992	3	10.0912	0.0970492	3	0.104287	0.136259	3	6.92442	0.132021	3	1.68752	0.107625	3	4.60883	0.116858	3	2.63498	0.113208	3	16.6327	0	498.587	8.754e-11	68.09	1.60594e-05	3	2492.32	3.25632	79.6007	0
High	kGsLTEYTAAEEk	3	1	1	F1NEC1	N-Term(TMT10); K1(TMT10); S3(Phospho); K13(TMT10)	0	1	S(3): 100.0; T(5): 0.0; Y(7): 0.0; T(8): 0.0	0.0939805	3	0.954272	0.0844175	3	3.00471	0.112673	3	1.56057	0.0961636	3	1.52745	0.123953	3	4.39093	0.112603	3	1.37994	0.117956	3	1.68849	0.133188	3	0.649158	0.125215	3	4.74816	0	498.136	2.07e-07	68.08	1.25333e-05	3	2194.17	2.01636	52.2406	1
High	dFPLLNQsIsPLSSSVLk	3	3	1	A0A1D5P0W7	N-Term(TMT10); S8(Phospho); S10(Phospho); K18(TMT10)	0	1	S(8): 100.0; S(10): 100.0; S(13): 0.0; S(14): 0.0; S(15): 0.0	0.0921031	3	1.58567	0.0846593	3	5.23786	0.119693	3	5.36386	0.104355	3	3.08991	0.128013	3	1.96955	0.118807	3	2.31022	0.112924	3	1.26303	0.115655	3	2.59945	0.120724	3	1.53618	0	337.173	2.713e-08	68.08	1.72012e-05	3	2563.33	1.66235	107.488	0
High	dLAGIPVVEDLSTTGsPEEk	5	2	1	A0A1D5P3K1	N-Term(TMT10); S16(Phospho); K20(TMT10)	0	1	S(12): 0.0; T(13): 0.0; T(14): 0.0; S(16): 100.0	0.100235	5	3.75669	0.0916151	5	3.46404	0.121282	5	6.20232	0.10877	5	1.89761	0.133986	5	1.18369	0.119522	5	5.32343	0.105219	5	2.43518	0.107037	5	2.11152	0.1109	5	1.48803	0	541.023	2.49e-11	68.07	1.57125e-05	3	2595.32	-1.69418	88.0978	0
High	rIsENsFSSEDLDVGQGEk	5	2	1	A0A1D5PTF4	N-Term(TMT10); S3(Phospho); S6(Phospho); K19(TMT10)	0	1	S(3): 100.0; S(6): 100.0; S(8): 0.0; S(9): 0.0	0.0933397	5	4.28695	0.0934598	5	0.826319	0.119925	5	1.47304	0.102986	5	2.92912	0.12294	5	1.30829	0.123	5	5.6722	0.108472	5	3.00944	0.119719	5	5.7495	0.115863	5	5.61728	0	572.344	1.039e-08	68.06	1.31226e-05	3	2715.23	0.635411	61.7868	1
High	gSGAVQcSHsPNNVR	2	1	1	A0A3Q2U0Z0	N-Term(TMT10); C7(Carbamidomethyl); S10(Phospho)	0	1	S(2): 0.0; S(8): 0.0; S(10): 100.0	0.0755697	2	4.96224	0.0717094	2	1.36956	0.115968	2	3.61223	0.0877576	2	11.8772	0.131901	2	9.23658	0.132993	2	0.260628	0.124256	2	2.16579	0.127105	2	2.58847	0.132073	2	2.51723	0	389.603	6.779e-09	68.05	6.60386e-06	2	1878.85	0.888136	17.271	0
High	tAAPGAAPATTAPSPGsPAsPTAEVAASVEk	2	5	1	Q9PW30	N-Term(TMT10); S17(Phospho); S20(Phospho); K31(TMT10)	0	0.972377	T(1): 0.0; T(10): 0.0; T(11): 0.0; S(14): 0.0; S(17): 100.0; S(20): 97.2; T(22): 2.8; S(28): 0.0	0.0882819	2	2.77992	0.0790592	2	8.2817	0.112661	2	4.67708	0.0984256	2	0.136784	0.118361	2	0.0766021	0.114429	2	4.63938	0.119839	2	11.7835	0.133119	2	5.64262	0.135091	2	1.78336	0	436.32	8.863e-11	68.02	2.2268e-05	4	3380.65	1.72958	69.1976	0
High	qQASSASESTVTTGsPPTSPATAQAPVSLALk	2	2	1	A0A1D5NZD7	N-Term(TMT10); S15(Phospho); K32(TMT10)	0	0.960359	S(4): 0.0; S(5): 0.0; S(7): 0.0; S(9): 0.0; T(10): 0.0; T(12): 0.0; T(13): 3.9; S(15): 96.0; T(18): 0.0; S(19): 0.0; T(22): 0.0; S(28): 0.0	0.0962	2	1.08961	0.0891377	2	4.2607	0.120501	2	1.63371	0.105029	2	3.73906	0.126329	2	2.78397	0.119748	2	4.07328	0.112432	2	2.1856	0.113515	2	5.08289	0.116836	2	4.17336	0	264.334	5.019e-13	68.02	2.02092e-05	4	3608.85	0.50899	73.0552	0
High	sTLEQVTESPSPVPTPsPTPLEDcNPR	3	1	1	A0A1D5PDV7	N-Term(TMT10); S17(Phospho); C24(Carbamidomethyl)	0	0.5	S(1): 0.0; T(2): 0.0; T(7): 0.0; S(9): 0.0; S(11): 0.0; T(15): 0.0; S(17): 50.0; T(19): 50.0	0.0894698	3	4.29517	0.0889953	3	1.26567	0.125654	3	6.21167	0.10708	3	1.69264	0.123494	3	13.8376	0.120437	3	9.28004	0.104768	3	8.83023	0.122117	3	1.26699	0.118262	3	8.97005	0	509.899	1.18e-16	68.01	2.08646e-05	3	3244.54	2.88008	71.0144	0
High	lSSsDsIGADVTDILSDIAEEASk	9	1	1	E1BUI5	N-Term(TMT10); S4(Phospho); S6(Phospho); K24(TMT10)	0	0.0195235	S(2): 2.0; S(3): 96.1; S(4): 2.0; S(6): 100.0; T(12): 0.0; S(16): 0.0; S(23): 0.0	0.10184	3	12.842	0.0948816	3	3.20238	0.123765	3	0.92049	0.114277	3	5.39973	0.134331	3	4.6307	0.12957	3	1.49212	0.0927577	3	2.81748	0.100129	3	0.465984	0.105003	3	30.3478	0	715.265	9.505e-13	68.01	1.65873e-05	3	3041.43	1.37057	113.971	0
High	eDENDAsDDEDDDEkRR	2	2	2	A0A1D5PYN7;A0A3Q2U9Z4	N-Term(TMT10); S7(Phospho); K15(TMT10)	0	1	S(7): 100.0																												0	485.266	1.391e-08	67.99	6.19533e-06	4	2591.08	-0.889896	17.9859	2
High	sNsSEVTPPVLSVVGEATPVSIEPR	8	1	1	F1P4S4	N-Term(TMT10); S3(Phospho)	0	0.492972	S(1): 1.4; S(3): 49.3; S(4): 49.3; T(7): 0.0; S(12): 0.0; T(18): 0.0; S(21): 0.0	0.0945591	3	5.09244	0.0854229	3	2.75499	0.124303	3	7.03722	0.104993	3	1.64871	0.122856	3	6.93546	0.120626	3	6.22719	0.109983	3	2.99379	0.116741	3	2.38238	0.118439	3	5.39362	0	384.468	5.516e-09	67.98	1.70526e-05	3	2860.46	1.47423	93.1517	0
High	sAENLPEcGITAEQR	3	3	1	A0A1D5NW36	N-Term(TMT10); S1(Phospho); C8(Carbamidomethyl)	0	1	S(1): 100.0; T(11): 0.0	0.0944502	3	1.11196	0.0822632	3	0.508674	0.121089	3	4.62447	0.0967532	3	2.66252	0.124493	3	2.41898	0.116996	3	2.62099	0.115869	3	7.26433	0.126166	3	6.63874	0.123534	3	1.38574	0	477.848	7.1e-14	67.97	8.09111e-06	2	1983.91	0.773806	47.2538	0
High	vPEADLNNtDIsENGSDPSLk	3	2	2	E1C6R7;A0A1D5P991	N-Term(TMT10); T9(Phospho); S12(Phospho); K21(TMT10)	0	1	T(9): 100.0; S(12): 100.0; S(16): 0.0; S(19): 0.0																												0	441.464	9.654e-10	67.94	1.54025e-05	3	2833.3	0.195498	64.2371	0
High	qDVLsGsDDDDLEIQPk	13	2	1	E1BVP1	N-Term(TMT10); S5(Phospho); S7(Phospho); K17(TMT10)	0	1	S(5): 100.0; S(7): 100.0	0.0979725	13	3.1232	0.0876313	13	5.22536	0.115187	13	2.34479	0.105466	13	4.70086	0.1223	13	3.61323	0.115048	13	3.39406	0.114943	13	4.52249	0.120245	13	5.57135	0.118545	13	5.57012	0	604.25	8.636e-07	67.91	1.12376e-05	3	2492.13	1.45008	68.3086	0
High	aSAELTSPPPAsPsPPDGPk	18	1	1	O57580	N-Term(TMT10); S12(Phospho); S14(Phospho); K20(TMT10)	0	1	S(2): 0.0; T(6): 0.0; S(7): 0.0; S(12): 100.0; S(14): 100.0	0.0876162	12	5.69925	0.0788575	12	11.5082	0.110606	12	9.51556	0.0980129	12	6.05871	0.122443	12	12.7331	0.121213	12	5.00673	0.120034	12	13.8052	0.125653	12	8.50522	0.135616	12	11.3349	0	510.496	1.477e-09	67.9	1.46531e-05	3	2521.2	0.362634	53.8977	0
High	nVPQEESLEDsDVDADFk	8	2	1	C6KIB2	N-Term(TMT10); S11(Phospho); K18(TMT10)	0	1	S(7): 0.0; S(11): 100.0	0.0915921	8	2.82422	0.0857783	8	4.30235	0.115381	8	2.39011	0.103514	8	5.00607	0.122969	8	3.30014	0.118685	8	2.82597	0.118224	8	4.72948	0.124627	8	6.82066	0.122328	8	3.82121	0	426.497	2.707e-10	67.9	1.30961e-05	3	2575.19	0.782771	64.2487	0
High	qLLAEQVSSYGSSsPLNSR	6	1	1	Q5ZK87	N-Term(TMT10); S14(Phospho)	0	0.497025	S(8): 0.0; S(9): 0.0; Y(10): 0.0; S(12): 0.0; S(13): 0.6; S(14): 49.7; S(18): 49.7	0.0958246	3	0.000782224	0.0799828	3	8.06458	0.122441	3	4.09072	0.106363	3	2.17597	0.124676	3	4.31646	0.12074	3	0.416642	0.109133	3	3.49069	0.115484	3	2.90083	0.117664	3	0.689403	0	464.983	8.292e-13	67.89	1.29312e-05	3	2332.14	0.993031	64.6559	0
High	aGLELTELQNMtIPEDDNISNDsNDFTEVENGQINSk	28	1	1	F1NYN5	N-Term(TMT10); T12(Phospho); S23(Phospho); K37(TMT10)	0	1.07105e-08	T(6): 0.0; T(12): 0.0; S(20): 100.0; S(23): 100.0; T(27): 0.0; S(36): 0.0	0.098603	11	3.95788	0.105696	11	7.14131	0.105326	11	6.07116	0.114535	11	4.15237	0.109769	11	11.7593	0.109507	11	6.04295	0.11475	11	6.23972	0.119704	11	8.35945	0.126051	11	5.08302	0	409.392	5.575e-13	67.88	2.1523e-05	4	4713.13	2.51843	98.6894	0
High	nESVSsLEEAVGALGtPASPVESLAGTR	3	1	1	A0A1D5NYP8	N-Term(TMT10); S6(Phospho); T16(Phospho)	0	7.94807e-09	S(3): 0.0; S(5): 0.1; S(6): 99.9; T(16): 0.0; S(19): 100.0; S(23): 0.0; T(27): 0.0	0.0997551	3	2.88506	0.101741	3	15.87	0.102387	3	5.06634	0.113405	3	4.25779	0.121163	3	5.04067	0.118163	3	1.12851	0.112025	3	11.2703	0.120665	3	2.27495	0.114356	3	14.9634	0	469.248	2.24e-09	67.84	1.92556e-05	3	3117.46	-0.734872	93.5968	0
High	stSPPAAVLQNGLSEEEALQR	4	1	1	A0A1D5PWW6	N-Term(TMT10); T2(Phospho)	0	0.333333	S(1): 33.3; T(2): 33.3; S(3): 33.3; S(14): 0.0	0.0978009	2	1.68035	0.095433	2	8.18303	0.120547	2	0.633517	0.103509	2	8.78725	0.134208	2	7.65514	0.11914	2	4.80127	0.10559	2	3.21184	0.115774	2	0.250197	0.107316	2	5.82803	0	480.244	1.312e-11	67.81	1.56305e-05	3	2506.25	2.47622	75.6352	0
High	nYAEsDHsEDEDNDNNSATTEESTk	3	2	1	E1BVH0	N-Term(TMT10); S5(Phospho); S8(Phospho); K25(TMT10)	0	0.999999	Y(2): 0.0; S(5): 100.0; S(8): 100.0; S(17): 0.0; T(19): 0.0; T(20): 0.0; S(23): 0.0; T(24): 0.0	0.0928578	1		0.0863421	1		0.110721	1		0.104725	1		0.120459	1		0.108045	1		0.115111	1		0.121169	1		0.140571	1		0	438.593	4.76e-10	67.8	7.26899e-06	3	3420.34	2.75651	32.9753	0
High	eEVGNIsILQDNDFGDFGMDDR	3	2	1	A0A1D5PM87	N-Term(TMT10); S7(Phospho)	0	1	S(7): 100.0	0.0921114	3	3.80572	0.0774192	3	6.50471	0.111706	3	6.67876	0.0949376	3	1.73154	0.118679	3	3.93826	0.1188	3	6.35242	0.118934	3	4.10022	0.133227	3	7.98392	0.136591	3	9.77614	0	363.559	1.073e-10	67.78	1.12456e-05	3	2795.21	1.80522	92.2146	0
High	lLDSGANAPGAADSLNDSQssLGQLQGVWTAR	3	6	1	A0A3Q3AIJ6	N-Term(TMT10); S20(Phospho); S21(Phospho)	0	0.943131	S(4): 0.0; S(14): 0.0; S(18): 5.7; S(20): 97.2; S(21): 97.2; T(30): 0.0	0.0945034	3	7.98789	0.0866886	3	7.77535	0.125019	3	3.9659	0.100801	3	2.1646	0.124827	3	1.52857	0.134801	3	3.26009	0.112334	3	0.204881	0.120106	3	4.17183	0.102697	3	1.14953	0	375.108	1.548e-10	67.78	1.88649e-05	4	3588.66	0.530288	91.1465	0
High	eNSAAQDATDNNNQk	1	2	1	E1BXW9	N-Term(TMT10); K15(TMT10)	0			0.0935658	1		0.0750545	1		0.110245	1		0.099343	1		0.137472	1		0.119463	1		0.115154	1		0.120184	1		0.129518	1		0		7.95e-11	67.77	1.22909e-05	3	2078.02	0.579995	22.426	0
High	gPSPLVTMTPAVPAVTPVDEESsDGEPDQEAVQR	5	3	1	F1N8N8	N-Term(TMT10); S23(Phospho)	0	0.981354	S(3): 0.0; T(7): 0.0; T(9): 0.0; T(16): 0.0; S(22): 1.9; S(23): 98.1	0.0993249	3	6.85152	0.0898725	3	6.83932	0.118608	3	4.34136	0.103049	3	1.49188	0.112515	3	3.51329	0.114981	3	0.505337	0.126039	3	1.18958	0.113168	3	5.08338	0.127184	3	2.50743	0	522.931	7.87e-12	67.76	2.30723e-05	4	3814.81	3.13627	84.022	0
High	fLAAAGGPAAAsPEPR	2	1	1	F1NLX3	N-Term(TMT10); S12(Phospho)	0	1	S(12): 100.0	0.0870312	2	0.822691	0.082757	2	1.16022	0.11891	2	7.8264	0.10144	2	2.40276	0.136145	2	13.6795	0.11497	2	12.6363	0.117285	2	10.4218	0.115801	2	4.20933	0.123644	2	13.5174	0	493.684	9.129e-10	67.76	1.07364e-05	3	1791.9	0.551597	60.1739	0
High	aLEYSNGIFDcQsPTsPFMGGLR	1	4	2	E1C1C3;A0A3Q2TWE8	N-Term(TMT10); C11(Carbamidomethyl); S13(Phospho); S16(Phospho)	0	0.999244	Y(4): 0.0; S(5): 0.0; S(13): 100.0; T(15): 0.1; S(16): 99.9																												0	417.473	1.196e-11	67.73	1.15782e-05	3	2936.26	0.146727	95.1689	0
High	aATAAAAPVtPQQPVTk	3	1	1	O57580	N-Term(TMT10); T10(Phospho); K17(TMT10)	0	1	T(3): 0.0; T(10): 100.0; T(16): 0.0	0.0834012	3	2.31912	0.0846504	3	6.16097	0.128211	3	3.53498	0.0948802	3	4.09636	0.136316	3	2.12938	0.138712	3	3.68803	0.102505	3	1.87921	0.113028	3	2.45479	0.117554	3	7.1906	0	423.829	2.584e-09	67.67	1.26969e-05	3	2160.19	1.44204	48.3013	0
High	qASSETLDsPTGSHVEWck	3	3	1	F1NGM1	N-Term(TMT10); S9(Phospho); C18(Carbamidomethyl); K19(TMT10)	0	1	S(3): 0.0; S(4): 0.0; T(6): 0.0; S(9): 100.0; T(11): 0.0; S(13): 0.0	0.0771278	3	0.439648	0.0687051	3	6.71807	0.107524	3	2.57529	0.0879073	3	0.415758	0.112367	3	0.316713	0.113322	3	1.38651	0.134376	3	3.08677	0.139826	3	3.80019	0.153473	3	0.527042	0	487.943	5.889e-11	67.67	1.68522e-05	3	2657.23	0.511893	53.3542	0
[truncated: 12,346 more rows]
