# Supplementary material for: Quantitative phosphoproteomic analysis of chicken DF-1 cells infected with Eimeria tenella, using tandem mass tag (TMT) and parallel reaction monitoring (PRM) mass spectrometry
Source: Parasite. 2024 May 17;31:23. doi: 10.1051/parasite/2024027 (PMC11101204; doi:10.1051/parasite/2024027)
Supplement: Supplementary file 1 — Table S1. Details list of proteins of DF-1 cells infected with Eimeria tenella. Table S2. Details list of phosphorylation peptides of DF-1 cells infected with Eimeria tenella. Table S3. Details list of significantly regulated phosphopeptides of DF-1 cells infected with Eimeria tenella. [file parasite-31-23-s1.zip › parasite230160-1-olm/Table S2.xlsx]

## Sheet: Phosphorylated peptide list
Sequence	# PSMs	# Proteins	# Protein Groups	Protein Group Accessions	Protein names	Gene names	Modifications	phosphoRS Isoform Probability	phosphoRS Site Probabilities	UI-1	UI-2	UI-3	PI6-1	PI6-2	PI6-3	PI36-1	PI36-2	PI36-3	Ratio（PI6/UI）	Pvalue（PI6/UI）	Ratio（PI36/UI）	Pvalue（PI36/UI）	Ratio（PI36/PI6）	Pvalue（PI36/PI6）	q-Value	phosphoRS Binomial Peptide Score	PEP	IonScore	Exp Value	Charge	MH+ [Da]	ΔM [ppm]	RT [min]	# Missed Cleavages
cGAGAGGGGGGGSSSGGGsPQSYEELQTQR	3	1	1	Q9PVG4	CTwist (Twist1)	TWIST1	N-Term(TMT10); C1(Carbamidomethyl); S19(Phospho)	1	S(13): 0.0; S(14): 0.0; S(15): 0.0; S(19): 100.0; S(22): 0.0; Y(23): 0.0; T(28): 0.0	0.0806968	0.0794684	0.111899	0.11432	0.130462	0.118176	0.123553	0.113346	0.111347	1.33409	0.0603488	1.28001	0.0872256	0.959467	0.470711	0	609.177	1.506e-22	184.13	2.69877e-17	3	3022.28	0.245298	39.5994	0
qGGGLDQAAAsAAEDDDEEGLEAADGDAMELGEENGER	5	2	1	A0A3Q2U068	Uncharacterized protein	HNRNPU	N-Term(TMT10); S11(Phospho)	1	S(11): 100.0	0.113698	0.0996115	0.114821	0.118952	0.116691	0.108871	0.108032	0.106407	0.111447	1.04993	0.397374	0.993161	0.890779	0.94593	0.141515	0	713.519	3.214e-20	183.49	3.69587e-17	3	4101.69	1.18272	71.3678	0
gGPAGAQSNSSGGAGGGGPGQAGSGGGAGsAAk	7	3	1	F1NYE5	HABP4_PAI-RBP1 domain-containing protein	SERBP1	N-Term(TMT10); S30(Phospho); K33(TMT10)	1	S(8): 0.0; S(10): 0.0; S(11): 0.0; S(24): 0.0; S(30): 100.0	0.0957139	0.08445	0.0911558	0.130794	0.141509	0.133838	0.107769	0.117537	0.10169	1.49691	0.00059847	1.2052	0.0304922	0.805128	0.00928882	0	785.453	3.47316e-24	163.76	4.33138e-15	3	3037.42	1.46442	29.6899	0
fLESGGQDGAAADDDLEDLEtDEETDLEEGDDDEQk	4	3	1	A0A1D5PV06	Protein disulfide-isomerase (EC 5.3.4.1)	P4HB	N-Term(TMT10); T21(Phospho); K36(TMT10)	0.999589	S(4): 0.0; T(21): 100.0; T(25): 0.0	0.128493	0.120117	0.133474	0.109421	0.108383	0.105922	0.0881036	0.100156	0.104701	0.847264	0.00850153	0.766743	0.00920969	0.904963	0.112604	0	527.376	2.283e-21	156.27	2.11027e-14	4	4453.87	0.913618	83.4484	0
vSQTPVATASGPNFSLADLEsPGGYYNIsPVTLGR	2	5	1	A0A1D5PI00	Nuclear factor 1	NFIX	N-Term(TMT10); S21(Phospho); S29(Phospho)	0.999999	S(2): 0.0; T(4): 0.0; T(8): 0.0; S(10): 0.0; S(15): 0.0; S(21): 100.0; Y(25): 0.0; Y(26): 0.0; S(29): 100.0; T(32): 0.0	0.0864101	0.0938288	0.0863552	0.126837	0.13239	0.135116	0.107216	0.116246	0.113173	1.47919	0.000255477	1.26273	0.0030098	0.853662	0.00591264	0	598.494	4.973e-15	145.88	3.63324e-13	3	3954.89	2.19246	100.736	0
mGSDGESDQASGTSSDEVQsPTGVcLR	4	2	1	A0A3Q3A664	Protein kinase domain-containing protein	CDK17	N-Term(TMT10); S20(Phospho); C25(Carbamidomethyl)	0.999998	S(3): 0.0; S(7): 0.0; S(11): 0.0; T(13): 0.0; S(14): 0.0; S(15): 0.0; S(20): 100.0; T(22): 0.0	0.0976915	0.0874735	0.101142	0.111697	0.114433	0.111617	0.125635	0.124389	0.128082	1.17967	0.0151506	1.32063	0.00196319	1.1195	0.000703847	0	674.39	2.513e-21	143.72	2.46916e-13	3	3066.29	1.88089	49.8987	0
fSAGcQGLEEQEGDsESEPLEHSR	3	2	1	A0A1D5PBJ0	Uncharacterized protein	BAZ1B	N-Term(TMT10); C5(Carbamidomethyl); S15(Phospho)	0.999998	S(2): 0.0; S(15): 100.0; S(17): 0.0; S(23): 0.0	0.102042	0.0861843	0.113271	0.108322	0.118504	0.115098	0.112087	0.119961	0.11842	1.13409	0.18425	1.16243	0.117953	1.02499	0.499637	0	606.369	3.018e-18	137.54	1.01402e-12	3	2987.26	1.07102	52.1689	0
rAsGAAENEEEDEEDGER	6	1	1	F1NAJ2	Uncharacterized protein	PPWD1	N-Term(TMT10); S3(Phospho)	1	S(3): 100.0	0.0824631	0.0766995	0.0918082	0.113796	0.110696	0.114571	0.129087	0.139459	0.146242	1.35101	0.00298843	1.65274	0.00120069	1.22333	0.00790923	0	619.906	9.299e-16	137.37	5.28623e-13	3	2301.93	0.315534	16.3352	1
lDVDAAGPTFDPPsDIEsETEEVSGNADSLSk	1	4	1	A0A1D5PNT3	GRIP domain-containing protein	GOLGA4	N-Term(TMT10); S14(Phospho); S18(Phospho); K32(TMT10)	0.977155	T(9): 0.0; S(14): 100.0; S(18): 97.7; T(20): 2.3; S(24): 0.0; S(29): 0.0; S(31): 0.0	0.103124	0.0995295	0.112928	0.101269	0.113443	0.099948	0.10592	0.135276	0.128563	0.997079	0.960773	1.17167	0.137367	1.17511	0.136105	0	445.938	1.501e-16	136.09	2.89708e-12	3	3910.75	2.33106	89.673	0
dEALQNMSADDLPDSAsQVAQPQSSAFSYR	2	4	1	A0A1D5PHT9	Uncharacterized protein	GAPVD1	N-Term(TMT10); S17(Phospho)	1	S(8): 0.0; S(15): 0.0; S(17): 100.0; S(24): 0.0; S(25): 0.0; S(28): 0.0; Y(29): 0.0	0.105604	0.090147	0.122899	0.111134	0.119856	0.1174	0.11313	0.111978	0.107564	1.09333	0.369376	1.04401	0.652148	0.954885	0.166459	0	586.102	2.01e-17	133.55	4.24791e-12	3	3537.57	1.85545	74.0198	0
tGsESSQSGAAGPPGTTAGTGPTGR	6	1	1	A0A1L1RTK9	RRM domain-containing protein	EIF4B	N-Term(TMT10); S3(Phospho)	1	T(1): 0.0; S(3): 100.0; S(5): 0.0; S(6): 0.0; S(8): 0.0; T(16): 0.0; T(17): 0.0; T(20): 0.0; T(23): 0.0	0.0927488	0.0767785	0.0989646	0.113699	0.126134	0.11865	0.116604	0.126858	0.11846	1.33517	0.0163638	1.34798	0.0131229	1.00959	0.822865	0	560.543	1.4e-18	130.6	6.27094e-12	2	2498.14	0.353083	29.8948	0
gNSDNSSGNVsEGDcATDNQEDSFQGR	1	1	1	A0A1D5NX83	Uncharacterized protein	PHF10	N-Term(TMT10); S11(Phospho); C15(Carbamidomethyl)	1	S(3): 0.0; S(6): 0.0; S(7): 0.0; S(11): 100.0; T(17): 0.0; S(23): 0.0	0.0931687	0.0911957	0.087439	0.117195	0.115377	0.132353	0.116493	0.123907	0.122872	1.34261	0.00530743	1.33652	0.000440429	0.995467	0.929552	0	440.722	1.794e-15	129.56	3.89532e-12	3	3156.23	1.29546	32.7695	0
aENMSSNQDGNDsDDFm	7	5	1	A0A3Q3A846	NFACT-R_1 domain-containing protein	CCDC25	N-Term(TMT10); S13(Phospho); M17(Oxidation)	1	S(5): 0.0; S(6): 0.0; S(13): 100.0	0.0973441	0.0866122	0.103914	0.118182	0.120444	0.115197	0.113451	0.121308	0.122284	1.22911	0.013981	1.24029	0.0161422	1.0091	0.752879	0	367.791	2.59e-13	128.81	1.19028e-12	2	2201.79	1.37322	38.448	0
lGLGIDEDDTAAEEAsPAVTEEMPPLEGDDDTSR	4	2	1	A0A1D5PUL6	Heat shock protein HSP 90-alpha	HSP90AA1	N-Term(TMT10); S16(Phospho)	1	T(10): 0.0; S(16): 100.0; T(20): 0.0; T(32): 0.0; S(33): 0.0	0.114109	0.0847725	0.109312	0.115571	0.111359	0.105041	0.124192	0.112355	0.128151	1.07715	0.454862	1.18334	0.139996	1.09859	0.125501	0	547.039	5.75e-20	126.15	2.29557e-11	3	3854.69	0.264767	82.9168	0
fPSGNQGGAGPSQGTGGGSGGNVySEDNDDDLYG	14	5	1	A0A1D5P448	Uncharacterized protein	TERAL2	N-Term(TMT10); Y24(Phospho)	0.492986	S(3): 0.0; S(12): 0.0; T(15): 0.0; S(19): 0.0; Y(24): 49.3; S(25): 49.3; Y(33): 1.4	0.0990724	0.0888788	0.100056	0.110371	0.114775	0.117861	0.116386	0.120145	0.127003	1.19097	0.0118399	1.26224	0.00602179	1.05984	0.145535	0	359.48	2.277e-15	124.36	2.54674e-11	3	3542.45	0.797512	62.8564	0
iAEINFNIDADDDsPNASLFEAccNER	3	1	1	A0A1D5P3R3	Uncharacterized protein	PPP6R2	N-Term(TMT10); S14(Phospho); C23(Carbamidomethyl); C24(Carbamidomethyl)	1	S(14): 100.0; S(18): 0.0	0.0959263	0.0931435	0.11773	0.107077	0.126895	0.111415	0.108988	0.123541	0.123769	1.12578	0.260766	1.16134	0.146799	1.03159	0.663373	0	415.966	5.419e-16	123.25	3.59595e-11	3	3409.46	1.40017	94.0856	0
mVRLSssDsIGADVTDILSDIAEEASk	4	1	1	E1BUI5	Mediator of RNA polymerase II transcription subunit 1 (Mediator complex subunit 1)	MED1	N-Term(TMT10); S6(Phospho); S7(Phospho); S9(Phospho); K27(TMT10)	2.96885e-05	S(5): 100.0; S(6): 97.0; S(7): 3.0; S(9): 100.0; T(15): 0.0; S(19): 0.0; S(26): 0.0	0.0794059	0.098199	0.0815503	0.114105	0.117241	0.118541	0.124386	0.138185	0.127084	1.35011	0.00764337	1.50356	0.00395624	1.11366	0.0400564	0	492.426	1.515e-12	123.15	6.07152e-11	3	3507.6	0.285269	114.021	1
sDsPEIPLQVVAGPSDcADSSAGSSFVGLR	4	2	1	A0A1D5P3K1	Uncharacterized protein	TP53BP1	N-Term(TMT10); S3(Phospho); C17(Carbamidomethyl)	0.977496	S(1): 2.3; S(3): 97.7; S(15): 0.0; S(20): 0.0; S(21): 0.0; S(24): 0.0; S(25): 0.0	0.0945351	0.09612	0.115542	0.118559	0.116871	0.112671	0.101199	0.122303	0.120641	1.13685	0.115858	1.12392	0.256636	0.988631	0.859639	0	486.358	3.498e-16	122.67	6.5242e-11	3	3314.55	1.80805	90.1725	0
sSGsPYGGGYGSGSGSGGYGGR	5	2	1	E1BZE6	Uncharacterized protein	HNRNPA3	N-Term(TMT10); S4(Phospho)	0.999704	S(1): 0.0; S(2): 0.0; S(4): 100.0; Y(6): 0.0; Y(10): 0.0; S(12): 0.0; S(14): 0.0; S(16): 0.0; Y(19): 0.0	0.0738938	0.0730776	0.0885589	0.117845	0.113113	0.125078	0.126157	0.135262	0.146795	1.51163	0.00278039	1.73317	0.00180379	1.14655	0.0655813	0	505.676	2.399e-15	122.58	1.62035e-11	2	2219.92	1.94929	32.2064	0
gLGTPGEEEGAPGAALDQQDAGDsPSFVPTGAEAEDDAR	1	3	1	O93567	Zinc finger and BTB domain-containing protein 7A (Leukemia/lymphoma-related factor) (cLRF)	ZBTB7A LRF ZBTB7	N-Term(TMT10); S24(Phospho)	0.999667	T(4): 0.0; S(24): 100.0; S(26): 0.0; T(30): 0.0	0.0904233	0.0908366	0.102742	0.108167	0.118577	0.124895	0.111797	0.1251	0.127462	1.23815	0.0235793	1.28295	0.0133642	1.03618	0.571885	0	559.947	2.188e-18	122.48	6.38661e-11	4	4093.8	0.770992	68.583	0
lHLPEPPADsEDEEEEGAAAQSSR	7	1	1	A0A1D5PZX0	Uncharacterized protein	MEA1	N-Term(TMT10); S10(Phospho)	1	S(10): 100.0; S(22): 0.0; S(23): 0.0	0.0951702	0.0803786	0.107452	0.119673	0.126072	0.116672	0.114404	0.117386	0.128646	1.28062	0.0332719	1.27362	0.0447996	0.994537	0.90416	0	668.993	6.405e-17	122.39	4.41803e-11	3	2873.27	-0.690543	57.8031	0
sPAAPQNTEANDGFAtDSEDDGAk	3	2	1	F1NVI5	Uncharacterized protein	SURF2	N-Term(TMT10); T16(Phospho); K24(TMT10)	0.981492	S(1): 0.0; T(8): 0.0; T(16): 98.1; S(18): 1.9	0.0774295	0.0743177	0.0936702	0.112192	0.113283	0.11596	0.132211	0.145903	0.148314	1.39124	0.00632329	1.73756	0.00151831	1.24893	0.00527823	0	535.929	6.611e-15	122.38	4.7982e-11	3	2946.31	1.09425	46.2489	0
lREGsDGsDEEDQGQAADGMEVAMADR	3	2	1	F1NYF5	WD_REPEATS_REGION domain-containing protein	PWP1	N-Term(TMT10); S5(Phospho); S8(Phospho)	1	S(5): 100.0; S(8): 100.0	0.0955594	0.0926995	0.107695	0.115341	0.115735	0.107489	0.118664	0.122465	0.121259	1.14398	0.0559194	1.22448	0.00944581	1.07037	0.0525129	0	698.809	4.794e-16	121.62	3.08172e-11	3	3228.27	1.46704	57.1733	1
tPDETNYNSIDcQFSDPTLTLDSGsNAENDGLSGGLGQR	2	2	1	A0A1D5PU96	Ubiquitin carboxyl-terminal hydrolase (EC 3.4.19.12)	USP10	N-Term(TMT10); C12(Carbamidomethyl); S25(Phospho)	0.980955	T(1): 0.0; T(5): 0.0; Y(7): 0.0; S(9): 0.0; S(15): 0.0; T(18): 0.0; T(20): 0.0; S(23): 1.9; S(25): 98.1; S(33): 0.0	0.109928	0.102434	0.126945	0.1063	0.115386	0.125354	0.0938529	0.110749	0.107475	1.02279	0.791092	0.919748	0.365838	0.899254	0.197673	0	605.567	2.291e-18	120.64	1.18703e-10	4	4454.97	6.55247	81.1534	0
aALLAQYANVtDEEDGDDEQDSSTATAVNIGSEk	6	1	1	Q5ZK95	Coiled-coil domain-containing protein 43	CCDC43 RCJMB04_12d20	N-Term(TMT10); T11(Phospho); K34(TMT10)	1	Y(7): 0.0; T(11): 100.0; S(22): 0.0; S(23): 0.0; T(24): 0.0; T(26): 0.0; S(32): 0.0	0.0991674	0.0954768	0.115965	0.116708	0.117135	0.116491	0.115082	0.109336	0.108858	1.12789	0.103753	1.07297	0.317086	0.951311	0.0473272	0	628.217	2.472e-16	119.73	1.42116e-10	4	4065.88	1.88248	80.7456	0
sTEASDFENIEsPSNEIDSSASVENR	3	3	1	E1C1R4	Ubiquitin carboxyl-terminal hydrolase 47 (EC 3.4.19.12) (Deubiquitinating enzyme 47) (Ubiquitin thioesterase 47) (Ubiquitin-specific-processing protease 47)	USP47	N-Term(TMT10); S12(Phospho)	1	S(1): 0.0; T(2): 0.0; S(5): 0.0; S(12): 100.0; S(14): 0.0; S(19): 0.0; S(20): 0.0; S(22): 0.0	0.0923144	0.083451	0.096363	0.10991	0.116273	0.117842	0.114285	0.13284	0.126158	1.2642	0.00607285	1.37172	0.00705867	1.08505	0.176145	0	502.714	2.891e-17	119.46	8.64021e-11	3	3123.35	1.7841	60.3085	0
aGGGGLELGAGsAGGsPALSGGQAR	3	1	1	A0A1D5P8F7	Uncharacterized protein	RAB12	N-Term(TMT10); S12(Phospho); S16(Phospho)	1	S(12): 100.0; S(16): 100.0; S(20): 0.0	0.106885	0.0942819	0.112658	0.129556	0.128039	0.117576	0.100371	0.100042	0.107843	1.19548	0.036355	0.982255	0.772248	0.821641	0.00801043	0	610.219	2.668e-16	118.75	8.49453e-11	2	2444.12	-0.845896	55.8561	0
sAcLGTDEDsQDSSDGAPSAPR	3	2	1	Q9DF19	Histone acetyltransferase (EC 2.3.1.48) (Fragment)	0	N-Term(TMT10); C3(Carbamidomethyl); S10(Phospho)	1	S(1): 0.0; T(6): 0.0; S(10): 100.0; S(13): 0.0; S(14): 0.0; S(19): 0.0	0.0722386	0.0831344	0.0995182	0.120324	0.117471	0.125358	0.135995	0.118083	0.123068	1.42474	0.0119601	1.47963	0.0130123	1.03853	0.467376	0	462.499	2.59e-13	118.15	6.2009e-11	3	2532.04	-0.318646	37.6153	0
dNLEANPNGPADNVsEDEGQTNNQR	3	1	1	F1NBQ1	HTH La-type RNA-binding domain-containing protein	LARP1B	N-Term(TMT10); S15(Phospho)	1	S(15): 100.0; T(21): 0.0	0.0920522	0.0856437	0.0981625	0.113312	0.111258	0.117041	0.120667	0.134344	0.132311	1.23835	0.00535702	1.40406	0.00265511	1.13381	0.0292804	0	592.17	2.794e-16	117.97	1.14903e-10	3	3007.29	0.831752	38.6079	0
eILFDGGGGGPPIGDLsQ	6	2	1	A0A3Q3AVR0	SANT domain-containing protein	CRAMP1	N-Term(TMT10); S17(Phospho)	1	S(17): 100.0	0.0950151	0.0841131	0.103893	0.118903	0.122212	0.12411	0.112803	0.116079	0.121313	1.29045	0.00981031	1.23735	0.0229203	0.958847	0.159981	0	461.704	2.998e-13	117.75	1.10381e-10	2	2037.98	1.03784	86.878	0
eHAPDVNMEDsPPVsDSDEQQESAR	3	2	1	A0A1L1RMI5	Death inducer-obliterator 1	0	N-Term(TMT10); S11(Phospho); S15(Phospho)	0.999764	S(11): 100.0; S(15): 100.0; S(17): 0.0; S(23): 0.0	0.104217	0.0988073	0.112509	0.111992	0.116023	0.118285	0.108058	0.1119	0.116341	1.09751	0.079659	1.06581	0.210651	0.971119	0.331449	0	725.242	6.66e-17	117.51	5.99676e-11	3	3158.25	1.03616	42.6411	0
dNYGPVAQPQVPVGsSVDLNR	4	8	1	A0A3Q2UCJ8	Uncharacterized protein	ARVCF	N-Term(TMT10); S15(Phospho)	0.9999	Y(3): 0.0; S(15): 100.0; S(16): 0.0	0.0942092	0.0860778	0.0958175	0.119837	0.118641	0.115848	0.117052	0.129113	0.120281	1.2833	0.00129109	1.3272	0.00304599	1.03421	0.346901	0	688.29	8.612e-16	117.47	1.78255e-10	2	2521.23	0.544463	64.0641	0
qWNLAsPSEENFNEGDILEYTk	4	4	1	A0A1D5NXF0	Uncharacterized protein	CAMSAP3	N-Term(TMT10); S6(Phospho); K22(TMT10)	1	S(6): 100.0; S(8): 0.0; Y(20): 0.0; T(21): 0.0	0.0805386	0.0782519	0.0948733	0.0987143	0.110217	0.103214	0.140349	0.14151	0.151355	1.23055	0.0344542	1.70783	0.000670412	1.38786	0.00112734	0	539.823	2.351e-12	116.37	2.9561e-10	3	3122.48	1.58717	96.7707	0
nVAPEPEVTQSNEEDsDDDVLAPSGSVGSGPSDER	2	4	2	A0A3Q3A497;A0A3Q3ASB1	#N/A	#N/A	N-Term(TMT10); S16(Phospho)	1	T(9): 0.0; S(11): 0.0; S(16): 100.0; S(24): 0.0; S(26): 0.0; S(29): 0.0; S(32): 0.0										#DIV/0!	#DIV/0!	#DIV/0!	#DIV/0!	#DIV/0!	#DIV/0!	0	537.225	1.5e-16	116.09	2.48251e-10	3	3894.69	1.63804	58.5417	0
fEVSSANLNSVTSSPMAPATTDQQAAVsPQSGQNNk	3	1	1	E1BYD1	Uncharacterized protein	WASHC3	N-Term(TMT10); S28(Phospho); K36(TMT10)	1	S(4): 0.0; S(5): 0.0; S(10): 0.0; T(12): 0.0; S(13): 0.0; S(14): 0.0; T(20): 0.0; T(21): 0.0; S(28): 100.0; S(31): 0.0	0.090962	0.0914047	0.108746	0.122325	0.119881	0.123444	0.114868	0.120312	0.119496	1.25604	0.0139626	1.21834	0.0254557	0.969987	0.140662	0	654.644	3.399e-18	115.55	3.74594e-10	4	4202.02	1.13749	73.9634	0
tEVQEcSVLsENEYDIsPEGHDLR	1	2	1	A0A3Q2U7R0	Uncharacterized protein	SON	N-Term(TMT10); C6(Carbamidomethyl); S10(Phospho); S17(Phospho)	1	T(1): 0.0; S(7): 0.0; S(10): 100.0; Y(14): 0.0; S(17): 100.0	0.100094	0.0871785	0.101438	0.122221	0.118441	0.107116	0.114863	0.126042	0.122607	1.20459	0.0374684	1.25909	0.01137	1.04524	0.403146	0	594.218	2.709e-14	115.29	1.81474e-10	3	3195.35	0.733946	64.2012	0
dDEMAELsDGEEAWEEEEEQQEQGTGEGLR	2	1	1	F1NYG2	Uncharacterized protein	PRMT3	N-Term(TMT10); S8(Phospho)	1	S(8): 100.0; T(25): 0.0	0.110119	0.0999017	0.121978	0.109521	0.106594	0.106517	0.111929	0.113412	0.119142	0.971788	0.653892	1.0376	0.570764	1.06773	0.0391489	0	599.452	2.353e-18	114.71	1.7985e-10	3	3734.51	2.35067	72.598	0
lSAITMALQYGSEsDEDAALAAAAR	5	6	1	A0A1D5PJG5	Protein polybromo-1	PBRM1	N-Term(TMT10); S14(Phospho)	1	S(2): 0.0; T(5): 0.0; Y(10): 0.0; S(12): 0.0; S(14): 100.0	0.0890853	0.0887558	0.106537	0.118169	0.123959	0.111534	0.115137	0.113386	0.13241	1.24363	0.028428	1.2692	0.039118	1.02056	0.748407	0	520.985	1.065e-15	114.27	4.07968e-10	3	2834.35	1.06767	102.014	0
rQsGLYEAQNTSAVNScAQDR	1	7	2	A0A3Q3ADT5;A0A1D5NV97	#N/A	#N/A	N-Term(TMT10); S3(Phospho); C17(Carbamidomethyl)	1	S(3): 100.0; Y(6): 0.0; T(11): 0.0; S(12): 0.0; S(16): 0.0										#DIV/0!	#DIV/0!	#DIV/0!	#DIV/0!	#DIV/0!	#DIV/0!	0	551.258	1.017e-14	114.18	3.2408e-10	3	2664.21	1.31638	35.8355	1
rDDDDsYSIDLTADsPAAAAPR	3	5	2	O42130;F1NZF0	#N/A	#N/A	N-Term(TMT10); S6(Phospho); S15(Phospho)	0.999993	S(6): 100.0; Y(7): 0.0; S(8): 0.0; T(12): 0.0; S(15): 100.0										#DIV/0!	#DIV/0!	#DIV/0!	#DIV/0!	#DIV/0!	#DIV/0!	0	660.646	1.123e-13	114.11	1.62829e-10	3	2711.15	0.752746	56.0923	1
qNsQLPAQVQNGPSQEELDIQR	2	6	1	A0A3S5ZP68	WH1 domain-containing protein	ENAH	N-Term(TMT10); S3(Phospho)	1	S(3): 100.0; S(14): 0.0	0.0819287	0.0787369	0.106639	0.114701	0.119815	0.115199	0.125529	0.13435	0.122203	1.3083	0.0375221	1.42939	0.0159526	1.09255	0.0532412	0	496.494	1.982e-13	113.53	4.49376e-10	3	2788.35	0.72107	56.7246	0
vHPFDsDssEDEVDWQDTR	3	1	1	F1NSY0	Serine/threonine-protein kinase RIO3 (EC 2.7.11.1)	RIOK3	N-Term(TMT10); S6(Phospho); S8(Phospho); S9(Phospho)	1	S(6): 100.0; S(8): 100.0; S(9): 100.0; T(18): 0.0	0.0869187	0.0786775	0.0864446	0.109138	0.121829	0.102978	0.127316	0.150148	0.138154	1.32496	0.0113982	1.64901	0.00155822	1.24457	0.0342225	0	469.366	1.532e-10	113.03	6.66968e-11	3	2733	1.26473	67.1631	0
yTFDFsEEEDDADDDDDANNNNDLDELk	7	3	1	A0A3Q3B2I8	DNA topoisomerase 2 (EC 5.6.2.2)	TOP2B	N-Term(TMT10); S6(Phospho); K28(TMT10)	1	Y(1): 0.0; T(2): 0.0; S(6): 100.0	0.108968	0.100956	0.119413	0.108891	0.108791	0.112921	0.109695	0.114894	0.118476	1.00385	0.94262	1.04168	0.482702	1.03769	0.223928	0	584.208	1.766e-13	112.96	2.71122e-10	3	3821.55	2.21379	82.8737	0
gEPGLEEEEEGEEDsGPEGDGEEEPLLR	1	2	1	A0A1D5PM73	Phosphatidylinositol 4-kinase type 2-beta	PI4K2B	N-Term(TMT10); S15(Phospho)	1	S(15): 100.0	0.10842	0.0934725	0.114264	0.111072	0.103963	0.12338	0.123035	0.107724	0.114671	1.0704	0.426781	1.09259	0.269055	1.02073	0.761476	0	503.811	3.472e-16	112.53	3.49044e-10	3	3322.39	1.29934	61.798	0
eEQLLSPTSGGGPVSSQEDEAEEEsDNELSSGTGDVSk	1	3	1	A0A1D5PWR6	Rab GTPase-activating protein 1-like	RABGAP1L	N-Term(TMT10); S25(Phospho); K38(TMT10)	0.999924	S(6): 0.0; T(8): 0.0; S(9): 0.0; S(15): 0.0; S(16): 0.0; S(25): 100.0; S(30): 0.0; S(31): 0.0; T(33): 0.0; S(37): 0.0	0.108239	0.0978046	0.121434	0.110812	0.114185	0.114334	0.107429	0.105121	0.120641	1.0362	0.599213	1.01745	0.831246	0.981904	0.701564	0	352.581	8.128e-12	112.36	7.43669e-10	4	4418.99	2.16178	64.6191	0
sLEEFYcDPYGEETDGAQEQADDVsLTPR	2	5	1	A0A3Q2U6J3	Uncharacterized protein	DYSF	N-Term(TMT10); C7(Carbamidomethyl); S25(Phospho)	0.999986	S(1): 0.0; Y(6): 0.0; Y(10): 0.0; T(14): 0.0; S(25): 100.0; T(27): 0.0	0.103703	0.0986004	0.111621	0.117208	0.119557	0.124421	0.0983907	0.107027	0.118731	1.15055	0.0222055	1.03257	0.652088	0.897456	0.120091	0	494.118	2.12e-15	112.14	5.28465e-10	3	3630.54	2.02138	78.1697	0
ksPLIESTANLDNNQTQk	3	4	1	A0A1D5PPA0	Protein phosphatase 1 regulatory subunit	PPP1R12A	N-Term(TMT10); K1(TMT10); S2(Phospho); K18(TMT10)	1	S(2): 100.0; S(7): 0.0; T(8): 0.0; T(16): 0.0	0.0651072	0.0612448	0.070835	0.0874469	0.128756	0.0907718	0.147776	0.149953	0.191165	1.55677	0.0539377	2.47934	0.00249927	1.59262	0.0351061	0	625.609	2.667e-12	112.06	5.75317e-10	3	2768.48	0.935084	58.8181	1
sLLSHEFQDEtDtEEETLYSSk	4	1	1	E1BYS4	Uncharacterized protein	CPD	N-Term(TMT10); T11(Phospho); T13(Phospho); K22(TMT10)	1	S(1): 0.0; S(4): 0.0; T(11): 100.0; T(13): 100.0; T(17): 0.0; Y(19): 0.0; S(20): 0.0; S(21): 0.0	0.0861377	0.0787294	0.0864814	0.0995325	0.103798	0.107297	0.129097	0.14203	0.164932	1.23585	0.00427655	1.73488	0.00464456	1.4038	0.0175121	0	621.033	3.276e-14	111.88	5.94149e-10	3	3206.41	1.11169	74.5713	0
aVSTNDEEEDEGELFDFDsGDEIPEADR	1	2	1	A0A1D5PMB4	DH domain-containing protein	ARHGEF10	N-Term(TMT10); S19(Phospho)	1	S(3): 0.0; T(4): 0.0; S(19): 100.0	0.117228	0.0855459	0.109379	0.121771	0.11896	0.106797	0.109284	0.104187	0.126849	1.11333	0.32735	1.09024	0.468683	0.979264	0.785654	0	472.749	8.045e-16	111.84	4.00637e-10	3	3439.42	4.2819	78.1905	0
vREDDEDsDDDGsDEEIDESLAAQFLNSGNVR	5	5	1	A0A1D5PCA7	Uncharacterized protein	TRIP12	N-Term(TMT10); S8(Phospho); S13(Phospho)	1	S(8): 100.0; S(13): 100.0; S(20): 0.0; S(28): 0.0	0.0886979	0.0826706	0.11067	0.111532	0.11871	0.108977	0.110799	0.123581	0.124377	1.20274	0.101414	1.27201	0.0558181	1.05759	0.284683	0	520.652	3.823e-16	111.48	4.67978e-10	3	3930.6	2.21532	91.3581	1
lDPPPDELENLDIsSFQAPEDLLDGcR	4	1	1	A0A1D5P3M9	Uncharacterized protein	TOPBP1	N-Term(TMT10); S14(Phospho); C26(Carbamidomethyl)	0.982456	S(14): 98.2; S(15): 1.8	0.0980527	0.0819368	0.1108	0.106969	0.120474	0.135742	0.105176	0.124423	0.115162	1.24896	0.109912	1.1856	0.147363	0.949269	0.57225	0	562.418	6.697e-14	110.91	9.75992e-10	3	3364.56	2.69235	112.857	0
lsEDDEDDDEDEDDDEDDEDDLDDDEEEIk	1	3	1	P16039	Nucleophosmin (NPM) (Nucleolar phosphoprotein B23) (Nucleolar protein NO38) (Numatrin)	NPM1	N-Term(TMT10); S2(Phospho); K30(TMT10)	1	S(2): 100.0	0.144241	0.124342	0.15429	0.0894658	0.0851532	0.100856	0.0919194	0.0968513	0.112882	0.651436	0.00788036	0.713341	0.0203326	1.09503	0.329844	0	628.532	5.988e-15	110.84	1.80898e-10	3	4113.5	-1.59444	60.2073	0
vGTLstGEsGDEsDEFSQPR	3	2	1	E1BVP1	Tr-type G domain-containing protein	EIF5B	N-Term(TMT10); S5(Phospho); T6(Phospho); S9(Phospho); S13(Phospho)	0.999981	T(3): 0.0; S(5): 100.0; T(6): 100.0; S(9): 100.0; S(13): 100.0; S(17): 0.0	0.0935251	0.0901908	0.0983101	0.116956	0.136966	0.112188	0.11122	0.113341	0.121469	1.29814	0.0243081	1.22694	0.00549532	0.945157	0.460603	0	557.888	1.992e-09	110.64	8.37089e-11	3	2646.96	2.94008	56.5113	0
eSLGAGQQTANLQDEDsEDDILNk	8	3	1	A0A1D5PQD8	Uncharacterized protein	PPP1R9B	N-Term(TMT10); S17(Phospho); K24(TMT10)	1	S(2): 0.0; T(9): 0.0; S(17): 100.0	0.10107	0.0912735	0.108269	0.121825	0.124983	0.119359	0.103588	0.115836	0.113617	1.21807	0.0135564	1.10788	0.15625	0.909533	0.0546354	0	547.103	6.458e-16	110.39	1.00781e-09	3	3128.48	2.56214	65.8973	0
qITQEEDDsDEEVEPENYFSLSDR	3	1	1	A0A1D5PXQ6	Uncharacterized protein	PRCC	N-Term(TMT10); S9(Phospho)	0.987238	T(3): 1.3; S(9): 98.7; Y(18): 0.0; S(20): 0.0; S(22): 0.0	0.106373	0.0972789	0.105259	0.110841	0.127078	0.115878	0.112281	0.104323	0.110682	1.1453	0.0553753	1.05948	0.17829	0.92507	0.175755	0	513.922	1.341e-15	110.31	5.61924e-10	3	3183.34	1.60009	72.2324	0
qQAAYYGQTLGQAQAHsQEQ	3	4	1	Q5ZM76	Uncharacterized protein	FUBP3 RCJMB04_2o21	N-Term(TMT10); S17(Phospho)	1	Y(5): 0.0; Y(6): 0.0; T(9): 0.0; S(17): 100.0	0.084061	0.0837069	0.108665	0.112511	0.128826	0.119443	0.115305	0.124107	0.119686	1.30513	0.0418029	1.29904	0.0332725	0.995337	0.921808	0	477.759	4.497e-13	109.94	8.04032e-10	3	2516.14	-0.0152031	44.8566	0
eAEEEssGNEEEDEDENIEVVYSTTASVPk	17	2	1	Q5ZIE0	W2 domain-containing protein	EIF5 RCJMB04_27j21	N-Term(TMT10); S6(Phospho); S7(Phospho); K30(TMT10)	1	S(6): 100.0; S(7): 100.0; Y(22): 0.0; S(23): 0.0; T(24): 0.0; T(25): 0.0; S(27): 0.0	0.102606	0.0910614	0.109727	0.110192	0.117345	0.110742	0.114944	0.119601	0.127826	1.11498	0.120246	1.19439	0.0410734	1.07122	0.142842	0	775.317	2.028e-10	109.22	1.02381e-09	4	3933.67	1.62805	76.7227	0
nSGDVLETFNFLENADDsDEEEESDmIEDIAEGk	4	6	1	A0A1D5PD87	WD_REPEATS_REGION domain-containing protein	STRN3	N-Term(TMT10); S18(Phospho); M26(Oxidation); K34(TMT10)	0.999996	S(2): 0.0; T(8): 0.0; S(18): 100.0; S(24): 0.0	0.102576	0.0969816	0.126119	0.102085	0.105652	0.10351	0.114055	0.126468	0.120081	0.955694	0.620891	1.10725	0.292799	1.15858	0.0116022	0	425.786	5.07e-16	108.2	2.04936e-09	3	4360.89	2.76893	112.306	0
yAEIssDEDNDsEEAFESSR	3	5	2	A0A1D5PIN0;F1NJ66	#N/A	#N/A	N-Term(TMT10); S5(Phospho); S6(Phospho); S12(Phospho)	1	Y(1): 0.0; S(5): 100.0; S(6): 100.0; S(12): 100.0; S(18): 0.0; S(19): 0.0										#DIV/0!	#DIV/0!	#DIV/0!	#DIV/0!	#DIV/0!	#DIV/0!	0	587.304	2.734e-10	108.03	1.92026e-10	2	2748.97	1.6581	52.2217	0
asPGPYSGGAQPDGPGHEEMSPLDR	3	1	1	F1NNH9	TPR_REGION domain-containing protein	TOMM70	N-Term(TMT10); S2(Phospho)	1	S(2): 100.0; Y(6): 0.0; S(7): 0.0; S(21): 0.0	0.0927733	0.0853085	0.095403	0.11888	0.149782	0.112798	0.114727	0.108861	0.121693	1.39481	0.0384295	1.26252	0.00748276	0.905157	0.373041	0	575.586	1.027e-13	108.01	1.07367e-09	2	2818.24	2.83893	49.9648	0
eAPVAEGEEEDsDDDVEPIAEFR	5	1	1	F1NYD4	Uncharacterized protein	CLNS1A	N-Term(TMT10); S12(Phospho)	1	S(12): 100.0	0.0908719	0.0898224	0.110014	0.114585	0.111942	0.11589	0.11551	0.120306	0.127983	1.17787	0.0609224	1.25142	0.031433	1.06244	0.135025	0	552.625	2.367e-14	107.87	9.73299e-10	3	2857.22	2.37398	68.1151	0
nSLLAGGDDDTMsVIsGIsSR	3	2	1	A0A1D5PY29	SCD domain-containing protein	STAG2	N-Term(TMT10); S13(Phospho); S16(Phospho); S19(Phospho)	0.999224	S(2): 0.0; T(11): 0.0; S(13): 100.0; S(16): 100.0; S(19): 99.9; S(20): 0.1	0.0897316	0.0770265	0.106677	0.117799	0.117191	0.121758	0.122548	0.1195	0.125477	1.30469	0.0332305	1.34411	0.0231612	1.03021	0.184393	0	510.869	1.188e-10	107.56	7.4803e-10	2	2564.07	3.96137	74.6404	0
lAELDNSAFLDEDsNQPMPLDR	6	1	1	F1P3V9	Uncharacterized protein	C21H1orf174	N-Term(TMT10); S14(Phospho)	1	S(7): 0.0; S(14): 100.0	0.0926958	0.0826966	0.102791	0.112652	0.120058	0.11373	0.120042	0.123273	0.130094	1.24536	0.0218906	1.34231	0.00820175	1.07785	0.0749362	0	505.371	2.145e-15	106.91	1.91788e-09	3	2799.28	0.628046	86.9663	0
nSAAETEDDEsDGEDR	2	4	1	A0A1D5PIN0	Nipped-B protein	NIPBLL	N-Term(TMT10); S11(Phospho)	1	S(2): 0.0; T(6): 0.0; S(11): 100.0	0.105135	0.0936488	0.109979	0.124674	0.12466	0.122163	0.104196	0.109462	0.105412	1.20318	0.0130983	1.03338	0.537223	0.858876	0.000626755	0	468.655	3.159e-12	106.52	2.94153e-10	2	2048.78	0.4057	15.7035	0
aALGLQDsDDEDTAVDIDEQIESmFNSk	9	1	1	E1BSC0	DEAD-box helicase 46	0	N-Term(TMT10); S8(Phospho); M24(Oxidation); K28(TMT10)	1	S(8): 100.0; T(13): 0.0; S(23): 0.0; S(27): 0.0	0.0913701	0.0906035	0.109583	0.118747	0.118937	0.116847	0.113101	0.120602	0.121325	1.21599	0.0281761	1.2177	0.0348289	1.0014	0.954188	0	571.574	5.083e-14	106.51	2.63785e-09	3	3610.64	0.198931	102.512	0
lSQsDDEDGSSGLTTQEIR	5	3	1	F1NQS9	RING-type domain-containing protein	ZNF598	N-Term(TMT10); S4(Phospho)	0.999997	S(2): 0.0; S(4): 100.0; S(10): 0.0; S(11): 0.0; T(14): 0.0; T(15): 0.0	0.0983624	0.0886788	0.103281	0.119347	0.120788	0.118129	0.110867	0.117304	0.122334	1.23402	0.00652985	1.20729	0.0208532	0.97834	0.489906	0	548.864	1.019e-15	106.46	1.31499e-09	2	2347.06	2.19811	51.1504	0
sQEDEEEISTsPGVSEFVSDAFDAcNLNQEDLR	6	1	1	F1NI13	BSD domain-containing protein	SYAP1	N-Term(TMT10); S11(Phospho); C25(Carbamidomethyl)	0.969783	S(1): 0.0; S(9): 0.0; T(10): 1.5; S(11): 97.0; S(15): 1.5; S(19): 0.0	0.0910339	0.0911759	0.105734	0.115939	0.127984	0.1185	0.108604	0.125814	0.116675	1.25866	0.0152178	1.21931	0.0390581	0.968737	0.573849	0	492.723	1.035e-16	106.39	2.50395e-09	4	4026.73	1.5007	98.6919	0
dLGMPVEDEDDIEsGDQADEDEDGDEEEQD	3	3	1	F1NJ69	Uncharacterized protein	USO1	N-Term(TMT10); S14(Phospho)	1	S(14): 100.0	0.12634	0.110936	0.140204	0.102767	0.106371	0.0971056	0.0982008	0.115809	0.1088	0.811285	0.0554438	0.855171	0.138928	1.0541	0.393858	0	327.251	3.213e-12	106.36	5.00562e-10	3	3649.34	-0.258965	64.2165	0
asGAAENEEEDEEDGER	2	1	1	F1NAJ2	Uncharacterized protein	PPWD1	N-Term(TMT10); S2(Phospho)	1	S(2): 100.0	0.107076	0.0886633	0.10373	0.113763	0.107179	0.11723	0.117559	0.123945	0.120155	1.12924	0.113398	1.20767	0.0253752	1.06946	0.0878062	0	627.635	7.597e-17	106.23	3.76406e-10	2	2145.83	1.50383	24.07	0
eLDQEDEENsEEDETDSGTMVR	3	3	1	A0A1D5NX66	Serine/threonine-protein kinase 4	STK4	N-Term(TMT10); S10(Phospho)	1	S(10): 100.0; T(15): 0.0; S(17): 0.0; T(19): 0.0	0.0978073	0.0881523	0.107072	0.113564	0.119504	0.117817	0.117694	0.113472	0.123684	1.19743	0.0283239	1.21096	0.0294836	1.0113	0.721193	0	490.957	3.657e-13	106	7.24679e-10	3	2866.13	0.361144	43.3964	0
aAEDNSSAGFDSSNPSNQGsPGTNLQQGTVQFk	2	1	1	F1NZ19	tRNA (adenine(58)-N(1))-methyltransferase catalytic subunit TRMT61A (EC 2.1.1.220)	TRMT61A	N-Term(TMT10); S20(Phospho); K33(TMT10)	1	S(6): 0.0; S(7): 0.0; S(12): 0.0; S(13): 0.0; S(16): 0.0; S(20): 100.0; T(23): 0.0; T(29): 0.0	0.0872799	0.0824371	0.0984317	0.111131	0.116582	0.115964	0.122047	0.136192	0.129493	1.28166	0.00751158	1.44596	0.00310833	1.12819	0.0296001	0	462.862	8.591e-17	105.97	3.56505e-09	4	3878.8	4.16859	62.0512	0
qMNMsPPPGNAGPVIMSLEEk	9	1	1	A0A3Q3A2E9	RRM domain-containing protein	PABPN1	N-Term(TMT10); S5(Phospho); K21(TMT10)	1	S(5): 100.0; S(17): 0.0	0.087656	0.0832032	0.100131	0.11414	0.117061	0.119564	0.117658	0.128411	0.125444	1.29438	0.00741559	1.37095	0.0050291	1.05915	0.124666	0	571.797	2.896e-13	105.54	3.26867e-09	3	2765.35	1.86421	89.3692	0
tDEPSTQLDQDTQVQDMDEGsDDEDESQk	3	2	1	F1NU16	Uncharacterized protein	SF3A1	N-Term(TMT10); S21(Phospho); K29(TMT10)	1	T(1): 0.0; S(5): 0.0; T(6): 0.0; T(12): 0.0; S(21): 100.0; S(27): 0.0	0.109463	0.103542	0.123113	0.107929	0.119471	0.112069	0.105299	0.105028	0.113229	1.00997	0.875786	0.962628	0.547977	0.953124	0.286467	0	468.261	2.352e-16	105.49	2.14408e-09	4	3823.6	1.52311	52.2831	0
vYTISANGsPLADGNDVFITVPVGGGESIR	10	2	1	A0A3Q2UF47	Uncharacterized protein	0	N-Term(TMT10); S9(Phospho)	0.999593	Y(2): 0.0; T(3): 0.0; S(5): 0.0; S(9): 100.0; T(20): 0.0; S(28): 0.0	0.0909834	0.0954991	0.107391	0.120209	0.114581	0.120829	0.111182	0.121079	0.116942	1.21011	0.0175897	1.18828	0.0313442	0.98196	0.573264	0	500.446	3.189e-17	105.47	3.77727e-09	3	3314.66	1.46939	99.6296	0
kVsAAGcSPcESSPASTPLGEQR	10	2	2	P18302;A0A1D5PTK7	#N/A	#N/A	K1(TMT10); N-Term(TMT10); S3(Phospho); C7(Carbamidomethyl); C10(Carbamidomethyl)	1	S(3): 100.0; S(8): 0.0; S(12): 0.0; S(13): 0.0; S(16): 0.0; T(17): 0.0										#DIV/0!	#DIV/0!	#DIV/0!	#DIV/0!	#DIV/0!	#DIV/0!	0	555.843	9.723e-17	105.46	2.90562e-09	3	2914.39	1.29299	46.694	1
eGGGGAVGPGAAGPGAGGGsPEk	3	1	1	Q5ZHY5	STIP1 homology and U box-containing protein 1 (EC 2.3.2.27) (E3 ubiquitin-protein ligase CHIP) (RING-type E3 ubiquitin transferase CHIP)	STUB1 RCJMB04_32b21	N-Term(TMT10); S20(Phospho); K23(TMT10)	1	S(20): 100.0	0.0929919	0.0858577	0.102937	0.125284	0.126572	0.128866	0.107215	0.123955	0.115992	1.3511	0.00286592	1.232	0.0345549	0.911853	0.086532	0	727.622	1.175e-16	105.33	2.26118e-09	2	2332.14	1.4554	39.6813	0
aSLQSGQEGNGDsPGSQFSk	3	2	1	A0A1D5PUG9	Fork-head domain-containing protein	FOXO1	N-Term(TMT10); S13(Phospho); K20(TMT10)	1	S(2): 0.0; S(5): 0.0; S(13): 100.0; S(16): 0.0; S(19): 0.0	0.0946098	0.0909484	0.106264	0.122989	0.123375	0.142174	0.105121	0.108496	0.105486	1.33142	0.0146846	1.09349	0.127461	0.821294	0.0226692	0	376.392	2.198e-12	105.33	2.65392e-09	3	2519.19	2.05044	49.7798	0
gGGFssDEEGPSSGTAGGGMEIFWPR	4	1	1	E1BUG1	Uncharacterized protein	XPC	N-Term(TMT10); S5(Phospho); S6(Phospho)	1	S(5): 100.0; S(6): 100.0; S(12): 0.0; S(13): 0.0; T(15): 0.0	0.0936172	0.0940353	0.108903	0.123931	0.121299	0.118796	0.116599	0.112662	0.120777	1.22751	0.0127337	1.18034	0.0324551	0.961573	0.167902	0	395.076	3.014e-12	105.32	1.27494e-09	3	2961.2	1.12491	91.3967	0
rTADssssEDEEEYVVEk	1	1	1	A0A1D5NZ92	Uncharacterized protein	CBX5	N-Term(TMT10); S5(Phospho); S6(Phospho); S7(Phospho); S8(Phospho); K18(TMT10)	1	T(2): 0.0; S(5): 100.0; S(6): 100.0; S(7): 100.0; S(8): 100.0; Y(14): 0.0	0.0942536	0.0881323	0.0949396	0.109408	0.116763	0.119752	0.118706	0.124753	0.133292	1.24736	0.0036903	1.35851	0.00222298	1.08911	0.120864	0	671.114	2.812e-09	105.16	7.63498e-10	3	2838.09	1.87729	55.4942	1
sTLTVTNPQLSESPEADSEsVIsVLDSEDVIR	3	2	1	A0A3Q2U0K2	Uncharacterized protein	AHCTF1	N-Term(TMT10); S20(Phospho); S23(Phospho)	0.999946	S(1): 0.0; T(2): 0.0; T(4): 0.0; T(6): 0.0; S(11): 0.0; S(13): 0.0; S(18): 0.0; S(20): 100.0; S(23): 100.0; S(27): 0.0	0.10324	0.100508	0.10973	0.104776	0.106406	0.109063	0.117803	0.126814	0.121603	1.02159	0.49486	1.16825	0.00967053	1.14356	0.00611588	0	595.008	1.485e-15	105.12	4.22348e-09	3	3806.78	1.01511	96.2425	0
gLVAAYSGDsDNDEDLLER	5	1	1	A0A1D5PQ66	Uncharacterized protein	RBM10	N-Term(TMT10); S10(Phospho)	1	Y(6): 0.0; S(7): 0.0; S(10): 100.0	0.0904055	0.0916236	0.110964	0.111387	0.122775	0.120263	0.107469	0.117276	0.118618	1.20967	0.0524611	1.17192	0.0896151	0.968792	0.495918	0	452.083	3.588e-11	104.83	1.87774e-09	3	2348.05	1.84823	68.1573	0
vVDLQLGGTEsPLSLcSAAPR	3	2	1	A0A1D5P3B2	Condensin complex subunit 2	NCAPH	N-Term(TMT10); S11(Phospho); C16(Carbamidomethyl)	1	T(9): 0.0; S(11): 100.0; S(14): 0.0; S(17): 0.0	0.0921009	0.0789339	0.0975529	0.12091	0.134728	0.126269	0.113228	0.118558	0.123428	1.42191	0.0052374	1.32252	0.00994945	0.930103	0.148857	0	487.549	7.784e-13	104.66	3.38731e-09	3	2479.25	0.417659	85.4575	0
gAQESFVSNSVENSPEsPcSMEDTER	3	2	1	A0A452J804	Telomere-associated protein RIF1	RIF1	N-Term(TMT10); S17(Phospho); C19(Carbamidomethyl)	1	S(5): 0.0; S(8): 0.0; S(10): 0.0; S(14): 0.0; S(17): 100.0; S(20): 0.0; T(24): 0.0	0.0980916	0.0952232	0.108602	0.11578	0.117442	0.117083	0.1049	0.123053	0.114671	1.16027	0.017016	1.13483	0.110394	0.978071	0.652441	0	550.345	6.514e-16	104.26	2.45795e-09	3	3182.31	-0.708343	53.8556	0
vQGEAVSNIQENTQTPTVQEEsEEEEVDETGVEVk	121	3	1	A0A1D5PLP1	NAC-A/B domain-containing protein	NACA	N-Term(TMT10); S22(Phospho); K35(TMT10)	1	S(7): 0.0; T(13): 0.0; T(15): 0.0; T(17): 0.0; S(22): 100.0; T(30): 0.0	0.100123	0.0931237	0.109552	0.108273	0.109291	0.112388	0.115174	0.124734	0.127967	1.08967	0.139526	1.21492	0.023868	1.11493	0.0350903	0	578.058	1.185e-16	104.23	5.63338e-09	4	4399.07	1.80075	72.3956	0
yFAEsDEDDDFDMFN	10	4	1	A0A3Q3B2I8	DNA topoisomerase 2 (EC 5.6.2.2)	TOP2B	N-Term(TMT10); S5(Phospho)	0.999998	Y(1): 0.0; S(5): 100.0	0.0948345	0.0901448	0.102189	0.115267	0.116855	0.111299	0.111019	0.121662	0.131014	1.19589	0.00840786	1.26648	0.0195124	1.05903	0.323583	0	442.649	1.774e-09	104.16	3.05047e-10	2	2168.79	1.65131	88.6498	0
tQSNISQWTADcSEQLDGScsPSR	3	1	1	A0A3Q2UAJ1	MIF4G domain-containing protein	CTIF	N-Term(TMT10); C12(Carbamidomethyl); C20(Carbamidomethyl); S21(Phospho)	0.987388	T(1): 0.0; S(3): 0.0; S(6): 0.0; T(9): 0.0; S(13): 0.0; S(19): 0.0; S(21): 98.7; S(23): 1.3	0.0963586	0.0816435	0.104929	0.118953	0.119221	0.124142	0.105783	0.118196	0.120323	1.28058	0.0194821	1.21692	0.0665403	0.950283	0.282365	0	632.663	1.435e-14	103.83	2.36394e-09	3	3023.27	0.110528	58.4009	0
lSDALGtDEEQVAPVPLSATEASAGIR	10	1	1	Q90631	Kinectin	KTN1	N-Term(TMT10); T7(Phospho)	1	S(2): 0.0; T(7): 100.0; S(18): 0.0; T(20): 0.0; S(23): 0.0	0.0956471	0.0862816	0.104276	0.112959	0.119276	0.115764	0.116762	0.117279	0.128798	1.21591	0.0201269	1.26776	0.0172252	1.04264	0.317288	0	502.65	1.684e-14	103.58	5.42901e-09	3	3006.49	2.2133	83.1505	0
lLGEDLGAAALsPAGAGLPGASGGEGDASSSEALLSR	5	1	1	Q5F3I7	Uncharacterized protein	TAF5 RCJMB04_15p4	N-Term(TMT10); S12(Phospho)	1	S(12): 100.0; S(22): 0.0; S(29): 0.0; S(30): 0.0; S(31): 0.0; S(36): 0.0	0.0936173	0.0870883	0.105128	0.113888	0.126174	0.121441	0.107481	0.114569	0.128941	1.26473	0.0167026	1.22796	0.0575517	0.970922	0.654402	0	520.685	4.378e-18	103.55	5.80224e-09	3	3633.79	1.49986	98.0405	0
sSLNDAsDDDDDEDSsD	4	2	1	A0A1D5P7L9	Pleckstrin homology domain-containing family F member 2	PLEKHF2	N-Term(TMT10); S7(Phospho); S16(Phospho)	0.999342	S(1): 0.0; S(2): 0.0; S(7): 100.0; S(15): 0.1; S(16): 99.9	0.08112	0.0880346	0.0961938	0.11639	0.116382	0.117987	0.105073	0.132355	0.14362	1.32188	0.00291191	1.43603	0.0345225	1.08635	0.4279	0	358.276	2.338e-10	103.31	5.59991e-11	2	2190.7	2.31434	27.848	0
sEPAAGDEPTAEtEsEsEAELSGFSPVVDVk	3	1	1	A0A1D5PQL9	Uncharacterized protein	RETREG2	N-Term(TMT10); T13(Phospho); S15(Phospho); S17(Phospho); K31(TMT10)	0.999998	S(1): 0.0; T(10): 0.0; T(13): 100.0; S(15): 100.0; S(17): 100.0; S(22): 0.0; S(25): 0.0	0.10838	0.0972512	0.113627	0.106904	0.118013	0.109843	0.112289	0.124523	0.119784	1.04856	0.427752	1.11695	0.106688	1.06522	0.209451	0	451.793	1.546e-14	103.18	4.56076e-09	3	3862.66	1.18603	82.0823	0
aPGTEPPPPTYAETLGsPPPLSR	3	1	1	R4GI80	Uncharacterized protein	SYNPO	N-Term(TMT10); S17(Phospho)	1	T(4): 0.0; T(10): 0.0; Y(11): 0.0; T(14): 0.0; S(17): 100.0; S(22): 0.0	0.0935618	0.0872572	0.105762	0.114842	0.121505	0.116457	0.111628	0.125249	0.124283	1.23108	0.0189023	1.26024	0.0235798	1.02369	0.594686	0	618.599	6.197e-14	103.08	5.2107e-09	3	2641.31	0.850883	66.9714	0
tNsVSGLSPVSLAAGDALAPVR	13	1	1	A0A1D5PDV7	Uncharacterized protein	0	N-Term(TMT10); S3(Phospho)	1	T(1): 0.0; S(3): 100.0; S(5): 0.0; S(8): 0.0; S(11): 0.0	0.0937324	0.0871046	0.107364	0.107409	0.122283	0.122912	0.116332	0.115284	0.121581	1.22347	0.0517212	1.22552	0.0259769	1.00168	0.972684	0	486.052	2.511e-13	102.9	4.83115e-09	2	2391.25	-0.712879	87.7955	0
hSGGsGDDGEEEEQEDVGNDVVDLLPR	11	2	1	F1P0Y0	Uncharacterized protein	CKAP5	N-Term(TMT10); S5(Phospho)	0.999853	S(2): 0.0; S(5): 100.0	0.0882144	0.0841638	0.10987	0.1146	0.118012	0.11725	0.11828	0.118818	0.124157	1.23955	0.0487651	1.27992	0.0325047	1.03257	0.150889	0	755.241	1.134e-15	102.85	3.26325e-09	3	3163.36	1.35147	73.7519	0
gQDPGLSSLFESSNLsLADASEEk	2	2	1	A0A3Q2UE98	ANK_REP_REGION domain-containing protein	ANKRD11	N-Term(TMT10); S16(Phospho); K24(TMT10)	1	S(7): 0.0; S(8): 0.0; S(12): 0.0; S(13): 0.0; S(16): 100.0; S(21): 0.0	0.0938011	0.0880021	0.113106	0.117858	0.114085	0.125942	0.111191	0.117456	0.117298	1.21354	0.0658986	1.17305	0.0965343	0.966637	0.382473	0	431.804	8.244e-15	102.78	6.12905e-09	3	3019.45	-0.705852	89.8592	0
nLEAPYIPDVSsPSDTSNFDVDDDVLR	3	3	1	A0A3Q2UCZ4	Uncharacterized protein	CDC42BPB	N-Term(TMT10); S12(Phospho)	0.999991	Y(6): 0.0; S(11): 0.0; S(12): 100.0; S(14): 0.0; T(16): 0.0; S(17): 0.0	0.095915	0.0889993	0.104222	0.111936	0.122731	0.115279	0.122105	0.118182	0.115647	1.21032	0.0203114	1.23102	0.00963556	1.01711	0.618494	0	471.138	1.985e-13	102.58	6.30748e-09	3	3289.5	1.35118	91.1443	0
aIGSGETEtPPAtPTTQEPSSSSGFEFFR	3	2	1	A0A1D5P4B0	RIC1 domain-containing protein	RIC1	N-Term(TMT10); T9(Phospho); T13(Phospho)	0.970703	S(4): 0.0; T(7): 2.9; T(9): 97.1; T(13): 100.0; T(15): 0.0; T(16): 0.0; S(20): 0.0; S(21): 0.0; S(22): 0.0; S(23): 0.0	0.081361	0.0824991	0.0900126	0.0986231	0.118493	0.114824	0.137918	0.140925	0.141371	1.3075	0.0176121	1.65521	4.54713e-05	1.26593	0.00899722	0	506.055	6.994e-15	102.56	5.10256e-09	3	3404.48	0.187794	81.088	0
dLDDGsAsPDSLQATASk	4	7	1	A0A3Q3A8W8	Protein kinase domain-containing protein	WNK1	N-Term(TMT10); S6(Phospho); S8(Phospho); K18(TMT10)	1	S(6): 100.0; S(8): 100.0; S(11): 0.0; T(15): 0.0; S(17): 0.0	0.102701	0.0912127	0.101727	0.123137	0.126433	0.11812	0.112007	0.119632	0.113103	1.2437	0.00548044	1.16608	0.0201912	0.937589	0.0871492	0	548.061	4.553e-10	102.15	3.93456e-09	2	2396.07	1.60063	55.313	0
qNPSDLSTDSLDLsLDEGQPLNSTR	2	3	1	D8MIU8	Nuclear mitotic apparatus protein	NUMA	N-Term(TMT10); S14(Phospho)	1	S(4): 0.0; S(7): 0.0; T(8): 0.0; S(10): 0.0; S(14): 100.0; S(23): 0.0; T(24): 0.0	0.105452	0.0891122	0.110468	0.11914	0.123789	0.116836	0.104957	0.106877	0.122538	1.17943	0.0542434	1.09619	0.314944	0.929418	0.226763	0	494.704	9.408e-15	102.15	6.04356e-09	3	3011.41	2.3713	73.7705	0
sRsPtPPSSAGLGSSSGPPIPESR	3	1	1	F1NDZ9	Uncharacterized protein	CHERP	N-Term(TMT10); S1(Phospho); S3(Phospho); T5(Phospho)	1	S(1): 100.0; S(3): 100.0; T(5): 100.0; S(8): 0.0; S(9): 0.0; S(14): 0.0; S(15): 0.0; S(16): 0.0; S(23): 0.0	0.103189	0.0913766	0.107831	0.111234	0.129305	0.116758	0.107941	0.112938	0.113259	1.18155	0.0650809	1.10497	0.111197	0.935182	0.241281	0	463.49	7.701e-15	102.1	3.98629e-09	3	2777.22	0.527655	53.0341	1
sMVEDLQsEEsDDDDsssGEEAAVk	2	1	1	F1NLL5	AHD domain-containing protein	MLLT1	N-Term(TMT10); S8(Phospho); S11(Phospho); S16(Phospho); S17(Phospho); S18(Phospho); K25(TMT10)	1	S(1): 0.0; S(8): 100.0; S(11): 100.0; S(16): 100.0; S(17): 100.0; S(18): 100.0	0.115892	0.103396	0.122319	0.113192	0.108096	0.106567	0.102197	0.113201	0.114152	0.959745	0.48098	0.964706	0.583708	1.00517	0.902443	0	346.489	4.514e-08	102.07	8.22651e-10	3	3517.23	0.961818	63.1124	0
wVEENVPSSVTDVALPALLDsDEER	10	1	1	F1NI39	Uncharacterized protein	TMEM87A	N-Term(TMT10); S21(Phospho)	1	S(8): 0.0; S(9): 0.0; T(11): 0.0; S(21): 100.0	0.0970779	0.0851882	0.104496	0.120404	0.126026	0.124098	0.115982	0.118044	0.113284	1.29211	0.0088745	1.21114	0.0252139	0.93734	0.0227429	0	729.121	4.907e-18	101.87	7.51225e-09	3	3079.48	3.05235	107.553	0
gAGEFDEFVNDDsDEDLPMSR	6	1	1	E1C9K0	TPR_REGION domain-containing protein	CTR9	N-Term(TMT10); S13(Phospho)	1	S(13): 100.0; S(20): 0.0	0.0893963	0.0812356	0.100539	0.111621	0.1217	0.121782	0.116895	0.122228	0.132904	1.30952	0.0128213	1.37193	0.0100423	1.04766	0.385087	0	421.852	1.113e-12	101.55	2.56142e-09	3	2654.09	2.2051	74.5691	0
dDSHsADEDFGsEDDDLGADDGk	4	4	1	A0A3Q2UD21	Uncharacterized protein	NUCKS1	N-Term(TMT10); S5(Phospho); S12(Phospho); K23(TMT10)	0.999998	S(3): 0.0; S(5): 100.0; S(12): 100.0	0.112256	0.101516	0.12716	0.109564	0.112083	0.113328	0.0996711	0.109349	0.114928	0.982526	0.804698	0.950183	0.549337	0.967082	0.468349	0	739.98	1.803e-13	101.42	1.71984e-09	3	3030.15	1.13112	49.7209	0
vPNNcLGEVAINGDLLSPGAESDVVMEEGsDDNDSER	2	2	1	Q5F3M9	Serine/threonine-protein kinase (EC 2.7.11.13)	PRKD1 RCJMB04_12k21	N-Term(TMT10); C5(Carbamidomethyl); S30(Phospho)	0.999647	S(17): 0.0; S(22): 0.0; S(30): 100.0; S(35): 0.0	0.0975919	0.0866384	0.110776	0.127497	0.117894	0.11841	0.107265	0.107797	0.124615	1.2332	0.0399261	1.15142	0.173676	0.933688	0.283359	0	577.705	1.166e-17	101.25	9.59115e-09	4	4212.85	1.12096	88.6155	0
eLTSSLAGVGDVsFDADSQFPLDELk	6	2	1	A0A1D5PY22	Uncharacterized protein	CRTC1	N-Term(TMT10); S13(Phospho); K26(TMT10)	1	T(3): 0.0; S(4): 0.0; S(5): 0.0; S(13): 100.0; S(18): 0.0	0.110444	0.11727	0.0890046	0.119876	0.119149	0.123788	0.115137	0.134815	0.125685	1.14554	0.14984	1.18603	0.127546	1.03535	0.506494	0	374.898	1.323e-12	101.24	8.94055e-09	3	3278.62	1.20884	114.09	0
eRsPDVISSASTAMSQDIPEIASETLQR	7	2	2	A0A1D5P1Q3;A0A1D5PW21	#N/A	#N/A	N-Term(TMT10); S3(Phospho)	1	S(3): 100.0; S(8): 0.0; S(9): 0.0; S(11): 0.0; T(12): 0.0; S(15): 0.0; S(23): 0.0; T(25): 0.0										#DIV/0!	#DIV/0!	#DIV/0!	#DIV/0!	#DIV/0!	#DIV/0!	0	735.005	3.994e-16	101.15	9.31961e-09	3	3327.6	1.91635	104.959	1
cNQVNTIEGQssPLNVFDADLLTGQR	2	3	1	A0A3Q2TYI7	Uncharacterized protein	BRCA1	N-Term(TMT10); C1(Carbamidomethyl); S11(Phospho); S12(Phospho)	1	T(6): 0.0; S(11): 100.0; S(12): 100.0; T(23): 0.0	0.0957845	0.0931914	0.105256	0.123354	0.122511	0.1195	0.116868	0.103974	0.119123	1.24176	0.00352351	1.15543	0.063243	0.930482	0.156574	0	366.773	1.212e-13	100.82	8.73065e-09	3	3265.48	0.948746	96.0692	0
nDsMYGLSNMDTTLEGTPDDMTVVDAASLR	2	1	1	E1C541	Uncharacterized protein	MFF	N-Term(TMT10); S3(Phospho)	0.999999	S(3): 100.0; Y(5): 0.0; S(8): 0.0; T(12): 0.0; T(13): 0.0; T(17): 0.0; T(22): 0.0; S(28): 0.0	0.0921458	0.0950537	0.114493	0.108885	0.126706	0.122232	0.111971	0.118945	0.109144	1.18605	0.101289	1.12717	0.167506	0.950356	0.386232	0	479.081	2.022e-14	100.76	8.11758e-09	3	3528.55	1.42494	93.1605	0
yNFAPLTEDTLsDEETYLDGLR	3	1	1	F1NFA4	Uncharacterized protein	ZNFX1	N-Term(TMT10); S12(Phospho)	0.999987	Y(1): 0.0; T(7): 0.0; T(10): 0.0; S(12): 100.0; T(16): 0.0; Y(17): 0.0	0.089382	0.0751859	0.0916064	0.110784	0.123847	0.101369	0.121047	0.122904	0.147641	1.31161	0.0327417	1.52861	0.0106953	1.16545	0.160384	0	385.599	7.214e-13	100.71	7.88889e-09	3	2871.32	0.476625	105.359	0
iEtDDEDNcENANDEAENPANk	2	1	1	A0A1D5P927	PHD-type domain-containing protein	RSF1	N-Term(TMT10); T3(Phospho); C9(Carbamidomethyl); K22(TMT10)	1	T(3): 100.0	0.0995397	0.0925334	0.10975	0.115378	0.112642	0.107859	0.11367	0.122928	0.125394	1.11283	0.106133	1.19935	0.030917	1.07775	0.106367	0	719.591	1.208e-13	100.64	5.00528e-09	3	3045.27	0.224287	43.4073	0
dILGSGSDsPEALDDLLPDDSPILSPDR	1	3	1	A0A3Q2UHA1	Uncharacterized protein	FAAP100	N-Term(TMT10); S9(Phospho)	1	S(5): 0.0; S(7): 0.0; S(9): 100.0; S(21): 0.0; S(25): 0.0	0.103312	0.0872594	0.0952383	0.115991	0.134228	0.107937	0.110306	0.113012	0.132716	1.25312	0.0561712	1.2457	0.0502694	0.994076	0.949554	0	682.881	9.571e-14	100.58	1.15892e-08	3	3218.53	2.24543	104.174	0
iEEQELsSTGGSLDNELNSEEVNk	4	3	1	F1P5B9	Uncharacterized protein	CKAP2	N-Term(TMT10); S7(Phospho); K24(TMT10)	0.495494	S(7): 49.5; S(8): 0.9; T(9): 49.5; S(12): 0.0; S(19): 0.0	0.10197	0.0970191	0.113305	0.124589	0.131898	0.122513	0.0978104	0.0983038	0.102982	1.2136	0.0165083	0.95774	0.436519	0.789171	0.0012634	0	496.624	9.757e-13	100.57	1.00943e-08	3	3159.5	1.5131	69.2259	0
eGSVTQLPLYTSPsLPNITLGLPATGPSSGGSAQQDAER	5	1	1	P83038	Histone deacetylase 4 (HD4) (EC 3.5.1.98)	HDAC4	N-Term(TMT10); S14(Phospho)	0.493874	S(3): 0.0; T(5): 0.0; Y(10): 0.0; T(11): 1.2; S(12): 49.4; S(14): 49.4; T(19): 0.0; T(25): 0.0; S(28): 0.0; S(29): 0.0; S(32): 0.0	0.0873211	0.091191	0.101442	0.110997	0.119774	0.116423	0.12779	0.119674	0.123114	1.24018	0.010433	1.32371	0.00331992	1.06735	0.0882742	0	528.003	4.975e-19	100.39	1.33186e-08	3	4206.09	2.22094	103.627	0
sLAALDALDtDDENDEEEYEAWk	9	2	1	R4GGG5	Microfibrillar-associated protein 1	MFAP1	N-Term(TMT10); T10(Phospho); K23(TMT10)	1	S(1): 0.0; T(10): 100.0; Y(19): 0.0	0.0930234	0.087332	0.101733	0.11094	0.116719	0.113976	0.117787	0.126767	0.124926	1.21109	0.0116632	1.3098	0.00433447	1.08151	0.0443769	0	659.553	1.752e-14	100.3	9.64052e-09	3	3180.42	0.866428	94.9469	0
aEQAEDLQDDAEGGNsAEEk	3	2	1	A0A3Q2U6U4	Uncharacterized protein	MACROD2	N-Term(TMT10); S16(Phospho); K20(TMT10)	1	S(16): 100.0	0.0818102	0.0753896	0.0887975	0.126534	0.126961	0.131503	0.115351	0.123047	0.128139	1.56505	0.000378674	1.49	0.00170266	0.952045	0.202606	0	584.603	4.279e-15	100.23	5.87071e-09	3	2644.17	0.304134	43.5406	0
aDNGDLsEDDsEEDEVAEETSR	3	1	1	A0A1D5PWL1	SAM_MT_RSMB_NOP domain-containing protein	NOP2	N-Term(TMT10); S7(Phospho); S11(Phospho)	1	S(7): 100.0; S(11): 100.0; T(20): 0.0; S(21): 0.0	0.0990719	0.0927485	0.118879	0.108716	0.11392	0.115897	0.109295	0.118736	0.110077	1.08958	0.318867	1.08822	0.339509	0.998747	0.971402	0	574.198	1.074e-10	100.14	1.73322e-09	3	2801.05	2.47077	46.7072	0
rssAsAsDsDEMDYDLELk	1	2	1	F1NGX2	Nuclear cap-binding protein subunit 3	NCBP3	N-Term(TMT10); S2(Phospho); S3(Phospho); S5(Phospho); S7(Phospho); S9(Phospho); K19(TMT10)	1	S(2): 100.0; S(3): 100.0; S(5): 100.0; S(7): 100.0; S(9): 100.0; Y(14): 0.0	0.0878274	0.0852733	0.0969802	0.106989	0.118569	0.110457	0.126897	0.131295	0.135714	1.24412	0.0112558	1.45847	0.000701575	1.17229	0.0106832	0	252.728	1.132e-07	99.9	1.74983e-09	3	2977.09	5.77259	72.7893	1
eNLAQESSGQEQGVTSNTsDSESSSk	8	2	1	A0A3Q2UDS3	Uncharacterized protein	DLG3	N-Term(TMT10); S19(Phospho); K26(TMT10)	0.986605	S(7): 0.0; S(8): 0.0; T(15): 0.0; S(16): 0.0; T(18): 1.3; S(19): 98.7; S(21): 0.0; S(23): 0.0; S(24): 0.0; S(25): 0.0	0.0969035	0.0892883	0.100517	0.122602	0.127318	0.117499	0.105862	0.111196	0.12808	1.28151	0.0034962	1.20379	0.0595804	0.939356	0.364835	0	576.146	7.308e-16	99.74	1.03303e-08	3	3224.46	3.40313	39.9961	0
eAPDsDAEGYVEGLDDEEEDEDVLSLVk	4	3	1	A0A1D5P3M1	LRRcap domain-containing protein	ANP32A	N-Term(TMT10); S5(Phospho); K28(TMT10)	1	S(5): 100.0; Y(10): 0.0; S(25): 0.0	0.112369	0.0999836	0.120847	0.106885	0.111372	0.117841	0.108851	0.116852	0.111671	1.0087	0.894526	1.01253	0.840847	1.0038	0.919441	0	668.742	2.537e-13	99.58	1.23978e-08	3	3605.62	-0.57061	97.8582	0
lScSEDTEGGSVFsDsEDEQADQR	1	2	1	Q800D4	Spindle checkpoint protein BubR1	BubR1	N-Term(TMT10); C3(Carbamidomethyl); S14(Phospho); S16(Phospho)	1	S(2): 0.0; S(4): 0.0; T(7): 0.0; S(11): 0.0; S(14): 100.0; S(16): 100.0	0.0825559	0.0799826	0.096384	0.128939	0.127915	0.126809	0.119789	0.119918	0.117708	1.48177	0.00125937	1.38039	0.00308986	0.931585	0.000753685	0	484.944	5.406e-15	99.57	2.71603e-09	3	3037.15	1.79445	53.255	0
tSEESSNSLPLDNTAsPSTTASTEYPSEQDNTFSSGk	1	3	1	A0A1D5PMU3	TACC_C domain-containing protein	TACC3	N-Term(TMT10); S16(Phospho); K37(TMT10)	0.939252	T(1): 0.0; S(2): 0.0; S(5): 0.0; S(6): 0.0; S(8): 0.0; T(14): 0.0; S(16): 93.9; S(18): 2.0; T(19): 2.0; T(20): 2.0; S(22): 0.0; T(23): 0.0; Y(25): 0.0; S(27): 0.0; T(32): 0.0; S(34): 0.0; S(35): 0.0	0.105403	0.0863149	0.0977668	0.114235	0.12302	0.129718	0.112674	0.11774	0.113129	1.26768	0.0223248	1.18674	0.0355717	0.936155	0.176643	0	447.173	5.336e-16	99.53	1.87926e-08	4	4404.99	3.05693	64.2617	0
sEsPTPGLAQGTEPGAGQEGAMFVHTR	9	3	1	A0A3Q2TV61	Vacuolar fusion protein MON1 homolog A	MON1A	N-Term(TMT10); S3(Phospho)	0.984575	S(1): 1.5; S(3): 98.5; T(5): 0.0; T(12): 0.0; T(26): 0.0	0.0993148	0.0857883	0.104552	0.11315	0.128725	0.112007	0.111039	0.122656	0.117289	1.22174	0.0510363	1.21173	0.0350092	0.991812	0.886497	0	577.532	3.852e-15	99.5	1.21963e-08	3	3021.4	-0.285177	58.8879	0
mTEEEVEQLVAGHEDsNGcINYEELVR	2	2	1	P02607	Myosin light polypeptide 6 (G2 catalytic) (LC17-GI) (LC17-NM) (Myosin light chain alkali smooth-muscle/non-muscle isoforms)	MYL6	N-Term(TMT10); S16(Phospho); C19(Carbamidomethyl)	1	T(2): 0.0; S(16): 100.0; Y(22): 0.0	0.0829841	0.0898781	0.103672	0.115172	0.118153	0.121192	0.118704	0.124125	0.125151	1.282	0.0147355	1.33069	0.00889735	1.03797	0.165594	0	532.71	4.456e-16	99.49	1.04757e-08	3	3459.53	0.94611	104.607	0
fLENAAADFsDEEDEEDIEGR	5	2	1	E1C837	WD_REPEATS_REGION domain-containing protein	STRN	N-Term(TMT10); S10(Phospho)	1	S(10): 100.0	0.0926388	0.08677	0.0952909	0.112682	0.117665	0.115502	0.121541	0.129353	0.134157	1.25901	0.00121981	1.40172	0.00117458	1.11335	0.0296885	0	587.148	2.737e-14	99.44	4.40262e-09	2	2710.13	0.781566	76.3621	0
dDDDSYSIDLTADsPAAAAPR	5	5	2	O42130;F1NZF0	#N/A	#N/A	N-Term(TMT10); S14(Phospho)	1	S(5): 0.0; Y(6): 0.0; S(7): 0.0; T(11): 0.0; S(14): 100.0										#DIV/0!	#DIV/0!	#DIV/0!	#DIV/0!	#DIV/0!	#DIV/0!	0	622.662	1.286e-13	99.23	6.26247e-09	2	2475.08	0.758885	59.6953	0
nESVSSLEEAVGALGTPAsPVESLAGTR	1	1	1	A0A1D5NYP8	Uncharacterized protein	SHC1	N-Term(TMT10); S19(Phospho)	1	S(3): 0.0; S(5): 0.0; S(6): 0.0; T(16): 0.0; S(19): 100.0; S(23): 0.0; T(27): 0.0	0.0863512	0.093093	0.122045	0.123336	0.125536	0.113493	0.104119	0.123508	0.108519	1.20191	0.153992	1.11495	0.405046	0.927645	0.27634	0	698.473	3.469e-16	99.16	1.53494e-08	3	3037.49	-0.284682	93.3807	0
aLPQPVsPLSSTTGQLSGk	3	1	1	F1NLX3	Uncharacterized protein	ZNF276	N-Term(TMT10); S7(Phospho); K19(TMT10)	1	S(7): 100.0; S(10): 0.0; S(11): 0.0; T(12): 0.0; T(13): 0.0; S(17): 0.0	0.0890797	0.0788043	0.0949749	0.114673	0.124939	0.108375	0.122932	0.132489	0.139488	1.32385	0.0136857	1.50236	0.00283052	1.13484	0.0831232	0	490.308	3.356e-12	99.1	9.70067e-09	3	2406.31	0.690796	72.378	0
sLSLVPGsPQGGSGEWPGGGEEPGPPR	2	1	1	A0A1D5P129	PI-PLC Y-box domain-containing protein	SAMD4B	N-Term(TMT10); S8(Phospho)	1	S(1): 0.0; S(3): 0.0; S(8): 100.0; S(13): 0.0	0.085896	0.0840925	0.100903	0.113531	0.117813	0.11484	0.118581	0.126502	0.136168	1.27794	0.0101647	1.4074	0.00751957	1.1013	0.0895566	0	545.955	1.284e-13	98.65	1.46829e-08	3	2897.36	-1.83506	74.9811	0
tLANANTTSTQSASMTAPSVAGGQGTPTsPLk	5	4	1	A0A1D5PPA0	Protein phosphatase 1 regulatory subunit	PPP1R12A	N-Term(TMT10); S29(Phospho); K32(TMT10)	0.999653	T(1): 0.0; T(7): 0.0; T(8): 0.0; S(9): 0.0; T(10): 0.0; S(12): 0.0; S(14): 0.0; T(16): 0.0; S(19): 0.0; T(26): 0.0; T(28): 0.0; S(29): 100.0	0.0868712	0.0827567	0.0975816	0.11157	0.121981	0.117347	0.114426	0.126152	0.139397	1.3132	0.00644045	1.42201	0.0113013	1.08286	0.282751	0	515.586	4.987e-19	98.58	1.8846e-08	3	3585.79	2.07956	62.2976	0
aEGsGGGGGAGGGAGGAGGAAALGR	3	1	1	E1C764	Protein kinase domain-containing protein	BMP2K	N-Term(TMT10); S4(Phospho)	1	S(4): 100.0	0.0897772	0.0814897	0.0943149	0.108522	0.156247	0.121536	0.127515	0.102578	0.113788	1.45456	0.0523408	1.29482	0.0325787	0.890179	0.42577	0	791.953	6.749e-16	98.55	6.84919e-09	3	2108.97	1.14578	32.068	0
sQSSEGVSSLSSsPSNSLETQSQSLSR	1	2	1	A0A1D5P1D5	U-box domain-containing protein	UBE4B	N-Term(TMT10); S13(Phospho)	0.999987	S(1): 0.0; S(3): 0.0; S(4): 0.0; S(8): 0.0; S(9): 0.0; S(11): 0.0; S(12): 0.0; S(13): 100.0; S(15): 0.0; S(17): 0.0; T(20): 0.0; S(22): 0.0; S(24): 0.0; S(26): 0.0	0.10616	0.10315	0.135852	0.171041	0.103358	0.134233	0.100327	0.0828363	0.0630438	1.18388	0.394034	0.71331	0.0926979	0.602518	0.072419	0	432.816	1.885e-14	98.53	1.52346e-08	3	3065.41	0.581519	52.9575	0
cPQNSSGETVTSVTSMsPLQPk	2	1	1	E1C946	Ig-like domain-containing protein	VSTM4	N-Term(TMT10); C1(Carbamidomethyl); S17(Phospho); K22(TMT10)	1	S(5): 0.0; S(6): 0.0; T(9): 0.0; T(11): 0.0; S(12): 0.0; T(14): 0.0; S(15): 0.0; S(17): 100.0	0.0993253	0.0927151	0.106693	0.134408	0.138706	0.135214	0.0949211	0.100275	0.0973491	1.36687	0.00100384	0.979286	0.658204	0.716446	4.53955e-05	0	469.325	2.621e-15	98.43	1.65512e-08	3	2873.39	1.7823	62.2637	0
lYNQTSQWSVPSDTSsPSSTQSFDSDLESLR	3	1	1	A0A1D5PJM6	Uncharacterized protein	NUP214	N-Term(TMT10); S16(Phospho)	0.975355	Y(2): 0.0; T(5): 0.0; S(6): 0.0; S(9): 0.0; S(12): 0.0; T(14): 0.1; S(15): 2.4; S(16): 97.5; S(18): 0.0; S(19): 0.0; T(20): 0.0; S(22): 0.0; S(25): 0.0; S(29): 0.0	0.0963548	0.0919786	0.106015	0.10468	0.124391	0.113842	0.11271	0.115386	0.132659	1.16499	0.0831107	1.2256	0.0419393	1.05203	0.52069	0	486.325	1.11e-14	98.24	1.63241e-08	3	3758.69	0.411936	88.9804	0
kMsGGSTMSSGGGNTNNSNSk	3	3	1	F1NKP2	LIM domain-binding protein 1	LDB1	N-Term(TMT10); K1(TMT10); S3(Phospho); K21(TMT10)	1	S(3): 100.0; S(6): 0.0; T(7): 0.0; S(9): 0.0; S(10): 0.0; T(15): 0.0; S(18): 0.0; S(20): 0.0	0.0877543	0.0826153	0.0957386	0.123082	0.124857	0.12047	0.118924	0.122854	0.118935	1.38443	0.00106375	1.35551	0.0014479	0.979109	0.232775	0	637.556	7.351e-14	97.89	1.58979e-08	3	2770.31	-0.748474	33.4122	1
dLPPFEDEsEGLLGTGGLPEDEEEGEELIGEGMER	3	2	1	Q5ZLZ1	DNA helicase (EC 3.6.4.12)	RCJMB04_4e20	N-Term(TMT10); S9(Phospho)	1	S(9): 100.0; T(15): 0.0	0.093901	0.0968629	0.10759	0.117473	0.11738	0.110638	0.108681	0.123388	0.128766	1.15799	0.0294034	1.20942	0.0462964	1.04441	0.469962	0	550.282	3.054e-14	97.77	1.96771e-08	4	4083.81	2.98931	108.384	0
ekPSFIDLETFNAGsDVGsDSEYESPFIASSR	4	2	1	A0A3Q2U760	Uncharacterized protein	SLC39A3	N-Term(TMT10); K2(TMT10); S15(Phospho); S19(Phospho)	0.979535	S(4): 0.0; T(10): 0.0; S(15): 100.0; S(19): 98.0; S(21): 2.0; Y(23): 0.0; S(25): 0.0; S(30): 0.0; S(31): 0.0	0.0867965	0.0882357	0.115267	0.107677	0.114115	0.114451	0.111232	0.134676	0.131622	1.15826	0.182916	1.30049	0.0698119	1.12279	0.147675	0	616.132	1.836e-16	97.76	2.23689e-08	3	4099.86	1.20621	103.092	0
lDstEmDHSENEDFTLSSPLPGk	3	3	1	A0A1D5PEL0	Sister chromatid cohesion protein PDS5 homolog B	PDS5B	N-Term(TMT10); S3(Phospho); T4(Phospho); M6(Oxidation); K23(TMT10)	2.89316e-14	S(3): 97.3; T(4): 2.7; S(9): 100.0; T(15): 0.0; S(17): 0.0; S(18): 0.0	0.0964194	0.08799	0.107639	0.110016	0.111922	0.108767	0.125857	0.124063	0.126876	1.13236	0.0890912	1.29018	0.00797144	1.13937	0.000237513	0	320.887	2.502e-09	97.73	1.36273e-08	3	3183.4	2.58129	74.759	0
eVTPILVAQTQSSGPQTSTTPQVLsPTIAAPPNSLPR	1	1	1	Q5ZK91	Uncharacterized protein	CDC27 RCJMB04_12e16	N-Term(TMT10); S25(Phospho)	0.999697	T(3): 0.0; T(10): 0.0; S(12): 0.0; S(13): 0.0; T(17): 0.0; S(18): 0.0; T(19): 0.0; T(20): 0.0; S(25): 100.0; T(27): 0.0; S(34): 0.0	0.092949	0.0843346	0.0867569	0.102456	0.125954	0.123121	0.121476	0.13073	0.132221	1.33135	0.0204537	1.45594	0.000687504	1.09358	0.248835	0	604.467	8.123e-17	97.64	1.47392e-08	4	4093.15	0.97836	88.8447	0
aVPAsPTTGTEVLSQDGLHR	5	2	1	A0A3Q2U774	Uncharacterized protein	FAM129B	N-Term(TMT10); S5(Phospho)	1	S(5): 100.0; T(7): 0.0; T(8): 0.0; T(10): 0.0; S(14): 0.0	0.0943894	0.086989	0.11502	0.111853	0.128385	0.12419	0.107732	0.113057	0.116114	1.22952	0.0805042	1.13666	0.19716	0.92447	0.172609	0	329.107	1.596e-11	97.61	1.56996e-08	3	2345.17	-0.0461684	58.9951	0
lIsDLEDtDGEGGAYtDNELDEPLDEPR	2	3	1	F1NK34	Uncharacterized protein	TJP2	N-Term(TMT10); S3(Phospho); T8(Phospho); T16(Phospho)	0.99928	S(3): 100.0; T(8): 100.0; Y(15): 0.1; T(16): 99.9	0.113813	0.0928213	0.118595	0.118229	0.112993	0.107628	0.1098	0.11336	0.111746	1.04189	0.620956	1.02976	0.706793	0.988356	0.704619	0	535.924	1.694e-11	97.47	8.33527e-09	3	3547.42	2.01694	86.3286	0
aLEYSNGIFDcQsPTSPFMGGLR	4	4	2	E1C1C3;A0A3Q2TWE8	#N/A	#N/A	N-Term(TMT10); C11(Carbamidomethyl); S13(Phospho)	0.999997	Y(4): 0.0; S(5): 0.0; S(13): 100.0; T(15): 0.0; S(16): 0.0										#DIV/0!	#DIV/0!	#DIV/0!	#DIV/0!	#DIV/0!	#DIV/0!	0	453.293	7.527e-14	97.3	1.6675e-08	3	2856.3	1.35532	99.1387	0
qDTSSEGVSNVEDQNDSDstPPk	1	4	1	A0A2D3HKK9	Zinc finger E-box binding homeobox 1	ZEB1	N-Term(TMT10); S19(Phospho); T20(Phospho); K23(TMT10)	1	T(3): 0.0; S(4): 0.0; S(5): 0.0; S(9): 0.0; S(17): 0.0; S(19): 100.0; T(20): 100.0	0.0945072	0.0948696	0.112057	0.121766	0.119586	0.130304	0.10641	0.102727	0.117774	1.23296	0.0244568	1.08452	0.31231	0.879606	0.0557976	0	602.835	2.323e-14	97.27	1.12031e-08	3	3054.28	-1.21009	40.8221	0
qTDVNPLtsNsEEDSNDTSNEk	2	3	1	V9GW36	Alpha thalassemia/mental retardation syndrome	0	N-Term(TMT10); T8(Phospho); S9(Phospho); S11(Phospho); K22(TMT10)	1	T(2): 0.0; T(8): 100.0; S(9): 100.0; S(11): 100.0; S(15): 0.0; T(18): 0.0; S(19): 0.0	0.0918775	0.0922344	0.109474	0.107497	0.123028	0.111567	0.111521	0.120742	0.130738	1.16522	0.0954301	1.23644	0.0449737	1.06112	0.390192	0	486.739	2.262e-11	97.24	6.74013e-09	3	3122.25	0.543056	49.3357	0
vDPSLmEDsDDGPSLPTR	3	1	1	Q5ZHM5	Protein RER1	RER1 RCJMB04_35f13	N-Term(TMT10); M6(Oxidation); S9(Phospho)	1	S(4): 0.0; S(9): 100.0; S(14): 0.0; T(17): 0.0	0.0869325	0.078423	0.0990385	0.116407	0.12256	0.111077	0.12316	0.123072	0.139215	1.32395	0.0139857	1.45785	0.00737824	1.10114	0.134767	0	334.38	4.155e-10	97.12	9.40359e-09	3	2255.99	-0.0969255	57.541	0
mTEEEVEQLVAGHEDsNGcINYEAFVR	3	2	1	A0A1L1RLN6	Myosin light polypeptide 6	MYL6	N-Term(TMT10); S16(Phospho); C19(Carbamidomethyl)	1	T(2): 0.0; S(16): 100.0; Y(22): 0.0	0.0943042	0.0801447	0.10364	0.11773	0.118366	0.135371	0.111872	0.121212	0.115915	1.33578	0.0253653	1.25499	0.032352	0.939517	0.305497	0	576.732	2.235e-15	97.1	1.90792e-08	3	3435.51	1.13383	99.8462	0
gVVPLAGTDGETTTQGLDGLsER	2	1	1	R4GM10	Fructose-bisphosphate aldolase (EC 4.1.2.13)	ALDOC	N-Term(TMT10); S21(Phospho)	1	T(8): 0.0; T(12): 0.0; T(13): 0.0; T(14): 0.0; S(21): 100.0	0.0900035	0.0825372	0.103894	0.124134	0.118194	0.116437	0.116071	0.121054	0.12706	1.29783	0.0147282	1.31743	0.0140535	1.01511	0.670322	0	483.993	7.491e-11	97.02	1.98014e-08	3	2582.26	2.04578	70.4046	0
vEDELASSGGQsPASEQIPQFQQR	2	5	1	A0A1D5PV03	Uncharacterized protein	MACF1	N-Term(TMT10); S12(Phospho)	1	S(7): 0.0; S(8): 0.0; S(12): 100.0; S(15): 0.0	0.093586	0.0921187	0.104199	0.116847	0.12099	0.121498	0.117842	0.113418	0.119192	1.2395	0.00476839	1.20886	0.00851568	0.975278	0.26429	0	479.673	1.394e-12	96.89	2.18356e-08	3	2897.36	3.25634	62.7254	0
dNLTLWTSDtQGDEAEAGEGGEN	7	4	1	Q5ZKC9	14-3-3 protein zeta	YWHAZ RCJMB04_11l21	N-Term(TMT10); T10(Phospho)	0.97939	T(4): 0.0; T(7): 0.0; S(8): 2.0; T(10): 97.9	0.095691	0.0860951	0.101823	0.119443	0.125055	0.117893	0.111035	0.121219	0.117183	1.27779	0.00659621	1.23211	0.0157914	0.964254	0.305074	0	315.261	5.257e-11	96.82	9.52501e-09	3	2718.13	1.60058	69.8228	0
nDADIGsAsQEEEEEEEEEEDRk	2	2	1	Q5ZMF5	Uncharacterized protein	RCJMB04_2d15	N-Term(TMT10); S7(Phospho); S9(Phospho); K23(TMT10)	1	S(7): 100.0; S(9): 100.0	0.132844	0.126401	0.141112	0.111165	0.110033	0.108388	0.0865521	0.0890976	0.0941632	0.82323	0.00552744	0.673931	0.00082674	0.818643	0.00110971	0	679.348	5.125e-12	96.81	9.18218e-09	3	3285.33	1.1588	44.6578	1
iLsDssDEEETSVAVGTGEk	3	2	1	A0A3Q2UE98	ANK_REP_REGION domain-containing protein	ANKRD11	N-Term(TMT10); S3(Phospho); S5(Phospho); S6(Phospho); K20(TMT10)	1	S(3): 100.0; S(5): 100.0; S(6): 100.0; T(11): 0.0; S(12): 0.0; T(17): 0.0	0.0914212	0.0848401	0.102987	0.107711	0.117773	0.117049	0.112018	0.128494	0.129253	1.22663	0.0274294	1.32415	0.0174906	1.0795	0.234452	0	494.686	3.159e-11	96.79	9.98892e-09	2	2751.18	1.76371	68.3565	0
dVMSDETNNEESEsPSQEYVNITk	7	1	1	E1C1Q2	Uncharacterized protein	MAP1B	N-Term(TMT10); S14(Phospho); K24(TMT10)	1	S(4): 0.0; T(7): 0.0; S(12): 0.0; S(14): 100.0; S(16): 0.0; Y(19): 0.0; T(23): 0.0	0.0977669	0.0859569	0.10939	0.120951	0.121666	0.12613	0.107016	0.114273	0.122732	1.25803	0.0222721	1.17367	0.105705	0.932945	0.162552	0	484.586	1.829e-13	96.78	2.15246e-08	3	3283.47	1.72354	64.3869	0
tDsIPEVGEDAAATVGMSETLSEEEQNELR	10	1	1	Q5ZHP4	Uncharacterized protein	TPD52 RCJMB04_34n23	N-Term(TMT10); S3(Phospho)	0.5	T(1): 50.0; S(3): 50.0; T(14): 0.0; S(18): 0.0; T(20): 0.0; S(22): 0.0	0.109745	0.0946522	0.111595	0.109914	0.112388	0.117094	0.117284	0.114966	0.117427	1.07407	0.247357	1.1066	0.107266	1.03029	0.202748	0	673.792	3.173e-16	96.7	2.33679e-08	3	3516.59	4.76289	92.8308	0
gFGDGYNGYGGGPGGGNFGGsPGYGGGR	1	4	1	A0A3Q2U3U3	Uncharacterized protein	HNRNPA2B1	N-Term(TMT10); S21(Phospho)	0.999431	Y(6): 0.0; Y(9): 0.0; S(21): 99.9; Y(24): 0.1	0.0810743	0.0764192	0.0910597	0.10789	0.119402	0.113184	0.13149	0.13806	0.14142	1.36983	0.00492563	1.65345	0.000484655	1.20705	0.00603908	0	502.22	6.722e-13	96.52	1.09416e-08	3	2804.17	2.00036	58.7652	0
tAsLDLDtDVEGDDFELLDQSELNQLDPAGSR	2	2	1	F1N9R9	Uncharacterized protein	RETREG3	N-Term(TMT10); S3(Phospho); T8(Phospho)	0.981942	T(1): 1.8; S(3): 98.2; T(8): 100.0; S(21): 0.0; S(31): 0.0	0.0862734	0.0793447	0.0975779	0.102244	0.103009	0.106459	0.132627	0.142121	0.149193	1.18433	0.0416917	1.61074	0.00170507	1.36004	0.00166924	0	821.384	1.207e-12	96.49	2.36617e-08	3	3867.7	0.711281	102.152	0
lILADNGSAPTFGsDDEDVAPLSAk	15	1	1	E1C7C4	Uncharacterized protein	FAM193A	N-Term(TMT10); S14(Phospho); K25(TMT10)	1	S(8): 0.0; T(11): 0.0; S(14): 100.0; S(23): 0.0	0.095184	0.0939536	0.109855	0.113385	0.12104	0.116615	0.110063	0.11727	0.12007	1.17408	0.0356818	1.16191	0.0525148	0.989639	0.760563	0	536.09	5.094e-13	96.42	2.65774e-08	3	3041.52	1.98464	89.9767	0
sMAASGDLGsTPFLDEL	3	3	1	A0A1L1RXE9	Uncharacterized protein	UQCRC2	N-Term(TMT10); S10(Phospho)	0.983409	S(1): 0.0; S(5): 0.0; S(10): 98.3; T(11): 1.7	0.0931119	0.0826494	0.110045	0.110958	0.117202	0.116273	0.116365	0.120919	0.127203	1.20513	0.0760939	1.27529	0.0377507	1.05822	0.144708	0	355.659	2.532e-09	96.4	1.13742e-08	2	2019.92	-0.27725	98.4434	0
dSVFDGPNcIsPTIVQQFGYQR	2	2	1	A0A452J7W6	RAF proto-oncogene serine/threonine-protein kinase	RAF1	N-Term(TMT10); C9(Carbamidomethyl); S11(Phospho)	0.5	S(2): 0.0; S(11): 50.0; T(13): 50.0; Y(20): 0.0	0.0909719	0.0764596	0.0975525	0.116106	0.114408	0.130915	0.120624	0.119646	0.132784	1.36397	0.0168442	1.40784	0.0087447	1.03216	0.595782	0	429.854	3.095e-13	96.39	2.28696e-08	3	2837.32	-0.000594477	90.0597	0
lEESPFVPYDFMNSSTsPAsPPGSIGDGWPR	1	1	1	F1NAU7	Uncharacterized protein	TNRC6A	N-Term(TMT10); S17(Phospho); S20(Phospho)	0.954695	S(4): 0.0; Y(9): 0.0; S(14): 2.2; S(15): 0.1; T(16): 2.2; S(17): 95.5; S(20): 100.0; S(24): 0.0	0.0914546	0.102572	0.109071	0.103908	0.108349	0.0956451	0.124151	0.129374	0.135475	1.01585	0.813286	1.28342	0.00932754	1.26339	0.00548965	0	479.066	3.106e-13	96.33	2.34439e-08	3	3713.62	1.23587	109.441	0
rPDYAPmEssEEEDEEFQFIk	3	1	1	R4GGG5	Microfibrillar-associated protein 1	MFAP1	N-Term(TMT10); M7(Oxidation); S9(Phospho); S10(Phospho); K21(TMT10)	1	Y(4): 0.0; S(9): 100.0; S(10): 100.0	0.0913075	0.0863367	0.100448	0.118501	0.119316	0.115716	0.118548	0.129318	0.12689	1.27128	0.00416962	1.3476	0.00360918	1.06003	0.108796	0	469.71	6.072e-11	96.31	1.77986e-08	3	3210.37	0.916986	75.5411	0
eNISVLPEDLEDSLSSSVAGPISEsPAFDPASR	10	2	1	A0A1D5PS46	Uncharacterized protein	NUP133	N-Term(TMT10); S25(Phospho)	0.978309	S(4): 0.0; S(13): 0.0; S(15): 0.0; S(16): 0.0; S(17): 0.0; S(23): 0.0; S(25): 97.8; S(32): 2.1	0.0958796	0.0839906	0.0992346	0.106322	0.123871	0.121255	0.119128	0.116435	0.123947	1.2592	0.0280962	1.28808	0.00636316	1.02294	0.671936	0	510.548	4.761e-11	96.26	3.39983e-08	3	3724.79	5.079	107.46	0
qScEEEENAGTEEQDtEGEEQk	3	1	1	A0A1L1RR39	Uncharacterized protein	CD276	N-Term(TMT10); C3(Carbamidomethyl); T16(Phospho); K22(TMT10)	1	S(2): 0.0; T(11): 0.0; T(16): 100.0	0.106917	0.104947	0.112153	0.119703	0.120836	0.126465	0.0989331	0.106136	0.103775	1.13267	0.0087898	0.953174	0.16926	0.841531	0.00287247	0	479.041	9.133e-15	95.99	1.27646e-08	3	3094.28	1.55783	29.4185	0
fSGEEGEIEDDEsGTENR	3	1	1	F1NY54	Uncharacterized protein	THRAP3	N-Term(TMT10); S13(Phospho)	1	S(2): 0.0; S(13): 100.0; T(15): 0.0	0.100798	0.0917556	0.106727	0.116275	0.116939	0.119644	0.109127	0.11465	0.113574	1.17902	0.016235	1.1272	0.0531273	0.956054	0.0593716	0	486.083	1.187e-13	95.95	5.78071e-09	2	2308.93	0.719598	44.6671	0
gDVEGSQsQDEGEGSTESER	3	2	1	A0A3S5ZPL2	Structural maintenance of chromosomes protein	SMC3	N-Term(TMT10); S8(Phospho)	0.999995	S(6): 0.0; S(8): 100.0; S(15): 0.0; T(16): 0.0; S(18): 0.0	0.0879239	0.0907013	0.10352	0.11635	0.122119	0.11711	0.111987	0.124888	0.119405	1.26027	0.00884614	1.26275	0.0153463	1.00197	0.957893	0	456.005	1.659e-10	95.92	6.46043e-09	3	2391.96	0.379056	21.2443	0
gSLNPEGMGASDQNVETLsPVDIDPLIR	2	1	1	E1BVU7	Uncharacterized protein	SPECC1	N-Term(TMT10); S19(Phospho)	1	S(2): 0.0; S(11): 0.0; T(17): 0.0; S(19): 100.0	0.0949616	0.0816277	0.107555	0.115448	0.117862	0.115284	0.111068	0.131203	0.123909	1.22682	0.0462861	1.28871	0.0453887	1.05045	0.379869	0	497.92	5.259e-15	95.82	3.4128e-08	3	3233.57	4.34674	94.6362	0
qEGEsDVEGADSScNESATVR	1	1	1	F1NTZ8	Uncharacterized protein	HECW2	N-Term(TMT10); S5(Phospho); C14(Carbamidomethyl)	1	S(5): 100.0; S(12): 0.0; S(13): 0.0; S(17): 0.0; T(19): 0.0	0.0864438	0.0840044	0.100045	0.112039	0.124559	0.120999	0.114043	0.133668	0.124199	1.32202	0.00956861	1.37494	0.0110124	1.04003	0.520458	0	414.1	2.453e-12	95.56	8.7283e-09	3	2536.03	0.0764268	32.3052	0
aAsPDGSGSWQAADLGNEER	6	2	1	F1NAU3	SMAP domain-containing protein	C5H11orf58	N-Term(TMT10); S3(Phospho)	1	S(3): 100.0; S(7): 0.0; S(9): 0.0	0.0920939	0.0865967	0.103442	0.111399	0.118939	0.116665	0.119166	0.126248	0.127913	1.22993	0.0164621	1.32323	0.00572411	1.07586	0.0657332	0	558.901	2.205e-12	95.5	1.29223e-08	2	2327.02	3.77236	50.8593	0
dFPLLNQSIsPLSSSVLk	3	3	1	A0A1D5P0W7	Zinc finger homeobox protein 4	ZFHX4	N-Term(TMT10); S10(Phospho); K18(TMT10)	1	S(8): 0.0; S(10): 100.0; S(13): 0.0; S(14): 0.0; S(15): 0.0	0.0992053	0.0987525	0.108135	0.112079	0.121461	0.127324	0.106033	0.119453	0.116427	1.17893	0.0275901	1.11702	0.0786427	0.947486	0.353175	0	395.257	4.05e-10	95.48	2.25945e-08	3	2483.36	1.99526	112.2	0
iLDLQQGMDSTsVSSLQPDEIDGNLSESR	4	2	1	F1NRH6	Rho-associated protein kinase (EC 2.7.11.1)	ROCK1	N-Term(TMT10); S12(Phospho)	0.981257	S(10): 0.0; T(11): 1.9; S(12): 98.1; S(14): 0.0; S(15): 0.0; S(26): 0.0; S(28): 0.0	0.0994078	0.0853389	0.112319	0.115046	0.123288	0.108628	0.121871	0.109648	0.122612	1.16797	0.134077	1.19209	0.0981232	1.02066	0.709577	0	459.008	1.032e-15	95.14	3.93462e-08	3	3443.62	2.47567	90.7572	0
lVGDVsDSEGYQDDQDDAVEWk	5	2	1	A0A1D5PL01	Uncharacterized protein	ADNP	N-Term(TMT10); S6(Phospho); K22(TMT10)	1	S(6): 100.0; S(8): 0.0; Y(11): 0.0	0.0991961	0.0927792	0.109114	0.115349	0.11922	0.117703	0.110529	0.11569	0.123031	1.16999	0.0250308	1.15996	0.0549049	0.991422	0.803957	0	548.456	5.828e-10	95.13	2.44908e-08	3	3008.36	3.96679	76.5329	0
kQGEDVEsPSTTGEGGVAAAQcR	3	1	1	R4GLV7	HTH myb-type domain-containing protein	TTF1	K1(TMT10); N-Term(TMT10); S8(Phospho); C22(Carbamidomethyl)	1	S(8): 100.0; S(10): 0.0; T(11): 0.0; T(12): 0.0	0.0912398	0.0830138	0.0949515	0.116169	0.122413	0.114145	0.117992	0.118812	0.133262	1.31025	0.00297471	1.37467	0.00524239	1.04916	0.356336	0	497.378	3.299e-14	95.07	3.3871e-08	3	2872.36	0.762632	37.9319	1
nTPSMQALGEsPESSSSELLTLGEGLGLDSNR	2	3	1	A0A3Q3A455	Histone-lysine N-methyltransferase (EC 2.1.1.43)	KMT2A	N-Term(TMT10); S11(Phospho)	1	T(2): 0.0; S(4): 0.0; S(11): 100.0; S(14): 0.0; S(15): 0.0; S(16): 0.0; S(17): 0.0; T(21): 0.0; S(30): 0.0	0.0996689	0.0950911	0.114107	0.112437	0.129224	0.112455	0.117147	0.11167	0.1082	1.1465	0.132705	1.09114	0.210286	0.951711	0.407814	0	453.442	3.104e-14	94.97	4.4324e-08	3	3585.69	1.09896	105.981	0
aEALMQELDGsDAEDPAVMER	16	2	1	F1NLP4	Uncharacterized protein	C14H7orf50	N-Term(TMT10); S11(Phospho)	1	S(11): 100.0	0.0882301	0.0849854	0.10164	0.113584	0.120592	0.117659	0.11718	0.12709	0.130171	1.28007	0.0094769	1.36232	0.00668712	1.06425	0.163033	0	535.066	1.276e-13	94.87	2.11957e-08	3	2586.13	1.26668	82.8714	0
aEPAAAEEDDDDDDINLFGsDDEEEDQEAAk	4	2	1	A0A1D5PPL7	Uncharacterized protein	EEF1D	N-Term(TMT10); S20(Phospho); K31(TMT10)	1	S(20): 100.0	0.114805	0.101042	0.12524	0.107396	0.112948	0.108487	0.110428	0.114688	0.113581	0.964067	0.601262	0.992991	0.916311	1.03	0.196536	0	477.484	5.312e-16	94.79	2.50082e-08	4	3906.62	1.34295	69.8368	0
gPGASANPDAPGsPAGAFAR	3	3	1	F1NMK3	WASH complex subunit 1	WASHC1	N-Term(TMT10); S13(Phospho)	1	S(5): 0.0; S(13): 100.0	0.095612	0.0947568	0.111464	0.130865	0.122403	0.127818	0.0973905	0.107013	0.109619	1.26257	0.0114599	1.04039	0.570462	0.824022	0.00746673	0	580.52	8.017e-13	94.74	2.31995e-08	2	2076.97	0.704384	47.0916	0
sRTsIQTEDDQLIAGQSAR	15	1	1	E1C7M7	Uncharacterized protein	CTNNA1	N-Term(TMT10); S1(Phospho); S4(Phospho)	0.981838	S(1): 98.2; T(3): 1.8; S(4): 100.0; T(7): 0.0; S(17): 0.0	0.101876	0.0928866	0.118076	0.124519	0.130964	0.126406	0.0956212	0.102644	0.093313	1.22072	0.0390539	0.932043	0.419663	0.763516	0.00089449	0	498.308	1.708e-11	94.69	2.38417e-08	3	2465.13	1.56274	48.5228	1
hDDGTQsDSENAGAHR	3	6	2	Q5ZJQ9;E1C1J1	#N/A	#N/A	N-Term(TMT10); S7(Phospho)	0.999997	T(5): 0.0; S(7): 100.0; S(9): 0.0										#DIV/0!	#DIV/0!	#DIV/0!	#DIV/0!	#DIV/0!	#DIV/0!	0	478.782	2.069e-11	94.6	6.18925e-09	3	2005.82	-1.58475	7.21775	0
rSsLPGDGAEDGDGDAFQEELEELAR	8	1	1	A0A1D5PM08	Uncharacterized protein	GAS2L1	N-Term(TMT10); S3(Phospho)	0.985751	S(2): 1.4; S(3): 98.6	0.0996148	0.0898142	0.0982484	0.119686	0.124122	0.108556	0.117963	0.117195	0.120653	1.22486	0.0177905	1.23684	0.00217816	1.00978	0.820629	0	698.213	1.743e-15	94.58	3.04969e-08	3	3072.36	-1.36646	99.9784	1
eAAGEYDsEPEsEDEEMMEIR	3	1	1	Q5ZM18	Nucleolar GTP-binding protein 1	GTPBP4 RCJMB04_3g12	N-Term(TMT10); S8(Phospho); S12(Phospho)	1	Y(6): 0.0; S(8): 100.0; S(12): 100.0	0.0868608	0.0821604	0.0997817	0.113828	0.119811	0.121525	0.117455	0.127058	0.124231	1.32128	0.00750968	1.3718	0.00511597	1.03824	0.286347	0	498.061	4.654e-12	94.53	6.97694e-09	3	2835.05	0.954232	61.0426	0
eDtsEEEEEEIDDEEIER	3	2	1	R4GGG5	Microfibrillar-associated protein 1	MFAP1	N-Term(TMT10); T3(Phospho); S4(Phospho)	1	T(3): 100.0; S(4): 100.0	0.0925462	0.0819538	0.0940367	0.0987412	0.114416	0.116312	0.121515	0.12518	0.155323	1.22691	0.0394686	1.49707	0.017327	1.2202	0.115683	0	721.927	1.693e-11	94.46	5.67583e-09	2	2613.97	-1.18652	50.3437	0
nAENATTGEtAEENEAGD	6	1	1	A0A1D5P7C6	Peptidase_M24 domain-containing protein	PA2G4	N-Term(TMT10); T10(Phospho)	0.983166	T(6): 0.0; T(7): 1.7; T(10): 98.3	0.0939466	0.0918669	0.0887873	0.118906	0.134623	0.119162	0.107085	0.124392	0.116606	1.35721	0.00377723	1.2676	0.00938624	0.933971	0.319046	0	381.338	3.01e-12	94.44	7.39285e-09	2	2131.85	0.95608	25.7417	0
aSTsPIPNQNSTSLSSNSVALQSGVAR	3	3	1	A0A3Q2U1C1	Uncharacterized protein	YLPM1	N-Term(TMT10); S4(Phospho)	0.975871	S(2): 0.1; T(3): 2.4; S(4): 97.6; S(11): 0.0; T(12): 0.0; S(13): 0.0; S(15): 0.0; S(16): 0.0; S(18): 0.0; S(23): 0.0	0.0900828	0.0849239	0.102763	0.121257	0.121004	0.117051	0.121053	0.118856	0.123009	1.29357	0.00766677	1.30654	0.00641376	1.01003	0.54409	0	367.205	5.568e-13	94.39	4.57805e-08	3	2982.47	0.0356932	57.9154	0
gTEPcSTEEESFLEEGsPTMVEk	2	3	1	A0A1L1RKP5	Anoctamin	ANO8	N-Term(TMT10); C5(Carbamidomethyl); S17(Phospho); K23(TMT10)	1	T(2): 0.0; S(6): 0.0; T(7): 0.0; S(11): 0.0; S(17): 100.0; T(19): 0.0	0.0928788	0.093372	0.102616	0.102363	0.115929	0.113968	0.126276	0.117189	0.134885	1.15022	0.0521113	1.30977	0.00769304	1.13871	0.0815338	0	459.794	8.795e-14	94.33	3.08281e-08	3	3111.38	0.283436	69.7361	0
nADIPVEsDTDDDGAPR	5	1	1	E1BTL9	60S ribosomal export protein NMD3	NMD3	N-Term(TMT10); S8(Phospho)	0.5	S(8): 50.0; T(10): 50.0	0.0855052	0.0805905	0.096098	0.113655	0.116205	0.113876	0.124982	0.13312	0.133574	1.311	0.0042639	1.49384	0.00129124	1.13947	0.00534536	0	523.323	8.921e-12	94.26	1.3724e-08	2	2095.9	0.907433	44.1363	0
gQTPLTEGsEDLDGHsDPEESFAR	3	2	1	F1N9R9	Uncharacterized protein	RETREG3	N-Term(TMT10); S9(Phospho); S16(Phospho)	1	T(3): 0.0; T(6): 0.0; S(9): 100.0; S(16): 100.0; S(21): 0.0	0.0886333	0.078218	0.0910296	0.112873	0.10968	0.116664	0.124509	0.137594	0.142612	1.3154	0.00358139	1.56939	0.00184328	1.19309	0.0192765	0	674.438	2.709e-11	94.21	1.65002e-08	3	2963.22	-0.273976	58.0002	0
iSIFDNLDVVsEDEEAAEEAPENGGSk	6	1	1	Q5F3S4	Uncharacterized protein	CPNE9 RCJMB04_8a18	N-Term(TMT10); S11(Phospho); K27(TMT10)	1	S(2): 0.0; S(11): 100.0; S(26): 0.0	0.0909236	0.0906067	0.102887	0.110918	0.124345	0.115616	0.116039	0.122312	0.125713	1.23368	0.0171338	1.28004	0.00577341	1.03758	0.415895	0	576.048	3.871e-14	94.1	4.76386e-08	3	3402.6	3.92205	93.6689	0
kAEPAAAEEDDDDDDINLFGsDDEEEDQEAAk	28	2	1	A0A1D5PPL7	Uncharacterized protein	EEF1D	N-Term(TMT10); K1(TMT10); S21(Phospho); K32(TMT10)	1	S(21): 100.0	0.103908	0.0989124	0.112351	0.110155	0.11163	0.112091	0.112573	0.117553	0.121034	1.05935	0.190959	1.11418	0.0605154	1.05177	0.0845159	0	662.333	4.816e-17	94.03	5.1714e-08	4	4263.88	1.79884	76.7659	1
vVEPEEIEEEEEsEEEGEDPALDSLSQAIAVQQAk	3	1	1	E1BTK3	Uncharacterized protein	ZCRB1	N-Term(TMT10); S13(Phospho); K35(TMT10)	1	S(13): 100.0; S(24): 0.0; S(26): 0.0	0.100718	0.0980645	0.114169	0.110961	0.105212	0.107585	0.111124	0.127048	0.125562	1.03453	0.530826	1.16227	0.0760945	1.12347	0.067279	0	540.209	6.858e-15	93.92	6.13129e-08	4	4394.07	1.61455	100.507	0
gPAAAPPsPAPSPAAAAFPGAAPANANLALLVSGPR	2	1	1	A0A1D5PTU4	Mex-3 RNA binding family member B	0	N-Term(TMT10); S8(Phospho)	1	S(8): 100.0; S(12): 0.0; S(33): 0.0	0.0854862	0.0874342	0.108765	0.107631	0.143799	0.114319	0.112707	0.121085	0.117343	1.29843	0.104333	1.24655	0.0418547	0.960042	0.69042	0	475.447	3.84e-15	93.9	4.08399e-08	4	3526.84	0.369632	97.5998	0
sGSGSPGGGSGGGVPAGGGLSPAEVAELFQR	17	1	1	A0A3Q2UAF1	Uncharacterized protein	GRIPAP1	N-Term(TMT10); S1(Phospho)	0.983092	S(1): 98.3; S(3): 1.7; S(5): 0.0; S(10): 0.0; S(21): 0.0	0.0895752	0.085697	0.10047	0.116105	0.118732	0.116769	0.116579	0.127015	0.124025	1.27513	0.00489697	1.3332	0.00477412	1.04554	0.170782	0	649.911	2.36e-15	93.63	4.74261e-08	3	3008.44	1.35109	97.1782	0
nVPHEDIcEDsDVDGDFR	5	1	1	Q5ZLF7	Importin subunit alpha	KPNA4 RCJMB04_6g17	N-Term(TMT10); C8(Carbamidomethyl); S11(Phospho)	1	S(11): 100.0	0.0844834	0.0806702	0.0928591	0.111853	0.11781	0.125897	0.128758	0.129248	0.131127	1.37807	0.00391973	1.50819	0.000285239	1.09442	0.0536763	0	618.383	7.351e-14	93.42	1.51511e-08	3	2428	1.57615	50.492	0
vEDEVTEDPFGFDsDEESLPVSSk	8	5	1	A0A3Q2UC69	WAPL domain-containing protein	WAPL	N-Term(TMT10); S14(Phospho); K24(TMT10)	1	T(6): 0.0; S(14): 100.0; S(18): 0.0; S(22): 0.0; S(23): 0.0	0.0924794	0.085045	0.108092	0.112367	0.114695	0.115042	0.120121	0.127905	0.126446	1.19777	0.0512934	1.3111	0.0146825	1.09462	0.0130427	0	511.787	2.698e-14	93.14	5.3042e-08	3	3195.46	2.18398	86.3855	0
lQAELVAADsV	3	1	1	F1NYK8	Uncharacterized protein	MUM1	N-Term(TMT10); S10(Phospho)	1	S(10): 100.0	0.0988524	0.0893634	0.0979971	0.115767	0.130231	0.119643	0.119314	0.113415	0.120829	1.27751	0.00741095	1.2353	0.00403697	0.966953	0.455439	0	362.432	9.848e-08	92.91	2.71959e-08	2	1424.72	0.653181	69.7285	0
gYYsPYNVSGAGSAAGsR	12	1	1	A0A3Q2U2F9	Uncharacterized protein	0	N-Term(TMT10); S4(Phospho); S17(Phospho)	0.999655	Y(2): 0.0; Y(3): 0.0; S(4): 100.0; Y(6): 0.0; S(9): 0.0; S(13): 0.0; S(17): 100.0	0.0952204	0.0857378	0.101989	0.11746	0.123222	0.120154	0.113041	0.117421	0.122941	1.27528	0.00654125	1.249	0.0130709	0.979395	0.495972	0	587.548	6.473e-09	92.91	1.57342e-08	2	2152.9	0.611256	50.0328	0
scDPVDTGEQEEGDVVPEsPLsDTGcDAcVSR	3	1	1	F1NY76	Uncharacterized protein	PARG	N-Term(TMT10); C2(Carbamidomethyl); S19(Phospho); S22(Phospho); C26(Carbamidomethyl); C29(Carbamidomethyl)	0.999994	S(1): 0.0; T(7): 0.0; S(19): 100.0; S(22): 100.0; T(24): 0.0; S(31): 0.0	0.0976637	0.0856458	0.112468	0.118583	0.118058	0.12179	0.117336	0.108582	0.116802	1.21182	0.0562471	1.15871	0.131018	0.956169	0.162593	0	724.569	7.649e-16	92.83	2.67112e-08	4	3856.53	3.87616	59.8159	0
eIFVPTEsDDEVVQAQk	4	2	1	A0A3Q2UE77	Uncharacterized protein	FAM114A1	N-Term(TMT10); S8(Phospho); K17(TMT10)	0.999998	T(6): 0.0; S(8): 100.0	0.107026	0.0951041	0.111477	0.140652	0.142219	0.134733	0.0869034	0.0853039	0.0916463	1.33161	0.00301264	0.841349	0.034132	0.631828	6.62053e-05	0	398.29	3.977e-09	92.65	5.48411e-08	3	2472.23	1.48899	74.3286	0
tADQTAGEEsDAEIVSVR	3	3	1	F1NKL7	Uncharacterized protein	HJURP	N-Term(TMT10); S10(Phospho)	1	T(1): 0.0; T(5): 0.0; S(10): 100.0; S(16): 0.0	0.0890609	0.084149	0.0963814	0.119258	0.125581	0.116642	0.11326	0.122568	0.126445	1.34085	0.00230567	1.34379	0.0042731	1.00219	0.958132	0	525.747	2.796e-13	92.59	3.18367e-08	2	2187.01	1.60505	47.4177	0
ekDSENAsAEENTDDTDAPSSSR	1	2	1	A0A1D5NW24	Uncharacterized protein	GTF3C3	N-Term(TMT10); K2(TMT10); S8(Phospho)	1	S(4): 0.0; S(8): 100.0; T(13): 0.0; T(16): 0.0; S(20): 0.0; S(21): 0.0; S(22): 0.0	0.0927624	0.0845902	0.104791	0.124712	0.120034	0.106993	0.115483	0.130647	0.119988	1.24667	0.0426472	1.29763	0.0193174	1.04088	0.528425	0	522.071	2.734e-13	92.53	3.75013e-08	3	2993.29	0.345225	25.609	1
nDADIGSAsQEEEEEEEEEEDR	3	2	1	Q5ZMF5	Uncharacterized protein	RCJMB04_2d15	N-Term(TMT10); S9(Phospho)	1	S(7): 0.0; S(9): 100.0	0.112311	0.111789	0.143031	0.112331	0.113898	0.118698	0.0914593	0.0890738	0.101414	0.93952	0.519908	0.767972	0.0612029	0.817409	0.00773268	0	505.993	3.043e-11	92.48	1.6016e-08	3	2848.1	0.261615	40.879	0
dYEEVGVDsVEGEGEEEGEEY	2	3	1	A0A1D5P198	Tubulin alpha chain	TUBA1A1	N-Term(TMT10); S9(Phospho)	0.999999	Y(2): 0.0; S(9): 100.0; Y(21): 0.0	0.0838035	0.0885484	0.103833	0.110019	0.119735	0.115336	0.12665	0.120773	0.130368	1.24949	0.0261358	1.36789	0.00704397	1.09476	0.051285	0	256.767	7.561e-08	92.4	1.50765e-08	3	2658.04	0.688702	59.1451	0
nNAAETEDDEsDGEDR	2	2	1	F1NJ66	Nipped-B protein	LOC427439	N-Term(TMT10); S11(Phospho)	1	T(6): 0.0; S(11): 100.0	0.101994	0.104214	0.116434	0.128846	0.122516	0.122959	0.100342	0.0935988	0.108744	1.16017	0.0250456	0.938146	0.348691	0.808625	0.00780965	0	490.912	3.169e-12	92.38	6.70591e-09	2	2075.79	0.677236	15.8088	0
pFSTQsPASGEQYVLTASLDNAR	5	1	1	A0A1D5PSK5	Uncharacterized protein	RAD1	N-Term(TMT10); S6(Phospho)	0.998888	S(3): 0.1; T(4): 0.1; S(6): 99.9; S(9): 0.0; Y(13): 0.0; T(16): 0.0; S(18): 0.0	0.0899878	0.0871345	0.106085	0.121639	0.141272	0.115481	0.114453	0.118891	0.115767	1.3361	0.031357	1.2327	0.022069	0.922616	0.283566	0	455.176	3.645e-11	92.38	6.03532e-08	3	2748.31	2.37746	84.0706	0
vGIPAMYNNLDSsQDTTLFSQYTQSQEDSLEk	3	2	1	A0A452J804	Telomere-associated protein RIF1	RIF1	N-Term(TMT10); S13(Phospho); K32(TMT10)	0.96864	Y(7): 0.0; S(12): 3.1; S(13): 96.9; T(16): 0.0; T(17): 0.0; S(20): 0.0; Y(22): 0.0; T(23): 0.0; S(25): 0.0; S(29): 0.0	0.0920862	0.0804093	0.0966882	0.103839	0.102442	0.113055	0.12384	0.160314	0.127325	1.18631	0.0466881	1.52862	0.0196497	1.28855	0.0639241	0	361.31	8.669e-13	92.28	8.98582e-08	3	4147.96	3.10809	104.077	0
sESLIDASEDsQLEAAIR	6	4	1	E1BTX4	UBX domain-containing protein 7	UBXN7	N-Term(TMT10); S11(Phospho)	1	S(1): 0.0; S(3): 0.0; S(8): 0.0; S(11): 100.0	0.0945139	0.0896829	0.100765	0.124745	0.125349	0.121344	0.113376	0.113717	0.119856	1.30347	0.00111139	1.21753	0.00574894	0.934071	0.0289357	0	588.934	1.523e-11	92.24	4.52851e-08	2	2243.07	1.08498	73.1368	0
dVPVQDVLQQEGDtEEEEQVVEk	2	2	1	A0A1D5PQD8	Uncharacterized protein	PPP1R9B	N-Term(TMT10); T14(Phospho); K23(TMT10)	1	T(14): 100.0	0.109742	0.0914999	0.112733	0.117352	0.119659	0.122111	0.102356	0.113336	0.11083	1.14379	0.0905257	1.03996	0.603088	0.909224	0.0390535	0	591.487	1.185e-13	92.18	7.54557e-08	3	3180.53	3.38773	74.5757	0
gRTSstNEDEDLNPEQk	5	3	1	A0A3Q3AJ45	Transcription factor 12	TCF12	N-Term(TMT10); S5(Phospho); T6(Phospho); K17(TMT10)	0.48879	T(3): 1.5; S(4): 50.4; S(5): 98.5; T(6): 49.6	0.0996749	0.0833586	0.101563	0.111981	0.120044	0.110832	0.117418	0.127066	0.126536	1.20472	0.0397911	1.30367	0.0118492	1.08214	0.0926347	0	547.721	5.45e-10	92.17	3.61615e-08	3	2538.12	0.689032	40.2817	1
vSPLNLSSVtP	3	1	1	A0A1L1RXQ1	TPR_REGION domain-containing protein	CDC23	N-Term(TMT10); T10(Phospho)	0.999997	S(2): 0.0; S(7): 0.0; S(8): 0.0; T(10): 100.0	0.0950592	0.0811692	0.10362	0.116567	0.124576	0.124221	0.115831	0.113347	0.121231	1.30558	0.0155172	1.25214	0.0275929	0.959069	0.22734	0	255.721	2.027e-08	91.96	2.64907e-08	2	1422.75	0.933946	75.0507	0
rSDsPEIPLQVVAGPSDcADSSAGSSFVGLR	11	2	1	A0A1D5P3K1	Uncharacterized protein	TP53BP1	N-Term(TMT10); S4(Phospho); C18(Carbamidomethyl)	0.982546	S(2): 1.7; S(4): 98.3; S(16): 0.0; S(21): 0.0; S(22): 0.0; S(25): 0.0; S(26): 0.0	0.106188	0.0860933	0.107559	0.112274	0.126277	0.112828	0.106221	0.118684	0.126383	1.17189	0.107625	1.17158	0.132293	0.999739	0.996917	0	685.866	4.713e-17	91.96	9.33861e-08	3	3470.66	4.01107	90.8211	1
sSLVNESETNQNSSsDSEAER	2	2	1	A0A1D5P979	HMG box domain-containing protein	TCF7L2	N-Term(TMT10); S15(Phospho)	0.988149	S(1): 0.0; S(2): 0.0; S(7): 0.0; T(9): 0.0; S(13): 0.0; S(14): 1.2; S(15): 98.8; S(17): 0.0	0.0913138	0.0812139	0.092737	0.109096	0.129803	0.116128	0.119295	0.124943	0.134363	1.33839	0.0134066	1.42726	0.00268562	1.0664	0.353978	0	547.422	3.647e-15	91.94	2.8852e-08	3	2579.09	-0.397953	34.0749	0
gPATVGsHADEEEDEYSGGLc	5	1	1	E1BWS2	Uncharacterized protein	NAPG	N-Term(TMT10); S7(Phospho); C21(Carbamidomethyl)	1	T(4): 0.0; S(7): 100.0; Y(16): 0.0; S(17): 0.0	0.0904743	0.0799497	0.0911175	0.122619	0.121815	0.115061	0.126736	0.125839	0.128597	1.37452	0.00167346	1.4574	0.000424819	1.0603	0.046144	0	679.117	8.113e-10	91.93	1.82424e-08	2	2489.01	1.90551	49.5251	0
cNELESPGsPSGPELPIETLLDDR	4	8	1	A0A3Q3AXN1	Uncharacterized protein	PARD3	N-Term(TMT10); C1(Carbamidomethyl); S9(Phospho)	0.999995	S(6): 0.0; S(9): 100.0; S(11): 0.0; T(19): 0.0	0.0859524	0.0839499	0.10554	0.118392	0.11546	0.115071	0.119649	0.116548	0.122868	1.26677	0.024542	1.30359	0.0173615	1.02907	0.183437	0	432.245	1.269e-12	91.93	7.2617e-08	3	2934.36	-2.21074	108.748	0
qSTsGDsLQSSNTPYTTDLLEQk	5	2	1	A0A1D5NWK8	Uncharacterized protein	DENND4C	N-Term(TMT10); S4(Phospho); S7(Phospho); K23(TMT10)	0.966682	S(2): 0.1; T(3): 3.2; S(4): 96.7; S(7): 100.0; S(10): 0.0; S(11): 0.0; T(13): 0.0; Y(15): 0.0; T(16): 0.0; T(17): 0.0	0.0944974	0.0897167	0.109111	0.116654	0.121732	0.115936	0.111152	0.119035	0.12158	1.20795	0.0292	1.19924	0.04236	0.99279	0.826067	0	375.48	7.804e-10	91.85	7.54039e-08	3	3118.43	1.51056	72.8564	0
gPGAGELEAPsEEAHNNVQDYPSAER	3	2	1	R4GK64	LEDGF domain-containing protein	HDGFL2	N-Term(TMT10); S11(Phospho)	1	S(11): 100.0; Y(21): 0.0; S(23): 0.0	0.0969328	0.0889893	0.100057	0.120022	0.122021	0.121007	0.113564	0.122854	0.11763	1.2695	0.00154474	1.23802	0.00594161	0.975202	0.336458	0	618.121	4.548e-15	91.76	6.35133e-08	3	3033.35	1.07638	47.8875	0
eISDEIVTETQsPTNNER	3	2	1	R4GLV4	FHA domain-containing protein	MKI67	N-Term(TMT10); S12(Phospho)	1	S(3): 0.0; T(8): 0.0; T(10): 0.0; S(12): 100.0; T(14): 0.0	0.0934097	0.0866063	0.103738	0.116196	0.126174	0.124729	0.112111	0.119348	0.121889	1.29372	0.00910231	1.24526	0.0159289	0.962544	0.343995	0	460.634	3.322e-10	91.71	5.80094e-08	3	2371.09	2.04016	53.4172	0
gLPSDIWQEEGPsEsDIEEcEVHNER	3	1	1	Q91000	Trans Golgi network protease furin	FURIN	N-Term(TMT10); S13(Phospho); S15(Phospho); C20(Carbamidomethyl)	1	S(4): 0.0; S(13): 100.0; S(15): 100.0	0.100439	0.0870428	0.102045	0.113714	0.117776	0.112753	0.116642	0.123198	0.123253	1.18898	0.0217964	1.25409	0.009435	1.05476	0.0790328	0	518.051	3.327e-12	91.7	4.07678e-08	3	3430.41	2.18803	71.8779	0
nWEDEDFYDsDDDTFLDR	3	1	1	F1NZR9	FHA domain-containing protein	SLC4A1AP	N-Term(TMT10); S10(Phospho)	1	Y(8): 0.0; S(10): 100.0; T(14): 0.0	0.0945102	0.078351	0.100209	0.109446	0.123955	0.112273	0.120817	0.130649	0.129952	1.26588	0.0376797	1.39677	0.00767227	1.1034	0.0943008	0	467.008	2.994e-12	91.65	1.43621e-08	2	2606.01	0.68805	79.1938	0
tEAASGAAAPGGSGGsPGGGAGGGGLR	3	1	1	A0A1D5PF01	PDZ domain-containing protein	NUR2L	N-Term(TMT10); S16(Phospho)	0.999664	T(1): 0.0; S(5): 0.0; S(13): 0.0; S(16): 100.0	0.0957824	0.0923652	0.0940685	0.113355	0.130629	0.119493	0.102079	0.104801	0.123326	1.28794	0.0062602	1.17005	0.0767542	0.908466	0.255957	0	572.114	1.354e-16	91.62	4.73104e-08	3	2393.11	2.15202	34.0411	0
dSEEGTTGMVSSGDTQDsPHk	3	7	1	A0A3Q2UDY6	Uncharacterized protein	SH3PXD2A	N-Term(TMT10); S18(Phospho); K21(TMT10)	1	S(2): 0.0; T(6): 0.0; T(7): 0.0; S(11): 0.0; S(12): 0.0; T(15): 0.0; S(18): 100.0	0.0969066	0.0881336	0.101452	0.120915	0.124626	0.127528	0.107176	0.114135	0.113325	1.3022	0.00268325	1.16805	0.0231912	0.896981	0.0117213	0	682.817	3.317e-15	91.5	4.39988e-08	3	2703.19	0.413401	36.4686	0
vNEsTEsLVDEGADmNEGQLMGDLELDSk	3	2	1	A0A3Q2UM43	Uncharacterized protein	AKAP13	N-Term(TMT10); S4(Phospho); S7(Phospho); M15(Oxidation); K29(TMT10)	0.499999	S(4): 50.0; T(5): 50.0; S(7): 100.0; S(28): 0.0	0.0992456	0.0933715	0.118467	0.107397	0.106887	0.115651	0.119442	0.117861	0.121677	1.0606	0.480831	1.15397	0.105463	1.08803	0.0336614	0	530.454	5.085e-09	91.48	7.78779e-08	3	3759.67	10.4812	95.8895	0
aTELVEVGGEEGENsDLMR	7	2	1	Q90885	Leucine zipper protein	0	N-Term(TMT10); S15(Phospho)	1	T(2): 0.0; S(15): 100.0	0.0950859	0.0938425	0.108275	0.118575	0.126794	0.126014	0.11189	0.110908	0.112777	1.24959	0.00960541	1.12911	0.051301	0.903586	0.0111343	0	451.954	1.817e-10	91.44	5.62392e-08	3	2344.06	2.94664	65.5886	0
vSIIPPTALNSIDsDGFWk	3	5	1	F1NAS1	Diacylglycerol kinase (DAG kinase) (EC 2.7.1.107)	DGKH	N-Term(TMT10); S14(Phospho); K19(TMT10)	1	S(2): 0.0; T(7): 0.0; S(11): 0.0; S(14): 100.0	0.0860008	0.0751493	0.09357	0.10657	0.112045	0.106242	0.129423	0.149759	0.153004	1.27535	0.0145494	1.69671	0.00290313	1.33039	0.00932245	0	417.551	4.157e-09	91.44	7.37893e-08	3	2598.37	1.68335	111.946	0
tIGGGDDsFNTFFSETGAGk	20	6	2	A0A1D5P198;A0A1D5PA34	#N/A	#N/A	N-Term(TMT10); S8(Phospho); K20(TMT10)	1	T(1): 0.0; S(8): 100.0; T(11): 0.0; S(14): 0.0; T(16): 0.0										#DIV/0!	#DIV/0!	#DIV/0!	#DIV/0!	#DIV/0!	#DIV/0!	0	535.63	3.959e-12	91.2	6.9334e-08	2	2546.19	1.3479	84.7005	0
fVLMAtPNLSR	1	2	1	A0A3Q2U158	Uncharacterized protein	AGAP1	N-Term(TMT10); T6(Phospho)	1	T(6): 100.0; S(10): 0.0	0.102587	0.0813797	0.114024	0.138005	0.131147	0.125594	0.087402	0.121586	0.098275	1.32469	0.0342694	1.03111	0.834904	0.77838	0.0527386	0	346.781	2.619e-07	91.19	3.94229e-08	3	1557.81	0.321935	80.6847	0
sRsPEPGGDAEVTDDAAk	4	2	1	F1NJG2	Uracil-DNA glycosylase (UDG) (EC 3.2.2.27)	UNG UNG1	N-Term(TMT10); S3(Phospho); K18(TMT10)	0.999999	S(1): 0.0; S(3): 100.0; T(13): 0.0	0.0910006	0.0840897	0.100034	0.118771	0.129923	0.118288	0.112278	0.117811	0.127302	1.33387	0.00688253	1.29902	0.0125866	0.973867	0.611112	0	596.936	3.524e-13	91.03	6.65009e-08	3	2340.11	-0.608678	35.3248	1
lLAAGPcsEPENDGADTDYLTAVEDR	3	1	1	A0A1D5PEP4	G-patch domain-containing protein	GPKOW	N-Term(TMT10); C7(Carbamidomethyl); S8(Phospho)	1	S(8): 100.0; T(17): 0.0; Y(19): 0.0; T(21): 0.0	0.0935549	0.0945453	0.095926	0.116545	0.136504	0.115147	0.118889	0.111314	0.127613	1.29635	0.015508	1.2598	0.00665894	0.97181	0.699932	0	442.671	7.971e-15	90.99	6.29762e-08	3	3088.37	-0.042862	80.8352	0
tALALSItDsELsDEEASILESGGFSVSR	1	1	1	A0A1D5PQL9	Uncharacterized protein	RETREG2	N-Term(TMT10); T8(Phospho); S10(Phospho); S13(Phospho)	0.959769	T(1): 0.0; S(6): 4.0; T(8): 96.0; S(10): 100.0; S(13): 100.0; S(18): 0.0; S(22): 0.0; S(26): 0.0; S(28): 0.0	0.10312	0.0861819	0.119334	0.11929	0.123062	0.124311	0.115949	0.0981412	0.110611	1.18801	0.11661	1.05205	0.649795	0.885558	0.0633897	0	411.032	9.548e-12	90.96	8.83449e-08	3	3453.53	2.29337	110.945	0
eVDPSTGELQsLQMPETDDPSSLDVAQEAPQAGPTGLR	7	2	1	A0A1D5PXQ2	Uncharacterized protein	SQSTM1	N-Term(TMT10); S11(Phospho)	1	S(5): 0.0; T(6): 0.0; S(11): 100.0; T(17): 0.0; S(21): 0.0; S(22): 0.0; T(35): 0.0	0.0922778	0.0820584	0.107644	0.101904	0.106574	0.092556	0.135337	0.130685	0.138135	1.06757	0.496513	1.43328	0.00626571	1.34256	0.0017986	0	578.976	4.142e-15	90.79	1.11922e-07	4	4274.99	1.00341	81.1119	0
lcDFGVSGQLIDSMANsFVGTR	10	4	2	F1NYZ2;A0A1L1RPJ2	#N/A	#N/A	N-Term(TMT10); C2(Carbamidomethyl); S17(Phospho)	1	S(7): 0.0; S(13): 0.0; S(17): 100.0; T(21): 0.0										#DIV/0!	#DIV/0!	#DIV/0!	#DIV/0!	#DIV/0!	#DIV/0!	0	595.665	7.191e-16	90.63	7.83661e-08	3	2683.25	0.829143	109.976	0
lDSDSDVPLsPGEEVQEAPMGk	3	1	1	F1P3R3	Uncharacterized protein	MAP1A	N-Term(TMT10); S10(Phospho); K22(TMT10)	1	S(3): 0.0; S(5): 0.0; S(10): 100.0	0.0917123	0.0872527	0.112185	0.118107	0.118362	0.116	0.112493	0.123384	0.117754	1.21061	0.0569713	1.2146	0.0660072	1.0033	0.910345	0	507.861	3.324e-11	90.6	9.71995e-08	3	2838.35	-0.161212	72.3301	0
iIPQLENLPsPVsPSSLQGSEISEATR	1	1	1	E1BS98	Uncharacterized protein	JADE2	N-Term(TMT10); S10(Phospho); S13(Phospho)	1	S(10): 100.0; S(13): 100.0; S(15): 0.0; S(16): 0.0; S(20): 0.0; S(23): 0.0; T(26): 0.0	0.0915893	0.0879919	0.116351	0.112607	0.11837	0.110697	0.130353	0.124645	0.107396	1.15457	0.173084	1.22458	0.120838	1.06064	0.396268	0	581.308	9.826e-16	90.57	1.14799e-07	3	3238.59	0.715133	97.0395	0
gSSALVLSGsVAGLEGGSQLALR	12	7	2	E1BY27;A0A3Q2TSC5	#N/A	#N/A	N-Term(TMT10); S10(Phospho)	1	S(2): 0.0; S(3): 0.0; S(8): 0.0; S(10): 100.0; S(18): 0.0										#DIV/0!	#DIV/0!	#DIV/0!	#DIV/0!	#DIV/0!	#DIV/0!	0	562.176	1.692e-11	90.56	8.04745e-08	3	2438.29	0.767889	86.6032	0
tFQPLPEFEQEEDDGEItEDsDEDFIQPR	4	1	1	F1P5H8	Tripartite motif containing 33	0	N-Term(TMT10); T18(Phospho); S21(Phospho)	1	T(1): 0.0; T(18): 100.0; S(21): 100.0	0.102468	0.0905453	0.107372	0.110002	0.112946	0.114504	0.11928	0.123365	0.116403	1.1234	0.0750887	1.19529	0.0221904	1.06399	0.0406159	0	474.948	4.177e-09	90.56	6.15316e-08	4	3844.59	1.62608	91.2396	0
lQWDGASDIsPSDSASSk	1	1	1	A0A1D5NYG8	Ataxin-7-like protein 3 (SAGA-associated factor 11 homolog)	ATXN7L3	N-Term(TMT10); S10(Phospho); K18(TMT10)	1	S(7): 0.0; S(10): 100.0; S(12): 0.0; S(14): 0.0; S(16): 0.0; S(17): 0.0	0.090779	0.0799393	0.0994599	0.114888	0.118616	0.120684	0.121953	0.125891	0.127789	1.31094	0.00897277	1.39032	0.00398961	1.06055	0.0415264	0	428.624	4.61e-12	90.55	7.32152e-08	3	2389.13	0.96458	64.4001	0
tQASESLssDEEVDLELQEITNSR	3	2	1	E1BU62	DOP1 leucine zipper like protein B	0	N-Term(TMT10); S8(Phospho); S9(Phospho)	0.984126	T(1): 0.0; S(4): 0.0; S(6): 1.6; S(8): 98.4; S(9): 100.0; T(21): 0.0; S(23): 0.0	0.1075	0.0943079	0.109717	0.119631	0.126389	0.116529	0.104134	0.106291	0.113508	1.16379	0.0389563	1.03983	0.499922	0.893485	0.0339111	0	615.048	2.436e-11	90.54	7.33839e-08	3	3069.34	1.32092	84.1601	0
vQNDGsQsEGFVDELQDEcVSk	1	3	1	A0A1D5PPV1	ANK_REP_REGION domain-containing protein	BCOR	N-Term(TMT10); S6(Phospho); S8(Phospho); C19(Carbamidomethyl); K22(TMT10)	1	S(6): 100.0; S(8): 100.0; S(21): 0.0	0.101499	0.0885178	0.103604	0.111556	0.123374	0.1164	0.116034	0.120527	0.118488	1.19655	0.0299836	1.20921	0.0138609	1.01059	0.752342	0	441.456	7.266e-10	90.54	5.27199e-08	3	3088.33	-0.14072	72.7869	0
tEDGGWEWsDDELDEESEEGR	3	2	1	E1C6W3	Protein kinase domain-containing protein	OXSR1	N-Term(TMT10); S9(Phospho)	1	T(1): 0.0; S(9): 100.0; S(17): 0.0	0.0932512	0.0940384	0.111486	0.110143	0.118584	0.113623	0.110327	0.119042	0.118162	1.14585	0.086973	1.16318	0.0685256	1.01513	0.664821	0	482.67	1.239e-12	90.47	1.89357e-08	2	2779.08	1.30383	66.4532	0
nNISSSDsDSEMENVSmVEGLk	5	1	1	F1NT27	Beta_helix domain-containing protein	SHCBP1	N-Term(TMT10); S8(Phospho); M17(Oxidation); K22(TMT10)	0.999992	S(4): 0.0; S(5): 0.0; S(6): 0.0; S(8): 100.0; S(10): 0.0; S(16): 0.0	0.0983527	0.0877859	0.10434	0.119872	0.125188	0.115038	0.115326	0.117888	0.122028	1.23967	0.0148341	1.22295	0.0144136	0.986516	0.669699	0	497.93	1.039e-09	90.45	8.44321e-08	3	2926.31	-0.232708	65.0743	0
fPVAELsDQEDEsssEED	3	2	1	H9L2N7	Protein pelota homolog (EC 3.1.-.-)	ITGA1	N-Term(TMT10); S7(Phospho); S13(Phospho); S14(Phospho); S15(Phospho)	1	S(7): 100.0; S(13): 100.0; S(14): 100.0; S(15): 100.0	0.0921086	0.0923184	0.105166	0.107231	0.120543	0.116311	0.120939	0.121162	0.115416	1.18817	0.0357973	1.23455	0.00859735	1.03904	0.361853	0	434.386	7.821e-07	90.39	4.25063e-09	2	2561.84	1.90701	72.6902	0
aAPPGAVSNGsDAESGQELVELR	2	1	1	F1NCX2	Ubiquitin-like domain-containing protein	UBFD1	N-Term(TMT10); S11(Phospho)	1	S(8): 0.0; S(11): 100.0; S(15): 0.0	0.0878819	0.0781562	0.0958608	0.118225	0.116671	0.119835	0.12068	0.125317	0.136912	1.35446	0.00400131	1.46205	0.00458537	1.07943	0.128478	0	375.144	8.061e-12	90.35	9.43329e-08	3	2563.23	1.37634	61.6176	0
qVssEDDDDDEDGETPk	3	1	1	A0A1D5PMQ3	Uncharacterized protein	CHD2	N-Term(TMT10); S3(Phospho); S4(Phospho); K17(TMT10)	1	S(3): 100.0; S(4): 100.0; T(15): 0.0	0.093858	0.0866143	0.107409	0.111035	0.11817	0.114435	0.115045	0.126138	0.122385	1.19369	0.0446004	1.26291	0.0217526	1.05799	0.159931	0	560.532	4.949e-09	90.32	2.05766e-08	3	2498.98	0.648139	35.5041	0
eTWDTAEEDsGtDsEYDESGk	2	3	1	E1C1R4	Ubiquitin carboxyl-terminal hydrolase 47 (EC 3.4.19.12) (Deubiquitinating enzyme 47) (Ubiquitin thioesterase 47) (Ubiquitin-specific-processing protease 47)	USP47	N-Term(TMT10); S10(Phospho); T12(Phospho); S14(Phospho); K21(TMT10)	0.999998	T(2): 0.0; T(5): 0.0; S(10): 100.0; T(12): 100.0; S(14): 100.0; Y(16): 0.0; S(19): 0.0	0.0928435	0.0919427	0.103889	0.109022	0.119253	0.118542	0.115233	0.121993	0.127024	1.20141	0.01865	1.26179	0.00803915	1.05026	0.288207	0	388.008	3.557e-09	90.27	2.20835e-08	3	3049.12	1.53317	54.856	0
lQEAEEEAENGGsPAGGGEAAALNGEVDck	7	1	1	A0A1D5NZG5	C2H2-type domain-containing protein	TRMT1L	N-Term(TMT10); S13(Phospho); C29(Carbamidomethyl); K30(TMT10)	1	S(13): 100.0	0.0895073	0.0821656	0.0969188	0.108013	0.116687	0.114607	0.123427	0.130879	0.138503	1.26328	0.00919401	1.46247	0.00244342	1.15768	0.0246138	0	550.531	1.104e-14	90.22	9.22562e-08	4	3497.58	0.312799	63.8578	0
dNLTLWTSDsAGEEcDAAEGAEN	28	1	1	Q5ZMD1	14-3-3 protein theta	YWHAQ RCJMB04_2i3	N-Term(TMT10); S10(Phospho); C15(Carbamidomethyl)	0.970943	T(4): 0.0; T(7): 0.0; S(8): 2.9; S(10): 97.1	0.0913411	0.085987	0.103843	0.114873	0.121987	0.115505	0.114946	0.124151	0.125994	1.2532	0.0145977	1.29846	0.0113213	1.03612	0.35974	0	286.12	3.601e-10	90.19	3.49376e-08	3	2764.12	1.42226	73.3769	0
kIVEPEVVGEsDsEVEGEAWR	4	1	1	R4GGG5	Microfibrillar-associated protein 1	MFAP1	K1(TMT10); N-Term(TMT10); S11(Phospho); S13(Phospho)	1	S(11): 100.0; S(13): 100.0	0.0900752	0.0786241	0.10179	0.116333	0.128285	0.116231	0.119045	0.122537	0.124937	1.33406	0.018072	1.35502	0.00975581	1.01571	0.686498	0	696.243	5.888e-14	90.19	9.84474e-08	3	2962.39	1.49826	70.6586	1
lDVSTPQQDIEDAEEAANNsDSEEk	2	2	1	Q5ZKA0	Uncharacterized protein	RRN3 RCJMB04_12c14	N-Term(TMT10); S20(Phospho); K25(TMT10)	0.999792	S(4): 0.0; T(5): 0.0; S(20): 100.0; S(22): 0.0	0.0943633	0.099122	0.103376	0.114804	0.115379	0.111772	0.113123	0.121494	0.126084	1.1519	0.00606673	1.21505	0.00984617	1.05482	0.189335	0	564.633	1.604e-15	90.14	9.75056e-08	3	3272.48	0.5826	74.7369	0
hQQQLLAsPASGSIDNk	3	2	1	F1P157	Exportin-4	XPO4	N-Term(TMT10); S8(Phospho); K17(TMT10)	1	S(8): 100.0; S(11): 0.0; S(13): 0.0	0.0881336	0.0770005	0.0918942	0.123038	0.129283	0.127484	0.116734	0.11905	0.129692	1.47768	0.00107298	1.42193	0.00380689	0.962271	0.338724	0	494.461	1.338e-10	89.77	9.92178e-08	3	2332.21	0.138005	49.7776	0
qEDEEsVEDVDDDEFER	3	3	1	A0A1D5PEJ1	CBF domain-containing protein	CEBPZ	N-Term(TMT10); S6(Phospho)	1	S(6): 100.0	0.0927127	0.0887166	0.103627	0.109084	0.115508	0.109306	0.123954	0.127909	0.129381	1.17134	0.0298367	1.33744	0.00249464	1.1418	0.00402737	0	564.909	2.599e-10	89.65	3.20842e-08	2	2393.94	1.80623	47.1836	0
tIGGGDDsFTTFFcETGAGk	18	3	1	F1NW97	Tubulin alpha chain	TUBA4B	N-Term(TMT10); S8(Phospho); C14(Carbamidomethyl); K20(TMT10)	0.99976	T(1): 0.0; S(8): 100.0; T(10): 0.0; T(11): 0.0; T(16): 0.0	0.0963036	0.0912155	0.103614	0.119029	0.124405	0.122596	0.105917	0.115482	0.117448	1.25726	0.00314515	1.16389	0.0347989	0.925737	0.0806319	0	435.357	5.317e-12	89.57	8.1481e-08	2	2606.19	0.959027	87.8293	0
vLNTGsDVEEAVADALk	11	5	1	A0A3Q2UGP2	Uncharacterized protein	CLASP2	N-Term(TMT10); S6(Phospho); K17(TMT10)	1	T(4): 0.0; S(6): 100.0	0.0957237	0.0963705	0.105561	0.117645	0.119457	0.122919	0.106357	0.118049	0.114426	1.20952	0.00417218	1.13833	0.0430708	0.941144	0.135524	0	672.738	7.907e-15	89.56	9.02452e-08	2	2269.18	1.13735	107.465	0
sIEEYNEALNGVNGGsLTNLADISEGLGQTER	4	3	1	F1P2G2	Uncharacterized protein	EPS15L1	N-Term(TMT10); S16(Phospho)	0.983126	S(1): 0.0; Y(5): 0.0; S(16): 98.3; T(18): 1.7; S(24): 0.0; T(30): 0.0	0.10143	0.0889984	0.0977644	0.108807	0.125049	0.110881	0.113669	0.117482	0.119216	1.1962	0.0402084	1.21574	0.00681258	1.01633	0.743883	0	439.723	2.771e-15	89.52	1.51e-07	3	3659.72	-2.99347	98.3802	0
sGsIVELIAGGGSScsPVLAR	4	1	1	E1BZK0	Uncharacterized protein	HTT	N-Term(TMT10); S3(Phospho); C15(Carbamidomethyl); S16(Phospho)	0.982148	S(1): 1.8; S(3): 98.2; S(13): 0.0; S(14): 0.0; S(16): 100.0	0.0868202	0.0906854	0.105279	0.111835	0.122685	0.114303	0.121262	0.122631	0.124478	1.23353	0.0277408	1.30266	0.00745056	1.05604	0.128874	0	583.248	4.188e-13	89.37	8.74599e-08	3	2406.13	-0.0607136	87.6617	0
gAGGAAssGGsEsGGPGAGGTEEGR	1	1	1	F1P5I5	UBIQUITIN_CONJUGAT_2 domain-containing protein	UBE2O	N-Term(TMT10); S7(Phospho); S8(Phospho); S11(Phospho); S13(Phospho)	1	S(7): 100.0; S(8): 100.0; S(11): 100.0; S(13): 100.0; T(21): 0.0	0.0926002	0.0808181	0.089451	0.124239	0.106977	0.113636	0.111596	0.141097	0.139587	1.31187	0.011224	1.4923	0.0134604	1.13753	0.218095	0	447.175	5.596e-11	89.31	8.43981e-09	3	2568.89	0.776447	23.7727	0
iTFITSFGGsDEEAANVQSATGAPGk	5	1	1	A0A3Q2TUJ1	Uncharacterized protein	0	N-Term(TMT10); S10(Phospho); K26(TMT10)	0.999731	T(2): 0.0; T(5): 0.0; S(6): 0.0; S(10): 100.0; S(19): 0.0; T(21): 0.0	0.0955882	0.0831804	0.0993633	0.117158	0.119728	0.125988	0.110746	0.123845	0.129162	1.30468	0.00701955	1.30784	0.0176967	1.00242	0.963813	0	458.704	6.084e-12	89.29	1.51499e-07	3	3093.53	4.3268	89.3218	0
eLELMFGcPVEGDsPVTETSPR	26	2	1	A0A1L1RPJ2	Protein kinase domain-containing protein	MAP2K1	N-Term(TMT10); C8(Carbamidomethyl); S14(Phospho)	1	S(14): 100.0; T(17): 0.0; T(19): 0.0; S(20): 0.0	0.0933232	0.087084	0.106294	0.118708	0.122803	0.119205	0.110656	0.11781	0.119191	1.25816	0.0131422	1.21261	0.0312785	0.963794	0.213144	0	561.023	5.215e-15	89.27	1.00736e-07	3	2759.26	1.89083	89.5496	0
vLDsDEEDDY	11	1	1	E1BXI3	Uncharacterized protein	PDCD5	N-Term(TMT10); S4(Phospho)	1	S(4): 100.0; Y(10): 0.0	0.0927355	0.0805966	0.099953	0.110345	0.122629	0.120713	0.116295	0.124481	0.130314	1.2942	0.0170727	1.35789	0.0094134	1.04921	0.356909	0	298.619	3.518e-07	89.25	1.05777e-08	2	1508.59	0.805141	52.8869	0
lAGEGDTDPGALSNDGSEDGPSVADETsNDGFDALEk	1	1	1	A0A1D5PJ02	C2H2-type domain-containing protein	ZNF609	N-Term(TMT10); S28(Phospho); K37(TMT10)	0.99969	T(7): 0.0; S(13): 0.0; S(17): 0.0; S(22): 0.0; T(27): 0.0; S(28): 100.0	0.11035	0.0941707	0.106833	0.109753	0.110281	0.110466	0.122653	0.109534	0.125961	1.06149	0.264152	1.15029	0.0904599	1.08366	0.140307	0	553.035	5.476e-15	88.81	1.80317e-07	4	4190.86	3.62886	77.1311	0
qGsSDDIEDVSLFDADDEVSR	4	2	1	F1NLV3	Golgi apparatus membrane protein TVP23 homolog	FAM18B1	N-Term(TMT10); S3(Phospho)	0.987742	S(3): 98.8; S(4): 1.2; S(11): 0.0; S(20): 0.0	0.0871721	0.0805005	0.101772	0.114925	0.123569	0.119323	0.116732	0.123676	0.13201	1.32798	0.0120766	1.38217	0.0110729	1.0408	0.391696	0	462.98	4.942e-11	88.8	7.02631e-08	3	2608.12	1.11923	73.7508	0
iIGSQDSTPVPSPPVDVATFLAFPsPEk	1	2	1	F1NIE8	RanGAP1_C domain-containing protein	RANGAP1	N-Term(TMT10); S25(Phospho); K28(TMT10)	1	S(4): 0.0; S(7): 0.0; T(8): 0.0; S(12): 0.0; T(19): 0.0; S(25): 100.0	0.104321	0.099321	0.110773	0.129565	0.127259	0.131807	0.0937032	0.0996004	0.103651	1.23604	0.0022659	0.944467	0.256162	0.764108	0.000649725	0	534.683	1.277e-13	88.78	1.41042e-07	4	3434.8	1.69877	113.549	0
sRsssVGsSSSSYSASPAPPR	3	1	1	A0A3Q2U2F9	Uncharacterized protein	0	N-Term(TMT10); S3(Phospho); S4(Phospho); S5(Phospho); S8(Phospho)		Too many isoforms	0.0824245	0.0748752	0.092626	0.116794	0.132225	0.111682	0.130139	0.128751	0.127599	1.44323	0.0100691	1.54642	0.000935322	1.0715	0.239002	0		2.99e-11	88.76	2.46799e-08	3	2589.99	1.13715	35.0529	1
eNVENAENAVLEEPEEATELsADDAEEAAEVk	5	1	1	R4GFY2	Thioredoxin domain-containing protein	TMX4	N-Term(TMT10); S21(Phospho); K32(TMT10)	1	T(18): 0.0; S(21): 100.0	0.121979	0.11624	0.13919	0.108237	0.107708	0.109729	0.0879902	0.0978907	0.0996886	0.862918	0.0673861	0.756656	0.0171487	0.876857	0.0222435	0	535.774	5.4e-14	88.59	1.78273e-07	4	3982.82	0.650133	76.4018	0
aGsFGSSSASGAANNASAELR	2	1	1	Q90828	Cytoplasmic dynein 1 light intermediate chain 1 (Dynein light chain A) (DLC-A) (Dynein light intermediate chain 1, cytosolic) (LIC57/59)	DYNC1LI1 DNCLI1	N-Term(TMT10); S3(Phospho)	1	S(3): 100.0; S(6): 0.0; S(7): 0.0; S(8): 0.0; S(10): 0.0; S(17): 0.0	0.0861714	0.0774863	0.0907674	0.122782	0.13205	0.120209	0.121045	0.124331	0.124282	1.47407	0.00161997	1.45291	0.000685027	0.985647	0.657827	0	476.81	5.544e-13	88.36	9.04465e-08	3	2221.01	1.08694	49.1568	0
qLHIEGASLELsDDDAESk	28	6	1	A0A1D5NW83	Myosin motor domain-containing protein	MYH10	N-Term(TMT10); S12(Phospho); K19(TMT10)	1	S(8): 0.0; S(12): 100.0; S(18): 0.0	0.0913642	0.0836604	0.101675	0.111501	0.121008	0.11946	0.117015	0.120258	0.133033	1.27203	0.0138381	1.3383	0.0120322	1.0521	0.34456	0	498.596	1.647e-13	88.35	1.39492e-07	3	2595.26	0.503186	67.2782	0
fIcVTPTSFSNTIDLPMsPR	9	1	1	Q6DV79	Signal transducer and activator of transcription 3	STAT3 RCJMB04_38l20	N-Term(TMT10); C3(Carbamidomethyl); S18(Phospho)	1	T(5): 0.0; T(7): 0.0; S(8): 0.0; S(10): 0.0; T(12): 0.0; S(18): 100.0	0.0910136	0.0812144	0.0976642	0.120719	0.120924	0.117481	0.118504	0.123865	0.12829	1.33062	0.0037369	1.37336	0.00376761	1.03212	0.274751	0	529.476	4.173e-15	88.27	1.52585e-07	3	2592.25	1.5094	108.561	0
rLsLPGLLSQVsPR	5	1	1	E1BX75	Uncharacterized protein	ALS2	N-Term(TMT10); S3(Phospho); S12(Phospho)	1	S(3): 100.0; S(9): 0.0; S(12): 100.0	0.0987245	0.0861519	0.100724	0.11923	0.124529	0.119769	0.111854	0.113128	0.124111	1.27285	0.00591351	1.22231	0.0242219	0.960294	0.319824	0	441.775	9.679e-08	88.16	1.13422e-07	3	1912	0.794398	88.0837	1
iVQDAAPTSAsPESTQTETAAk	3	4	1	A0A1D5NV58	BAT2_N domain-containing protein	PRRC2C	N-Term(TMT10); S11(Phospho); K22(TMT10)	0.495421	T(8): 0.9; S(9): 49.5; S(11): 49.5; S(14): 0.0; T(15): 0.0; T(17): 0.0; T(19): 0.0	0.0956433	0.0845845	0.107624	0.120662	0.118569	0.123669	0.109197	0.113938	0.108199	1.26072	0.0213791	1.15106	0.103022	0.913013	0.0103392	0	374.341	3.471e-11	88.13	1.70274e-07	3	2741.37	1.47819	51.9429	0
rTNsTGGSSGSSTGGGSGk	2	5	1	A0A3Q3A2G8	Uncharacterized protein	ERC1	N-Term(TMT10); S4(Phospho); K19(TMT10)	0.999823	T(2): 0.0; S(4): 100.0; T(5): 0.0; S(8): 0.0; S(9): 0.0; S(11): 0.0; S(12): 0.0; T(13): 0.0; S(17): 0.0	0.084668	0.0813038	0.0884444	0.117578	0.12378	0.126561	0.117645	0.125577	0.133633	1.44613	0.00035521	1.48126	0.00127851	1.02429	0.605696	0	492.668	1.279e-11	88.12	9.84376e-08	3	2180.04	0.454265	13.7259	1
aAAASAAEAGIAATGGDDsDDALLk	14	2	1	Q5ZI14	VWFA domain-containing protein	RCJMB04_31h10	N-Term(TMT10); S19(Phospho); K25(TMT10)	1	S(5): 0.0; T(14): 0.0; S(19): 100.0	0.0937941	0.084623	0.10153	0.118823	0.125029	0.11943	0.114481	0.117693	0.120739	1.29768	0.00621093	1.26064	0.00952957	0.97146	0.266241	0	656.358	1.049e-15	88.11	1.61016e-07	3	2770.36	0.920734	72.3884	0
yGHQQPQSQsPIYSSSAk	3	5	1	F1NB68	Paxillin	PXN	N-Term(TMT10); S10(Phospho); K18(TMT10)	0.999997	Y(1): 0.0; S(8): 0.0; S(10): 100.0; Y(13): 0.0; S(14): 0.0; S(15): 0.0; S(16): 0.0	0.079577	0.0707292	0.0833381	0.111404	0.125305	0.125983	0.127099	0.127703	0.13784	1.55233	0.00206062	1.68051	0.0004876	1.08258	0.165401	0	478.401	2.563e-12	88.04	1.36072e-07	3	2531.24	1.55238	39.3069	0
eGAASGDsNGELSPVELLHFQQQQALQVAR	2	1	1	A0A1D5PQF2	Fork-head domain-containing protein	FOXP4L	N-Term(TMT10); S8(Phospho)	0.99997	S(5): 0.0; S(8): 100.0; S(13): 0.0	0.0991388	0.0858956	0.102109	0.116956	0.12736	0.122181	0.111572	0.117015	0.11549	1.27635	0.0104507	1.19827	0.0223338	0.938828	0.0937284	0	400.817	1.733e-14	88.04	2.32021e-07	3	3488.7	0.880092	104.204	0
sQAEQQsQADEEAENTGIETk	1	3	1	F1NC26	Uncharacterized protein	HSPA4L	N-Term(TMT10); S7(Phospho); K21(TMT10)	1	S(1): 0.0; S(7): 100.0; T(16): 0.0; T(20): 0.0	0.0886548	0.0861412	0.101141	0.110588	0.117346	0.132834	0.11585	0.118499	0.128946	1.30743	0.0246543	1.31659	0.00893488	1.007	0.918202	0	588.94	5.687e-11	88.02	1.48453e-07	3	2831.3	1.1149	42.9177	0
qAAsDsGsDEDDDLLcR	3	1	1	E1C7Z0	WD_REPEATS_REGION domain-containing protein	UTP18	N-Term(TMT10); S4(Phospho); S6(Phospho); S8(Phospho); C16(Carbamidomethyl)	1	S(4): 100.0; S(6): 100.0; S(8): 100.0	0.0885246	0.0804971	0.0984813	0.112151	0.119711	0.108693	0.123228	0.133542	0.138673	1.27309	0.0165519	1.47828	0.00349116	1.16118	0.0306411	0	624.469	6.639e-10	88.01	1.20175e-08	2	2322.81	1.58653	50.9014	0
qNGNNDSDQYsDNEEEPk	3	6	1	A0A3Q2UJ35	Uncharacterized protein	TMPO	N-Term(TMT10); S11(Phospho); K18(TMT10)	0.999998	S(7): 0.0; Y(10): 0.0; S(11): 100.0	0.0879361	0.0838185	0.102133	0.110632	0.11062	0.115818	0.128277	0.139288	0.132793	1.23069	0.0222715	1.46177	0.00275373	1.18776	0.00438069	0	443.729	1.655e-10	87.85	8.71153e-08	3	2621.11	0.374037	29.7723	0
qSGtPPAGGGLGGSVLGGAGGR	3	4	1	A0A3Q2U9R5	LisH domain-containing protein	RELCH	N-Term(TMT10); T4(Phospho)	0.983375	S(2): 1.7; T(4): 98.3; S(14): 0.0	0.0942743	0.0850661	0.104988	0.122166	0.127225	0.119068	0.116622	0.1163	0.114151	1.29589	0.0107992	1.22068	0.0227416	0.941958	0.0463666	0	528.618	7.073e-14	87.73	1.24805e-07	3	2119.05	0.148923	53.882	0
gSSLDYNYPDsEDDAEGPPPYSPIGDDVR	1	1	1	F1NG56	Uncharacterized protein	ARHGAP5	N-Term(TMT10); S11(Phospho)	0.999986	S(2): 0.0; S(3): 0.0; Y(6): 0.0; Y(8): 0.0; S(11): 100.0; Y(21): 0.0; S(22): 0.0	0.102415	0.0935814	0.114573	0.122373	0.111936	0.111178	0.106561	0.115243	0.12214	1.11243	0.17534	1.10747	0.215716	0.995534	0.933328	0	484.479	2.371e-16	87.59	1.42131e-07	3	3436.47	2.1752	69.3729	0
gQVQLTIELLDTEEENsDDPVEAER	10	1	1	E1BX21	HDAC_interact domain-containing protein	SIN3A	N-Term(TMT10); S17(Phospho)	1	T(6): 0.0; T(12): 0.0; S(17): 100.0	0.0989682	0.0854622	0.108199	0.119593	0.123958	0.120971	0.110318	0.114512	0.120734	1.24568	0.0235312	1.18089	0.0720116	0.947992	0.127026	0	483.678	1.032e-14	87.52	1.9604e-07	3	3138.45	-0.698882	94.8897	0
eYkEQDGWEDDsEEEENSTLSNAALSR	1	2	1	F1P3Z2	N-lysine methyltransferase SETD6 (EC 2.1.1.-)	SETD6	N-Term(TMT10); K3(TMT10); S12(Phospho)	1	Y(2): 0.0; S(12): 100.0; S(18): 0.0; T(19): 0.0; S(21): 0.0; S(26): 0.0	0.0922206	0.089499	0.110569	0.113486	0.109173	0.111217	0.114019	0.126377	0.133439	1.14228	0.108592	1.27899	0.0355885	1.11968	0.0836373	0	588.591	8.264e-16	87.43	1.83067e-07	3	3669.62	2.27713	60.1607	1
sRsDVDVNAAASAk	7	5	1	A0A3Q2U411	Uncharacterized protein	CLASP1	N-Term(TMT10); S3(Phospho); K14(TMT10)	0.999955	S(1): 0.0; S(3): 100.0; S(12): 0.0	0.0943076	0.0853715	0.0899923	0.119872	0.127376	0.113767	0.113236	0.121686	0.129463	1.33872	0.00293945	1.35122	0.00412336	1.00934	0.863271	0	607.409	1.745e-11	87.42	1.62568e-07	3	1928.98	-0.167632	37.5934	1
gMDPASVFELGDDEDDAEGPSGsPTk	2	3	1	A0A1L1RKP5	Anoctamin	ANO8	N-Term(TMT10); S23(Phospho); K26(TMT10)	0.981369	S(6): 0.0; S(21): 0.0; S(23): 98.1; T(25): 1.9	0.0997111	0.094198	0.112154	0.107293	0.123118	0.119651	0.110702	0.115495	0.116856	1.14375	0.109903	1.12086	0.0936463	0.979981	0.673801	0	560.741	1.442e-15	87.42	1.70085e-07	3	3161.4	2.48455	83.5339	0
vLLGFSSDEsDAEAGPR	6	2	1	A0A3Q3AUH6	LEM domain-containing protein	LEMD3	N-Term(TMT10); S10(Phospho)	1	S(6): 0.0; S(7): 0.0; S(10): 100.0	0.101626	0.0915977	0.100778	0.122312	0.124792	0.119418	0.109221	0.109406	0.113122	1.24666	0.00247338	1.12839	0.0218922	0.905126	0.00445838	0	528.354	9.598e-11	87.41	1.08931e-07	2	2058.96	1.63831	73.9284	0
sIQTIcSGLVsDVEDQEAk	6	5	1	A0A3Q2U3A7	Uncharacterized protein	RSBN1L	N-Term(TMT10); C6(Carbamidomethyl); S11(Phospho); K19(TMT10)	1	S(1): 0.0; T(4): 0.0; S(7): 0.0; S(11): 100.0	0.0845978	0.0765256	0.0877219	0.108112	0.122471	0.111348	0.131584	0.13037	0.147381	1.37407	0.00479834	1.64494	0.00112987	1.19712	0.0325307	0	444.491	1.128e-11	87.22	1.90903e-07	3	2617.29	1.48026	87.0007	0
iLQSQDFSLDssAEEEGLR	3	1	1	A0A3Q2TWH4	C2 NT-type domain-containing protein	FAM102B	N-Term(TMT10); S11(Phospho); S12(Phospho)	1	S(4): 0.0; S(8): 0.0; S(11): 100.0; S(12): 100.0	0.0960256	0.0915678	0.106621	0.122766	0.124087	0.124176	0.10268	0.122779	0.106255	1.26109	0.00466393	1.12746	0.1768	0.894038	0.10234	0	431.147	3.664e-12	87.21	1.18532e-07	3	2513.11	0.415348	79.5705	0
qASATYDsDEEEEGLPMTYDEk	3	1	1	E1C8U8	Uncharacterized protein	BRD3	N-Term(TMT10); S8(Phospho); K22(TMT10)	0.982954	S(3): 0.0; T(5): 0.0; Y(6): 1.7; S(8): 98.3; T(18): 0.0; Y(19): 0.0	0.0921132	0.0907706	0.10079	0.112003	0.116291	0.114406	0.117143	0.124382	0.12664	1.20808	0.00431938	1.29785	0.00269073	1.07431	0.0530429	0	468.842	1.299e-12	87.19	1.37987e-07	3	3046.32	1.96881	62.466	0
tENGSSNLALPSALEDLsDVEADYLLR	2	1	1	Q8UVF8	Inhibitor of apoptosis protein 3	IAP3 XIAP	N-Term(TMT10); S18(Phospho)	1	T(1): 0.0; S(5): 0.0; S(6): 0.0; S(12): 0.0; S(18): 100.0; Y(24): 0.0	0.103614	0.0893876	0.0976	0.120881	0.116626	0.116329	0.117002	0.115079	0.123036	1.2176	0.00855295	1.222	0.0107484	1.00362	0.886765	0	432.236	6.129e-14	87.1	2.4763e-07	3	3201.54	0.293166	112.638	0
lPGHWVTFsDDEDNGALSEGFNk	6	1	1	E1BTW4	Uncharacterized protein	SYNJ2	N-Term(TMT10); S9(Phospho); K23(TMT10)	0.999721	T(7): 0.0; S(9): 100.0; S(18): 0.0	0.0938962	0.0873937	0.0989702	0.118105	0.115597	0.116903	0.123796	0.122969	0.118285	1.251	0.00238905	1.30254	0.00168343	1.0412	0.0609647	0	488.184	1.63e-11	87.06	2.13024e-07	3	3073.44	1.37618	102.487	0
qQPQVSVVGVHALPGsPR	3	3	1	A0A1L1RTN0	Uncharacterized protein	TNS1	N-Term(TMT10); S16(Phospho)	1	S(6): 0.0; S(16): 100.0	0.0892344	0.082973	0.10224	0.115001	0.131259	0.120142	0.10942	0.112173	0.128301	1.33506	0.0145519	1.2749	0.0371004	0.954943	0.508871	0	646.796	9.716e-13	86.94	1.70035e-07	3	2165.15	1.51543	57.5674	0
aAQQAASSSGQGQQAQtPTGk	9	2	1	F1NL64	Protein kinase domain-containing protein	CSNK1A1L	N-Term(TMT10); T17(Phospho); K21(TMT10)	1	S(7): 0.0; S(8): 0.0; S(9): 0.0; T(17): 100.0; T(19): 0.0	0.0890384	0.0790258	0.101753	0.127147	0.136487	0.129395	0.116389	0.1154	0.10342	1.45665	0.00455954	1.24236	0.0488276	0.85289	0.0185855	0	471.326	2.68e-13	86.82	2.0537e-07	3	2540.25	0.860743	27.732	0
aPSGAGEAEAGtPPPSQGPAGtPPPSQGAAGAPk	8	1	1	O57580	High molecular mass nuclear antigen (Fragment)	0	N-Term(TMT10); T12(Phospho); T22(Phospho); K34(TMT10)	1	S(3): 0.0; T(12): 100.0; S(16): 0.0; T(22): 100.0; S(26): 0.0	0.0872205	0.0827926	0.0977885	0.120261	0.116771	0.117402	0.118607	0.126307	0.126603	1.3235	0.00322428	1.38728	0.00258404	1.0482	0.114418	0	541.321	2.463e-14	86.78	2.91123e-07	4	3583.69	1.16954	45.523	0
sLLESPGLTsGSDTPQQDNDQLNSEEk	7	3	1	Q8UVD3	Paired-related homeobox (Fragment)	0	N-Term(TMT10); S10(Phospho); K27(TMT10)	0.970585	S(1): 0.0; S(5): 0.0; T(9): 2.9; S(10): 97.1; S(12): 0.1; T(14): 0.0; S(24): 0.0	0.087597	0.086212	0.102441	0.104589	0.109352	0.114972	0.129958	0.144198	0.140173	1.19063	0.0429732	1.49983	0.00235713	1.25969	0.00538854	0	331.264	2.054e-12	86.77	3.04312e-07	3	3427.62	0.70429	67.2479	0
gPDSGIQQDADQLsDIscEPAALESSQWFk	3	1	1	E1C566	Uncharacterized protein	DCHS1	N-Term(TMT10); S14(Phospho); S17(Phospho); C18(Carbamidomethyl); K30(TMT10)	1	S(4): 0.0; S(14): 100.0; S(17): 100.0; S(25): 0.0; S(26): 0.0	0.112284	0.109327	0.124555	0.117705	0.125757	0.134567	0.0856519	0.0967854	0.0978991	1.09205	0.190239	0.809834	0.0226307	0.741573	0.00645067	0	355.887	2.641e-11	86.73	2.65936e-07	4	3897.74	2.74979	92.0712	0
eSLALQETSIAEPLSTDGsPGLk	2	1	1	A0A1D5PMZ7	Uncharacterized protein	SMG7	N-Term(TMT10); S19(Phospho); K23(TMT10)	1	S(2): 0.0; T(8): 0.0; S(9): 0.0; S(15): 0.0; T(16): 0.0; S(19): 100.0	0.0950045	0.0879229	0.106704	0.122157	0.124758	0.122033	0.110319	0.115473	0.114875	1.27385	0.00886782	1.17621	0.0408253	0.923348	0.00706093	0	556.193	4.342e-11	86.69	2.23611e-07	3	2881.49	0.787591	80.4404	0
aEGEQsAPEESGPGDGGLLQPPSAk	4	3	1	A0A3Q3A8C7	Uncharacterized protein	LOC423693	N-Term(TMT10); S6(Phospho); K25(TMT10)	1	S(6): 100.0; S(11): 0.0; S(23): 0.0	0.0998655	0.097991	0.111987	0.130517	0.120739	0.12525	0.0979269	0.111262	0.103527	1.21515	0.0130668	1.00927	0.877899	0.830572	0.0113265	0	374.751	1.249e-09	86.68	2.58491e-07	3	2946.42	0.642999	60.7574	0
dWEDDsDEDMSNFDR	11	8	1	Q90955	Prostaglandin E synthase 3 (EC 5.3.99.3) (Cytosolic prostaglandin E2 synthase) (cPGES) (Hsp90 co-chaperone) (Progesterone receptor complex p23) (Telomerase-binding protein p23) (Fragment)	PTGES3 TEBP	N-Term(TMT10); S6(Phospho)	1	S(6): 100.0; S(11): 0.0	0.0996105	0.0925863	0.108972	0.118201	0.119579	0.11661	0.108658	0.112925	0.120489	1.17672	0.0212351	1.13581	0.0810017	0.965242	0.313488	0	550.114	1.169e-09	86.63	1.98802e-08	2	2184.79	1.66543	56.5811	0
lTILGSDTSEDStQASNQTQALEk	1	2	1	B0I564	Fanconi anemia complementation group I	FANCI	N-Term(TMT10); T13(Phospho); K24(TMT10)	0.979427	T(2): 0.0; S(6): 0.0; T(8): 0.0; S(9): 0.0; S(12): 2.1; T(13): 97.9; S(16): 0.0; T(19): 0.0	0.0983438	0.0811893	0.113417	0.123361	0.121516	0.113331	0.108092	0.123933	0.116817	1.22277	0.0907942	1.19079	0.146987	0.97385	0.601922	0	348.718	4.184e-12	86.49	2.82393e-07	3	3075.52	1.243	75.2091	0
nQSYPTDWsDEESNNPFSSTDANGDTNPFDEDTSPAMEVR	5	2	2	E1C007;F1NNZ9	#N/A	#N/A	N-Term(TMT10); S9(Phospho)	0.999991	S(3): 0.0; Y(4): 0.0; T(6): 0.0; S(9): 100.0; S(13): 0.0; S(18): 0.0; S(19): 0.0; T(20): 0.0; T(26): 0.0; T(33): 0.0; S(34): 0.0										#DIV/0!	#DIV/0!	#DIV/0!	#DIV/0!	#DIV/0!	#DIV/0!	0	526.349	3.421e-15	86.47	1.62756e-07	4	4775.93	-1.09549	83.0941	0
fQDLAEGIFPQDFPEDVstDEDDDTFSR	6	2	1	A0A1D5PAP2	Uncharacterized protein	RRP1B	N-Term(TMT10); S18(Phospho); T19(Phospho)	1	S(18): 100.0; T(19): 100.0; T(25): 0.0; S(27): 0.0	0.0936959	0.0927121	0.105092	0.108106	0.111553	0.118712	0.112571	0.123597	0.131116	1.16079	0.0365226	1.25998	0.0195232	1.08545	0.196505	0	589.322	2.806e-13	86.44	1.34263e-07	3	3624.49	2.51254	108.059	0
vAETSVDEEDLEsDSDYLMQEVHNDNFSS	6	2	1	A0A1L1RTK5	Uncharacterized protein	PWP2	N-Term(TMT10); S13(Phospho)	0.999419	T(4): 0.0; S(5): 0.0; S(13): 99.9; S(15): 0.1; Y(17): 0.0; S(28): 0.0; S(29): 0.0	0.10168	0.0860541	0.115935	0.107174	0.108651	0.123167	0.11233	0.110724	0.132651	1.11632	0.305349	1.17136	0.194682	1.0493	0.557141	0	382.052	2.052e-11	86.27	1.50835e-07	3	3613.5	2.99228	92.309	0
tNsTGGSSGSSTGGGSGk	5	5	1	A0A3Q3A2G8	Uncharacterized protein	ERC1	N-Term(TMT10); S3(Phospho); K18(TMT10)	0.999687	T(1): 0.0; S(3): 100.0; T(4): 0.0; S(7): 0.0; S(8): 0.0; S(10): 0.0; S(11): 0.0; T(12): 0.0; S(16): 0.0	0.0893084	0.0880439	0.0985682	0.118226	0.121274	0.11533	0.11465	0.127396	0.132099	1.28599	0.00214327	1.35599	0.00609051	1.05443	0.30579	0	389.913	1.827e-09	86.25	1.31137e-07	2	2023.93	-0.144883	17.7247	0
iLDEDSWsDGEQDPITVDQTWR	3	2	1	A0A3Q2U8K3	Uncharacterized protein	KANSL2	N-Term(TMT10); S8(Phospho)	0.999593	S(6): 0.0; S(8): 100.0; T(16): 0.0; T(20): 0.0	0.0884172	0.0840944	0.103636	0.115552	0.124625	0.113941	0.123913	0.11196	0.124651	1.28235	0.0187063	1.30555	0.0175576	1.01809	0.707087	0	434.845	4.95e-11	86.23	2.10597e-07	3	2914.3	0.7916	86.8189	0
nLIDSMDQSAFAGFsFTNPk	5	3	1	A0A1D5PXN4	Protein kinase C delta type (EC 2.7.11.13) (nPKC-delta)	PRKCD	N-Term(TMT10); S15(Phospho); K20(TMT10)	0.999581	S(5): 0.0; S(9): 0.0; S(15): 100.0; T(17): 0.0	0.0897259	0.0902769	0.09927	0.112901	0.119832	0.118398	0.119943	0.125989	0.124104	1.2573	0.00307139	1.325	0.00106511	1.05385	0.084943	0	351.214	7.369e-11	86.21	2.63743e-07	3	2728.32	3.10447	106.67	0
sTTGEDVEDVEPSLTAER	2	2	1	A0A3Q2U7R0	Uncharacterized protein	SON	N-Term(TMT10); S1(Phospho)	0.999795	S(1): 100.0; T(2): 0.0; T(3): 0.0; S(13): 0.0; T(15): 0.0	0.098548	0.0905628	0.117949	0.125406	0.12966	0.125302	0.104257	0.0996214	0.107905	1.23875	0.041577	1.01538	0.861687	0.819687	0.00121484	0	502.798	2.325e-14	86.17	1.42029e-07	2	2244.01	0.486963	55.597	0
eDNLSEALLEPLNNAPEADYIDLsEEEGGk	1	1	1	R4GIU8	Uncharacterized protein	CDR2L	N-Term(TMT10); S24(Phospho); K30(TMT10)	1	S(5): 0.0; Y(20): 0.0; S(24): 100.0	0.107506	0.101215	0.120605	0.103274	0.114299	0.120823	0.102917	0.116214	0.113148	1.02754	0.713579	1.00897	0.894722	0.981922	0.769768	0	672.57	1.028e-16	86.17	3.35145e-07	3	3812.82	3.15125	103.94	0
sVsIQNIAGVGNDDSLIHTWk	5	2	1	A0A3Q2UM43	Uncharacterized protein	AKAP13	N-Term(TMT10); S3(Phospho); K21(TMT10)	0.999834	S(1): 0.0; S(3): 100.0; S(15): 0.0; T(19): 0.0	0.0870861	0.0804827	0.100399	0.108696	0.118833	0.113712	0.120632	0.127126	0.133735	1.27344	0.020293	1.42365	0.00558965	1.11796	0.0485357	0	638.992	1.767e-11	86.11	2.81642e-07	3	2792.44	1.65557	101.039	0
wLNDAENLSSDSTLSSPSALNsPGQGIEGVNR	1	3	1	P15143	POU domain, class 2, transcription factor 1 (NF-A1) (Octamer-binding protein 1) (Oct-1) (Octamer-binding transcription factor 1) (OTF-1)	POU2F1 OCT1 OTF1	N-Term(TMT10); S22(Phospho)	1	S(9): 0.0; S(10): 0.0; S(12): 0.0; T(13): 0.0; S(15): 0.0; S(16): 0.0; S(18): 0.0; S(22): 100.0	0.100745	0.0783337	0.112675	0.103076	0.124238	0.123518	0.114162	0.121213	0.12204	1.20249	0.182502	1.22506	0.102462	1.01877	0.780811	0	470.415	3.665e-13	86.07	3.56299e-07	4	3624.7	0.810637	83.1748	0
gAVLSEEELAAMsPTAAAVAk	3	2	1	E1BYQ6	TPR_MLP1_2 domain-containing protein	TPR	N-Term(TMT10); S13(Phospho); K21(TMT10)	0.999997	S(5): 0.0; S(13): 100.0; T(15): 0.0	0.092805	0.0879318	0.103304	0.122112	0.128055	0.115217	0.107697	0.12165	0.119707	1.28638	0.00982328	1.22889	0.0262101	0.95531	0.395707	0	479.251	1.335e-12	86.05	2.3118e-07	3	2554.33	1.53887	80.4624	0
sAGIIPGSPVPVLDADGLSGVSPLsPDR	1	2	1	A0A3Q3AVR0	SANT domain-containing protein	CRAMP1	N-Term(TMT10); S25(Phospho)	1	S(1): 0.0; S(8): 0.0; S(19): 0.0; S(22): 0.0; S(25): 100.0	0.098762	0.0907075	0.102606	0.11846	0.134529	0.123667	0.106152	0.102831	0.122286	1.28958	0.00873472	1.13419	0.133573	0.879502	0.119093	0	491.741	1.739e-10	85.95	2.72646e-07	3	2982.54	-0.290798	100.35	0
rLsAQPDsPAPEEVNFSEQk	2	4	1	A0A1L1RUP1	Endo/exonuclease/phosphatase domain-containing protein	ANGEL2	N-Term(TMT10); S3(Phospho); S8(Phospho); K20(TMT10)	1	S(3): 100.0; S(8): 100.0; S(17): 0.0	0.0881389	0.0884587	0.0989335	0.108768	0.11684	0.110794	0.125298	0.134777	0.12733	1.22093	0.00914865	1.40603	0.00122675	1.15161	0.0107018	0	655.69	7.064e-10	85.85	2.79387e-07	3	2847.33	-0.757686	58.2505	1
sVStPSEAGSQDSGDGAVGSR	4	2	1	Q5ZK94	WD_REPEATS_REGION domain-containing protein	RCJMB04_12d24	N-Term(TMT10); T4(Phospho)	0.979903	S(1): 0.0; S(3): 2.0; T(4): 98.0; S(6): 0.0; S(10): 0.0; S(13): 0.0; S(20): 0.0	0.0913895	0.0871876	0.103513	0.121554	0.125579	0.12252	0.11218	0.117165	0.117728	1.31041	0.00442691	1.23036	0.0141015	0.938914	0.0245077	0	340.101	1.38e-11	85.79	1.16526e-07	3	2260	2.05195	29.7867	0
nVSAFEPLELEEsWEDScLEk	2	1	1	E1C0Y8	Uncharacterized protein	GGA2	N-Term(TMT10); S13(Phospho); C18(Carbamidomethyl); K21(TMT10)	1	S(3): 0.0; S(13): 100.0; S(17): 0.0	0.107853	0.0994001	0.119181	0.136221	0.145504	0.136762	0.0817603	0.0850334	0.0879409	1.282	0.009029	0.780357	0.0163732	0.608704	9.84982e-05	0	400.783	2.547e-11	85.79	3.37978e-07	3	3049.42	2.06491	105.147	0
eDLPSGGEVEILDtPR	3	2	1	A0A3Q2U0K2	Uncharacterized protein	AHCTF1	N-Term(TMT10); T14(Phospho)	1	S(5): 0.0; T(14): 100.0	0.0914123	0.0876259	0.109575	0.116177	0.12223	0.121472	0.109362	0.118579	0.124864	1.24693	0.0278874	1.22241	0.0581384	0.980341	0.654669	0	468.278	5.595e-11	85.71	1.81798e-07	2	2035.98	0.81041	65.0223	0
dLFELDtDsDEENVGFPIk	12	2	1	F1NV71	Uncharacterized protein	NOC2L	N-Term(TMT10); T7(Phospho); S9(Phospho); K19(TMT10)	1	T(7): 100.0; S(9): 100.0	0.0899838	0.0827273	0.102006	0.11395	0.115372	0.112784	0.118195	0.133619	0.128458	1.2453	0.0166657	1.38423	0.00820661	1.11156	0.0503801	0	599.392	7.699e-11	85.7	2.31337e-07	3	2801.27	1.71319	103.297	0
lRPsPPDAPSFSQGLENPALLR	7	1	1	A0A1D5NXK6	Uncharacterized protein	DDI1	N-Term(TMT10); S4(Phospho)	1	S(4): 100.0; S(10): 0.0; S(12): 0.0	0.0851661	0.0783269	0.0940694	0.112851	0.121795	0.119979	0.123136	0.127076	0.134646	1.37685	0.00367528	1.49423	0.00170759	1.08526	0.0810593	0	539.652	3.011e-13	85.67	2.92159e-07	3	2671.39	1.85709	78.8415	0
rsPPESPAQGSAADEPR	5	3	1	A0A3Q3AGG5	Uncharacterized protein	UBQLN1	N-Term(TMT10); S2(Phospho)	1	S(2): 100.0; S(6): 0.0; S(11): 0.0	0.0804601	0.0865161	0.0964211	0.120625	0.12333	0.118699	0.117031	0.125863	0.127379	1.37683	0.00239939	1.40576	0.00325863	1.02101	0.507718	0	343.347	7.57e-12	85.66	1.66925e-07	3	2060.96	0.257715	25.811	1
aAAAANEssEAEMEDAGsPEk	3	4	1	F1NDK1	Protein kinase domain-containing protein	VRK1	N-Term(TMT10); S8(Phospho); S9(Phospho); S18(Phospho); K21(TMT10)	1	S(8): 100.0; S(9): 100.0; S(18): 100.0	0.0941551	0.0916681	0.11382	0.118365	0.114114	0.120987	0.112499	0.115439	0.117261	1.17962	0.0695346	1.15203	0.100653	0.976609	0.321144	0	745.678	2.43e-11	85.66	8.66544e-08	3	2763.1	1.90055	44.6704	0
aPVPVTPGGNSSLALELQEVEPLVVPQAsPTR	22	2	2	A0A1D5P1Q3;A0A1D5PW21	#N/A	#N/A	N-Term(TMT10); S29(Phospho)	0.5	T(6): 0.0; S(11): 0.0; S(12): 0.0; S(29): 50.0; T(31): 50.0										#DIV/0!	#DIV/0!	#DIV/0!	#DIV/0!	#DIV/0!	#DIV/0!	0	634.088	1.052e-14	85.65	2.38781e-07	4	3561.89	3.49214	108.659	0
gSPDTAVmQQDLGNGAEsDEPMEEDFQSEDAQLEEPk	6	2	1	O57613	Paranemin	0	N-Term(TMT10); M8(Oxidation); S18(Phospho); K37(TMT10)	1	S(2): 0.0; T(5): 0.0; S(18): 100.0; S(28): 0.0	0.116869	0.106667	0.128844	0.122895	0.118975	0.120133	0.0912965	0.0988815	0.106005	1.02731	0.648146	0.840525	0.0714793	0.818179	0.00758158	0	391.084	7.77e-12	85.6	3.2555e-07	5	4577.98	0.531668	70.9625	0
lQELEScSGLGsTSDDTDVR	2	4	1	A0A1D5PHT9	Uncharacterized protein	GAPVD1	N-Term(TMT10); C7(Carbamidomethyl); S12(Phospho)	0.983663	S(6): 0.0; S(8): 0.0; S(12): 98.4; T(13): 1.6; S(14): 0.0; T(17): 0.0	0.0879125	0.0829762	0.106964	0.120892	0.130709	0.125898	0.112581	0.119692	0.111934	1.35863	0.0133183	1.23881	0.0457656	0.911811	0.0422199	0	436.207	1.047e-11	85.57	1.53226e-07	3	2478.09	0.316553	63.3197	0
sVSEINsDDELSGk	4	1	1	F1NHB9	TMF_TATA_bd domain-containing protein	TMF1	N-Term(TMT10); S7(Phospho); K14(TMT10)	1	S(1): 0.0; S(3): 0.0; S(7): 100.0; S(12): 0.0	0.0869403	0.0834432	0.0954966	0.106448	0.11757	0.113358	0.124028	0.136364	0.139561	1.2689	0.00785034	1.50426	0.00166746	1.18548	0.0220735	0	421.27	1.044e-11	85.56	1.64698e-07	2	2017.97	-0.602027	52.0079	0
gSTISAFDGGsDsssDsEPDEPQSR	2	3	1	A0A1D5NWF5	MYC associated factor X	0	N-Term(TMT10); S11(Phospho); S13(Phospho); S14(Phospho); S15(Phospho); S17(Phospho)	1	S(2): 0.0; T(3): 0.0; S(5): 0.0; S(11): 100.0; S(13): 100.0; S(14): 100.0; S(15): 100.0; S(17): 100.0; S(24): 0.0	0.091093	0.0857245	0.0970339	0.109764	0.117537	0.120495	0.115232	0.123475	0.13883	1.27002	0.00572772	1.37862	0.0106607	1.08551	0.263093	0	538.436	6.852e-11	85.56	2.33496e-08	3	3144.03	1.14228	56.8587	0
lAEEEDALGAAQsEEDALDLDSk	7	2	2	H9KZ12;H9L022	#N/A	#N/A	N-Term(TMT10); S13(Phospho); K23(TMT10)	1	S(13): 100.0; S(22): 0.0										#DIV/0!	#DIV/0!	#DIV/0!	#DIV/0!	#DIV/0!	#DIV/0!	0	465.183	4.159e-12	85.46	2.93122e-07	3	2957.4	2.93823	81.4778	0
qAsFSGFPEISQTDQSTEQSIk	2	1	1	F1P1B9	Uncharacterized protein	HIVEP2	N-Term(TMT10); S3(Phospho); K22(TMT10)	0.99977	S(3): 100.0; S(5): 0.0; S(11): 0.0; T(13): 0.0; S(16): 0.0; T(17): 0.0; S(20): 0.0	0.085697	0.0878293	0.0981102	0.121339	0.113751	0.115788	0.124881	0.120552	0.131587	1.29172	0.00404804	1.38795	0.00216062	1.0745	0.0908917	0	388.8	5.324e-11	85.36	3.6806e-07	3	2953.43	0.780787	75.0886	0
eFGNPIVPSSSLsQNELGk	3	1	1	A0A1D5PZM5	RAP80_UIM domain-containing protein	UIMC1	N-Term(TMT10); S13(Phospho); K19(TMT10)	1	S(9): 0.0; S(10): 0.0; S(11): 0.0; S(13): 100.0	0.0862027	0.0836288	0.0940795	0.108103	0.120082	0.123179	0.117946	0.132713	0.129673	1.33137	0.00636389	1.44114	0.00211481	1.08245	0.207819	0	550.944	2.094e-08	85.32	2.91855e-07	3	2541.3	0.852733	77.1207	0
gSMADYGNLMESQDLIsPTTsPPAHQR	12	2	1	A0A3Q2UAH8	Uncharacterized protein	DOCK1	N-Term(TMT10); S17(Phospho); S21(Phospho)	0.999171	S(2): 0.0; Y(6): 0.0; S(12): 0.0; S(17): 100.0; T(19): 0.0; T(20): 0.1; S(21): 100.0	0.0946451	0.0921896	0.10574	0.122108	0.119606	0.113692	0.113015	0.115178	0.120766	1.21475	0.0125346	1.19272	0.0168988	0.98186	0.561629	0	551.577	1.719e-12	85.28	2.22362e-07	3	3292.42	-0.755213	73.8851	0
kETWDTAEEDsGtDSEYDESGk	1	3	1	E1C1R4	Ubiquitin carboxyl-terminal hydrolase 47 (EC 3.4.19.12) (Deubiquitinating enzyme 47) (Ubiquitin thioesterase 47) (Ubiquitin-specific-processing protease 47)	USP47	N-Term(TMT10); K1(TMT10); S11(Phospho); T13(Phospho); K22(TMT10)	0.999991	T(3): 0.0; T(6): 0.0; S(11): 100.0; T(13): 100.0; S(15): 0.0; Y(17): 0.0; S(20): 0.0	0.0904555	0.0940064	0.111823	0.114599	0.126025	0.120121	0.107394	0.117636	0.117939	1.21756	0.0437562	1.15757	0.105444	0.950725	0.283304	0	588.14	4.439e-13	85.28	2.16877e-07	3	3326.42	1.64207	52.4078	1
qAALAGIETVQNsQEk	6	1	1	E1C3N9	Uncharacterized protein	GOLM1	N-Term(TMT10); S13(Phospho); K16(TMT10)	1	T(9): 0.0; S(13): 100.0	0.0974099	0.0874216	0.0997289	0.113558	0.114851	0.11487	0.117789	0.127375	0.123253	1.20635	0.0067451	1.29469	0.00396819	1.07323	0.0406562	0	557.337	1.046e-11	85.25	2.30173e-07	2	2225.16	1.22051	58.3533	0
vSFSLPDDsETEDVMDMQLER	9	2	1	A0A3Q2UAX9	U3 small nucleolar ribonucleoprotein protein MPP10	MPHOSPH10	N-Term(TMT10); S9(Phospho)	0.999996	S(2): 0.0; S(4): 0.0; S(9): 100.0; T(11): 0.0	0.0901337	0.0834279	0.0970833	0.112459	0.114438	0.11354	0.120492	0.132137	0.130683	1.25788	0.00428538	1.41629	0.00221762	1.12594	0.0182366	0	457.902	2.265e-10	85.22	2.06968e-07	3	2752.2	1.6368	96.5983	0
rPDPDsDEDEDYER	3	1	1	E1BUJ1	G-patch domain-containing protein	RBM17	N-Term(TMT10); S6(Phospho)	1	S(6): 100.0; Y(12): 0.0	0.0942579	0.0868271	0.10034	0.114272	0.123029	0.116314	0.114353	0.122141	0.126054	1.25652	0.00698369	1.28825	0.006539	1.02526	0.530311	0	371.631	1.027e-07	85.19	5.58466e-08	3	2046.82	1.16003	25.0616	0
ssPSNADPPEDAADSEWTDVETR	7	6	2	A0A1L1RZF3;A0A1D5PDE8	#N/A	#N/A	N-Term(TMT10); S2(Phospho)	0.999714	S(1): 0.0; S(2): 100.0; S(4): 0.0; S(15): 0.0; T(18): 0.0; T(22): 0.0										#DIV/0!	#DIV/0!	#DIV/0!	#DIV/0!	#DIV/0!	#DIV/0!	0	439.398	7.053e-14	85.07	1.40805e-07	3	2785.17	2.36401	55.4131	0
qPLEQSQSIsPLSTYEDSk	3	1	1	E1BQG2	Uncharacterized protein	ZNF148	N-Term(TMT10); S10(Phospho); K19(TMT10)	1	S(6): 0.0; S(8): 0.0; S(10): 100.0; S(13): 0.0; T(14): 0.0; Y(15): 0.0; S(18): 0.0	0.0900319	0.0786253	0.0992082	0.118267	0.118744	0.117264	0.118037	0.132576	0.128614	1.32258	0.00849132	1.41574	0.00728888	1.07043	0.129179	0	466.756	1.436e-11	84.99	3.58478e-07	3	2675.32	0.461963	68.8103	0
sRtGsEsSQSGAAGPPGTTAGTGPTGR	4	1	1	A0A1L1RTK9	RRM domain-containing protein	EIF4B	N-Term(TMT10); T3(Phospho); S5(Phospho); S7(Phospho)	0.0396471	S(1): 96.0; T(3): 4.0; S(5): 100.0; S(7): 100.0; S(8): 0.0; S(10): 0.0; T(18): 0.0; T(19): 0.0; T(22): 0.0; T(25): 0.0	0.0914247	0.0737607	0.0929766	0.126733	0.113116	0.117575	0.120998	0.138738	0.121757	1.3845	0.0108174	1.47773	0.008272	1.06734	0.318219	0	487.022	1.276e-11	84.96	1.51758e-07	3	2901.2	0.525261	28.9882	1
yFQISQDEEGsDSEE	3	1	1	E1C653	Uncharacterized protein	RPL22L1	N-Term(TMT10); S11(Phospho)	0.999483	Y(1): 0.0; S(5): 0.0; S(11): 99.9; S(13): 0.1	0.0904787	0.0885478	0.105823	0.114321	0.113669	0.121473	0.115137	0.12337	0.126139	1.22683	0.0230874	1.28013	0.0140875	1.04345	0.288964	0	200.791	1.147e-08	84.92	7.00582e-08	2	2071.82	0.654248	60.9126	0
rTsMGGTQQQFVEGVR	3	3	1	A0A1D5PQN0	Uncharacterized protein	CTNNB1	N-Term(TMT10); S3(Phospho)	0.999997	T(2): 0.0; S(3): 100.0; T(7): 0.0	0.0752697	0.071052	0.0847475	0.119576	0.114436	0.116882	0.137688	0.142334	0.148068	1.51857	0.000756055	1.85265	0.000200318	1.21999	0.00154274	0	434.999	9.947e-10	84.87	2.4731e-07	3	2090.01	0.836294	45.9177	1
fIIGSVSEDNsEDETSSLVk	9	4	1	F1NWT0	Uncharacterized protein	ACACA	N-Term(TMT10); S11(Phospho); K20(TMT10)	1	S(5): 0.0; S(7): 0.0; S(11): 100.0; T(15): 0.0; S(16): 0.0; S(17): 0.0	0.095793	0.0887385	0.105002	0.114288	0.120877	0.121683	0.114393	0.116925	0.119838	1.23249	0.0129866	1.21283	0.0144068	0.984051	0.538198	0	357.336	1.419e-10	84.86	3.27731e-07	3	2694.32	0.941442	85.6146	0
rsSPSNADPPEDAADSEWTDVETR	3	6	2	A0A1L1RZF3;A0A1D5PDE8	#N/A	#N/A	N-Term(TMT10); S2(Phospho)	0.499998	S(2): 50.0; S(3): 50.0; S(5): 0.0; S(16): 0.0; T(19): 0.0; T(23): 0.0										#DIV/0!	#DIV/0!	#DIV/0!	#DIV/0!	#DIV/0!	#DIV/0!	0	479.221	4.816e-13	84.83	2.13425e-07	3	2941.27	0.666641	49.8833	1
tGIPGLIADELAQSTTsLGSSNSSGEAGR	1	2	1	A0A1D5NWK8	Uncharacterized protein	DENND4C	N-Term(TMT10); S17(Phospho)	0.946298	T(1): 0.0; S(14): 0.0; T(15): 2.7; T(16): 2.7; S(17): 94.6; S(20): 0.0; S(21): 0.0; S(23): 0.0; S(24): 0.0	0.105665	0.0900662	0.109796	0.117106	0.119439	0.121154	0.110999	0.105615	0.12016	1.17076	0.0468153	1.10227	0.229757	0.941501	0.188474	0	429.306	3.009e-12	84.82	4.28493e-07	3	3085.5	2.62814	103.073	0
eDEAIGsEDEEELQDLLSQDWR	2	1	1	F1NPL1	Uncharacterized protein	ZNF830	N-Term(TMT10); S7(Phospho)	1	S(7): 100.0; S(18): 0.0	0.0889193	0.084196	0.0990179	0.122971	0.112386	0.120759	0.120958	0.121925	0.128008	1.3086	0.00672587	1.3629	0.00254983	1.04149	0.275887	0	570.594	2.455e-12	84.7	2.48373e-07	3	2915.27	1.4335	105.452	0
aVSTLNLsNGETESVk	3	6	2	E1BRQ3;A0A1D5P0Y7	#N/A	#N/A	N-Term(TMT10); S8(Phospho); K16(TMT10)	1	S(3): 0.0; T(4): 0.0; S(8): 100.0; T(12): 0.0; S(14): 0.0										#DIV/0!	#DIV/0!	#DIV/0!	#DIV/0!	#DIV/0!	#DIV/0!	0	357.798	4.583e-09	84.55	3.03576e-07	3	2187.13	0.665335	61.3014	0
tLLTGEGGGEAAGsPLTQGk	2	2	1	A0A1D5PHF3	Uncharacterized protein	MPRIP	N-Term(TMT10); S14(Phospho); K20(TMT10)	1	T(1): 0.0; T(4): 0.0; S(14): 100.0; T(17): 0.0	0.0906178	0.085949	0.0978753	0.117705	0.12758	0.11652	0.115153	0.123838	0.124383	1.31833	0.00411881	1.32405	0.00293666	1.00434	0.915096	0	392.778	3.894e-12	84.55	3.42509e-07	3	2382.23	0.568032	63.1229	0
qGLYDVEDDDESVsPLPSk	3	1	1	Q5F4B6	RRM domain-containing protein	POLDIP3 RCJMB04_1d4	N-Term(TMT10); S14(Phospho); K19(TMT10)	1	Y(4): 0.0; S(12): 0.0; S(14): 100.0; S(18): 0.0	0.0817144	0.0825762	0.0910047	0.119268	0.118668	0.122406	0.123315	0.133794	0.129013	1.41147	0.00038768	1.51245	0.000502795	1.07154	0.0569832	0	443.755	4.277e-11	84.54	2.9742e-07	3	2631.25	1.07983	65.7734	0
mADHLEGLssDDEETSTDITNFNMER	2	1	1	A0A1D5PYN7	GCFC domain-containing protein	PAXBP1	N-Term(TMT10); S9(Phospho); S10(Phospho)	1	S(9): 100.0; S(10): 100.0; T(15): 0.0; S(16): 0.0; T(17): 0.0; T(20): 0.0	0.0988669	0.0869103	0.107838	0.104323	0.117314	0.107828	0.122575	0.124043	0.129574	1.1221	0.172186	1.28124	0.0128075	1.14183	0.0244903	0	539.188	6.006e-13	84.41	1.71703e-07	3	3346.34	1.68157	75.4411	0
iVEPEVVGEsDsEVEGEAWR	5	1	1	R4GGG5	Microfibrillar-associated protein 1	MFAP1	N-Term(TMT10); S10(Phospho); S12(Phospho)	1	S(10): 100.0; S(12): 100.0	0.0868829	0.0870037	0.0997741	0.111186	0.121418	0.12098	0.112581	0.129433	0.12297	1.29206	0.00799066	1.33371	0.00947942	1.03224	0.557023	0	462.789	2.08e-10	84.39	2.44733e-07	3	2605.13	0.262067	76.2245	0
gELsDVEEEEEEEMDVDEATGAAk	4	1	1	E1BX21	HDAC_interact domain-containing protein	SIN3A	N-Term(TMT10); S4(Phospho); K24(TMT10)	1	S(4): 100.0; T(20): 0.0	0.0962497	0.0953151	0.111292	0.106017	0.109318	0.110466	0.113489	0.123451	0.131013	1.07576	0.225788	1.21494	0.0402138	1.12938	0.0553537	0	705.14	9.769e-14	84.33	3.05329e-07	3	3149.37	1.71908	75.6176	0
aNGAGVAQsPQSAQ	2	1	1	A0A3Q2TVU0	TAF domain-containing protein	TAF6	N-Term(TMT10); S9(Phospho)	1	S(9): 100.0; S(12): 0.0	0.0834331	0.0883209	0.0919906	0.121181	0.128691	0.11638	0.115519	0.126461	0.12677	1.38866	0.00142711	1.39813	0.00141616	1.00682	0.879386	0	305.953	1.419e-08	84.32	1.3887e-07	2	1594.74	0.328091	24.7196	0
qNQSGTSVGTDEDsDLTQEEER	3	4	1	A0A3Q2U8L2	Uncharacterized protein	LOC776067	N-Term(TMT10); S14(Phospho)	0.985153	S(4): 0.0; T(6): 0.0; S(7): 0.0; T(10): 0.0; S(14): 98.5; T(17): 1.5	0.0994354	0.0951427	0.103995	0.11203	0.129078	0.120272	0.110013	0.112711	0.116473	1.21036	0.0195231	1.13606	0.0129173	0.938615	0.232982	0	425.008	3.953e-14	84.2	1.93326e-07	3	2734.15	0.639612	36.7948	0
aNPVPQmsPGSSDNQSSSPQPAQQk	3	4	1	A0A1D5P8V6	UBA domain-containing protein	UBAP2L	N-Term(TMT10); M7(Oxidation); S8(Phospho); K25(TMT10)	1	S(8): 100.0; S(11): 0.0; S(12): 0.0; S(16): 0.0; S(17): 0.0; S(18): 0.0	0.0809408	0.0748462	0.0877743	0.108197	0.110358	0.113455	0.138697	0.134656	0.145467	1.36315	0.00186372	1.71957	0.00028076	1.26147	0.00117238	0	484.103	1.448e-12	84.1	4.26004e-07	3	3121.47	1.75673	39.481	0
eTTTEEPGGADAsFSSILSEQPQk	1	3	1	D8MIU8	Nuclear mitotic apparatus protein	NUMA	N-Term(TMT10); S13(Phospho); K24(TMT10)	0.999999	T(2): 0.0; T(3): 0.0; T(4): 0.0; S(13): 100.0; S(15): 0.0; S(16): 0.0; S(19): 0.0	0.0959518	0.0838365	0.104866	0.125225	0.12722	0.121957	0.105246	0.114879	0.120818	1.31529	0.00890233	1.19775	0.0689775	0.910636	0.0803837	0	328.059	5.171e-12	83.99	4.53891e-07	3	3047.44	-3.73578	73.3585	0
aIQEGANSIVSSLHQAAAAASLsR	5	5	1	A0A3Q2UHV9	Uncharacterized protein	APC	N-Term(TMT10); S23(Phospho)	0.5	S(8): 0.0; S(11): 0.0; S(12): 0.0; S(21): 50.0; S(23): 50.0	0.0911481	0.0809092	0.102541	0.112676	0.12654	0.117748	0.112093	0.11903	0.131134	1.29995	0.0210616	1.31922	0.0250601	1.01482	0.810333	0	497.752	5.858e-11	83.91	4.30017e-07	3	2661.36	2.86931	105.832	0
eVGEGGAGsGAEGAEGGGER	1	1	1	A0A3Q2TY14	HIT-type domain-containing protein	LOC107050463	N-Term(TMT10); S9(Phospho)	1	S(9): 100.0	0.082543	0.0776544	0.095599	0.109378	0.12373	0.119693	0.12692	0.134211	0.130272	1.37923	0.0091767	1.53013	0.00142008	1.10942	0.0540477	0	439.559	2.86e-10	83.89	1.70473e-07	3	2041.87	0.94713	24.8976	0
dNNVAQQGSSVASSAPSPSSSNNGSAsPTk	2	2	1	A0A1D5PLW4	Uncharacterized protein	SP4	N-Term(TMT10); S27(Phospho); K30(TMT10)	0.999748	S(9): 0.0; S(10): 0.0; S(13): 0.0; S(14): 0.0; S(17): 0.0; S(19): 0.0; S(20): 0.0; S(21): 0.0; S(25): 0.0; S(27): 100.0; T(29): 0.0	0.088759	0.0800767	0.0938457	0.114413	0.116305	0.126223	0.121134	0.126414	0.131545	1.35884	0.00445567	1.44317	0.00150723	1.06206	0.194095	0	567.67	2.077e-10	83.73	5.23623e-07	4	3371.58	2.30286	41.3132	0
iGSTEsDLYLSAPR	10	1	1	A0A1L1RUW1	Uncharacterized protein	RAB34	N-Term(TMT10); S6(Phospho)	1	S(3): 0.0; T(4): 0.0; S(6): 100.0; Y(9): 0.0; S(11): 0.0	0.0907246	0.0884407	0.100754	0.121852	0.122866	0.124162	0.114585	0.122879	0.121274	1.31781	0.00151449	1.28158	0.00448609	0.972507	0.267477	0	565.854	5.197e-10	83.7	2.26514e-07	2	1817.89	1.43271	64.4989	0
gLDGEGGQGsVLGEEEDAVR	5	1	1	E1C1G5	Uncharacterized protein	ZC3H18	N-Term(TMT10); S10(Phospho)	1	S(10): 100.0	0.0919966	0.0911107	0.106272	0.113584	0.117955	0.116149	0.117797	0.122932	0.121753	1.20149	0.0186088	1.25262	0.00910859	1.04255	0.069693	0	566.318	8.089e-13	83.7	2.47203e-07	2	2283.04	2.00063	55.7556	0
qLAFsTVGTPDYIAPEVFMQTGYNk	3	1	1	E1C8Z7	Non-specific serine/threonine protein kinase (EC 2.7.11.1)	STK38	N-Term(TMT10); S5(Phospho); K25(TMT10)	0.979118	S(5): 97.9; T(6): 2.1; T(9): 0.0; Y(12): 0.0; T(21): 0.0; Y(23): 0.0	0.0963069	0.0881908	0.104302	0.122018	0.109681	0.120726	0.11596	0.120706	0.121732	1.22031	0.0251539	1.24099	0.00959552	1.01695	0.667361	0	438.452	7.108e-11	83.67	5.96197e-07	3	3315.65	3.36727	112.463	0
nSDVEGSDGcNDDsD	2	1	1	F1NZ90	PseudoU_synth_1 domain-containing protein	PUS1	N-Term(TMT10); C10(Carbamidomethyl); S14(Phospho)	1	S(2): 0.0; S(7): 0.0; S(14): 100.0	0.0809929	0.0697301	0.0850487	0.112534	0.113056	0.118578	0.12866	0.146505	0.143487	1.45975	0.00190668	1.77567	0.00104953	1.21642	0.0131713	0	268.258	8.416e-09	83.57	1.16479e-08	2	1894.65	1.19498	18.2466	0
hPPVLtPPDQEVIR	5	1	1	A0A1D5PUY5	Protein kinase C (EC 2.7.11.13)	PRKCB	N-Term(TMT10); T6(Phospho)	1	T(6): 100.0	0.0950182	0.0910072	0.0985497	0.121589	0.133273	0.129174	0.108391	0.115481	0.115742	1.3495	0.00122116	1.19341	0.00483586	0.88433	0.0240499	0	572.221	2.265e-09	83.54	3.11804e-07	3	1907	0.540038	57.3118	0
lESLYsDEEDEGDTVPENIQMTWTk	8	4	1	A0A3Q2U809	Uncharacterized protein	SLC12A4	N-Term(TMT10); S6(Phospho); K25(TMT10)	0.988734	S(3): 0.0; Y(5): 1.1; S(6): 98.9; T(14): 0.0; T(22): 0.0; T(24): 0.0	0.103014	0.0922408	0.104494	0.12225	0.126056	0.121592	0.10454	0.11382	0.119175	1.23403	0.00468984	1.12606	0.094067	0.912508	0.074396	0	643.321	6.717e-12	83.53	5.00169e-07	3	3467.58	-0.304576	98.5546	0
eEEEQDEQGEGsEDEWEQVGPR	3	2	1	A0A1D5PU96	Ubiquitin carboxyl-terminal hydrolase (EC 3.4.19.12)	USP10	N-Term(TMT10); S12(Phospho)	1	S(12): 100.0	0.1025	0.0955492	0.111115	0.105186	0.110542	0.115208	0.114463	0.114615	0.123095	1.07042	0.246633	1.13912	0.054657	1.06417	0.156512	0	539.928	7.671e-13	83.41	1.57333e-07	3	2900.16	0.57615	49.5584	0
lLSSNEEDANILSsPNR	11	2	1	H9L063	Mediator of RNA polymerase II transcription subunit 24	MED24	N-Term(TMT10); S14(Phospho)	0.999895	S(3): 0.0; S(4): 0.0; S(13): 0.0; S(14): 100.0	0.0919064	0.0852819	0.105744	0.119132	0.117624	0.122207	0.116995	0.123609	0.111976	1.26872	0.0148195	1.24616	0.0282537	0.982222	0.589193	0	499.067	1.183e-11	83.36	3.27535e-07	3	2168.05	1.25571	64.5818	0
dEPQIVPEVPSFGEsPPLsPIDMDTQER	3	2	1	P27921	Transcription factor jun-D	JUND	N-Term(TMT10); S15(Phospho); S19(Phospho)	0.999985	S(11): 0.0; S(15): 100.0; S(19): 100.0; T(25): 0.0	0.0974723	0.0950594	0.10828	0.106594	0.114959	0.112842	0.12848	0.116506	0.121576	1.11164	0.0791186	1.21858	0.0148432	1.09619	0.0665318	0	581.79	1.942e-11	83.3	4.72646e-07	3	3498.57	1.79205	94.172	0
dDDDIDLFGsDDEEESEEAk	7	3	1	F1NYA9	Uncharacterized protein	EEF1B2	N-Term(TMT10); S10(Phospho); K20(TMT10)	1	S(10): 100.0; S(16): 0.0	0.0992703	0.0951393	0.114353	0.111808	0.118943	0.11797	0.114174	0.110746	0.115868	1.12942	0.100148	1.10372	0.151396	0.97725	0.381906	0	511.011	3.236e-10	83.26	2.14789e-07	3	2811.17	0.456078	69.5606	0
eLPDQPTDYAVGNLEAsPEFSEIk	2	1	1	H9KZ12	Uncharacterized protein	SAFB2	N-Term(TMT10); S17(Phospho); K24(TMT10)	1	T(7): 0.0; Y(9): 0.0; S(17): 100.0; S(21): 0.0	0.099386	0.091469	0.110216	0.108533	0.111282	0.114493	0.119025	0.120146	0.124383	1.11039	0.123851	1.20754	0.0213657	1.08749	0.0147364	0	552.753	8.625e-15	83.26	5.92439e-07	3	3187.55	0.26086	86.2235	0
lDDQcDDEAFELEGPLITPGSGNIYSsPGLYSk	7	1	1	E1C0T6	PH domain-containing protein	FERMT2	N-Term(TMT10); C5(Carbamidomethyl); S27(Phospho); K33(TMT10)	0.999776	T(18): 0.0; S(21): 0.0; Y(25): 0.0; S(26): 0.0; S(27): 100.0; Y(31): 0.0; S(32): 0.0	0.097038	0.0861008	0.109264	0.133179	0.129906	0.135584	0.0991701	0.104345	0.107929	1.36343	0.00678415	1.06512	0.425273	0.781208	0.00065766	0	605.347	2.48e-16	83.25	7.31728e-07	4	4125.94	3.3092	99.9178	0
dDASFEEEEEDDDDDmsEEEIAPIVPAk	6	1	1	A0A1D5PLH4	Nucleoplasmin domain-containing protein	NPM3	N-Term(TMT10); M16(Oxidation); S17(Phospho); K28(TMT10)	1	S(4): 0.0; S(17): 100.0	0.0952728	0.0936288	0.10967	0.115458	0.114201	0.11212	0.116552	0.117439	0.122008	1.14472	0.049994	1.19234	0.0234616	1.0416	0.0719804	0	395.913	2.285e-12	83.23	3.63869e-07	4	3723.56	0.916732	73.7552	0
sLcDNLSEsGNEEEmQADSGLLQDADFQFGk	4	1	1	A0A1D5PGW5	Uncharacterized protein	RFTN2	N-Term(TMT10); C3(Carbamidomethyl); S9(Phospho); M15(Oxidation); K31(TMT10)	0.999283	S(1): 0.0; S(7): 0.1; S(9): 99.9; S(19): 0.0	0.103302	0.0874391	0.108015	0.123263	0.122069	0.115526	0.104069	0.117552	0.119592	1.20787	0.0361309	1.14211	0.147806	0.945559	0.294364	0	400.911	3.671e-10	83.14	6.20684e-07	3	3988.79	8.63867	94.9172	0
eAANEGGDsSQDEAEDDVk	3	1	1	E1C9J0	Uncharacterized protein	POLR3E	N-Term(TMT10); S9(Phospho); K19(TMT10)	0.983633	S(9): 98.4; S(10): 1.6	0.0872411	0.0834164	0.0942972	0.113498	0.118812	0.120026	0.118357	0.133524	0.130029	1.3298	0.00150333	1.44141	0.00221394	1.08393	0.120191	0	384.092	3.659e-09	83.11	2.20871e-07	3	2504.07	1.29584	35.7534	0
sPNNVADEDAsDSDVR	8	3	1	Q90X07	Presenilin-2 (PS-2) (EC 3.4.23.-) [Cleaved into: Presenilin-2 NTF subunit; Presenilin-2 CTF subunit]	PSEN2	N-Term(TMT10); S11(Phospho)	1	S(1): 0.0; S(11): 100.0; S(13): 0.0	0.0941799	0.0858624	0.0958722	0.122514	0.126219	0.129847	0.106826	0.115099	0.114979	1.37209	0.000798615	1.22105	0.00792293	0.889915	0.0159457	0	552.63	3.797e-12	83.07	1.33897e-07	2	1999.85	0.968462	30.2745	0
fVEWLQNAEEEsEsEGEEN	7	1	1	F1NM03	Basic leucine zipper and W2 domain-containing protein 2	BZW2	N-Term(TMT10); S12(Phospho); S14(Phospho)	1	S(12): 100.0; S(14): 100.0	0.0949299	0.0924474	0.100374	0.117224	0.122015	0.129179	0.116139	0.112224	0.109806	1.28034	0.00302726	1.17521	0.00487067	0.917894	0.0624097	0	276.117	6.947e-09	83.07	1.18362e-07	3	2644.03	1.50965	92.2079	0
fIQWLEEAEEEssDGDQD	7	1	1	E1BXS9	W2 domain-containing protein	EIF2B5	N-Term(TMT10); S12(Phospho); S13(Phospho)	1	S(12): 100.0; S(13): 100.0	0.0950522	0.0872168	0.106655	0.115312	0.123995	0.118522	0.11644	0.121301	0.117709	1.23849	0.0206338	1.23026	0.0190532	0.99335	0.799541	0	235.203	1.35e-09	82.97	1.02446e-07	2	2515.97	1.22112	107.218	0
nSSNTNVGsPSNTLGR	5	5	1	A0A3Q2U411	Uncharacterized protein	CLASP1	N-Term(TMT10); S9(Phospho)	1	S(2): 0.0; S(3): 0.0; T(5): 0.0; S(9): 100.0; S(11): 0.0; T(13): 0.0	0.101738	0.104578	0.109736	0.121099	0.131766	0.119196	0.105153	0.110866	0.105794	1.17722	0.0149073	1.01823	0.551476	0.864946	0.0177324	0	480.545	7.573e-11	82.94	2.86856e-07	2	1913.89	1.16105	31.3981	0
gDQVLNFsDAEDMLDDSk	7	1	1	A0A1L1RIR0	FHA domain-containing protein	MCRS1	N-Term(TMT10); S8(Phospho); K18(TMT10)	1	S(8): 100.0; S(17): 0.0	0.0959321	0.0855476	0.107718	0.112849	0.110388	0.113076	0.119773	0.12594	0.128163	1.16292	0.0719453	1.2928	0.0148099	1.11169	0.00917607	0	555.909	1.396e-11	82.82	3.86834e-07	3	2537.15	-0.571291	92.1407	0
eLQPASELcSsDGAAGLVGSLR	5	3	1	E1C2U7	APC1_C domain-containing protein	ANAPC1	N-Term(TMT10); C9(Carbamidomethyl); S11(Phospho)	0.983062	S(6): 0.0; S(10): 1.7; S(11): 98.3; S(20): 0.0	0.0897768	0.0872624	0.0986878	0.124245	0.123463	0.120881	0.112345	0.125293	0.119965	1.33679	0.00101838	1.29695	0.0059293	0.970193	0.400025	0	395.204	7.455e-13	82.75	4.45147e-07	3	2526.22	1.64426	79.9991	0
iDFSQGSGsEEDEPGSAGR	3	2	1	F1NY10	Mediator of RNA polymerase II transcription subunit 17 (Mediator complex subunit 17)	MED17	N-Term(TMT10); S9(Phospho)	1	S(4): 0.0; S(7): 0.0; S(9): 100.0; S(16): 0.0	0.0888816	0.0897615	0.0952682	0.112338	0.126964	0.124758	0.11579	0.117021	0.128234	1.32912	0.00377972	1.31811	0.00280999	0.99172	0.8758	0	497.374	5.329e-11	82.72	2.36277e-07	3	2233.95	0.179645	49.6026	0
iksVEDEMDsPGEEPFYTSQGR	2	9	1	Q90929	Nuclear factor 1 (Fragment)	cNFI-A6 NFIA	N-Term(TMT10); K2(TMT10); S3(Phospho); S10(Phospho)	1	S(3): 100.0; S(10): 100.0; Y(17): 0.0; T(18): 0.0; S(19): 0.0	0.088712	0.0825076	0.1032	0.104046	0.107214	0.110326	0.130025	0.139856	0.133131	1.17188	0.0697524	1.4686	0.0032073	1.2532	0.00136645	0	605.113	1.524e-12	82.72	4.53845e-07	3	3119.38	1.75145	71.3531	1
lSLNDDLFEAEsDNDGQSEIk	1	1	1	F1P0K0	Uncharacterized protein	MPHOSPH8	N-Term(TMT10); S12(Phospho); K21(TMT10)	1	S(2): 0.0; S(12): 100.0; S(18): 0.0	0.0893234	0.0895546	0.103538	0.118397	0.116812	0.107226	0.11533	0.133097	0.126721	1.21252	0.0268396	1.32836	0.0115861	1.09553	0.156461	0	488.687	3.597e-11	82.67	5.74281e-07	3	2877.35	1.89805	84.7413	0
nAVsLPQLNEAAYDGDGGLTSk	9	1	1	A0A1D5P669	CRIB domain-containing protein	CDC42EP1	N-Term(TMT10); S4(Phospho); K22(TMT10)	1	S(4): 100.0; Y(13): 0.0; T(20): 0.0; S(21): 0.0	0.0869041	0.0831649	0.0981459	0.114219	0.116975	0.116327	0.121283	0.129335	0.129526	1.29568	0.00446588	1.41731	0.00208298	1.09387	0.0186562	0	562.644	1.299e-11	82.58	6.14738e-07	3	2758.37	1.11944	78.42	0
cSSVTAVSPSSPSNAsAPsSPAcASAISLTTVSk	8	1	1	A0A1D5P8H6	Uncharacterized protein	SPATS2	N-Term(TMT10); C1(Carbamidomethyl); S16(Phospho); S19(Phospho); C23(Carbamidomethyl); K34(TMT10)	0.0455192	S(2): 0.0; S(3): 0.0; T(5): 0.0; S(8): 0.0; S(10): 0.0; S(11): 0.0; S(13): 0.0; S(16): 99.7; S(19): 4.8; S(20): 95.4; S(25): 0.0; S(28): 0.0; T(30): 0.0; T(31): 0.0; S(33): 0.0	0.0848077	0.0809334	0.0982197	0.107666	0.12142	0.116658	0.123953	0.12962	0.132838	1.30983	0.0145617	1.4639	0.002213	1.11762	0.0475266	0	297.276	1.368e-09	82.57	7.41212e-07	4	3884.81	0.823694	73.2594	0
eEAADGsDMsGEDDEDYVPYVPVk	3	2	1	A0A1D5PBN5	Uncharacterized protein	DDX41	N-Term(TMT10); S7(Phospho); S10(Phospho); K24(TMT10)	1	S(7): 100.0; S(10): 100.0; Y(17): 0.0; Y(20): 0.0	0.0893405	0.0897597	0.105784	0.116797	0.123645	0.116927	0.114779	0.123837	0.117863	1.25444	0.0146254	1.25131	0.0167145	0.997509	0.936327	0	583.446	1.905e-10	82.46	2.67314e-07	3	3235.33	-3.09415	77.5188	0
lPASLsIPDLVDGSNVVVTER	6	1	1	F1NTQ4	Uncharacterized protein	DSG4	N-Term(TMT10); S6(Phospho)	0.999804	S(4): 0.0; S(6): 100.0; S(14): 0.0; T(19): 0.0	0.0914676	0.0873351	0.100701	0.121006	0.12399	0.122558	0.109298	0.120785	0.124224	1.31503	0.00191308	1.26763	0.0141769	0.963957	0.390893	0	462.194	4.692e-10	82.44	5.37095e-07	3	2490.31	1.56891	104.776	0
tLSNAEEYLDDEDsD	8	1	1	F1NHK3	Osteoclast-stimulating factor 1	OSTF1	N-Term(TMT10); S14(Phospho)	1	T(1): 0.0; S(3): 0.0; Y(8): 0.0; S(14): 100.0	0.0935439	0.0898912	0.107118	0.119735	0.123625	0.118198	0.108832	0.11488	0.119399	1.24438	0.0124867	1.18089	0.0447113	0.948979	0.150251	0	386.506	3.369e-11	82.4	1.0099e-07	2	2024.81	1.50792	60.7652	0
aASTDIIVDVPEAAAESSAsPk	3	1	1	A0A1D5P140	Uncharacterized protein	SPEN	N-Term(TMT10); S20(Phospho); K22(TMT10)	1	S(3): 0.0; T(4): 0.0; S(17): 0.0; S(18): 0.0; S(20): 100.0	0.0994126	0.0816635	0.108386	0.109553	0.137694	0.118901	0.112892	0.11372	0.116865	1.26493	0.0885275	1.1866	0.0860674	0.938081	0.417263	0	608.253	8.674e-12	82.4	6.78156e-07	3	2667.36	0.90638	75.7656	0
eEDNPDADtDLEsDsNDEkR	3	1	1	F1P283	DUF2040 domain-containing protein	NSRP1	N-Term(TMT10); T9(Phospho); S13(Phospho); S15(Phospho); K19(TMT10)	1	T(9): 100.0; S(13): 100.0; S(15): 100.0	0.097394	0.0893736	0.107533	0.113594	0.109249	0.117628	0.114745	0.131186	0.121326	1.15688	0.0563544	1.2479	0.0266697	1.07868	0.170777	0	690.516	5.976e-09	82.38	1.65335e-07	3	2992.15	1.05705	36.5127	1
qEAGVGEGQGtAGEEEEk	3	1	1	Q5ZJ39	Density-regulated protein (DRP)	DENR RCJMB04_20p1	N-Term(TMT10); T11(Phospho); K18(TMT10)	1	T(11): 100.0	0.0994198	0.0821469	0.107095	0.122265	0.123739	0.118016	0.108772	0.113056	0.116115	1.26106	0.0294761	1.17073	0.099157	0.928365	0.0335773	0	406.648	1.015e-09	82.35	3.85061e-07	3	2343.08	0.840958	33.6368	0
vSNDNDsDsGMEDER	1	2	1	A0A1L1RZ67	Uncharacterized protein	YTHDC2	N-Term(TMT10); S7(Phospho); S9(Phospho)	1	S(2): 0.0; S(7): 100.0; S(9): 100.0	0.0906521	0.0909287	0.105847	0.113563	0.127451	0.126965	0.105695	0.119176	0.119723	1.28025	0.0166333	1.19889	0.0486943	0.936452	0.294149	0	437.457	3.261e-08	82.32	2.96e-08	2	2058.72	0.534101	27.2647	0
rAssGDTGTAEISAFcR	2	1	1	A0A1D5PBL5	PH domain-containing protein	PHETA1	N-Term(TMT10); S3(Phospho); S4(Phospho); C16(Carbamidomethyl)	1	S(3): 100.0; S(4): 100.0; T(7): 0.0; T(9): 0.0; S(13): 0.0	0.0842609	0.0811818	0.101532	0.12192	0.12863	0.114147	0.113156	0.128444	0.126141	1.36604	0.0127314	1.37744	0.0132611	1.00835	0.880497	0	316.582	1.968e-08	82.31	1.86528e-07	3	2174.91	-0.683932	51.7839	1
dNSIsPEsDVDTASTISLVTGDSER	2	6	2	Q5ZJQ9;E1C1J1	#N/A	#N/A	N-Term(TMT10); S5(Phospho); S8(Phospho)	0.999578	S(3): 0.0; S(5): 100.0; S(8): 100.0; T(12): 0.0; S(14): 0.0; T(15): 0.0; S(17): 0.0; T(20): 0.0; S(23): 0.0										#DIV/0!	#DIV/0!	#DIV/0!	#DIV/0!	#DIV/0!	#DIV/0!	0	580.249	1.532e-11	82.3	3.67438e-07	3	2984.29	1.44896	75.7634	0
vEREDtsEEEEEEIDDEEIER	3	2	1	R4GGG5	Microfibrillar-associated protein 1	MFAP1	N-Term(TMT10); T6(Phospho); S7(Phospho)	1	T(6): 100.0; S(7): 100.0	0.103498	0.101153	0.115289	0.108164	0.104926	0.107278	0.117539	0.109632	0.124258	1.00134	0.976059	1.09842	0.159485	1.09695	0.075342	0	571.378	1.499e-11	82.28	2.3278e-07	3	2998.19	1.27394	49.3444	1
aRsmDssDLsDGPITLQEYLEVk	1	5	1	A0A1D5P926	ANK_REP_REGION domain-containing protein	GIT1	N-Term(TMT10); S3(Phospho); M4(Oxidation); S6(Phospho); S7(Phospho); S10(Phospho); K23(TMT10)	1	S(3): 100.0; S(6): 100.0; S(7): 100.0; S(10): 100.0; T(15): 0.0; Y(19): 0.0	0.101299	0.0852662	0.105425	0.116383	0.120782	0.12462	0.118668	0.116677	0.11088	1.23903	0.024256	1.18574	0.051446	0.95699	0.194837	0	311.664	2.699e-08	82.26	4.25216e-07	3	3348.42	1.10532	97.1513	1
lNsSEmLISDFDAFVGDTPR	6	3	1	A0A1D5PQD8	Uncharacterized protein	PPP1R9B	N-Term(TMT10); S3(Phospho); M6(Oxidation)	0.5	S(3): 50.0; S(4): 50.0; S(9): 0.0; T(18): 0.0	0.0981869	0.0913913	0.104379	0.109525	0.127699	0.133781	0.108073	0.106541	0.103667	1.26211	0.0350505	1.08275	0.110434	0.857887	0.0764058	0	407.566	1.513e-10	82.25	4.34238e-07	3	2539.17	2.04811	110.731	0
tStFcGTPEFLAPEVLTETSYTR	14	1	1	E1BYS6	Uncharacterized protein	PKN1	N-Term(TMT10); T3(Phospho); C5(Carbamidomethyl)	0.999708	T(1): 0.0; S(2): 0.0; T(3): 100.0; T(7): 0.0; T(17): 0.0; T(19): 0.0; S(20): 0.0; Y(21): 0.0; T(22): 0.0	0.094425	0.0812447	0.0975878	0.112712	0.117976	0.10998	0.119515	0.124756	0.130387	1.24669	0.0152828	1.37108	0.00461838	1.09977	0.0445244	0	531.873	1.618e-14	82.18	5.89299e-07	2	2916.36	-0.905319	99.3551	0
qHPVVYVsEtDEEDDFVSk	2	2	1	F1NEP9	Replication factor C subunit 1	RFC1	N-Term(TMT10); S8(Phospho); T10(Phospho); K19(TMT10)	1	Y(6): 0.0; S(8): 100.0; T(10): 100.0; S(18): 0.0	0.0949281	0.0893927	0.108642	0.12371	0.123623	0.127465	0.102764	0.114355	0.111779	1.27934	0.00962598	1.12266	0.148989	0.877537	0.0149005	0	325.684	3.569e-09	82.12	5.2047e-07	3	2841.27	1.96253	66.4575	0
qkADNGDLsEDDsEEDEVAEETSR	2	1	1	A0A1D5PWL1	SAM_MT_RSMB_NOP domain-containing protein	NOP2	N-Term(TMT10); K2(TMT10); S9(Phospho); S13(Phospho)	1	S(9): 100.0; S(13): 100.0; T(22): 0.0; S(23): 0.0	0.0928994	0.0893879	0.108034	0.107417	0.106633	0.113563	0.118903	0.127421	0.134711	1.12845	0.112321	1.31246	0.0144883	1.16307	0.0245622	0	525.358	5.794e-10	82.07	3.69417e-07	3	3286.36	0.374202	45.9415	1
tQSQSVYNNLVSFASPLVTDTSNEcsSPTSAATYQPTFAAAVR	10	2	1	A0A1D5PE85	Uncharacterized protein	SMG1	N-Term(TMT10); C25(Carbamidomethyl); S26(Phospho)	0.000380296	T(1): 0.0; S(3): 0.0; S(5): 0.0; Y(7): 0.0; S(12): 1.9; S(15): 96.1; T(19): 1.9; T(21): 0.0; S(22): 0.0; S(26): 0.0; S(27): 0.0; T(29): 0.0; S(30): 0.0; T(33): 0.0; Y(34): 0.0; T(37): 0.0	0.102601	0.104788	0.133104	0.114228	0.103448	0.113009	0.108763	0.11391	0.111045	0.971196	0.768932	0.980105	0.831364	1.00917	0.799183	0	464.15	1.216e-16	82.06	8.6313e-07	4	4877.29	2.20314	106.411	0
kAEPAPADsDGPLYLPYk	2	4	1	Q07718	ES/130 (Fragment)	0	N-Term(TMT10); K1(TMT10); S9(Phospho); K18(TMT10)	1	S(9): 100.0; Y(14): 0.0; Y(17): 0.0	0.0935196	0.085534	0.111326	0.129313	0.138336	0.129865	0.0942722	0.105936	0.111455	1.36895	0.0119255	1.0733	0.481515	0.784032	0.00807476	0	576.182	1.066e-10	81.92	6.00592e-07	3	2699.43	1.70341	70.9921	1
lLQGSGGGTAEPGsPPPEk	1	2	1	E1C4Y9	Uncharacterized protein	TJAP1	N-Term(TMT10); S14(Phospho); K19(TMT10)	1	S(5): 0.0; T(9): 0.0; S(14): 100.0	0.0947036	0.0913142	0.0989516	0.11895	0.12875	0.119356	0.108049	0.119873	0.120053	1.28805	0.00215178	1.2211	0.00987331	0.948021	0.280516	0	367.56	1.391e-09	81.79	6.03279e-07	4	2317.18	-0.523133	54.1554	0
gSLNSEGATGsPDQSENIR	4	2	1	A0A1D5PB65	Uncharacterized protein	DOCK11	N-Term(TMT10); S11(Phospho)	0.5	S(2): 0.0; S(5): 0.0; T(9): 50.0; S(11): 50.0; S(15): 0.0	0.089206	0.0804937	0.10728	0.114667	0.132914	0.118536	0.111468	0.115189	0.119964	1.32182	0.0369171	1.25143	0.0483453	0.946748	0.344708	0	473.343	5.64e-13	81.73	3.60893e-07	2	2228.01	0.951637	36.4173	0
wcNVQQNSEEDcEELTTsQk	13	3	1	R4GK03	dNK domain-containing protein	DCK	N-Term(TMT10); C2(Carbamidomethyl); C12(Carbamidomethyl); S18(Phospho); K20(TMT10)	0.999753	S(8): 0.0; T(16): 0.0; T(17): 0.0; S(18): 100.0	0.0872714	0.0831077	0.0970422	0.119372	0.118431	0.121125	0.116383	0.124384	0.130592	1.34218	0.00191672	1.38867	0.00401681	1.03463	0.378446	0	504.8	2.457e-13	81.71	5.39285e-07	3	3023.33	3.97941	57.3912	0
qGLFSDVTAATDcGDTSPVsPNtsRPQtPVGEDSGVPSk	3	2	1	A0A1L1RN36	Chromatin assembly factor 1 subunit A	CHAF1A	N-Term(TMT10); C13(Carbamidomethyl); S20(Phospho); T23(Phospho); S24(Phospho); T28(Phospho); K39(TMT10)		Too many isoforms	0.088194	0.0952328	0.1008	0.123133	0.121888	0.110994	0.116817	0.121584	0.119517	1.25257	0.0107494	1.25927	0.00324628	1.00535	0.884388	0		4.806e-10	81.67	6.99831e-07	5	4740.04	3.03101	78.4591	0
aPAPAPLDLPAPLASADEGsQSSFk	3	1	1	A0A1D5P140	Uncharacterized protein	SPEN	N-Term(TMT10); S20(Phospho); K25(TMT10)	0.999519	S(15): 0.0; S(20): 100.0; S(22): 0.0; S(23): 0.0	0.0939275	0.0890813	0.108347	0.110906	0.128835	0.109855	0.110766	0.130134	0.121664	1.19989	0.0831895	1.2444	0.0421216	1.0371	0.631097	0	504.455	3.213e-12	81.56	7.62819e-07	3	2975.52	0.575543	91.5339	0
qSSTPAGPALPSPQPGTIPTESVAMPVPAAsPTPASPASNR	3	3	1	A0A1D5PZ01	LsmAD domain-containing protein	ATXN2	N-Term(TMT10); S31(Phospho)	0.999644	S(2): 0.0; S(3): 0.0; T(4): 0.0; S(12): 0.0; T(17): 0.0; T(20): 0.0; S(22): 0.0; S(31): 100.0; T(33): 0.0; S(36): 0.0; S(39): 0.0	0.0931103	0.0802094	0.110808	0.111314	0.122938	0.114318	0.124625	0.129825	0.119599	1.22681	0.0872301	1.31648	0.0326959	1.0731	0.136409	0	639.344	1.599e-13	81.54	1.07954e-06	4	4231.09	-0.161075	79.7904	0
fcGWYDADLsPAGQQEAR	3	1	1	Q5ZLN1	Phosphoglycerate mutase 1 (EC 5.4.2.11) (EC 5.4.2.4) (BPG-dependent PGAM 1)	PGAM1 RCJMB04_5g20	N-Term(TMT10); C2(Carbamidomethyl); S10(Phospho)	1	Y(5): 0.0; S(10): 100.0	0.0893655	0.0748829	0.095001	0.115319	0.123434	0.121222	0.115606	0.13242	0.130285	1.38853	0.00653805	1.45925	0.00766581	1.05093	0.352443	0	453.619	4.277e-11	81.49	3.99492e-07	3	2380.04	5.33376	73.3699	0
tTVNEGEEEEEEGEEEILEDVIHQQGsPR	9	2	1	P14731	Lamin-B1	LMNB1	N-Term(TMT10); S27(Phospho)	1	T(1): 0.0; T(2): 0.0; S(27): 100.0	0.0985576	0.0866551	0.110241	0.109342	0.110516	0.116893	0.111211	0.119577	0.123476	1.13978	0.128527	1.19905	0.0638146	1.052	0.247258	0	767.367	4.359e-15	81.48	7.26505e-07	4	3620.6	1.19715	89.9047	0
fLENLsDSENLTEADTTYLSEk	3	1	1	E1C9H4	Uncharacterized protein	MRPS17	N-Term(TMT10); S6(Phospho); K22(TMT10)	1	S(6): 100.0; S(8): 0.0; T(12): 0.0; T(16): 0.0; T(17): 0.0; Y(18): 0.0; S(20): 0.0	0.0975046	0.0937972	0.107546	0.116167	0.116296	0.113848	0.10799	0.120771	0.119989	1.15882	0.0194031	1.16698	0.0462223	1.00704	0.856355	0	543.259	1.535e-10	81.44	8.77145e-07	3	3057.46	1.30067	95.8553	0
yQDEVFGDSDTEPPEEsEEEGEEPEER	3	1	1	Q5ZMN1	Uncharacterized protein	G3BP1 RCJMB04_1j5	N-Term(TMT10); S17(Phospho)	1	Y(1): 0.0; S(9): 0.0; T(11): 0.0; S(17): 100.0	0.114011	0.106006	0.119232	0.109644	0.117279	0.109584	0.100556	0.110808	0.111535	0.991917	0.852736	0.951805	0.356252	0.959561	0.357892	0	478.212	4.824e-12	81.4	3.1187e-07	3	3466.37	1.39166	55.983	0
sASPVPAIPANSFQLESDFR	8	3	1	R4GI50	RNA polymerase II-associated protein 3	RPAP3	N-Term(TMT10); S1(Phospho)	0.5	S(1): 50.0; S(3): 50.0; S(12): 0.0; S(17): 0.0	0.0910406	0.087408	0.105008	0.116216	0.129128	0.122276	0.108634	0.118558	0.119595	1.29692	0.0127098	1.22342	0.030009	0.943327	0.245758	0	429.478	8.482e-10	81.39	6.88348e-07	3	2442.19	1.84512	85.7069	0
qkNDADIGSAsQEEEEEEEEEEDR	3	2	1	Q5ZMF5	Uncharacterized protein	RCJMB04_2d15	N-Term(TMT10); K2(TMT10); S11(Phospho)	1	S(9): 0.0; S(11): 100.0	0.119252	0.114274	0.129796	0.111542	0.110423	0.114685	0.0936368	0.103395	0.101743	0.926589	0.134589	0.822339	0.0171574	0.887491	0.0182053	0	700.754	1.756e-12	81.35	6.0055e-07	3	3333.43	2.69097	40.172	1
eNAEVDGDDDAEEMEAktED	2	1	1	Q5ZLX2	Eukaryotic translation initiation factor 2 subunit 1 (Eukaryotic translation initiation factor 2 subunit alpha) (eIF-2-alpha) (eIF-2A) (eIF-2alpha)	EIF2S1 EIF2A RCJMB04_4i21	N-Term(TMT10); K17(TMT10); T18(Phospho)	1	T(18): 100.0	0.0749053	0.0687234	0.0764336	0.103808	0.111129	0.1115	0.147576	0.143226	0.162243	1.48338	0.000499314	2.05872	0.000236198	1.38785	0.00254446	0	489.009	2.335e-13	81.29	3.3213e-07	3	2750.13	1.11091	45.155	1
sQGSAGsPPEsPNTPDTGAFR	3	2	1	A0A1D5PVL8	Uncharacterized protein	0	N-Term(TMT10); S7(Phospho); S11(Phospho)	1	S(1): 0.0; S(4): 0.0; S(7): 100.0; S(11): 100.0; T(14): 0.0; T(17): 0.0	0.0849775	0.0823584	0.101712	0.117862	0.116148	0.115928	0.127129	0.126948	0.127475	1.30065	0.0114626	1.41815	0.00347437	1.09034	7.50692e-05	0	501.835	2.342e-12	81.27	2.58644e-07	3	2449.03	0.353211	43.1649	0
yMAENPTAGVVQEEEEDNLEYDsDGNPIAPSk	6	2	1	F1NJ40	ATP-dependent RNA helicase DDX42	DDX42	N-Term(TMT10); S23(Phospho); K32(TMT10)	0.982663	Y(1): 0.0; T(7): 0.0; Y(21): 1.7; S(23): 98.3; S(31): 0.0	0.0975474	0.0935326	0.110364	0.117188	0.117563	0.120895	0.114472	0.113976	0.112678	1.17981	0.0256376	1.13164	0.0605634	0.959172	0.0201088	0	423.382	1.164e-13	81.26	9.49427e-07	4	4049.82	-0.53224	76.8054	0
iDskDsTSELLGLDLGEk	1	3	1	A0A3Q2U438	Uncharacterized protein	RPS6KC1	N-Term(TMT10); S3(Phospho); K4(TMT10); S6(Phospho); K18(TMT10)	0.999956	S(3): 100.0; S(6): 100.0; T(7): 0.0; S(8): 0.0	0.0837485	0.0822957	0.0925175	0.102373	0.117143	0.115919	0.123197	0.144599	0.138208	1.29731	0.0109178	1.57024	0.00228742	1.21038	0.0410508	0	361.246	2.995e-09	81.22	8.40418e-07	3	2767.41	2.98776	90.438	1
gQYYGGsLPNVNQIGNSAmDLPFQTPFQSSGLDTSR	4	2	1	A0A1D5PY22	Uncharacterized protein	CRTC1	N-Term(TMT10); S7(Phospho); M19(Oxidation)	0.99999	Y(3): 0.0; Y(4): 0.0; S(7): 100.0; S(17): 0.0; T(25): 0.0; S(29): 0.0; S(30): 0.0; T(34): 0.0; S(35): 0.0	0.0904233	0.0845894	0.115122	0.105533	0.123999	0.129618	0.115245	0.128694	0.117267	1.23788	0.124258	1.24496	0.0819601	1.00572	0.93887	0	511.516	9.691e-12	81.19	1.06902e-06	4	4171.96	8.67507	107.548	0
nLEQILNGGEsPSSk	4	5	1	A0A1D5PD87	WD_REPEATS_REGION domain-containing protein	STRN3	N-Term(TMT10); S11(Phospho); K15(TMT10)	0.999999	S(11): 100.0; S(13): 0.0; S(14): 0.0	0.0912958	0.0864688	0.0990158	0.120295	0.130166	0.120743	0.1064	0.125953	0.12142	1.34115	0.00294987	1.27817	0.0209452	0.953043	0.436563	0	494.157	1.222e-08	81.14	6.39147e-07	3	2111.08	0.834243	73.9306	0
aPSAEQLNDsLVEEVEk	3	1	1	A0A1D5PNA3	zinc_ribbon_10 domain-containing protein	LNPK	N-Term(TMT10); S10(Phospho); K17(TMT10)	1	S(3): 0.0; S(10): 100.0	0.112125	0.100394	0.122551	0.130263	0.131738	0.126113	0.0900202	0.0906014	0.0924673	1.15831	0.0557024	0.815021	0.0326833	0.703631	3.12486e-05	0	393.459	1.057e-08	81.14	7.31058e-07	3	2396.2	1.25144	74.1135	0
tTHFDILTAGAGPGsPDVVVTDPGGR	6	1	1	Q90WF1	Filamin	0	N-Term(TMT10); S15(Phospho)	1	T(1): 0.0; T(2): 0.0; T(8): 0.0; S(15): 100.0; T(21): 0.0	0.0922647	0.0842595	0.104569	0.112045	0.127985	0.113421	0.112794	0.123956	0.123124	1.25741	0.0365433	1.28027	0.0191158	1.01817	0.748647	0	492.24	8.494e-13	81.12	9.39193e-07	3	2846.4	2.56432	85.9714	0
lPsDEDEsGTEESDNTPLLk	3	3	1	E1BYB2	ANK_REP_REGION domain-containing protein	KIDINS220	N-Term(TMT10); S3(Phospho); S8(Phospho); K20(TMT10)	1	S(3): 100.0; S(8): 100.0; T(10): 0.0; S(13): 0.0; T(16): 0.0	0.0994398	0.0935185	0.10665	0.121018	0.119392	0.120959	0.106741	0.117919	0.111536	1.20614	0.00580946	1.12212	0.0708966	0.930341	0.0628215	0	521.342	1.113e-07	81.08	5.73565e-07	3	2794.24	0.892663	70.1764	0
tPESGASLGVGEPATsPAGsPGTEDPAGDAk	3	1	1	F1P145	Ubiquitin-like protein ATG12	ATG12	N-Term(TMT10); S16(Phospho); S20(Phospho); K31(TMT10)	0.971817	T(1): 0.0; S(4): 0.0; S(7): 0.0; T(15): 2.7; S(16): 97.3; S(20): 99.9; T(23): 0.1	0.0905243	0.084899	0.0979361	0.108248	0.122497	0.11028	0.120148	0.12967	0.134025	1.24753	0.0180695	1.40417	0.00271513	1.12556	0.077699	0	437.617	5.822e-15	80.95	9.84721e-07	4	3428.56	1.17349	58.6616	0
eISGEEEDEDGGDQGtsAEsEPEPk	2	1	1	A0A1D5PMQ3	Uncharacterized protein	CHD2	N-Term(TMT10); T16(Phospho); S17(Phospho); S20(Phospho); K25(TMT10)	1	S(3): 0.0; T(16): 100.0; S(17): 100.0; S(20): 100.0	0.099269	0.10052	0.107027	0.107095	0.114765	0.110432	0.116723	0.118464	0.123994	1.08303	0.0604061	1.17067	0.0058294	1.08092	0.045335	0	392.091	2.048e-10	80.95	2.18961e-07	3	3319.27	-2.17377	45.6308	0
lAELEEEPASQGsQGNGDWAR	3	1	1	A0A1D5P251	Uncharacterized protein	MAP1S	N-Term(TMT10); S13(Phospho)	1	S(10): 0.0; S(13): 100.0	0.0961176	0.0795532	0.102822	0.118481	0.122482	0.123135	0.115669	0.121554	0.120583	1.30739	0.0156289	1.2848	0.0208895	0.982719	0.419158	0	486.124	1.568e-12	80.94	5.43228e-07	3	2553.15	0.430607	64.6917	0
qNsATESADSIEIYVPEAQTR	3	3	1	A0A1D5P851	Uncharacterized protein	DLGAP4	N-Term(TMT10); S3(Phospho)	0.999815	S(3): 100.0; T(5): 0.0; S(7): 0.0; S(10): 0.0; Y(14): 0.0; T(20): 0.0	0.0901646	0.0833621	0.110545	0.122085	0.133616	0.13145	0.104493	0.0997355	0.111273	1.36287	0.01814	1.11064	0.300912	0.81493	0.00802587	0	554.879	2.448e-14	80.87	7.16157e-07	2	2618.22	1.87607	67.0894	0
tAEPLLEEGsctssDDDVEGLR	3	1	1	A0A1D5P2Y6	Uncharacterized protein	PBXIP1	N-Term(TMT10); S10(Phospho); C11(Carbamidomethyl); T12(Phospho); S13(Phospho); S14(Phospho)	1	T(1): 0.0; S(10): 100.0; T(12): 100.0; S(13): 100.0; S(14): 100.0	0.107417	0.10102	0.121123	0.113996	0.118354	0.104989	0.107212	0.106832	0.106626	1.0236	0.734054	0.973026	0.643637	0.95059	0.231184	0	429.929	1.803e-10	80.85	1.23336e-07	3	2929.08	2.38863	71.9476	0
sLDDsEEDEDEDSGHSSR	3	2	1	A0A1D5P756	Uncharacterized protein	PKD2	N-Term(TMT10); S5(Phospho)	0.999997	S(1): 0.0; S(5): 100.0; S(13): 0.0; S(16): 0.0; S(17): 0.0	0.0931177	0.0855304	0.0834362	0.110312	0.125004	0.126116	0.118725	0.113467	0.149591	1.37907	0.00489301	1.45672	0.0266263	1.0563	0.612471	0	502.261	9.219e-11	80.84	1.13731e-07	3	2317.88	0.443137	22.2324	0
qGFEPIsPPPGTAGsPPSYAAYYGk	4	2	1	A0A3Q2UHI9	ASD2 domain-containing protein	SHROOM4	N-Term(TMT10); S7(Phospho); S15(Phospho); K25(TMT10)	1	S(7): 100.0; T(12): 0.0; S(15): 100.0; S(18): 0.0; Y(19): 0.0; Y(22): 0.0; Y(23): 0.0	0.0968562	0.0871004	0.107571	0.121158	0.119669	0.116566	0.1103	0.115044	0.119937	1.22593	0.0223475	1.18439	0.0517712	0.96611	0.261846	0	536.77	4.23e-10	80.83	9.85463e-07	3	3157.48	3.68292	80.8649	0
gIGNIEtssEDDDDLDDLFPR	5	2	1	A0A1D5P3E5	NUC153 domain-containing protein	ESF1	N-Term(TMT10); T7(Phospho); S8(Phospho); S9(Phospho)	1	T(7): 100.0; S(8): 100.0; S(9): 100.0	0.0993049	0.085702	0.11181	0.106939	0.116694	0.117077	0.111238	0.11977	0.124297	1.14788	0.150326	1.19705	0.0824222	1.04284	0.391271	0	484.92	4.192e-10	80.78	1.98874e-07	3	2792.09	1.09034	92.647	0
nTFTDWsDEDsDYEIDDR	3	4	1	A0A1D5PFY6	HTH La-type RNA-binding domain-containing protein	LARP1	N-Term(TMT10); S7(Phospho); S11(Phospho)	0.999996	T(2): 0.0; T(4): 0.0; S(7): 100.0; S(11): 100.0; Y(13): 0.0	0.10916	0.099556	0.114733	0.116221	0.118624	0.113444	0.105119	0.106356	0.109177	1.0768	0.151462	0.99135	0.848984	0.920646	0.00864047	0	542.464	4.745e-08	80.75	1.25789e-07	2	2611.96	2.18682	66.8302	0
nESAVTYDIsEDEED	3	2	1	E1C4K8	CTP_transf_like domain-containing protein	PCYT1A	N-Term(TMT10); S10(Phospho)	1	S(3): 0.0; T(6): 0.0; Y(7): 0.0; S(10): 100.0	0.0964186	0.0836741	0.111237	0.124643	0.122179	0.119956	0.110975	0.116908	0.116639	1.25898	0.035763	1.18259	0.0965223	0.93932	0.0347726	0	283.546	1.516e-07	80.68	1.48782e-07	2	2024.81	2.1108	50.7451	0
qQASSASESTVTTGsPPtSPATAQAPVSLALk	3	2	1	A0A1D5NZD7	Uncharacterized protein	DLG5	N-Term(TMT10); S15(Phospho); T18(Phospho); K32(TMT10)	0.0428186	S(4): 0.0; S(5): 0.0; S(7): 0.2; S(9): 0.2; T(10): 4.7; T(12): 0.0; T(13): 0.2; S(15): 94.5; T(18): 4.5; S(19): 90.9; T(22): 4.5; S(28): 0.0	0.09492	0.0841772	0.104381	0.109431	0.118712	0.125459	0.11147	0.121929	0.126716	1.24737	0.035068	1.27035	0.0256801	1.01842	0.754027	0	316.07	3.454e-13	80.64	1.27074e-06	4	3688.82	0.690434	73.4978	0
vSAAGcSPcESsPASTPLGEQR	6	2	2	P18302;A0A1D5PTK7	#N/A	#N/A	N-Term(TMT10); C6(Carbamidomethyl); C9(Carbamidomethyl); S12(Phospho)	0.999494	S(2): 0.0; S(7): 0.0; S(11): 0.1; S(12): 99.9; S(15): 0.0; T(16): 0.0										#DIV/0!	#DIV/0!	#DIV/0!	#DIV/0!	#DIV/0!	#DIV/0!	0	407.964	5.082e-13	80.62	5.65693e-07	3	2557.13	2.15308	46.5913	0
dTNSQDLGPNAGDLPAsPTLDIDQSIEQLNR	1	1	1	A0A1L1RSX2	Uncharacterized protein	TNS3	N-Term(TMT10); S17(Phospho)	0.998776	T(2): 0.0; S(4): 0.0; S(17): 99.9; T(19): 0.1; S(25): 0.0	0.102832	0.0900899	0.0980362	0.118675	0.111197	0.119804	0.105017	0.118505	0.135843	1.20181	0.013043	1.23511	0.0777157	1.02771	0.746452	0	323.374	3.455e-12	80.59	1.20383e-06	4	3603.7	0.847901	88.8743	0
aPLcFTNPLHsDDsDTDEMNFDGAMSR	10	1	1	A0A3Q3AP00	Uncharacterized protein	PTPN12	N-Term(TMT10); C4(Carbamidomethyl); S11(Phospho); S14(Phospho)	0.999623	T(6): 0.0; S(11): 100.0; S(14): 100.0; T(16): 0.0; S(26): 0.0	0.0974597	0.0897559	0.106276	0.109413	0.110164	0.116692	0.114332	0.122179	0.128352	1.14576	0.0547128	1.24318	0.0191358	1.08503	0.110785	0	582.06	8.778e-15	80.58	3.81493e-07	3	3432.35	1.71676	86.8145	0
dLSEGEDAPNSSVDDsEEDLALGk	1	1	1	R4GFY2	Thioredoxin domain-containing protein	TMX4	N-Term(TMT10); S16(Phospho); K24(TMT10)	1	S(3): 0.0; S(11): 0.0; S(12): 0.0; S(16): 100.0	0.0829622	0.0846053	0.096754	0.107041	0.12293	0.108105	0.126256	0.137018	0.134329	1.27903	0.0216539	1.50424	0.00120669	1.17607	0.0307074	0	360.748	1.387e-11	80.58	8.21172e-07	3	3030.39	5.52293	64.8253	0
vYVEEEsSPPLLESDQTEQVTQk	2	2	1	F1NJA2	AAA domain-containing protein	ATAD5	N-Term(TMT10); S7(Phospho); K23(TMT10)	0.98476	Y(2): 0.0; S(7): 98.5; S(8): 1.5; S(14): 0.0; T(17): 0.0; T(21): 0.0	0.0878175	0.078014	0.100473	0.111916	0.123062	0.111088	0.119418	0.13149	0.135334	1.29952	0.0245269	1.45038	0.00776538	1.11609	0.0952332	0	485.001	2.283e-11	80.52	1.14133e-06	3	3173.56	1.99259	71.9794	0
qLsESESSLEMDDER	3	1	1	A0A1D5NTR1	Uncharacterized protein	CCDC6	N-Term(TMT10); S3(Phospho)	1	S(3): 100.0; S(5): 0.0; S(7): 0.0; S(8): 0.0	0.0722376	0.0659606	0.0786768	0.101653	0.11301	0.104808	0.146633	0.154856	0.161383	1.47306	0.00237837	2.13428	0.000129168	1.44887	0.000929563	0	493.31	4.002e-08	80.45	2.99772e-07	2	2063.87	0.523184	49.643	0
qVTSALSSLSANYGsAsEsEPEEVSVk	2	2	1	Q5ZJY2	C2H2-type domain-containing protein	RCJMB04_14h18	N-Term(TMT10); S15(Phospho); S17(Phospho); S19(Phospho); K27(TMT10)	1	T(3): 0.0; S(4): 0.0; S(7): 0.0; S(8): 0.0; S(10): 0.0; Y(13): 0.0; S(15): 100.0; S(17): 100.0; S(19): 100.0; S(25): 0.0	0.0963512	0.0909571	0.100136	0.120473	0.121999	0.116869	0.110568	0.120638	0.121163	1.25012	0.00144738	1.22587	0.00766279	0.980597	0.570716	0	492.043	4.539e-12	80.45	9.92179e-07	4	3454.53	-1.70511	78.5003	0
kLPPPPPPAPAEEENEsEPEEPSGVEGAAFQSR	4	1	1	A0A1D5P6W8	Lysine-specific histone demethylase (EC 1.-.-.-)	KDM1A	N-Term(TMT10); K1(TMT10); S17(Phospho)	1	S(17): 100.0; S(23): 0.0; S(32): 0.0	0.0936525	0.0802315	0.105102	0.112261	0.115193	0.119665	0.12019	0.129835	0.128843	1.24421	0.0388917	1.35801	0.0130373	1.09146	0.0474936	0	479.303	6.836e-14	80.38	1.33722e-06	4	4007.94	1.52213	65.186	1
pGPTQALsPNGENNNDIIQDNGTTIIPFR	2	1	1	Q5ZKK1	Microtubule-associated protein RP/EB family member 2	MAPRE2 RCJMB04_10e21	N-Term(TMT10); S8(Phospho)	1	T(4): 0.0; S(8): 100.0; T(23): 0.0; T(24): 0.0	0.0838505	0.0917797	0.103877	0.1253	0.119367	0.127022	0.107235	0.120977	0.119706	1.3298	0.00802757	1.24475	0.0352315	0.936043	0.185344	0	487.875	9.327e-12	80.36	1.2739e-06	3	3402.66	1.5976	86.4069	0
aSSIEEAMPAAEGSsGSGEGTTGR	4	2	1	O57613	Paranemin	0	N-Term(TMT10); S15(Phospho)	0.999195	S(2): 0.0; S(3): 0.0; S(14): 0.0; S(15): 99.9; S(17): 0.0; T(21): 0.0; T(22): 0.0	0.089531	0.0822149	0.097935	0.118394	0.124818	0.122556	0.115426	0.121127	0.126816	1.3563	0.00286487	1.3474	0.00509122	0.993443	0.843171	0	460.808	2.856e-13	80.33	5.36634e-07	3	2548.11	0.179311	50.5725	0
iPVAEENLDDsAGIDcIETVVPSSQISSASFFTETQR	1	2	1	A0A3Q2U1J0	Uncharacterized protein	EIF2AK4	N-Term(TMT10); S11(Phospho); C16(Carbamidomethyl)	1	S(11): 100.0; T(19): 0.0; S(23): 0.0; S(24): 0.0; S(27): 0.0; S(28): 0.0; S(30): 0.0; T(33): 0.0; T(35): 0.0	0.0879707	0.0974652	0.103378	0.100467	0.11395	0.118529	0.103495	0.143054	0.13169	1.15281	0.104789	1.30963	0.0769626	1.13603	0.308415	0	458.914	1.862e-13	80.3	1.47874e-06	4	4322.03	0.849053	106.188	0
lNFGGDGELAPDVFQDAVTPVPGSAsPR	3	3	1	Q5ZHX0	AAA domain-containing protein (Fragment)	RCJMB04_32h3	N-Term(TMT10); S26(Phospho)	0.5	T(19): 0.0; S(24): 50.0; S(26): 50.0	0.0953487	0.0930421	0.110998	0.114983	0.124034	0.120262	0.106134	0.120704	0.113318	1.20004	0.0326212	1.13617	0.125608	0.946776	0.267961	0	510.158	2.326e-13	80.28	1.21367e-06	3	3122.5	0.439272	101.183	0
akPVVsDDDsDEDQDENVSFVH	2	1	1	E1C2F7	Uncharacterized protein	SMARCA2	N-Term(TMT10); K2(TMT10); S6(Phospho); S10(Phospho)	1	S(6): 100.0; S(10): 100.0; S(19): 0.0	0.0896979	0.0810187	0.0966376	0.100585	0.118724	0.111465	0.121106	0.125676	0.153433	1.23721	0.0382105	1.49694	0.0160978	1.20993	0.112005	0	656.854	2.427e-08	80.27	6.70493e-07	3	3065.31	1.55262	58.043	0
tQSAPLPQNAQALQQLVIQQQHQQFLEk	6	1	1	P83038	Histone deacetylase 4 (HD4) (EC 3.5.1.98)	HDAC4	N-Term(TMT10); T1(Phospho); K28(TMT10)	0.999998	T(1): 100.0; S(3): 0.0	0.0968121	0.0887714	0.105204	0.123063	0.11817	0.115274	0.109389	0.11955	0.117284	1.226	0.0140953	1.19064	0.0308706	0.971158	0.421172	0	758.479	3.95e-14	80.27	8.71593e-07	4	3752.99	1.13524	105.382	0
tDDSQPPTLGQETLEEPSLPssEVADEPPTLTk	3	1	1	A0A1D5P4I6	Uncharacterized protein	BCL7B	N-Term(TMT10); S21(Phospho); S22(Phospho); K33(TMT10)	1	T(1): 0.0; S(4): 0.0; T(8): 0.0; T(13): 0.0; S(18): 0.0; S(21): 100.0; S(22): 100.0; T(30): 0.0; T(32): 0.0	0.110663	0.107284	0.121649	0.110173	0.130475	0.123484	0.090488	0.106954	0.0985337	1.07225	0.32911	0.871552	0.0867064	0.812824	0.0406695	0	425.607	2.713e-11	80.25	1.93108e-06	4	4126.94	1.51398	79.5868	0
qPPSVPNGPSsPITESAPELPQR	5	2	1	A0A1D5PJQ6	WH2 domain-containing protein	WIPF2	N-Term(TMT10); S11(Phospho)	0.999681	S(4): 0.0; S(10): 0.0; S(11): 100.0; T(14): 0.0; S(16): 0.0	0.0860625	0.0778475	0.0914644	0.114678	0.118079	0.114681	0.121834	0.130386	0.141418	1.3605	0.0017318	1.54141	0.00263171	1.13297	0.0561542	0	371.114	1.255e-10	80.23	1.00295e-06	3	2694.34	1.73728	61.0445	0
gVRDsDsVAEsELESTLYNQDSR	1	1	1	E1BZ77	Phtf-FEM1B_bdg domain-containing protein	PHTF1	N-Term(TMT10); S5(Phospho); S7(Phospho); S11(Phospho)	1	S(5): 100.0; S(7): 100.0; S(11): 100.0; S(15): 0.0; T(16): 0.0; Y(18): 0.0; S(22): 0.0	0.0795635	0.0868691	0.111146	0.101565	0.113938	0.112663	0.121396	0.132339	0.140521	1.18224	0.177706	1.42034	0.0243653	1.20139	0.0315654	0	473.924	2.164e-10	80.23	4.43386e-07	3	3026.23	1.6993	66.2889	1
nLAVVAAAAGsPGLFsPVAR	3	2	1	A0A1D5PS46	Uncharacterized protein	NUP133	N-Term(TMT10); S11(Phospho); S16(Phospho)	1	S(11): 100.0; S(16): 100.0	0.0991091	0.0955981	0.1073	0.13316	0.123045	0.115216	0.101314	0.112965	0.114713	1.22984	0.0207412	1.08935	0.174205	0.885766	0.101771	0	606.416	1.064e-09	80.17	8.1112e-07	3	2257.14	1.02328	89.6933	0
ekDSELsDTDSGcGSGQSESDk	3	1	1	A0A1D5PAC4	Uncharacterized protein	UHRF1	N-Term(TMT10); K2(TMT10); S7(Phospho); C13(Carbamidomethyl); K22(TMT10)	1	S(4): 0.0; S(7): 100.0; T(9): 0.0; S(11): 0.0; S(15): 0.0; S(18): 0.0; S(20): 0.0	0.103544	0.0961571	0.107632	0.122319	0.126944	0.125148	0.100897	0.11317	0.11195	1.21825	0.00348215	1.06079	0.293085	0.870746	0.0174429	0	611.129	3.136e-14	80.09	9.32474e-07	3	3085.38	0.866991	36.0404	1
tkGsTSDSLEAQDGDNVHQYVNDR	2	2	1	A0A3Q2U580	Zinc finger ZZ-type and EF-hand domain containing 1	0	N-Term(TMT10); K2(TMT10); S4(Phospho)	0.495717	T(1): 0.0; S(4): 49.6; T(5): 49.6; S(6): 0.9; S(8): 0.0; Y(20): 0.0	0.0904514	0.0819796	0.107167	0.110536	0.120458	0.1109	0.117262	0.125541	0.134096	1.2228	0.0620117	1.348	0.021511	1.10239	0.116628	0	540.296	9.806e-13	79.83	1.27962e-06	4	3174.48	0.636544	43.7326	1
vMSVGsPANSTPLQTEGFGQSSTPNNR	3	1	1	A0A1D5PQ44	BCL9 domain-containing protein	BCL9	N-Term(TMT10); S6(Phospho)	0.999982	S(3): 0.0; S(6): 100.0; S(10): 0.0; T(11): 0.0; T(15): 0.0; S(21): 0.0; S(22): 0.0; T(23): 0.0	0.0955997	0.0885659	0.103925	0.119575	0.122228	0.118488	0.115754	0.12329	0.119449	1.25062	0.0062561	1.24438	0.00898898	0.995011	0.818309	0	444.775	2.447e-12	79.79	1.17549e-06	3	3072.43	-0.0311653	67.1934	0
sELLGTDPLAIsDSEEPNIR	3	1	1	F6YX81	Uncharacterized protein	USE1	N-Term(TMT10); S12(Phospho)	0.999994	S(1): 0.0; T(6): 0.0; S(12): 100.0; S(14): 0.0	0.092437	0.093699	0.102477	0.120706	0.119021	0.120118	0.116743	0.119084	0.114576	1.24681	0.00175207	1.21409	0.00381	0.973761	0.0865801	0	442.854	4.506e-12	79.75	1.00629e-06	3	2465.2	1.25444	82.1877	0
nVALLSQLcHsPAR	2	2	1	F1N9I5	ELAV-like protein	ELAVL1	N-Term(TMT10); C9(Carbamidomethyl); S11(Phospho)	1	S(6): 0.0; S(11): 100.0	0.088855	0.0979463	0.0943312	0.13244	0.136301	0.13199	0.0971071	0.112103	0.105293	1.42542	0.000179538	1.1187	0.0935908	0.784824	0.00320128	0	442.275	5.401e-09	79.73	7.52349e-07	3	1874.95	0.631637	64.6839	0
tFQQIQEEEDDDYPGSYsPQDPSAGPLLTEDLIk	20	1	1	Q5F4B4	Cell-cycle related and expression-elevated protein in tumor	RPRD1B CREPT RCJMB04_1d17	N-Term(TMT10); S18(Phospho); K34(TMT10)	0.980082	T(1): 0.0; Y(13): 0.0; S(16): 0.0; Y(17): 2.0; S(18): 98.0; S(23): 0.0; T(29): 0.0	0.0919515	0.091279	0.110471	0.112707	0.110176	0.115839	0.114764	0.126756	0.124305	1.15329	0.0820848	1.24557	0.0298009	1.08002	0.0872403	0	526.56	2.71e-15	79.73	1.67017e-06	4	4364.05	2.27141	98.6871	0
kTGsPGsPGAGGVQSTAk	3	3	1	Q5ZMQ4	Uncharacterized protein	DYNC1LI2 RCJMB04_1g23	N-Term(TMT10); K1(TMT10); S4(Phospho); S7(Phospho); K18(TMT10)	1	T(2): 0.0; S(4): 100.0; S(7): 100.0; S(15): 0.0; T(16): 0.0	0.0916753	0.0865464	0.0973735	0.154428	0.166922	0.158856	0.0788315	0.0856654	0.0793057	1.74243	0.000143848	0.88464	0.0503066	0.507705	5.07169e-05	0	517.387	5.294e-11	79.65	1.01618e-06	3	2434.24	1.13534	39.352	1
aAcGAEAGSGEDEQFLGFGsDEEIk	3	2	1	A0A3Q3A455	Histone-lysine N-methyltransferase (EC 2.1.1.43)	KMT2A	N-Term(TMT10); C3(Carbamidomethyl); S20(Phospho); K25(TMT10)	1	S(9): 0.0; S(20): 100.0	0.0933342	0.0883732	0.109533	0.119384	0.125522	0.116826	0.109271	0.115752	0.124876	1.24204	0.0270241	1.20141	0.0669614	0.967291	0.491204	0	381.534	7.411e-14	79.59	1.0523e-06	3	3112.39	0.375869	76.015	0
sFSLASQGSINsPGLQR	4	1	1	A0A1D5NYS9	Oxysterol-binding protein	OSBPL11	N-Term(TMT10); S12(Phospho)	1	S(1): 0.0; S(3): 0.0; S(6): 0.0; S(9): 0.0; S(12): 100.0	0.100121	0.0992356	0.110802	0.131115	0.126283	0.126737	0.104162	0.110937	0.100486	1.23851	0.00359148	1.01749	0.726256	0.821546	0.00262837	0	431.67	4.623e-12	79.58	7.82093e-07	3	2058.02	0.188377	60.8994	0
tAPEHEsDDDSYEVLDLTEYAR	1	2	1	E1BWM5	FUN14 domain-containing protein 1	FUNDC1	N-Term(TMT10); S7(Phospho)	1	T(1): 0.0; S(7): 100.0; S(11): 0.0; Y(12): 0.0; T(18): 0.0; Y(20): 0.0	0.0889614	0.0861953	0.105932	0.111543	0.1077	0.115525	0.129543	0.124455	0.130146	1.19097	0.0528028	1.36663	0.00590965	1.14749	0.0047049	0	579.592	1.077e-14	79.54	8.77156e-07	3	2864.24	0.765102	73.5971	0
dLQTDsAAEESSSQETGk	3	1	1	Q5F3S4	Uncharacterized protein	CPNE9 RCJMB04_8a18	N-Term(TMT10); S6(Phospho); K18(TMT10)	0.999871	T(4): 0.0; S(6): 100.0; S(11): 0.0; S(12): 0.0; S(13): 0.0; T(16): 0.0	0.0906235	0.0809911	0.104389	0.119271	0.115014	0.117758	0.11864	0.122248	0.138481	1.2755	0.0213547	1.3745	0.0195293	1.07762	0.217418	0	432.792	5.015e-10	79.51	7.53941e-07	3	2421.11	2.32942	39.7176	0
tVTNLsDEVssEEGPETGYSLR	2	6	1	A0A3Q2UE08	Putative homeodomain transcription factor 2	PHTF2	N-Term(TMT10); S6(Phospho); S10(Phospho); S11(Phospho)	0.999976	T(1): 0.0; T(3): 0.0; S(6): 100.0; S(10): 100.0; S(11): 100.0; T(17): 0.0; Y(19): 0.0; S(20): 0.0	0.0938332	0.0815051	0.112899	0.112051	0.118874	0.115823	0.116945	0.121465	0.126173	1.203	0.105116	1.26487	0.0554986	1.05144	0.147388	0	447.629	3.884e-11	79.51	4.51133e-07	3	2839.16	0.626561	63.0154	0
dGEPGPGADsEEDTEQR	3	1	1	A0A1D5PR75	Uncharacterized protein	DDX51	N-Term(TMT10); S10(Phospho)	1	S(10): 100.0; T(14): 0.0	0.0948559	0.0986411	0.10131	0.113824	0.12296	0.117271	0.108036	0.117495	0.121428	1.20097	0.00373083	1.1769	0.0167204	0.979959	0.646973	0	603.358	2.565e-12	79.5	2.79944e-07	2	2097.85	1.01872	23.1813	0
aPHPDsPLESETALADIALQk	5	1	1	F1NM13	Ankyrin repeat and MYND domain-containing protein 2	ANKMY2	N-Term(TMT10); S6(Phospho); K21(TMT10)	1	S(6): 100.0; S(10): 0.0; T(12): 0.0	0.0898182	0.0803791	0.09215	0.109163	0.116758	0.112859	0.125846	0.131528	0.130046	1.29134	0.00377539	1.47674	0.000469713	1.14357	0.00428263	0	549.198	4.622e-13	79.44	1.1382e-06	3	2741.43	3.40993	87.9923	0
dVcSNcTGTVDsDGPLsSSPVHk	3	4	1	Q90738	Actin filament-associated protein 1 (110 kDa actin filament-associated protein) (AFAP-110) (Neural actin filament protein) (pp110)	AFAP1	N-Term(TMT10); C3(Carbamidomethyl); C6(Carbamidomethyl); S12(Phospho); S17(Phospho); K23(TMT10)	0.000931775	S(4): 0.0; T(7): 0.0; T(9): 0.0; S(12): 100.0; S(17): 0.1; S(18): 3.0; S(19): 97.0	0.0890236	0.0855523	0.0955097	0.112922	0.125399	0.124111	0.117361	0.125397	0.130851	1.34192	0.00332937	1.3833	0.00211868	1.03084	0.540331	0	378.59	2.131e-13	79.36	8.57495e-07	3	3037.31	0.89526	53.4413	0
vSILTSLDDsIGSMTPR	5	2	1	F1NH49	Nuclear pore complex protein	NUP107	N-Term(TMT10); S10(Phospho)	0.999991	S(2): 0.0; T(5): 0.0; S(6): 0.0; S(10): 100.0; S(13): 0.0; T(15): 0.0	0.0981481	0.0903876	0.101198	0.112102	0.125267	0.121077	0.113285	0.119189	0.117848	1.23716	0.0104842	1.20912	0.00537396	0.977338	0.56085	0	328.156	4.438e-10	79.36	8.79512e-07	3	2101.05	1.09093	90.573	0
aILESYDSELTPAEHsPQLNR	3	1	1	E1BRU0	Uncharacterized protein	MAD1L1	N-Term(TMT10); S16(Phospho)	1	S(5): 0.0; Y(6): 0.0; S(8): 0.0; T(11): 0.0; S(16): 100.0	0.0894613	0.0851605	0.0981371	0.113618	0.123773	0.120669	0.11517	0.124059	0.135944	1.31274	0.00424802	1.37548	0.00870616	1.04779	0.444134	0	500.725	4.095e-10	79.34	1.14143e-06	3	2679.29	1.9094	66.5673	0
iVAPELHQGNsDSEEDEPAk	2	1	1	A0A1D5PXQ6	Uncharacterized protein	PRCC	N-Term(TMT10); S11(Phospho); K20(TMT10)	1	S(11): 100.0; S(13): 0.0	0.0875786	0.0834018	0.101509	0.117226	0.127518	0.122243	0.106072	0.117206	0.134595	1.34679	0.00719509	1.31334	0.0458094	0.975166	0.747748	0	472.367	4.211e-11	79.34	1.20429e-06	3	2703.3	2.12337	55.6803	0
qAISGSLQEsPSTEVSQIDk	3	3	1	A0A1D5PMU3	TACC_C domain-containing protein	TACC3	N-Term(TMT10); S10(Phospho); K20(TMT10)	1	S(4): 0.0; S(6): 0.0; S(10): 100.0; S(12): 0.0; T(13): 0.0; S(16): 0.0	0.0795974	0.0719408	0.0867749	0.113532	0.119664	0.114348	0.13154	0.141503	0.141887	1.45835	0.00148938	1.74111	0.000419653	1.19389	0.00448527	0	446.724	2.054e-11	79.3	1.29591e-06	3	2642.33	-0.477324	63.4829	0
yVVEENAEVAEEAPSALQPANSsPEQR	3	2	1	Q5F471	Serine/threonine-protein phosphatase 6 regulatory subunit 3 (SAPS domain family member 3)	PPP6R3 PP6R3 SAPS3 RCJMB04_2j4	N-Term(TMT10); S23(Phospho)	0.999451	Y(1): 0.0; S(15): 0.0; S(22): 0.1; S(23): 99.9	0.0982234	0.0896768	0.108314	0.114135	0.113558	0.117805	0.11729	0.11305	0.127584	1.16638	0.0415075	1.20833	0.0407238	1.03596	0.410948	0	504.2	1.992e-13	79.3	1.36582e-06	3	3223.51	1.96624	65.0751	0
eAGEGAEsEGGAAAAAEGGk	3	2	1	A0A1D5PDE6	Myristoylated alanine-rich C-kinase substrate	MARCKS	N-Term(TMT10); S8(Phospho); K20(TMT10)	1	S(8): 100.0	0.0960421	0.0863466	0.108044	0.122808	0.130744	0.114848	0.103282	0.117873	0.114757	1.26846	0.0287517	1.15659	0.119802	0.911813	0.164996	0	567.739	3.148e-13	79.27	7.53006e-07	3	2257.04	0.258506	38.178	0
yFGFDDLsEsEDEDEEWQIAER	2	4	1	A0A3Q2UC69	WAPL domain-containing protein	WAPL	N-Term(TMT10); S8(Phospho); S10(Phospho)	1	Y(1): 0.0; S(8): 100.0; S(10): 100.0	0.090027	0.0900731	0.099989	0.112166	0.1242	0.116024	0.118035	0.123869	0.124827	1.25814	0.0076791	1.30934	0.00183397	1.0407	0.311896	0	445.555	2.178e-10	79.16	4.83535e-07	3	3098.21	1.87666	93.446	0
tcNsPDNSVDFVHEAVSDDSVSSALDNTR	46	2	1	A0A1D5PU96	Ubiquitin carboxyl-terminal hydrolase (EC 3.4.19.12)	USP10	N-Term(TMT10); C2(Carbamidomethyl); S4(Phospho)	0.5	T(1): 50.0; S(4): 50.0; S(8): 0.0; S(17): 0.0; S(20): 0.0; S(22): 0.0; S(23): 0.0; T(28): 0.0	0.095978	0.0867347	0.104972	0.111246	0.117472	0.112668	0.116388	0.12202	0.13143	1.18667	0.0328587	1.28557	0.0161875	1.08334	0.117954	0	562.379	9.012e-15	79.09	1.06294e-06	3	3447.49	1.32927	77.7598	0
aQkVscSSEDDANAQNNSADPIR	3	5	1	E1C929	AKAP2_C domain-containing protein	AKAP2	N-Term(TMT10); K3(TMT10); S5(Phospho); C6(Carbamidomethyl)	0.999997	S(5): 100.0; S(7): 0.0; S(8): 0.0; S(18): 0.0	0.0684168	0.0608313	0.0754425	0.0922922	0.100484	0.0974172	0.157226	0.170615	0.177749	1.41772	0.00418512	2.47002	0.000166784	1.74225	0.00037573	0	585.46	5.744e-13	79.06	1.30249e-06	3	3015.39	1.07091	38.1312	1
qSYDEYADsDEDQHDAYLER	3	2	1	B6ZLK1	FACT complex subunit SSRP1	SSRP1	N-Term(TMT10); S9(Phospho)	1	S(2): 0.0; Y(3): 0.0; Y(6): 0.0; S(9): 100.0; Y(17): 0.0	0.0972053	0.0850874	0.10006	0.117302	0.124117	0.120157	0.111158	0.114499	0.122383	1.28058	0.00615036	1.23264	0.0181126	0.962563	0.308465	0	540.911	9.687e-13	78.85	3.98117e-07	3	2758.1	1.12169	44.4555	0
dSAVPLLNsPSVEGDAIk	3	1	1	A0A1D5P401	Kinesin motor domain-containing protein	KIF15	N-Term(TMT10); S9(Phospho); K18(TMT10)	1	S(2): 0.0; S(9): 100.0; S(11): 0.0	0.0926799	0.0791703	0.0979032	0.114872	0.122194	0.114491	0.120007	0.132914	0.129605	1.30326	0.011188	1.41806	0.00520927	1.08809	0.088768	0	405.12	2.105e-10	78.8	1.29189e-06	3	2350.23	1.31671	78.0205	0
tRTPAsINATPANINLADLTR	5	1	1	E1C1S5	Transcription elongation factor spt6	SUPT6H	N-Term(TMT10); T1(Phospho); S6(Phospho)	0.5	T(1): 50.0; T(3): 50.0; S(6): 100.0; T(10): 0.0; T(20): 0.0	0.0873487	0.0827207	0.0906402	0.106504	0.117864	0.125928	0.121363	0.125677	0.131577	1.34363	0.00799787	1.45225	0.000466994	1.08085	0.212168	0	445.67	4.416e-12	78.74	1.22967e-06	3	2599.29	1.82874	75.0441	1
aGsREYESGAAAAATGGGGGR	2	1	1	F1NRZ4	Uncharacterized protein	RBM15	N-Term(TMT10); S3(Phospho)	1	S(3): 100.0; Y(6): 0.0; S(8): 0.0; T(15): 0.0	0.0763039	0.063244	0.0805621	0.101215	0.117341	0.112466	0.127349	0.136888	0.174913	1.50389	0.00637805	1.99514	0.0090999	1.32665	0.0779284	0	418.064	1.371e-11	78.68	7.45354e-07	3	2161.98	-0.496674	29.781	1
sHsLDDLQGDSDTNLQDGSk	1	2	1	F1NAM5	Uncharacterized protein	SASH1	N-Term(TMT10); S3(Phospho); K20(TMT10)	0.999897	S(1): 0.0; S(3): 100.0; S(11): 0.0; T(13): 0.0; S(19): 0.0	0.0915584	0.0722393	0.0963165	0.116857	0.122341	0.122702	0.114144	0.124086	0.139756	1.39131	0.0111286	1.45316	0.019945	1.04445	0.524055	0	642.962	7.588e-11	78.68	1.03198e-06	3	2670.23	1.32692	47.5996	0
iSsPTDNDDQAATTNESEPQNSTNNSQNPANTSk	2	4	1	A0A2D3HKK9	Zinc finger E-box binding homeobox 1	ZEB1	N-Term(TMT10); S3(Phospho); K34(TMT10)	0.492653	S(2): 49.3; S(3): 49.3; T(5): 1.5; T(13): 0.0; T(14): 0.0; S(17): 0.0; S(22): 0.0; T(23): 0.0; S(26): 0.0; T(32): 0.0; S(33): 0.0	0.0810236	0.0849114	0.091415	0.104452	0.114313	0.107931	0.141158	0.139602	0.135193	1.26946	0.00525299	1.6163	0.000114308	1.27321	0.000934873	0	434.864	7.779e-13	78.68	1.59506e-06	4	4115.83	0.385918	42.2903	0
gELDSTYPGsGDENALsEEDDDLSITNk	2	3	1	A0A1D5P3K0	Uncharacterized protein	ZCCHC6	N-Term(TMT10); S10(Phospho); S17(Phospho); K28(TMT10)	1	S(5): 0.0; T(6): 0.0; Y(7): 0.0; S(10): 100.0; S(17): 100.0; S(24): 0.0; T(26): 0.0	0.105942	0.0962993	0.118455	0.118822	0.113951	0.109116	0.107823	0.116144	0.11238	1.06609	0.369897	1.0488	0.488739	0.983786	0.643111	0	456.082	2.499e-10	78.6	1.1609e-06	3	3589.54	-0.260709	73.8128	0
iTVNGDsSAEPEELANEI	3	1	1	F1NVR6	Uncharacterized protein	NAA15	N-Term(TMT10); S7(Phospho)	0.981563	T(2): 0.0; S(7): 98.2; S(8): 1.8	0.0963172	0.0893346	0.107067	0.12274	0.123008	0.122386	0.107696	0.112971	0.122392	1.25764	0.00821157	1.17197	0.0668092	0.931884	0.12395	0	379.223	5.479e-10	78.6	8.35132e-07	2	2197.01	1.38527	80.425	0
kVLTEDEANGTQTAHAsR	1	3	1	A0A1D5NX37	CAP-Gly domain-containing linker protein 1	CLIP1	N-Term(TMT10); K1(TMT10); S17(Phospho)	1	T(4): 0.0; T(11): 0.0; T(13): 0.0; S(17): 100.0	0.0911523	0.0807508	0.10876	0.116042	0.12991	0.123136	0.115676	0.121937	0.112637	1.31505	0.0317276	1.24793	0.0546201	0.94896	0.265125	0	496.714	1.062e-11	78.59	1.33583e-06	3	2466.24	0.984795	34.1638	1
qksAEPsPTMTSTSLGSNLSELDR	4	5	1	F1NB68	Paxillin	PXN	N-Term(TMT10); K2(TMT10); S3(Phospho); S7(Phospho)	1	S(3): 100.0; S(7): 100.0; T(9): 0.0; T(11): 0.0; S(12): 0.0; T(13): 0.0; S(14): 0.0; S(17): 0.0; S(20): 0.0	0.0892341	0.0829482	0.0977749	0.114783	0.117673	0.126188	0.117709	0.122899	0.127468	1.32852	0.00576399	1.36346	0.00312454	1.0263	0.517465	0	573.022	1.774e-12	78.51	1.67494e-06	3	3154.48	1.80142	68.2873	1
hTGPNsPDTANDGFVR	4	7	1	A0A1D5PDS3	Uncharacterized protein	HNRNPH2	N-Term(TMT10); S6(Phospho)	1	T(2): 0.0; S(6): 100.0; T(9): 0.0	0.0850158	0.0796436	0.0995344	0.123139	0.12514	0.115984	0.119125	0.128346	0.132066	1.37877	0.00705274	1.43659	0.00557067	1.04193	0.343748	0	320.938	1.384e-09	78.5	6.03154e-07	3	1993.9	1.39674	33.4206	0
sNLWVVEADVsPELQk	7	2	1	O42224	Smoothened homolog (SMO) (Fragment)	SMO SMOH	N-Term(TMT10); S11(Phospho); K16(TMT10)	1	S(1): 0.0; S(11): 100.0	0.0885454	0.0863511	0.0991996	0.116958	0.126109	0.119289	0.111155	0.126536	0.126568	1.322	0.00366046	1.32895	0.00978626	1.00525	0.918462	0	514.289	5.487e-11	78.48	1.2289e-06	3	2352.23	1.18451	90.411	0
rIsENSFSSEDLDVGQGEk	30	2	1	A0A1D5PTF4	LIM zinc-binding domain-containing protein	LIMA1	N-Term(TMT10); S3(Phospho); K19(TMT10)	1	S(3): 100.0; S(6): 0.0; S(8): 0.0; S(9): 0.0	0.0891738	0.0818244	0.0962251	0.114394	0.121104	0.116674	0.120639	0.124901	0.130614	1.31789	0.00353554	1.40764	0.00200163	1.0681	0.0842427	0	526.685	4.813e-10	78.38	1.46881e-06	3	2635.27	1.05693	61.7707	1
gTGLTTPSQGSPAQEDVPssPDDASDEIMDR	1	4	1	Q5ZLQ1	Uncharacterized protein	RCJMB04_5e7	N-Term(TMT10); S19(Phospho); S20(Phospho)	1	T(2): 0.0; T(5): 0.0; T(6): 0.0; S(8): 0.0; S(11): 0.0; S(19): 100.0; S(20): 100.0; S(25): 0.0	0.106255	0.0854545	0.107857	0.0987886	0.117352	0.120956	0.10928	0.119851	0.134206	1.12528	0.277517	1.21288	0.105772	1.07784	0.429708	0	461.333	3.098e-13	78.36	1.10724e-06	3	3549.48	-0.854911	63.4756	0
lLYLENSPLSDTTTSSGGDSSLPTPTTQESSFGsPSk	5	1	1	E1BVU7	Uncharacterized protein	SPECC1	N-Term(TMT10); S34(Phospho); K37(TMT10)	0.9857	Y(3): 0.0; S(7): 0.0; S(10): 0.0; T(12): 0.0; T(13): 0.0; T(14): 0.0; S(15): 0.0; S(16): 0.0; S(20): 0.0; S(21): 0.0; T(24): 0.0; T(26): 0.0; T(27): 0.0; S(30): 0.0; S(31): 0.0; S(34): 98.6; S(36): 1.4	0.0942745	0.0816923	0.100963	0.108041	0.115841	0.118025	0.11778	0.129885	0.125981	1.23463	0.0278175	1.34924	0.00848918	1.09283	0.0866429	0	702.25	1.511e-10	78.24	2.359e-06	4	4327.09	1.90377	93.1671	0
kMsPGVPASAPSPtEQGLAPDAAR	4	2	1	A0A1D5PFQ4	Histone-lysine N-methyltransferase (EC 2.1.1.43)	KMT2D	K1(TMT10); N-Term(TMT10); S3(Phospho); T14(Phospho)	0.999976	S(3): 100.0; S(9): 0.0; S(12): 0.0; T(14): 100.0	0.0908312	0.0823628	0.103191	0.111042	0.112652	0.109548	0.122448	0.124207	0.135209	1.20572	0.0362168	1.38164	0.00832835	1.1459	0.0166715	0	494.064	7.406e-09	78.14	1.95664e-06	3	2953.43	-0.769935	58.2579	1
kLTGDLsPTQIDISQFGSLk	13	1	1	E1C1Q2	Uncharacterized protein	MAP1B	N-Term(TMT10); K1(TMT10); S7(Phospho); K20(TMT10)	0.999996	T(3): 0.0; S(7): 100.0; T(9): 0.0; S(14): 0.0; S(18): 0.0	0.0927717	0.0894822	0.105464	0.124721	0.124562	0.125284	0.106876	0.117209	0.115107	1.30185	0.00403961	1.1789	0.0417052	0.905559	0.0202839	0	529.302	1.871e-12	78.13	9.78266e-07	3	2915.62	1.84188	107.841	1
iPVESGQAMAFSEHNsDDEDGNR	1	4	1	A0A3Q2UHT8	Heat shock factor protein 3	HSF3	N-Term(TMT10); S16(Phospho)	1	S(5): 0.0; S(12): 0.0; S(16): 100.0	0.0824552	0.0737582	0.0969518	0.10712	0.116912	0.113291	0.130184	0.127875	0.151453	1.33242	0.018781	1.61757	0.0067063	1.21401	0.0400802	0	467.989	3.697e-11	78	9.06559e-07	3	2814.19	0.774357	58.4682	0
sQNFDPFADLANLGsSLPGSSTGGFSTSGFAQk	2	1	1	F1NL76	J domain-containing protein	0	N-Term(TMT10); S15(Phospho); K33(TMT10)	0.5	S(1): 0.0; S(15): 50.0; S(16): 50.0; S(20): 0.0; S(21): 0.0; T(22): 0.0; S(26): 0.0; T(27): 0.0; S(28): 0.0	0.0483607	0.0544554	0.071896	0.0749823	0.0918985	0.093575	0.190724	0.172124	0.201985	1.49077	0.0362146	3.23293	0.000314918	2.16863	0.000650889	0	463.563	3.547e-13	78	2.22202e-06	4	3830.83	-0.178284	110.947	0
dEAsDDDMEGDEAVVR	3	2	1	A0A1D5PVE4	Helicase_PWI domain-containing protein	SNRNP200	N-Term(TMT10); S4(Phospho)	1	S(4): 100.0	0.116582	0.10475	0.119473	0.115966	0.115447	0.119592	0.0965608	0.101902	0.106628	1.02993	0.508517	0.895207	0.0905538	0.869193	0.00863424	0	681.516	2.241e-10	77.95	3.13434e-07	2	2061.82	1.23807	40.922	0
eNDDLAsPSEYPENGDR	4	2	1	A0A1D5PBD8	Peptidase S59 domain-containing protein	NUP98	N-Term(TMT10); S7(Phospho)	0.999808	S(7): 100.0; S(9): 0.0; Y(11): 0.0	0.0920956	0.0822263	0.0957078	0.111148	0.11986	0.114798	0.124468	0.130471	0.131199	1.28062	0.00603991	1.42998	0.00105542	1.11663	0.0152647	0	505.137	3.414e-12	77.95	4.60131e-07	2	2216.92	-0.795156	41.5092	0
eEDDNVNWYsssEEEEGNSVk	1	1	1	E1C259	Uncharacterized protein	ZC3H6	N-Term(TMT10); S10(Phospho); S11(Phospho); S12(Phospho); K21(TMT10)	0.999943	Y(9): 0.0; S(10): 100.0; S(11): 100.0; S(12): 100.0; S(19): 0.0	0.11508	0.0909432	0.11048	0.117514	0.119128	0.120394	0.102533	0.113604	0.110325	1.12806	0.14379	1.03146	0.702788	0.914365	0.0396027	0	365.556	8.63e-10	77.95	4.31273e-07	3	3144.21	0.00729666	58.1101	0
lGLGIDEDDTAAEEASPAVTEEMPPLEGDDDtSRMEEVD	6	2	1	A0A1D5PUL6	Heat shock protein HSP 90-alpha	HSP90AA1	N-Term(TMT10); T32(Phospho)	0.5	T(10): 0.0; S(16): 0.0; T(20): 0.0; T(32): 50.0; S(33): 50.0	0.107944	0.0922267	0.113337	0.113297	0.114316	0.118022	0.119401	0.100117	0.127888	1.10247	0.174439	1.10812	0.337265	1.00512	0.946969	0	462.828	6.388e-12	77.88	1.80282e-06	4	4457.92	1.79842	89.9092	1
nDsTENSSAVAk	3	3	1	A0A3Q2UNU4	Protein kinase domain-containing protein	TTK	N-Term(TMT10); S3(Phospho); K12(TMT10)	0.999887	S(3): 100.0; T(4): 0.0; S(7): 0.0; S(8): 0.0	0.0782185	0.0745762	0.086339	0.116845	0.127732	0.122309	0.127139	0.12843	0.137966	1.53423	0.000813396	1.64567	0.000454623	1.07263	0.128129	0	387.547	1.759e-08	77.86	7.72577e-07	2	1760.85	1.04161	28.893	0
qQALDVEEGVIPDsPVLTSSFSMVNR	3	1	1	E1C2F1	Uncharacterized protein	RBBP8	N-Term(TMT10); S14(Phospho)	1	S(14): 100.0; T(18): 0.0; S(19): 0.0; S(20): 0.0; S(22): 0.0	0.0887299	0.0859334	0.106918	0.116628	0.118054	0.11537	0.120356	0.128826	0.116323	1.24317	0.0261589	1.29804	0.0206508	1.04414	0.243111	0	562.165	2.352e-15	77.85	2.07206e-06	3	3127.53	1.9239	93.8696	0
hFsQSEDAPSEVFGALNEEQPLPR	11	10	1	G0ZS65	GTPase-activating Rap/RanGAP domain-like 1 protein	GARNL1	N-Term(TMT10); S3(Phospho)	0.999996	S(3): 100.0; S(5): 0.0; S(10): 0.0	0.0917871	0.0836138	0.103927	0.117903	0.119901	0.121545	0.113163	0.115151	0.12267	1.28648	0.0112468	1.25653	0.022082	0.976722	0.416577	0	549.204	3.943e-12	77.82	1.70235e-06	3	2993.39	1.87968	89.5174	0
aDPVTLENGQEsDDDIsEPGDWVPDPVDADPGk	6	2	1	F1NLT0	CULLIN_2 domain-containing protein	ANAPC2	N-Term(TMT10); S12(Phospho); S17(Phospho); K33(TMT10)	1	T(5): 0.0; S(12): 100.0; S(17): 100.0	0.110413	0.0935599	0.115248	0.113108	0.118299	0.110081	0.105562	0.117957	0.11281	1.06975	0.348625	1.05359	0.48897	0.984893	0.711073	0	560.484	1.022e-12	77.78	2.01153e-06	4	4097.78	-0.561964	88.0271	0
lLHEDLDEsDDDVDEk	3	2	1	F1NKX8	Uncharacterized protein	ASAP2	N-Term(TMT10); S9(Phospho); K16(TMT10)	1	S(9): 100.0	0.097778	0.0860926	0.103976	0.112028	0.115404	0.111309	0.120457	0.126875	0.125353	1.17681	0.0346519	1.29473	0.00718174	1.1002	0.00807063	0	648.122	3.256e-11	77.76	1.06861e-06	3	2425.11	1.44981	59.0668	0
sLsNsNPDISGTPTSPDDEVR	7	8	1	E1C218	Uncharacterized protein	DOCK6	N-Term(TMT10); S3(Phospho); S5(Phospho)	6.39632e-08	S(1): 100.0; S(3): 0.0; S(5): 100.0; S(10): 0.0; T(12): 0.0; T(14): 0.0; S(15): 0.0	0.0914854	0.0900112	0.107946	0.117606	0.121238	0.12067	0.110459	0.11565	0.116171	1.24209	0.016304	1.18254	0.0432256	0.952061	0.0552645	0	618.587	6.433e-12	77.75	9.94691e-07	2	2577.11	3.80312	49.9639	0
qVENSASNQGNNLGtPTk	2	1	1	E1C764	Protein kinase domain-containing protein	BMP2K	N-Term(TMT10); T15(Phospho); K18(TMT10)	0.999998	S(5): 0.0; S(7): 0.0; T(15): 100.0; T(17): 0.0	0.0877427	0.0842913	0.0980602	0.116539	0.127669	0.125981	0.112342	0.12664	0.1193	1.37059	0.00347306	1.32651	0.00733104	0.967832	0.502194	0	390.712	3.343e-10	77.72	1.52562e-06	3	2397.18	0.92546	38.1488	0
vDLASAQEEAEEEQQRPGsS	6	2	1	E1BS79	TPR_REGION domain-containing protein	GPSM1	N-Term(TMT10); S19(Phospho)	0.986746	S(5): 0.0; S(19): 98.7; S(20): 1.3	0.0927098	0.0840857	0.109524	0.117914	0.113276	0.131863	0.115047	0.118391	0.115956	1.268	0.0517756	1.22029	0.049307	0.962378	0.467279	0	501.819	1.085e-11	77.6	1.04702e-06	3	2469.1	0.97352	53.0095	0
aLQESYLTSTGNSQcSsPSEPSSFEk	5	1	1	A0A1D5PWU4	Uncharacterized protein	ANKRD13A	N-Term(TMT10); C15(Carbamidomethyl); S17(Phospho); K26(TMT10)	0.971503	S(5): 0.0; Y(6): 0.0; T(8): 0.0; S(9): 0.0; T(10): 0.0; S(13): 0.0; S(16): 2.8; S(17): 97.2; S(19): 0.0; S(22): 0.0; S(23): 0.0	0.0804725	0.0767193	0.0885597	0.102722	0.114246	0.109223	0.12833	0.145122	0.149313	1.32732	0.00515323	1.72029	0.00127379	1.29606	0.0112093	0	391.337	6.612e-13	77.56	2.08624e-06	3	3359.55	2.30005	65.5191	0
aEVVEsNsEDEAEVER	3	2	1	A0A1D5P3E5	NUC153 domain-containing protein	ESF1	N-Term(TMT10); S6(Phospho); S8(Phospho)	1	S(6): 100.0; S(8): 100.0	0.0919485	0.0950176	0.107854	0.113578	0.124058	0.115388	0.11299	0.123963	0.121683	1.19743	0.0294311	1.21646	0.0227499	1.01589	0.708177	0	537.674	2.398e-09	77.54	4.95115e-07	2	2180.89	0.782345	41.2398	0
tSQSLQDFPVVDsEEEAEEEFQk	7	1	1	Q5ZII9	Tuftelin-interacting protein 11 (Septin and tuftelin-interacting protein 1) (STIP-1)	TFIP11 STIP RCJMB04_25m16	N-Term(TMT10); S13(Phospho); K23(TMT10)	1	T(1): 0.0; S(2): 0.0; S(4): 0.0; S(13): 100.0	0.0908545	0.0829603	0.0994678	0.115925	0.113055	0.115714	0.121269	0.129052	0.128841	1.26131	0.00802978	1.38744	0.00285274	1.1	0.0134596	0	457.128	1.068e-12	77.53	1.99386e-06	3	3209.49	1.18101	78.9176	0
qRsDDESPSTSSGSSDADQR	3	2	1	A0A3Q2UHE7	UBIQUITIN_CONJUGAT_2 domain-containing protein	UBE2E3	N-Term(TMT10); S3(Phospho)	1	S(3): 100.0; S(7): 0.0; S(9): 0.0; T(10): 0.0; S(11): 0.0; S(12): 0.0; S(14): 0.0; S(15): 0.0	0.0894466	0.0782426	0.101332	0.11569	0.128739	0.11317	0.118671	0.130976	0.123578	1.32926	0.0230035	1.38734	0.0100959	1.0437	0.43471	0	485.258	4.952e-13	77.51	6.55563e-07	3	2421	1.21091	12.505	1
nNLLNTNTGPSSsPVDSSSVPSTADk	4	1	1	A0A1D5PQD8	Uncharacterized protein	PPP1R9B	N-Term(TMT10); S13(Phospho); K26(TMT10)	0.999403	T(6): 0.0; T(8): 0.0; S(11): 0.0; S(12): 0.0; S(13): 99.9; S(17): 0.0; S(18): 0.0; S(19): 0.0; S(22): 0.0; T(23): 0.0	0.0901295	0.0792814	0.100224	0.120743	0.125997	0.126568	0.112443	0.119116	0.124051	1.38449	0.00545609	1.31886	0.0143556	0.952593	0.199333	0	426.063	6.369e-14	77.51	2.24435e-06	3	3127.52	-0.822144	59.1496	0
lESPVPAPLENDTDIsESGISIR	1	6	2	Q5ZJQ9;E1C1J1	#N/A	#N/A	N-Term(TMT10); S16(Phospho)	0.999471	S(3): 0.0; T(13): 0.0; S(16): 99.9; S(18): 0.1; S(21): 0.0										#DIV/0!	#DIV/0!	#DIV/0!	#DIV/0!	#DIV/0!	#DIV/0!	0	416.695	2.773e-10	77.51	1.83895e-06	3	2748.36	0.917412	86.5079	0
iPSQVPDDTTLEDLsPR	3	1	1	F1N891	Protein kinase domain-containing protein	PEAK1	N-Term(TMT10); S15(Phospho)	1	S(3): 0.0; T(9): 0.0; T(10): 0.0; S(15): 100.0	0.0957667	0.075715	0.0971621	0.119746	0.146398	0.130265	0.106059	0.105496	0.123346	1.47559	0.0148923	1.24663	0.0716573	0.844836	0.102452	0	344.553	1.96e-08	77.47	1.49516e-06	3	2192.07	0.289096	70.183	0
sQPPNAsPQWPTDLSR	4	3	1	F1NW17	Uncharacterized protein	ESYT2	N-Term(TMT10); S7(Phospho)	1	S(1): 0.0; S(7): 100.0; T(12): 0.0; S(15): 0.0	0.0798227	0.0917224	0.107729	0.120256	0.116535	0.126095	0.11637	0.123527	0.12205	1.29939	0.0310902	1.29603	0.0301903	0.997413	0.933731	0	425.351	7.511e-10	77.45	1.30958e-06	3	2089.99	0.647472	57.8241	0
eAAPVAPAAAPPssEDDEAPEELSFGTAR	4	2	1	F1NGW8	NUC129 domain-containing protein	NOL7	N-Term(TMT10); S13(Phospho); S14(Phospho)	1	S(13): 100.0; S(14): 100.0; S(24): 0.0; T(27): 0.0	0.0946282	0.0821502	0.0968693	0.114094	0.124653	0.118881	0.114454	0.115708	0.133996	1.30689	0.00704642	1.33075	0.0180297	1.01826	0.771828	0	415.592	6.825e-12	77.35	1.48826e-06	4	3271.43	1.25343	71.5335	0
eLPEVAEGssEEEEELER	3	2	1	A0A3Q2UHI9	ASD2 domain-containing protein	SHROOM4	N-Term(TMT10); S9(Phospho); S10(Phospho)	1	S(9): 100.0; S(10): 100.0	0.0926266	0.0896662	0.104955	0.118089	0.125137	0.128625	0.120281	0.121112	0.104248	1.29453	0.00736856	1.20329	0.0541891	0.929516	0.237954	0	385.671	8.803e-10	77.31	6.32582e-07	3	2450.01	0.891348	61.8117	0
sPQDSDTSLFLSR	2	2	1	A0A1L1RMI5	Death inducer-obliterator 1	0	N-Term(TMT10); S1(Phospho)	1	S(1): 100.0; S(5): 0.0; T(7): 0.0; S(8): 0.0; S(12): 0.0	0.0971159	0.0896315	0.105601	0.11348	0.137664	0.120146	0.106836	0.113824	0.114832	1.27003	0.0371593	1.14758	0.0520471	0.903585	0.193241	0	367.956	2.476e-07	77.3	8.04422e-07	3	1761.83	0.903852	59.9883	0
vTAADGSSSTLVDYTSTSSTGGsPVR	1	5	1	A0A3Q2UFI0	Uncharacterized protein	RBBP6	N-Term(TMT10); S23(Phospho)	0.0165211	T(2): 0.0; S(7): 0.0; S(8): 0.0; S(9): 0.0; T(10): 0.0; Y(14): 0.0; T(15): 0.0; S(16): 0.0; T(17): 0.0; S(18): 0.0; S(19): 0.0; T(20): 98.3; S(23): 1.7	0.0811679	0.0858726	0.107421	0.113382	0.124276	0.111442	0.11284	0.121348	0.142251	1.27195	0.0508583	1.37156	0.0461166	1.07831	0.396563	0	530.754	1.071e-12	77.29	1.63681e-06	3	2812.31	0.979013	56.8827	0
vREDYDsVEQDGDEPGPQR	5	1	1	A0A1D5PNR0	RNA-binding protein 8A	RBM8A	N-Term(TMT10); S7(Phospho)	1	Y(5): 0.0; S(7): 100.0	0.0943442	0.0878581	0.10023	0.114514	0.122544	0.117391	0.120498	0.123375	0.12447	1.25498	0.00494746	1.30418	0.00160208	1.0392	0.153098	0	545.188	1.561e-10	77.27	1.005e-06	3	2500.08	0.0338226	37.3814	1
sAGDEDGSLtGDEVDPGQSk	5	3	1	Q5ZIJ6	SAM domain-containing protein	RCJMB04_25k20	N-Term(TMT10); T10(Phospho); K20(TMT10)	0.987706	S(1): 0.0; S(8): 1.2; T(10): 98.8; S(19): 0.0	0.0984605	0.0887254	0.106246	0.115871	0.120355	0.113285	0.111957	0.121556	0.120433	1.19112	0.0268854	1.20623	0.0268747	1.01269	0.707458	0	487.513	1.23e-10	77.08	1.42506e-06	3	2502.13	0.690576	44.9928	0
fADQDDIGNVsFDR	1	2	1	Q5F471	Serine/threonine-protein phosphatase 6 regulatory subunit 3 (SAPS domain family member 3)	PPP6R3 PP6R3 SAPS3 RCJMB04_2j4	N-Term(TMT10); S11(Phospho)	1	S(11): 100.0	0.0795842	0.0791146	0.0972315	0.117774	0.124199	0.115612	0.120003	0.125738	0.140744	1.3972	0.00644366	1.51012	0.00714903	1.08082	0.223839	0	449.651	2.6e-08	77.03	8.12426e-07	2	1907.84	0.813778	64.3197	0
eSGVsESNsEENLPLSQFTAVDR	1	2	1	E1BU62	DOP1 leucine zipper like protein B	0	N-Term(TMT10); S5(Phospho); S9(Phospho)	0.999962	S(2): 0.0; S(5): 100.0; S(7): 0.0; S(9): 100.0; S(16): 0.0; T(19): 0.0	0.0916716	0.0924191	0.106412	0.122494	0.123619	0.131666	0.107065	0.106985	0.117667	1.30043	0.00652375	1.14188	0.0825988	0.878073	0.0283966	0	468.292	9.382e-11	76.91	1.2976e-06	3	2884.25	1.77764	80.436	0
vLYFDGPEDGPPPPtPPGQLETPPGASSAR	6	1	1	A0A3Q2U4H1	Uncharacterized protein	ESYT1	N-Term(TMT10); T15(Phospho)	1	Y(3): 0.0; T(15): 100.0; T(22): 0.0; S(27): 0.0; S(28): 0.0	0.0938486	0.0829143	0.098113	0.114384	0.126353	0.119818	0.117807	0.1166	0.121322	1.3117	0.00742175	1.29415	0.00473313	0.986616	0.689177	0	544.363	2.405e-14	76.9	2.94827e-06	4	3355.61	1.56097	81.139	0
qDTSSEGVSNVEDQNDsDsTPPkkk	1	4	1	A0A2D3HKK9	Zinc finger E-box binding homeobox 1	ZEB1	N-Term(TMT10); S17(Phospho); S19(Phospho); K23(TMT10); K24(TMT10); K25(TMT10)	0.0305504	T(3): 0.0; S(4): 0.0; S(5): 0.0; S(9): 0.0; S(17): 96.9; S(19): 6.1; T(20): 96.9	0.0947621	0.0822052	0.103567	0.111813	0.114044	0.12018	0.117115	0.124398	0.131916	1.23349	0.0308891	1.33113	0.0146958	1.07916	0.138946	0	375.549	1.063e-10	76.9	3.10242e-06	4	3768.81	1.45478	42.5238	2
aDTTTPTTTAIIATSGESsPSATLLEAk	5	7	1	F1NS89	Uncharacterized protein	BRD2	N-Term(TMT10); S19(Phospho); K28(TMT10)	0.984902	T(3): 0.0; T(4): 0.0; T(5): 0.0; T(7): 0.0; T(8): 0.0; T(9): 0.0; T(14): 0.0; S(15): 0.0; S(18): 1.5; S(19): 98.5; S(21): 0.0; T(23): 0.0	0.0900682	0.089872	0.111576	0.122981	0.120983	0.10945	0.108608	0.120594	0.118837	1.21233	0.0687846	1.19389	0.080955	0.984792	0.766425	0	532.412	2.727e-12	76.83	2.40482e-06	3	3273.68	0.790998	80.9159	0
iPEIDcGDMTAQVTsPSGR	6	4	1	A0A1D5NYG3	Uncharacterized protein	FLNB	N-Term(TMT10); C6(Carbamidomethyl); S15(Phospho)	0.0154206	T(10): 0.0; T(14): 0.0; S(15): 1.5; S(17): 98.5	0.0967088	0.0888049	0.0943604	0.11438	0.127206	0.123234	0.10686	0.115556	0.125703	1.30352	0.00314482	1.24384	0.0184996	0.954219	0.448628	0	398.073	8.22e-10	76.82	1.29149e-06	3	2343.06	1.23547	67.3	0
sGNEDRsPENTGSSVAVDSFPEVDk	1	2	1	A0A3Q2UFQ7	Uncharacterized protein	CCDC186	N-Term(TMT10); S7(Phospho); K25(TMT10)	1	S(1): 0.0; S(7): 100.0; T(11): 0.0; S(13): 0.0; S(14): 0.0; S(19): 0.0	0.0924204	0.0925873	0.107778	0.11435	0.120609	0.119265	0.117081	0.121216	0.114693	1.20984	0.0196415	1.20562	0.0209945	0.996512	0.885842	0	509.122	6.921e-13	76.74	2.2963e-06	3	3161.47	1.77623	60.6627	1
kLEAIsDDEAQEVLEEk	10	2	1	F1NDM4	Uncharacterized protein	ORC2	N-Term(TMT10); K1(TMT10); S6(Phospho); K17(TMT10)	1	S(6): 100.0	0.0906949	0.084234	0.101106	0.116646	0.123133	0.119105	0.119614	0.121466	0.123527	1.30014	0.00632221	1.32087	0.00424804	1.01595	0.435321	0	692.803	2.141e-11	76.72	2.17921e-06	3	2713.42	1.38283	83.6219	1
gSGLTQGDDEDFSVVPTQsPSQVQR	2	1	1	Q001T8	MAGE protein	mage NSMCE3	N-Term(TMT10); S19(Phospho)	0.999831	S(2): 0.0; T(5): 0.0; S(13): 0.0; T(17): 0.0; S(19): 100.0; S(21): 0.0	0.0871386	0.0917277	0.104871	0.112668	0.1187	0.122952	0.117556	0.118217	0.125019	1.24876	0.0181348	1.27157	0.0116027	1.01826	0.602479	0	558.015	4.564e-14	76.72	2.11431e-06	3	2943.36	0.448238	62.0083	0
nVELENQDAcENTLEQMETVTsPR	3	2	1	R4GIP8	RING-type domain-containing protein	SCAF11	N-Term(TMT10); C10(Carbamidomethyl); S22(Phospho)	0.999391	T(13): 0.0; T(19): 0.0; T(21): 0.1; S(22): 99.9	0.096678	0.0856444	0.104851	0.125452	0.129538	0.11535	0.112232	0.110985	0.119271	1.2896	0.0165309	1.19262	0.039704	0.924792	0.133555	0	364.71	8.055e-11	76.72	1.87063e-06	3	3116.39	4.46509	69.2493	0
sESSAGIcTTLSSsPQATDGTVVQPR	3	1	1	A0A1D5PET1	Uncharacterized protein	PIK3R4	N-Term(TMT10); C8(Carbamidomethyl); S14(Phospho)	0.98431	S(1): 0.0; S(3): 0.0; S(4): 0.0; T(9): 0.0; T(10): 0.0; S(12): 0.0; S(13): 1.6; S(14): 98.4; T(18): 0.0; T(21): 0.0	0.0968094	0.0922946	0.105554	0.11871	0.120943	0.110331	0.117395	0.118612	0.116955	1.18776	0.0218434	1.19787	0.00774194	1.00851	0.776491	0	508.845	1.1e-13	76.71	2.15544e-06	3	2945.38	2.7165	54.56	0
lksVTEESALENAAGSk	3	3	1	A0A3Q3ABX0	C2H2-type domain-containing protein	CIZ1	N-Term(TMT10); K2(TMT10); S3(Phospho); K17(TMT10)	1	S(3): 100.0; T(5): 0.0; S(8): 0.0; S(16): 0.0	0.0717592	0.0688762	0.0789701	0.0915419	0.0984284	0.0946697	0.158053	0.170256	0.174827	1.29614	0.003839	2.29109	8.51371e-05	1.76762	0.000173285	0	541.394	2.4e-10	76.66	1.97542e-06	3	2501.35	1.40589	65.7614	1
lGHVVMGNNAVsPYQQVIEk	2	2	1	A0A1L1RPY6	Eukaryotic translation initiation factor 3 subunit E (eIF3e) (Eukaryotic translation initiation factor 3 subunit 6)	EIF3E EIF3S6	N-Term(TMT10); S12(Phospho); K20(TMT10)	1	S(12): 100.0; Y(14): 0.0	0.0954873	0.0889384	0.105019	0.126479	0.129126	0.129718	0.108845	0.102334	0.113721	1.33125	0.0025889	1.1225	0.107519	0.843191	0.00427089	0	586.539	7.426e-13	76.66	2.28074e-06	3	2721.42	0.733044	72.8896	0
vYQTSPtDEDEDEDEESSATALFTSELLR	2	1	1	A0A1D5PEY2	CNH domain-containing protein	0	N-Term(TMT10); T7(Phospho)	0.333285	Y(2): 0.0; T(4): 33.3; S(5): 33.3; T(7): 33.3; S(17): 0.0; S(18): 0.0; T(20): 0.0; T(24): 0.0; S(25): 0.0	0.106223	0.0879946	0.104447	0.126293	0.122611	0.112159	0.0967216	0.121386	0.122166	1.20892	0.0443083	1.13932	0.244417	0.942421	0.500427	0	448.711	1.321e-11	76.66	2.29368e-06	3	3586.57	-0.195775	99.3529	0
sHESLLSPGSAVEALDLGAEEk	3	7	1	F1NW82	Uncharacterized protein	RASAL2	N-Term(TMT10); S1(Phospho); K22(TMT10)	0.999802	S(1): 100.0; S(4): 0.0; S(7): 0.0; S(10): 0.0	0.0965896	0.0939902	0.0924232	0.10401	0.118893	0.105323	0.126618	0.118986	0.141814	1.1598	0.0372875	1.36895	0.00696037	1.18034	0.0744387	0	551.565	2.386e-11	76.64	2.23057e-06	3	2777.41	4.04382	103.987	0
gSYNLDFDNLNDINPFQSSMQLQNsPGNLQk	8	3	1	A0A1D5PMU3	TACC_C domain-containing protein	TACC3	N-Term(TMT10); S25(Phospho); K31(TMT10)	1	S(2): 0.0; Y(3): 0.0; S(18): 0.0; S(19): 0.0; S(25): 100.0	0.0898394	0.085546	0.100415	0.116994	0.122287	0.116763	0.112447	0.118542	0.128976	1.29095	0.00497645	1.30517	0.0127681	1.01102	0.812199	0	535.111	8.911e-12	76.64	3.27648e-06	4	4036.92	0.800984	103.834	0
qAAHATHsGsEEGVHGk	1	1	1	F1NPE2	Uncharacterized protein	WDR90	N-Term(TMT10); S8(Phospho); S10(Phospho); K17(TMT10)	1	T(6): 0.0; S(8): 100.0; S(10): 100.0	0.0940359	0.0782841	0.069879	0.099632	0.138059	0.124235	0.117353	0.132971	0.14555	1.49433	0.0397546	1.6345	0.00901669	1.0938	0.460813	0	528.771	3.923e-11	76.56	1.11615e-06	3	2321.05	0.178191	17.8213	0
vSPAAGTPVsPVWsPAVASNk	4	1	1	F1NH40	PDZ domain-containing protein	SYNPO2	N-Term(TMT10); S10(Phospho); S14(Phospho); K21(TMT10)	1	S(2): 0.0; T(7): 0.0; S(10): 100.0; S(14): 100.0; S(19): 0.0	0.0902691	0.0881773	0.099776	0.121988	0.127745	0.118195	0.118865	0.117711	0.125262	1.32243	0.00271097	1.30054	0.0028511	0.983447	0.606425	0	449.663	6.332e-10	76.55	2.42666e-06	3	2640.33	0.61373	75.2169	0
nFDEEsLEsFsSMPDPVDPTTVTk	2	4	1	A0A3Q2TWT6	Pericentriolar material 1 protein	PCM1	N-Term(TMT10); S6(Phospho); S9(Phospho); S11(Phospho); K24(TMT10)	0.998898	S(6): 100.0; S(9): 100.0; S(11): 99.9; S(12): 0.1; T(20): 0.0; T(21): 0.0; T(23): 0.0	0.0990841	0.0969418	0.111743	0.118053	0.11665	0.121964	0.109382	0.115871	0.10981	1.15888	0.0289119	1.08868	0.147257	0.939429	0.0520185	0	461.394	3.349e-09	76.51	1.5635e-06	3	3370.42	-0.0371069	85.7202	0
iLSSTSNTGNLQDPVsPk	2	2	1	A0A3Q3A508	Kinesin-like protein	KIF18A	N-Term(TMT10); S16(Phospho); K18(TMT10)	1	S(3): 0.0; S(4): 0.0; T(5): 0.0; S(6): 0.0; T(8): 0.0; S(16): 100.0	0.0948449	0.0880663	0.100937	0.108725	0.118336	0.123498	0.124159	0.119354	0.121547	1.23503	0.0175803	1.28611	0.00241377	1.04136	0.347601	0	484.932	5.665e-11	76.47	2.10433e-06	3	2396.25	0.643209	65.2528	0
lsWAGEcSIGQTQLANAFGVR	4	1	1	A0A3Q2U400	Tankyrase_bdg_C domain-containing protein	TNKS1BP1	N-Term(TMT10); S2(Phospho); C7(Carbamidomethyl)	1	S(2): 100.0; S(8): 0.0; T(12): 0.0	0.0981686	0.090287	0.110463	0.119054	0.130991	0.121338	0.107064	0.109412	0.117021	1.24242	0.025075	1.11568	0.155435	0.897985	0.0559516	0	463.025	1.049e-12	76.43	1.91904e-06	3	2574.24	1.78315	101.611	0
eTDEAAFVPDYNEsDSESNVSAk	1	5	1	A0A3Q2UFI0	Uncharacterized protein	RBBP6	N-Term(TMT10); S14(Phospho); K23(TMT10)	0.999603	T(2): 0.0; Y(11): 0.0; S(14): 100.0; S(16): 0.0; S(18): 0.0; S(21): 0.0	0.0888157	0.0857721	0.106053	0.112291	0.123468	0.119107	0.122039	0.121174	0.12128	1.26448	0.0252757	1.29879	0.0114895	1.02713	0.381128	0	428.052	9.605e-10	76.43	1.93952e-06	3	3042.35	0.785043	62.7036	0
nLETLPSFssDEDDSVGGNHDLQk	3	2	1	E1BR07	DUF4211 domain-containing protein	QSER1	N-Term(TMT10); S9(Phospho); S10(Phospho); K24(TMT10)	0.999584	T(4): 0.0; S(7): 0.0; S(9): 100.0; S(10): 100.0; S(15): 0.0	0.0958447	0.0856309	0.0973008	0.108834	0.123029	0.111415	0.120663	0.127959	0.123356	1.23137	0.0196172	1.33432	0.0018539	1.0836	0.120251	0	669.295	1.547e-12	76.31	1.99152e-06	3	3222.43	-0.394805	73.2667	0
lNHVAAGLVsPSLk	4	2	1	Q5ZJ42	RRM domain-containing protein	RCJMB04_20o8	N-Term(TMT10); S10(Phospho); K14(TMT10)	1	S(10): 100.0; S(12): 0.0	0.0848705	0.0794636	0.0933439	0.119661	0.120098	0.114649	0.119023	0.134412	0.134638	1.37539	0.00184768	1.50604	0.00268989	1.09499	0.108816	0	443.549	1.327e-10	76.2	1.73316e-06	3	1944.11	0.155066	67.1524	0
qDVLsGSDDDDLEIQPk	6	2	1	E1BVP1	Tr-type G domain-containing protein	EIF5B	N-Term(TMT10); S5(Phospho); K17(TMT10)	0.99989	S(5): 100.0; S(7): 0.0	0.0900851	0.0864652	0.100787	0.117749	0.126324	0.119942	0.11191	0.123886	0.125035	1.31254	0.00448764	1.30105	0.00979201	0.99125	0.839782	0	561.545	1.443e-07	76.17	2.07971e-06	3	2412.16	1.33032	66.4127	0
dYEVENPLAsPTNNLLSSAk	8	2	1	F1NWZ3	Uncharacterized protein	NUFIP2	N-Term(TMT10); S10(Phospho); K20(TMT10)	1	Y(2): 0.0; S(10): 100.0; T(12): 0.0; S(17): 0.0; S(18): 0.0	0.0863484	0.0820608	0.0964617	0.109068	0.118752	0.115938	0.124227	0.130072	0.13511	1.29784	0.00694201	1.47019	0.00143682	1.1328	0.0233598	0	515.079	4.596e-13	76.17	2.59058e-06	2	2700.35	0.404942	86.4787	0
sDLPIQWNEVSSGSSDLsPTk	3	3	1	A0A3Q2TZL3	Transcriptional activator GLI3	GLI3	N-Term(TMT10); S18(Phospho); K21(TMT10)	0.986783	S(1): 0.0; S(11): 0.0; S(12): 0.0; S(14): 0.0; S(15): 0.0; S(18): 98.7; T(20): 1.3	0.0974347	0.0905263	0.111333	0.113013	0.120337	0.121344	0.105427	0.120562	0.124045	1.1851	0.0501362	1.16953	0.113471	0.986862	0.817068	0	591.502	9.154e-12	76.14	2.72285e-06	3	2785.37	0.507535	80.502	0
lDNEGPAEsSDEGITTTEAEGEcEQTPEELEPVEk	1	2	1	E1C1Q2	Uncharacterized protein	MAP1B	N-Term(TMT10); S9(Phospho); C23(Carbamidomethyl); K35(TMT10)	0.974149	S(9): 97.4; S(10): 2.6; T(15): 0.0; T(16): 0.0; T(17): 0.0; T(26): 0.0	0.138659	0.127585	0.14493	0.110216	0.115464	0.117811	0.0785868	0.0815586	0.0851908	0.835391	0.0152431	0.596673	0.000520052	0.714245	0.000374618	0	486.795	1.802e-10	76.13	3.23376e-06	4	4357.93	0.613315	68.4351	0
aAFDDAIAELDTLsEESYk	5	1	1	Q5ZMT0	14-3-3 protein epsilon (14-3-3E)	YWHAE RCJMB04_1e8	N-Term(TMT10); S14(Phospho); K19(TMT10)	0.999473	T(12): 0.0; S(14): 99.9; S(17): 0.0; Y(18): 0.0	0.0929337	0.0909431	0.106231	0.116844	0.12813	0.119179	0.111079	0.113112	0.115024	1.25524	0.0139121	1.16928	0.0294036	0.931517	0.0834697	0	402	3.06e-10	76.13	2.36468e-06	3	2626.26	1.0768	105.068	0
tPDLSNQNSSDQANEEWEtAsEsSDFNER	1	4	1	A0A1D5NV58	BAT2_N domain-containing protein	PRRC2C	N-Term(TMT10); T19(Phospho); S21(Phospho); S23(Phospho)	0.998058	T(1): 0.0; S(5): 0.0; S(9): 0.0; S(10): 0.0; T(19): 100.0; S(21): 100.0; S(23): 99.8; S(24): 0.2	0.0908026	0.0872726	0.109927	0.101988	0.0945696	0.119934	0.12323	0.123149	0.149126	1.09892	0.408963	1.37327	0.0324507	1.24965	0.0831893	0	363.833	5.247e-12	76.11	8.38804e-07	3	3756.41	-0.154231	56.3365	0
sGTcQSVGPSTDDsPEELPDFk	2	1	1	R4GIB7	Uncharacterized protein	SAAL1	N-Term(TMT10); C4(Carbamidomethyl); S14(Phospho); K22(TMT10)	1	S(1): 0.0; T(3): 0.0; S(6): 0.0; S(10): 0.0; T(11): 0.0; S(14): 100.0	0.0881318	0.0798253	0.0927519	0.113281	0.116171	0.118293	0.122382	0.133447	0.135603	1.33384	0.00201249	1.50141	0.00144575	1.12563	0.0285349	0	447.693	3.9e-12	75.95	2.39487e-06	3	2891.31	1.86184	64.8447	0
aNFDEENAYFEDEEEDNSNVDLPYIPAENsPTR	6	2	1	F1NJ40	ATP-dependent RNA helicase DDX42	DDX42	N-Term(TMT10); S30(Phospho)	0.984562	Y(9): 0.0; S(18): 0.0; Y(24): 0.0; S(30): 98.5; T(32): 1.5	0.0978539	0.0933815	0.114246	0.110566	0.121881	0.113949	0.118416	0.113254	0.116619	1.13393	0.130091	1.14013	0.0938503	1.00547	0.8721	0	593.649	5.129e-13	75.88	2.20138e-06	4	4142.76	3.02064	85.0345	0
vVLIDsDEEGDSAMASQADQk	1	2	1	F1NLT0	CULLIN_2 domain-containing protein	ANAPC2	N-Term(TMT10); S6(Phospho); K21(TMT10)	1	S(6): 100.0; S(12): 0.0; S(16): 0.0	0.105106	0.0926161	0.113079	0.121854	0.11687	0.117823	0.106809	0.115008	0.110835	1.14719	0.0681792	1.0703	0.319186	0.932978	0.047461	0	504.877	4.444e-10	75.85	2.45325e-06	3	2746.29	1.00689	66.7871	0
kGsDsDNQDTVEVDGDPQk	2	4	1	A0A3Q2UAB6	Aryl hydrocarbon receptor nuclear translocator-like protein 2	ARNTL2	N-Term(TMT10); K1(TMT10); S3(Phospho); S5(Phospho); K19(TMT10)	1	S(3): 100.0; S(5): 100.0; T(10): 0.0	0.100682	0.0918273	0.104321	0.120658	0.125825	0.127074	0.112867	0.113835	0.102579	1.25849	0.00367013	1.10933	0.104585	0.881477	0.0228044	0	563.537	6.164e-10	75.79	2.63501e-06	3	2881.31	0.58547	45.4347	1
dSDYVYPSLEsDEDNPVFk	3	2	1	A0A1D5PZS1	Uncharacterized protein	PHF2	N-Term(TMT10); S11(Phospho); K19(TMT10)	1	S(2): 0.0; Y(4): 0.0; Y(6): 0.0; S(8): 0.0; S(11): 100.0	0.0845934	0.0800193	0.0974507	0.110325	0.11084	0.109656	0.128598	0.139405	0.137951	1.26237	0.0118486	1.54907	0.00152261	1.22711	0.00181682	0	449.258	3.357e-09	75.76	2.18076e-06	3	2757.26	1.38795	79.6726	0
nAEEMDVEEtQcSHk	2	3	1	A0A3Q2TYI7	Uncharacterized protein	BRCA1	N-Term(TMT10); T10(Phospho); C12(Carbamidomethyl); K15(TMT10)	3.71355e-12	T(10): 0.0; S(13): 100.0	0.0852832	0.0895914	0.11343	0.118035	0.123268	0.1121	0.111965	0.122862	0.120885	1.22579	0.0806022	1.2338	0.0745832	1.00653	0.876602	0	315.318	2.042e-08	75.75	1.31174e-06	3	2345.02	1.98615	39.3717	0
tTRsPEDISYSYEAVGk	7	1	1	E1C1Q2	Uncharacterized protein	MAP1B	N-Term(TMT10); S4(Phospho); K17(TMT10)	0.999995	T(1): 0.0; T(2): 0.0; S(4): 100.0; S(9): 0.0; Y(10): 0.0; S(11): 0.0; Y(12): 0.0	0.0978501	0.0876257	0.102829	0.119222	0.127665	0.128234	0.101724	0.108487	0.113851	1.30112	0.00562093	1.12403	0.104122	0.863888	0.0202678	0	523.075	5.954e-09	75.75	2.46649e-06	3	2441.2	1.55552	56.064	1
kPSTDEQTssAEEDVPTcGYLNVLSNNR	5	4	1	Q90738	Actin filament-associated protein 1 (110 kDa actin filament-associated protein) (AFAP-110) (Neural actin filament protein) (pp110)	AFAP1	K1(TMT10); N-Term(TMT10); S9(Phospho); S10(Phospho); C18(Carbamidomethyl)	0.999251	S(3): 0.0; T(4): 0.0; T(8): 0.1; S(9): 99.9; S(10): 100.0; T(17): 0.0; Y(20): 0.0; S(25): 0.0	0.095465	0.0936215	0.103231	0.111583	0.123142	0.120614	0.107909	0.1137	0.128584	1.21559	0.0101351	1.19798	0.0475217	0.985514	0.820605	0	495.711	1.072e-12	75.75	3.07713e-06	3	3729.69	2.69493	73.4146	0
vTASGPGLSSyGIPASLPVEFAVDAk	3	5	1	A0A1D5NYG3	Uncharacterized protein	FLNB	N-Term(TMT10); Y11(Phospho); K26(TMT10)	0.974399	T(2): 0.0; S(4): 0.0; S(9): 0.0; S(10): 2.6; Y(11): 97.4; S(16): 0.0	0.0950365	0.0936377	0.105663	0.122379	0.128363	0.123136	0.108665	0.111617	0.110953	1.27024	0.00332776	1.12536	0.0344139	0.885945	0.00241099	0	387.093	4.498e-10	75.75	2.66206e-06	3	3071.62	3.40873	110.37	0
aGLGDLAESLTNDtDssS	2	2	1	A0A1L1RN55	Death domain-containing protein	THOC1	N-Term(TMT10); T14(Phospho); S16(Phospho); S17(Phospho)	0.490952	S(9): 0.0; T(11): 0.0; T(14): 100.0; S(16): 98.2; S(17): 50.9; S(18): 50.9	0.0908608	0.100083	0.110205	0.134904	0.121859	0.0967641	0.1207	0.104741	0.119884	1.17393	0.235265	1.14669	0.125628	0.976797	0.835446	0	275.686	2.578e-08	75.66	5.85393e-07	2	2221.84	-0.155571	77.9915	0
gVGQDEDNNsVEsLSk	2	2	1	E1C5I0	TBD domain-containing protein	TANK	N-Term(TMT10); S10(Phospho); S13(Phospho); K16(TMT10)	0.999982	S(10): 100.0; S(13): 100.0; S(15): 0.0	0.0909572	0.0879118	0.0974993	0.106907	0.106307	0.112438	0.130446	0.137475	0.129182	1.17833	0.00877004	1.43686	0.000462854	1.21941	0.00181234	0	283.051	3.927e-08	75.62	1.36667e-06	3	2296.01	-0.191587	46.5682	0
sTQLLQAAAAEASLNk	7	1	1	A0A1D5NWL7	Protein kinase domain-containing protein	AAK1	N-Term(TMT10); S1(Phospho); K16(TMT10)	0.5	S(1): 50.0; T(2): 50.0; S(13): 0.0	0.0979609	0.0888449	0.103662	0.121414	0.125935	0.118962	0.108339	0.114465	0.116625	1.26111	0.00610529	1.16856	0.0305381	0.926614	0.0494106	0	445.318	3.548e-09	75.62	2.11787e-06	3	2154.16	0.941701	81.0848	0
sEVTTAAGVPAVQtPEGLEEk	3	3	1	Q5F3A3	LisH domain-containing protein	RCJMB04_25f13	N-Term(TMT10); T14(Phospho); K21(TMT10)	1	S(1): 0.0; T(4): 0.0; T(5): 0.0; T(14): 100.0	0.0893666	0.0837447	0.097896	0.122904	0.123897	0.126393	0.117172	0.120675	0.11821	1.37706	0.00130611	1.31383	0.00260847	0.954079	0.0176956	0	442.816	1.019e-11	75.6	3.13294e-06	3	2651.36	0.883516	64.5576	0
qISGQYGGsPQLLk	3	8	1	E1C218	Uncharacterized protein	DOCK6	N-Term(TMT10); S9(Phospho); K14(TMT10)	1	S(3): 0.0; Y(6): 0.0; S(9): 100.0	0.0911902	0.0902515	0.100887	0.119235	0.127726	0.116862	0.11374	0.121556	0.119869	1.28865	0.00457718	1.25798	0.00424628	0.976199	0.516738	0	372.622	7.49e-08	75.52	2.42951e-06	3	2014.08	1.10709	61.3307	0
lLVAEEGsSPAEEAEEPGAESGEQSQER	2	1	1	F1NI13	BSD domain-containing protein	SYAP1	N-Term(TMT10); S8(Phospho)	0.978912	S(8): 97.9; S(9): 2.1; S(21): 0.0; S(25): 0.0	0.0873618	0.0817573	0.100431	0.11235	0.117221	0.114591	0.126086	0.123208	0.136004	1.2768	0.0120932	1.42942	0.00464616	1.11953	0.0292286	0	439.749	8.964e-14	75.47	2.57115e-06	3	3224.44	1.61659	59.3286	0
iQQFDDGGsDEEDIWEEk	8	2	1	Q5F471	Serine/threonine-protein phosphatase 6 regulatory subunit 3 (SAPS domain family member 3)	PPP6R3 PP6R3 SAPS3 RCJMB04_2j4	N-Term(TMT10); S9(Phospho); K18(TMT10)	1	S(9): 100.0	0.0873856	0.0821475	0.0963736	0.112874	0.116345	0.113438	0.127232	0.132678	0.13113	1.28864	0.00397337	1.47059	0.000727171	1.1412	0.00115406	0	494.888	6.41e-11	75.46	2.09495e-06	3	2678.2	1.77011	77.2603	0
gEELsDSEGAEDAPLGGQPLLGDAAMGLQDAALEEQk	3	4	1	A0A3Q2UHN1	Uncharacterized protein	GPATCH8	N-Term(TMT10); S5(Phospho); K37(TMT10)	0.999703	S(5): 100.0; S(7): 0.0	0.0949026	0.0930254	0.103637	0.100321	0.115448	0.11653	0.123783	0.126784	0.12099	1.13971	0.0925713	1.27435	0.00191148	1.11814	0.0757927	0	581.615	1.287e-12	75.46	4.0178e-06	4	4250.01	0.159685	101.805	0
gVNDNLNLDLsDDEELR	1	1	1	E1C6V5	Uncharacterized protein	FEZ2	N-Term(TMT10); S11(Phospho)	1	S(11): 100.0	0.102638	0.094683	0.109815	0.112105	0.118671	0.123168	0.108902	0.110714	0.119304	1.1524	0.045158	1.10349	0.122354	0.957553	0.331893	0	540.257	4.168e-10	75.45	1.84889e-06	2	2240.03	0.504535	70.7688	0
cYDsPPSSPEVNNSSVNNQIVPVDAIR	5	1	1	E1BS31	Uncharacterized protein	MPP6	N-Term(TMT10); C1(Carbamidomethyl); S4(Phospho)	0.977682	Y(2): 2.2; S(4): 97.8; S(7): 0.0; S(8): 0.0; S(14): 0.0; S(15): 0.0	0.0893421	0.0866778	0.116533	0.111162	0.122388	0.122651	0.116082	0.116837	0.119929	1.21756	0.107562	1.2061	0.10469	0.990586	0.792025	0	452.127	4.937e-11	75.38	3.41162e-06	3	3267.52	1.37305	69.8007	0
eMDESLANLsEDEYYsEEER	3	1	1	A0A1D5P6W8	Lysine-specific histone demethylase (EC 1.-.-.-)	KDM1A	N-Term(TMT10); S10(Phospho); S16(Phospho)	0.999615	S(5): 0.0; S(10): 100.0; Y(14): 0.0; Y(15): 0.0; S(16): 100.0	0.0930862	0.0854586	0.105795	0.112735	0.118534	0.11957	0.122994	0.123871	0.125782	1.23387	0.0244976	1.31057	0.0079545	1.06216	0.0332862	0	433.465	3.108e-10	75.37	7.27458e-07	3	2827.08	1.49774	64.5982	0
aANPAVASVPGsPGLGR	5	3	1	A0A1L1RTN0	Uncharacterized protein	TNS1	N-Term(TMT10); S12(Phospho)	1	S(8): 0.0; S(12): 100.0	0.0985147	0.0850358	0.104023	0.120602	0.131099	0.128696	0.105759	0.117739	0.112648	1.32278	0.00877222	1.1689	0.0708471	0.88367	0.0350058	0	444.581	2.241e-10	75.35	1.8832e-06	2	1829.95	0.861138	51.8005	0
eDGEAAPAEPEDELsFSDPEGFVDDIsDEELLGDVLk	1	1	1	A0A1D5PW68	Eukaryotic translation initiation factor 3 subunit B (eIF3b) (Eukaryotic translation initiation factor 3 subunit 9) (eIF-3-eta)	EIF3B EIF3S9	N-Term(TMT10); S15(Phospho); S27(Phospho); K37(TMT10)	0.974179	S(15): 97.4; S(17): 2.6; S(27): 100.0	0.0990861	0.110452	0.114914	0.104703	0.115338	0.101604	0.131403	0.118304	0.104197	0.991348	0.888849	1.09077	0.344205	1.10029	0.292982	0	439.165	1.022e-09	75.35	4.06981e-06	4	4597.04	4.0488	112.654	0
sVIWQGEGSIPEDTDTAPSSSLPSTEDVIR	2	6	1	A0A3Q3B1K8	Uncharacterized protein	GIT2	N-Term(TMT10); S1(Phospho)	1	S(1): 100.0; S(9): 0.0; T(14): 0.0; T(16): 0.0; S(19): 0.0; S(20): 0.0; S(21): 0.0; S(24): 0.0; T(25): 0.0	0.0971634	0.083745	0.103649	0.117142	0.125297	0.108763	0.118577	0.123153	0.121268	1.2342	0.0424331	1.27566	0.0121475	1.03359	0.471775	0	397.147	8.13e-15	75.31	4.22083e-06	3	3482.65	2.30427	82.1258	0
vPALPVtPILsPSLSSQFYIGPTGQR	2	1	1	E1C1G0	Uncharacterized protein	PIK3C2A	N-Term(TMT10); T7(Phospho); S11(Phospho)	1	T(7): 100.0; S(11): 100.0; S(13): 0.0; S(15): 0.0; S(16): 0.0; Y(19): 0.0; T(23): 0.0	0.106728	0.0964664	0.124674	0.128578	0.129336	0.127262	0.0908274	0.0957811	0.0964023	1.17479	0.0819294	0.863182	0.150765	0.734757	5.2919e-05	0	402.693	3.727e-08	75.27	3.38919e-06	3	3114.6	3.78583	111.116	0
aEQEsssDENLEDFDLEEEDEEAEIR	2	1	1	F1P4D7	Protein kinase domain-containing protein	PRPF4B	N-Term(TMT10); S5(Phospho); S6(Phospho); S7(Phospho)	1	S(5): 100.0; S(6): 100.0; S(7): 100.0	0.0955227	0.0814293	0.100118	0.108448	0.110559	0.109314	0.129066	0.126777	0.13764	1.18498	0.039139	1.42016	0.00400493	1.19847	0.00295725	0	604.398	3.278e-10	75.17	8.62091e-07	3	3526.32	3.48092	74.2688	0
eNAATESGSESSsQEATPEk	3	4	2	A0A3Q3A497;A0A3Q3ASB1	#N/A	#N/A	N-Term(TMT10); S13(Phospho); K20(TMT10)	0.499781	T(5): 0.0; S(7): 0.0; S(9): 0.0; S(11): 50.0; S(12): 0.0; S(13): 50.0; T(17): 0.0										#DIV/0!	#DIV/0!	#DIV/0!	#DIV/0!	#DIV/0!	#DIV/0!	0	326.539	1.349e-10	75.15	2.31563e-06	3	2577.17	2.67283	31.9987	0
kTsGSENEGEYNPGk	5	4	1	A0A3Q3B2I8	DNA topoisomerase 2 (EC 5.6.2.2)	TOP2B	N-Term(TMT10); K1(TMT10); S3(Phospho); K15(TMT10)	0.99954	T(2): 0.0; S(3): 100.0; S(5): 0.0; Y(11): 0.0	0.0852335	0.084826	0.0966439	0.104305	0.110107	0.116241	0.128526	0.133625	0.131891	1.23978	0.0147114	1.47746	0.00051611	1.19171	0.00491545	0	449.719	8.044e-10	75.03	2.6977e-06	3	2364.17	0.0723996	35.858	1
qLTEmLPSILNQLGADsLTSLR	1	1	1	H9L166	Transcription factor BTF3	BTF3	N-Term(TMT10); M5(Oxidation); S17(Phospho)	0.999998	T(3): 0.0; S(8): 0.0; S(17): 100.0; T(19): 0.0; S(20): 0.0	0.105416	0.084602	0.0961489	0.131036	0.129316	0.112587	0.13521	0.0968363	0.108848	1.30322	0.0263918	1.19124	0.228201	0.914075	0.449926	0	474.542	4.642e-11	74.97	3.45008e-06	3	2725.41	1.54373	109.885	0
lRsYEDMLVDEVAPDR	3	4	1	A0A3Q2UEG2	Uncharacterized protein	CTNND1	N-Term(TMT10); S3(Phospho)	0.999998	S(3): 100.0; Y(4): 0.0	0.0887052	0.0831385	0.100691	0.126333	0.128321	0.129071	0.10546	0.110734	0.114092	1.40799	0.00211244	1.2119	0.0287143	0.860737	0.00252086	0	511.312	7.73e-09	74.85	2.3945e-06	3	2217.05	1.65242	102.786	1
rAPsVATVGSIcDLNLk	18	5	1	A0A1D5NYG3	Uncharacterized protein	FLNB	N-Term(TMT10); S4(Phospho); C12(Carbamidomethyl); K17(TMT10)	1	S(4): 100.0; T(7): 0.0; S(10): 0.0	0.0933131	0.0824869	0.100489	0.115093	0.124864	0.120899	0.115716	0.126057	0.121289	1.30608	0.00906435	1.31406	0.00864658	1.00611	0.867064	0	508.804	4.476e-10	74.82	2.53799e-06	3	2339.26	1.21059	74.7127	1
aQEAcGPLEIDSALGLVQsLER	7	3	1	E1C2S1	Talin-1	TLN1	N-Term(TMT10); C5(Carbamidomethyl); S19(Phospho)	1	S(12): 0.0; S(19): 100.0	0.0855961	0.0809547	0.0997351	0.114202	0.115175	0.11724	0.122632	0.128044	0.127552	1.30167	0.0094292	1.42038	0.003211	1.0912	0.00564058	0	548.789	1.473e-12	74.82	3.39498e-06	3	2665.32	1.90623	107.301	0
dAVcINSEMsDVEAEEELNkIEDVAS	5	1	1	E1BVH6	Uncharacterized protein	TMA16	N-Term(TMT10); C4(Carbamidomethyl); S10(Phospho); K20(TMT10)	0.999561	S(7): 0.0; S(10): 100.0; S(26): 0.0	0.0858322	0.0872743	0.100413	0.109371	0.108345	0.114001	0.120639	0.129705	0.143844	1.21277	0.0173114	1.44117	0.00798614	1.18833	0.0404752	0	467.558	1.762e-11	74.81	3.95783e-06	3	3434.57	2.04316	97.4295	1
kGsDDDGDsPVQDIDTPEVDLYQLQVNTLR	3	1	1	A0A1D5PS35	Uncharacterized protein	SAP30	K1(TMT10); N-Term(TMT10); S3(Phospho); S9(Phospho)	1	S(3): 100.0; S(9): 100.0; T(16): 0.0; Y(22): 0.0; T(28): 0.0	0.0941604	0.0844926	0.108869	0.11522	0.111253	0.115018	0.119569	0.121674	0.129863	1.1877	0.0669538	1.2907	0.0228709	1.08673	0.0437518	0	585.91	9.854e-13	74.79	4.85728e-06	4	3950.84	0.424062	95.8857	1
gGAsPSVSFSPGGAAAAAAAAAcR	7	2	1	A0A1D5PLG9	Myb/SANT-like DNA-binding domain-containing protein 2	MSANTD2	N-Term(TMT10); S4(Phospho); C23(Carbamidomethyl)	0.999077	S(4): 99.9; S(6): 0.1; S(8): 0.0; S(10): 0.0	0.0927879	0.0883613	0.0944522	0.117863	0.134712	0.121119	0.11132	0.120185	0.12085	1.35592	0.00393754	1.27849	0.00200527	0.942895	0.301765	0	327.682	1.256e-10	74.78	3.32826e-06	3	2371.11	0.935609	69.2761	0
aSSIEEAMPAAEGSSGSGEGTTGREsTGR	3	2	1	O57613	Paranemin	0	N-Term(TMT10); S26(Phospho)	0.980459	S(2): 0.0; S(3): 0.0; S(14): 0.0; S(15): 0.0; S(17): 0.0; T(21): 0.0; T(22): 0.0; S(26): 98.0; T(27): 2.0	0.110936	0.10691	0.123625	0.127803	0.126879	0.129524	0.0877921	0.0955562	0.0955959	1.12515	0.0490361	0.816891	0.0212266	0.726028	0.00020469	0	720.004	1.177e-14	74.77	2.46569e-06	3	3078.35	-0.455148	46.5766	1
kNTFTDWsDEDsDYEIDDR	2	4	1	A0A1D5PFY6	HTH La-type RNA-binding domain-containing protein	LARP1	K1(TMT10); N-Term(TMT10); S8(Phospho); S12(Phospho)	0.999665	T(3): 0.0; T(5): 0.0; S(8): 100.0; S(12): 100.0; Y(14): 0.0	0.104158	0.0944272	0.114704	0.118526	0.119049	0.120726	0.101675	0.114303	0.112147	1.14368	0.0635468	1.04735	0.520844	0.915776	0.0637996	0	488.193	4.56e-10	74.75	1.65808e-06	3	2969.22	-0.557124	65.8775	1
sGAAVsPEEDSGSSTNQAk	3	1	1	E1C1N8	Tudor domain-containing protein	AKAP1	N-Term(TMT10); S6(Phospho); K19(TMT10)	0.999998	S(1): 0.0; S(6): 100.0; S(11): 0.0; S(13): 0.0; S(14): 0.0; T(15): 0.0	0.0561257	0.0593739	0.0634814	0.0885319	0.0939465	0.0944896	0.164862	0.163774	0.213094	1.54747	0.000332734	3.02675	0.0018037	1.95593	0.00572899	0	473.09	6.422e-10	74.74	2.65065e-06	3	2360.1	0.0935146	32.9441	0
aVPIAVADEGEsEsEDDDLkPR	2	1	1	A0A1D5P8W0	Ubiquitin carboxyl-terminal hydrolase (EC 3.4.19.12)	USP20	N-Term(TMT10); S12(Phospho); S14(Phospho); K20(TMT10)	1	S(12): 100.0; S(14): 100.0	0.0965876	0.0870148	0.10175	0.115814	0.118606	0.116338	0.115002	0.121339	0.126786	1.22921	0.00773993	1.27256	0.0092035	1.03526	0.305409	0	666.16	4.607e-11	74.71	3.27923e-06	3	2960.36	0.783153	68.5973	0
gPGGLsPAPsTEGLAEEHR	3	2	1	A0A3Q2UHI9	ASD2 domain-containing protein	SHROOM4	N-Term(TMT10); S6(Phospho); S10(Phospho)	0.5	S(6): 100.0; S(10): 50.0; T(11): 50.0	0.10689	0.103358	0.109983	0.135623	0.127575	0.126773	0.0960544	0.105872	0.0890258	1.21778	0.00242792	0.90857	0.136389	0.746087	0.00426377	0	310.623	3.633e-08	74.68	1.89948e-06	3	2251	0.0682704	47.8451	0
yQtQPVTLGEVEQVQNESGk	4	4	1	A0A1D5PQ58	HP domain-containing protein	SVIL	N-Term(TMT10); T3(Phospho); K20(TMT10)	0.990158	Y(1): 1.0; T(3): 99.0; T(7): 0.0; S(18): 0.0	0.0977097	0.0892416	0.102795	0.119379	0.116871	0.117328	0.115339	0.118687	0.119481	1.2203	0.00615704	1.22006	0.00688966	0.999799	0.988066	0	589.419	9.493e-13	74.65	3.93326e-06	3	2772.39	1.04593	69.4554	0
aAFDQDsDVEIFQSGFASETAPkPR	8	4	1	A0A3Q3B2I8	DNA topoisomerase 2 (EC 5.6.2.2)	TOP2B	N-Term(TMT10); S7(Phospho); K23(TMT10)	1	S(7): 100.0; S(14): 0.0; S(18): 0.0; T(20): 0.0	0.0934194	0.0874333	0.102861	0.114421	0.12234	0.118847	0.114297	0.123493	0.12583	1.25341	0.00894782	1.28164	0.00953282	1.02253	0.55947	0	532.948	3.621e-12	74.65	4.62737e-06	3	3251.57	2.07135	92.4733	0
tVITFssDEENssENELLAELR	2	1	1	A0A1D5P4P8	Condensin complex subunit 1	NCAPD2	N-Term(TMT10); S6(Phospho); S7(Phospho); S12(Phospho); S13(Phospho)	0.999242	T(1): 0.0; T(4): 0.1; S(6): 99.9; S(7): 100.0; S(12): 100.0; S(13): 100.0	0.0965902	0.0893727	0.102606	0.102987	0.123836	0.116987	0.119313	0.122792	0.125185	1.19144	0.0635207	1.2728	0.00331061	1.06829	0.286419	0	444.502	8.881e-08	74.64	1.50478e-06	3	3032.21	2.17819	96.6244	0
eGDTIQPLTSItPPLTGQLk	5	2	1	A0A1D5P3K1	Uncharacterized protein	TP53BP1	N-Term(TMT10); T12(Phospho); K20(TMT10)	1	T(4): 0.0; T(9): 0.0; S(10): 0.0; T(12): 100.0; T(16): 0.0	0.102931	0.0818108	0.108685	0.119984	0.127906	0.118358	0.109205	0.113791	0.115948	1.24818	0.0490779	1.15512	0.145478	0.925448	0.0627207	0	470.602	5.766e-10	74.58	2.74316e-06	3	2647.44	1.03859	86.2506	0
rQEDEEsVEDVDDDEFER	3	3	1	A0A1D5PEJ1	CBF domain-containing protein	CEBPZ	N-Term(TMT10); S7(Phospho)	1	S(7): 100.0	0.0850156	0.0862865	0.0955775	0.117353	0.115789	0.114181	0.120061	0.134442	0.131208	1.30142	0.00148185	1.44526	0.00194666	1.11052	0.0452558	0	572.816	7.607e-11	74.54	1.48886e-06	2	2550.04	1.19901	42.6498	1
lQLDsDEGDENEDSSLVmk	2	2	1	F1NV65	WD_REPEATS_REGION domain-containing protein	DMXL1	N-Term(TMT10); S5(Phospho); M18(Oxidation); K19(TMT10)	1	S(5): 100.0; S(14): 0.0; S(15): 0.0	0.0991365	0.0860696	0.102695	0.112578	0.122446	0.115771	0.11803	0.123812	0.118796	1.21846	0.022846	1.25265	0.0106959	1.02806	0.392461	0	490.256	4.516e-09	74.43	2.87021e-06	3	2678.22	1.02967	65.68	0
sENcEEDEAEVsETDVVPQNTVGSLTSWR	2	4	2	F1NW64;Q5ZIC6	#N/A	#N/A	N-Term(TMT10); C4(Carbamidomethyl); S12(Phospho)	1	S(1): 0.0; S(12): 100.0; T(14): 0.0; T(21): 0.0; S(24): 0.0; T(26): 0.0; S(27): 0.0										#DIV/0!	#DIV/0!	#DIV/0!	#DIV/0!	#DIV/0!	#DIV/0!	0	534.496	5.245e-15	74.41	3.28736e-06	3	3576.56	2.19975	76.8553	0
eISVVSNSTSTSAsPSTLSGk	2	3	1	A0A1L1RY50	ENTH domain-containing protein	LOC772071	N-Term(TMT10); S14(Phospho); K21(TMT10)	1	S(3): 0.0; S(6): 0.0; S(8): 0.0; T(9): 0.0; S(10): 0.0; T(11): 0.0; S(12): 0.0; S(14): 100.0; S(16): 0.0; T(17): 0.0; S(19): 0.0	0.089367	0.0862927	0.0971283	0.124336	0.128209	0.130308	0.111986	0.113399	0.117339	1.40348	0.000561459	1.25637	0.00293068	0.895183	0.00486467	0	379.598	1.42e-11	74.41	4.24368e-06	3	2577.31	2.19043	60.7973	0
tYANAEQSmESSDASsPSGk	3	3	1	F1P204	Multidrug resistance-associated protein 1	ABCC1	N-Term(TMT10); M9(Oxidation); S16(Phospho); K20(TMT10)	0.999483	T(1): 0.0; Y(2): 0.0; S(8): 0.0; S(11): 0.0; S(12): 0.0; S(15): 0.1; S(16): 99.9; S(18): 0.0	0.0886265	0.0841561	0.104799	0.116667	0.119752	0.125208	0.116178	0.119046	0.125009	1.30278	0.0142498	1.29775	0.0153679	0.996146	0.903689	0	360.693	5.073e-12	74.39	2.25627e-06	3	2601.14	0.467418	34.1388	0
dDLEVAVADMDIDsDVEVSQR	6	2	1	Q5F3D1	Zinc finger CCHC domain-containing protein 8 (TRAMP-like complex RNA-binding factor ZCCHC8)	ZCCHC8 RCJMB04_21c10	N-Term(TMT10); S14(Phospho)	1	S(14): 100.0; S(19): 0.0	0.0946338	0.089005	0.102944	0.118893	0.126844	0.12193	0.108771	0.116922	0.122627	1.28293	0.00441022	1.21543	0.0226221	0.94738	0.236934	0	537.782	6.549e-12	74.38	2.27059e-06	3	2630.17	-2.56586	82.5422	0
gFSVVADtPELQR	3	1	1	D2Z1L9	LIM and SH3 protein 1	LASP1	N-Term(TMT10); T8(Phospho)	1	S(3): 0.0; T(8): 100.0	0.0957097	0.0882273	0.0997768	0.136255	0.142236	0.132614	0.102844	0.100724	0.100953	1.44901	0.000641439	1.07334	0.114616	0.740739	0.000249545	0	395.621	7.15e-08	74.34	2.16828e-06	3	1727.86	1.18326	61.1437	0
sPISHEGSISSSAMSPSFSPSLsPLAAR	2	1	1	E1C566	Uncharacterized protein	DCHS1	N-Term(TMT10); S1(Phospho); S23(Phospho)	0.000226714	S(1): 50.0; S(4): 50.0; S(8): 0.0; S(10): 0.0; S(11): 0.0; S(12): 0.0; S(15): 0.0; S(17): 0.0; S(19): 0.0; S(21): 100.0; S(23): 0.0	0.0899713	0.0764026	0.0949828	0.0982946	0.112173	0.108718	0.119905	0.123054	0.176183	1.22126	0.0500003	1.60372	0.0510452	1.31317	0.149833	0	577.149	8.548e-14	74.34	3.71626e-06	3	3176.46	-0.541999	78.4163	0
aNsEPVTPsEDDIAEAER	1	3	1	A0A1D5PBJ5	TPR_REGION domain-containing protein	SGTA	N-Term(TMT10); S3(Phospho); S9(Phospho)	0.0183066	S(3): 100.0; T(7): 98.2; S(9): 1.8	0.0867143	0.0616288	0.0788913	0.0955878	0.102306	0.116498	0.143535	0.156075	0.158764	1.38355	0.0393894	2.01719	0.000926414	1.45797	0.00345107	0	451.667	8.518e-10	74.32	1.41089e-06	2	2318.97	2.32604	48.2615	0
dSEGLSVPDEYEEDssDEEDIR	3	2	1	A0A3Q2U1Z0	Ribosome biogenesis protein BOP1 (Block of proliferation 1 protein)	BOP1	N-Term(TMT10); S15(Phospho); S16(Phospho)	1	S(2): 0.0; S(6): 0.0; Y(11): 0.0; S(15): 100.0; S(16): 100.0	0.104306	0.0909888	0.116106	0.122984	0.124177	0.114984	0.109586	0.119153	0.117302	1.16295	0.0962089	1.11124	0.214051	0.955532	0.261802	0	495.751	2.935e-09	74.31	8.97047e-07	3	2904.11	1.43105	60.2593	0
aSSLAPAAQDGPSNFsFk	2	4	1	A0A3Q2U8L2	Uncharacterized protein	LOC776067	N-Term(TMT10); S16(Phospho); K18(TMT10)	0.999998	S(2): 0.0; S(3): 0.0; S(13): 0.0; S(16): 100.0	0.0934272	0.0890647	0.101237	0.133831	0.140476	0.141516	0.0998597	0.0991415	0.100526	1.46557	0.00051163	1.05568	0.215539	0.720322	9.17508e-05	0	511.888	1.01e-11	74.26	3.22477e-06	3	2333.16	1.83412	68.8607	0
rHDsPDLsPQEQQTTPDLSLQR	4	2	1	F1NPB3	BUD13 homolog	BUD13	N-Term(TMT10); S4(Phospho); S8(Phospho)	1	S(4): 100.0; S(8): 100.0; T(14): 0.0; T(15): 0.0; S(19): 0.0	0.0896192	0.0833442	0.101759	0.112881	0.119327	0.119951	0.11976	0.129709	0.121624	1.28187	0.0116374	1.35079	0.00663128	1.05377	0.171956	0	449.572	1.096e-10	74.21	3.40815e-06	3	2937.34	1.7449	49.2555	1
aPSAAAQTsPAAHVANAsPGVTAVSPAPIGVTEASPSADGAR	10	1	1	O57580	High molecular mass nuclear antigen (Fragment)	0	N-Term(TMT10); S9(Phospho); S18(Phospho)	0.0323269	S(3): 0.1; T(8): 96.7; S(9): 3.2; S(18): 100.0; T(22): 0.0; S(25): 0.0; T(32): 0.0; S(35): 0.0; S(37): 0.0	0.0861913	0.079352	0.0947339	0.109655	0.118691	0.11093	0.122829	0.124974	0.14926	1.30352	0.0075059	1.52553	0.00888454	1.17032	0.0973058	0	498.698	1.442e-15	74.2	5.87773e-06	4	4199.01	1.86866	65.3781	0
tPEELDDsDFETEDFDVRsR	3	1	1	E1C7M7	Uncharacterized protein	CTNNA1	N-Term(TMT10); S8(Phospho); S19(Phospho)	1	T(1): 0.0; S(8): 100.0; T(12): 0.0; S(19): 100.0	0.0987593	0.0916085	0.106813	0.115116	0.128237	0.119491	0.111238	0.117929	0.112065	1.22095	0.02004	1.14823	0.039367	0.940438	0.176492	0	596.967	2.307e-09	74.18	1.24514e-06	3	2791.12	0.94149	66.7805	1
iPELALQASDsPVAk	3	1	1	E1BYS6	Uncharacterized protein	PKN1	N-Term(TMT10); S11(Phospho); K15(TMT10)	1	S(9): 0.0; S(11): 100.0	0.0772374	0.0705824	0.088155	0.11835	0.118895	0.108946	0.127248	0.142355	0.144977	1.46707	0.00372686	1.75688	0.00138731	1.19754	0.0235392	0	462.611	1.162e-09	74.18	2.64687e-06	3	2077.14	0.769981	79.8875	0
lILSASDsAILEEAGGTGSGAAEEGEVR	1	2	1	F1P1I4	Uncharacterized protein	SERINC3	N-Term(TMT10); S8(Phospho)	0.999378	S(4): 0.0; S(6): 0.1; S(8): 99.9; T(17): 0.0; S(19): 0.0	0.0911508	0.0972285	0.0955445	0.114662	0.121942	0.118201	0.116901	0.115607	0.128763	1.24965	0.00104379	1.27242	0.00482774	1.01822	0.669336	0	344.166	1.08e-11	74.16	4.36851e-06	3	2998.41	-10.917	90.5445	0
vLFQSPDTANSsSNQDALSSSSSLk	4	1	1	R4GI67	Uncharacterized protein	MMGT1	N-Term(TMT10); S12(Phospho); K25(TMT10)	0.963069	S(5): 0.0; T(8): 0.0; S(11): 1.8; S(12): 96.3; S(13): 1.8; S(19): 0.0; S(20): 0.0; S(21): 0.0; S(22): 0.0; S(23): 0.0	0.0984709	0.0841937	0.10323	0.125863	0.13158	0.133515	0.0973708	0.106785	0.118426	1.36749	0.00473603	1.12832	0.217092	0.825104	0.0248493	0	360.118	1.208e-09	74.1	4.95449e-06	3	3108.51	-0.996916	76.2162	0
dTGGDsGEDSEGASQPk	2	2	1	A0A1D5PNN0	Uncharacterized protein	GPALPP1	N-Term(TMT10); S6(Phospho); K17(TMT10)	0.999997	T(2): 0.0; S(6): 100.0; S(10): 0.0; S(14): 0.0	0.0797021	0.0845643	0.091739	0.116404	0.11657	0.117902	0.123347	0.12816	0.14128	1.37058	0.000857087	1.53429	0.0020503	1.11944	0.0602471	0	487.12	1.598e-10	74.09	1.74304e-06	3	2174.95	0.456162	25.3609	0
eVGHTQGPLDGSLyAk	3	3	1	A0A1L1RTN0	Uncharacterized protein	TNS1	N-Term(TMT10); Y14(Phospho); K16(TMT10)	0.999685	T(5): 0.0; S(12): 0.0; Y(14): 100.0	0.0856971	0.0809872	0.0976404	0.12165	0.117291	0.119653	0.116933	0.127706	0.1254	1.35664	0.00355705	1.39994	0.00404821	1.03191	0.338086	0	351.251	4.771e-11	74.07	3.4297e-06	3	2210.13	1.19355	53.244	0
tLsPPDNGILFEGLSSQPVR	5	1	1	F1NAF2	RING-type domain-containing protein	TOPORS	N-Term(TMT10); S3(Phospho)	0.999877	T(1): 0.0; S(3): 100.0; S(15): 0.0; S(16): 0.0	0.0971823	0.0929631	0.105896	0.122	0.13329	0.114366	0.104279	0.112645	0.110235	1.24866	0.0213998	1.10511	0.084709	0.885037	0.078688	0	600.513	1.308e-09	74.07	3.90958e-06	3	2436.24	0.992095	89.6213	0
kEsETALEETLAAAVk	3	1	1	A0A1D5PNA1	Uncharacterized protein	PDCD11	N-Term(TMT10); K1(TMT10); S3(Phospho); K16(TMT10)	0.999899	S(3): 100.0; T(5): 0.0; T(10): 0.0	0.0916089	0.0880933	0.101694	0.117361	0.129662	0.12308	0.110986	0.124632	0.111839	1.31524	0.00544181	1.23476	0.0214758	0.938812	0.253634	0	526.337	1.838e-11	74.05	2.97917e-06	3	2457.35	1.31599	104.998	1
aQsPSDVSTYIYDPETGNYYDPIAGTYYDPR	3	6	2	A0A3Q2UL92;A0A3Q2U5X7	#N/A	#N/A	N-Term(TMT10); S3(Phospho)	0.987556	S(3): 98.8; S(5): 1.2; S(8): 0.0; T(9): 0.0; Y(10): 0.0; Y(12): 0.0; T(16): 0.0; Y(19): 0.0; Y(20): 0.0; T(26): 0.0; Y(27): 0.0; Y(28): 0.0										#DIV/0!	#DIV/0!	#DIV/0!	#DIV/0!	#DIV/0!	#DIV/0!	0	738.702	3.471e-14	73.97	4.07481e-06	3	3827.69	1.25905	87.3456	0
ePASSSQNsPEAR	1	2	1	F1NP36	Uncharacterized protein	TCEA1	N-Term(TMT10); S9(Phospho)	1	S(4): 0.0; S(5): 0.0; S(6): 0.0; S(9): 100.0	0.0723911	0.0731797	0.0804018	0.10329	0.144768	0.137689	0.101617	0.126023	0.160641	1.70705	0.0151288	1.71826	0.0353515	1.00657	0.970387	0	387.123	3.19e-08	73.96	1.10894e-06	3	1668.74	-0.111103	15.4585	0
gIQLDVAELPsDEEGGTLIAR	3	1	1	E1BSQ5	Uncharacterized protein	ZFYVE1	N-Term(TMT10); S11(Phospho)	1	S(11): 100.0; T(17): 0.0	0.0900247	0.0914174	0.105339	0.117804	0.115253	0.111481	0.122213	0.121709	0.123752	1.2014	0.0210868	1.28207	0.00542661	1.06715	0.0163726	0	477.195	3.019e-12	73.9	3.79882e-06	2	2492.25	0.561404	83.8414	0
iSsPIGFGQGSQQLLGDPFPGVR	6	1	1	E1BTK8	Uncharacterized protein	EIF4ENIF1	N-Term(TMT10); S3(Phospho)	0.986943	S(2): 1.3; S(3): 98.7; S(11): 0.0	0.0943278	0.0906051	0.100041	0.110904	0.108425	0.108845	0.125218	0.128807	0.129237	1.15159	0.00720829	1.3449	0.000412529	1.16786	0.000246745	0	547.846	2.346e-11	73.88	4.44048e-06	3	2666.36	1.42556	98.0414	0
sEVPQQITENPcsPQk	3	2	1	A0A1D5P894	PH domain-containing protein	ANLN	N-Term(TMT10); C12(Carbamidomethyl); S13(Phospho); K16(TMT10)	1	S(1): 0.0; T(8): 0.0; S(13): 100.0	0.0934588	0.100209	0.106316	0.122958	0.139201	0.126368	0.0984051	0.113352	0.100312	1.29516	0.00882137	1.04029	0.537917	0.803213	0.0201746	0	485.025	1.269e-10	73.83	3.50658e-06	3	2380.16	1.10778	50.3469	0
sPsGGGVEAAVEDR	1	1	1	Q90576	450 kDa protein (Fragment)	0	N-Term(TMT10); S3(Phospho)	0.014465	S(1): 98.6; S(3): 1.4	0.0875208	0.0928088	0.100573	0.122805	0.133659	0.11621	0.108188	0.122815	0.11542	1.3267	0.00851006	1.23325	0.0183177	0.929559	0.256209	0	359.617	1.566e-07	73.72	1.52226e-06	3	1639.75	0.5366	43.0025	0
ePTPSIAsDIsLPIATQELR	11	3	1	F1NW17	Uncharacterized protein	ESYT2	N-Term(TMT10); S8(Phospho); S11(Phospho)	1	T(3): 0.0; S(5): 0.0; S(8): 100.0; S(11): 100.0; T(16): 0.0	0.0941595	0.0827591	0.102953	0.120435	0.119939	0.116807	0.115237	0.118458	0.123472	1.27623	0.0123738	1.27618	0.0151187	0.999963	0.998764	0	484.533	1.427e-09	73.68	4.16978e-06	3	2527.23	1.18859	91.491	0
gFINDDDDEEEEEEEEAsDsGDsEDDVGHkk	1	1	1	E1C1S5	Transcription elongation factor spt6	SUPT6H	N-Term(TMT10); S18(Phospho); S20(Phospho); S23(Phospho); K30(TMT10); K31(TMT10)	1	S(18): 100.0; S(20): 100.0; S(23): 100.0	0.0958066	0.0966448	0.11702	0.102385	0.109434	0.118647	0.109584	0.121775	0.128705	1.06784	0.450765	1.16348	0.13125	1.08956	0.248352	0	345.835	2.636e-12	73.68	2.3613e-06	4	4397.71	-1.65495	56.4309	1
dEFLDLAEsPNAsDTEcGDEIPVk	2	1	1	A0A1D5PTA4	GRAM domain-containing protein	GRAMD4	N-Term(TMT10); S9(Phospho); S13(Phospho); C17(Carbamidomethyl); K24(TMT10)	1	S(9): 100.0; S(13): 100.0; T(15): 0.0	0.101439	0.0934373	0.110842	0.114007	0.116663	0.117828	0.11205	0.115727	0.117568	1.13993	0.0505375	1.12962	0.0668167	0.990952	0.623175	0	545.05	4.767e-10	73.67	3.78207e-06	3	3269.43	2.75764	88.6147	0
qAIEEEGGDPDNIEITVSADtPTk	4	1	1	A0A3Q3AT23	SAP domain-containing protein	0	N-Term(TMT10); T21(Phospho); K24(TMT10)	0.999787	T(16): 0.0; S(18): 0.0; T(21): 100.0; T(23): 0.0	0.0910597	0.092915	0.103378	0.110287	0.125368	0.129233	0.111845	0.117508	0.11788	1.26983	0.0203663	1.20839	0.009744	0.951615	0.389374	0	485.358	1.747e-10	73.65	5.23217e-06	4	3067.48	1.44755	67.3471	0
aDPGEDDLGGTVDVVEsEPENDHAVGLLDQNSSIR	2	1	1	F1NQX8	Uncharacterized protein	ZFX	N-Term(TMT10); S17(Phospho)	1	T(11): 0.0; S(17): 100.0; S(32): 0.0; S(33): 0.0	0.0986783	0.0913291	0.117585	0.106632	0.119121	0.114881	0.109351	0.118147	0.123025	1.10742	0.2713	1.13957	0.178647	1.02903	0.576391	0	454.495	1.371e-15	73.65	5.96791e-06	4	3958.81	1.06279	72.9548	0
tEATQGLDYVPSAGTISPTssLEEDk	2	1	1	F1P3R3	Uncharacterized protein	MAP1A	N-Term(TMT10); S20(Phospho); S21(Phospho); K26(TMT10)	2.49545e-05	T(1): 0.0; T(4): 0.0; Y(9): 0.0; S(12): 0.0; T(15): 0.0; S(17): 100.0; T(19): 0.1; S(20): 2.8; S(21): 97.1	0.0918464	0.0875017	0.103646	0.123922	0.123365	0.117379	0.110283	0.121693	0.119522	1.2886	0.00661868	1.24207	0.0185779	0.963894	0.342325	0	525.676	3.764e-10	73.64	5.02797e-06	3	3314.54	1.97523	73.2108	0
sTLLTPAMAsPGGPNAVR	3	2	1	A0A1D5P894	PH domain-containing protein	ANLN	N-Term(TMT10); S10(Phospho)	1	S(1): 0.0; T(2): 0.0; T(5): 0.0; S(10): 100.0	0.0914497	0.0889827	0.10924	0.130561	0.139696	0.131255	0.103856	0.105012	0.102595	1.38609	0.00605666	1.07523	0.321054	0.775725	0.000573949	0	476.054	6.604e-12	73.62	3.20886e-06	3	2049.05	2.59735	65.5237	0
rNsLTEEDGcQEFNTHSR	3	1	1	A0A1D5P2Q6	Sphingosine-1-phosphate phosphatase 1	0	N-Term(TMT10); S3(Phospho); C10(Carbamidomethyl)	1	S(3): 100.0; T(5): 0.0; T(15): 0.0; S(17): 0.0	0.0928964	0.0828502	0.105668	0.11005	0.122193	0.117549	0.107375	0.120708	0.132747	1.24298	0.0382954	1.2822	0.0550038	1.03156	0.674531	0	620.819	5.888e-13	73.6	1.92722e-06	3	2489.07	0.722373	33.95	1
fWLPSIGFSsSGDETSSDSk	7	2	1	A0A3Q2TW12	PDZ domain-containing protein	AHNAK2	N-Term(TMT10); S10(Phospho); K20(TMT10)	1.56958e-05	S(5): 0.0; S(9): 0.0; S(10): 0.0; S(11): 100.0; T(15): 0.0; S(16): 0.0; S(17): 0.0; S(19): 0.0	0.100239	0.0935019	0.1094	0.128751	0.129754	0.128012	0.100801	0.100412	0.102957	1.27504	0.00389115	1.00339	0.945027	0.786953	8.14261e-06	0	292.836	9.349e-10	73.6	4.2102e-06	3	2672.25	0.22271	109.13	0
aPGAAAAAAAAAGGEATAGLLGsPEMGMLk	2	1	1	P27921	Transcription factor jun-D	JUND	N-Term(TMT10); S23(Phospho); K30(TMT10)	1	T(17): 0.0; S(23): 100.0	0.08517	0.0894573	0.10455	0.115349	0.114468	0.115705	0.118898	0.130333	0.124247	1.23764	0.0198538	1.33778	0.00957344	1.08091	0.048636	0	629.137	1.665e-14	73.56	5.24921e-06	3	3121.59	1.3136	103.863	0
qSQIQVFEDGADtTSPETPESAALk	7	7	1	A0A1D5PEZ3	Dynactin subunit 1	DCTN1	N-Term(TMT10); T13(Phospho); K25(TMT10)	0.971967	S(2): 0.0; T(13): 97.2; T(14): 1.4; S(15): 1.4; T(18): 0.0; S(21): 0.0	0.0915717	0.0895007	0.102961	0.120069	0.131338	0.123887	0.111434	0.10929	0.122003	1.32131	0.00467429	1.20664	0.0270665	0.913221	0.102102	0	420.438	6.342e-12	73.53	5.5562e-06	4	3187.55	1.0391	72.6946	0
rGsGDTSSLLDPDASLSELR	6	6	1	A0A1D5P1C0	Uncharacterized protein	LRRFIP2	N-Term(TMT10); S3(Phospho)	1	S(3): 100.0; T(6): 0.0; S(7): 0.0; S(8): 0.0; S(15): 0.0; S(17): 0.0	0.0894823	0.0869911	0.102922	0.119784	0.130789	0.122611	0.115322	0.112035	0.128008	1.33568	0.0062679	1.2719	0.0218161	0.952252	0.369739	0	461.041	2.438e-12	73.5	3.65164e-06	3	2385.15	0.698924	71.3487	1
tNLQPSGSAEsQDF	3	1	1	A0A1D5PQM4	DNA replication complex GINS protein PSF2	GINS2	N-Term(TMT10); S11(Phospho)	1	T(1): 0.0; S(6): 0.0; S(8): 0.0; S(11): 100.0	0.0870365	0.0796118	0.0978156	0.117075	0.126998	0.122231	0.111259	0.127191	0.125771	1.38508	0.0048435	1.3772	0.0105627	0.994315	0.911142	0	226.736	2.566e-07	73.47	1.38082e-06	2	1789.79	0.673689	51.4386	0
skENLAQESSGQEQGVTSNTsDSESSSk	2	2	1	A0A3Q2UDS3	Uncharacterized protein	DLG3	N-Term(TMT10); K2(TMT10); S21(Phospho); K28(TMT10)	0.999334	S(1): 0.0; S(9): 0.0; S(10): 0.0; T(17): 0.0; S(18): 0.0; T(20): 0.0; S(21): 99.9; S(23): 0.0; S(25): 0.0; S(26): 0.0; S(27): 0.0	0.0934475	0.0880235	0.0942591	0.120547	0.113206	0.131497	0.115771	0.124406	0.118843	1.32466	0.00621601	1.30207	0.000967008	0.982944	0.741978	0	527.472	4.408e-14	73.47	5.93934e-06	4	3668.75	2.2289	40.0535	1
dAGMPGLSQTGFLPSEMGIASPSTLsPTGVk	6	10	1	A0A1D5P7W4	BHLH domain-containing protein	TCF3	N-Term(TMT10); S26(Phospho); K31(TMT10)	0.999984	S(8): 0.0; T(10): 0.0; S(15): 0.0; S(21): 0.0; S(23): 0.0; T(24): 0.0; S(26): 100.0; T(28): 0.0	0.0856443	0.0823877	0.0960653	0.11502	0.114145	0.111898	0.129833	0.141369	0.129084	1.29143	0.00372693	1.51568	0.00137315	1.17364	0.00843418	0	444.602	6.815e-12	73.45	7.18225e-06	4	3571.79	1.64275	105.681	0
iEIIQPLLDmAAGTSTAAPMTENATNNEGsPPPPAk	7	3	1	A0A1D5PJP4	Uncharacterized protein	SCAF4	N-Term(TMT10); M10(Oxidation); S30(Phospho); K36(TMT10)	1	T(14): 0.0; S(15): 0.0; T(16): 0.0; T(21): 0.0; T(25): 0.0; S(30): 100.0	0.0961606	0.084524	0.110451	0.121285	0.114026	0.121972	0.10846	0.112352	0.114436	1.22721	0.0495546	1.15152	0.128781	0.938322	0.0760103	0	574.228	1.832e-12	73.37	5.46785e-06	4	4202.09	1.80437	109.65	0
msPGLWDNScPDDDYGLVANk	3	3	1	A0A1D5PUU6	PH domain-containing protein	SPTBB4L	N-Term(TMT10); S2(Phospho); C10(Carbamidomethyl); K21(TMT10)	1	S(2): 100.0; S(9): 0.0; Y(15): 0.0	0.0993397	0.0875337	0.110356	0.111801	0.120852	0.123547	0.111158	0.127269	0.118044	1.1984	0.0584431	1.19931	0.0707842	1.00076	0.988445	0	487.485	2.178e-10	73.36	3.60289e-06	3	2892.3	1.24466	85.4634	0
tDDINSGYMtDGGLNLYTR	3	9	1	A0A3Q2UHL1	Calponin-homology (CH) domain-containing protein	NAV3	N-Term(TMT10); T10(Phospho)	0.99979	T(1): 0.0; S(6): 0.0; Y(8): 0.0; T(10): 100.0; Y(17): 0.0; T(18): 0.0	0.0893016	0.0820781	0.0979164	0.111129	0.105768	0.115629	0.124529	0.133307	0.133996	1.2348	0.0174187	1.45502	0.00175436	1.17835	0.00905195	0	515.471	7.665e-11	73.34	2.8363e-06	2	2415.08	1.11769	69.1231	0
sTNEENGEVsEADQPQNk	3	2	1	F1P4D7	Protein kinase domain-containing protein	PRPF4B	N-Term(TMT10); S10(Phospho); K18(TMT10)	1	S(1): 0.0; T(2): 0.0; S(10): 100.0	0.0790213	0.070865	0.0851951	0.112246	0.116294	0.113109	0.129785	0.145517	0.153894	1.45332	0.00120147	1.82573	0.00139171	1.25625	0.0152446	0	394.596	7.196e-10	73.33	3.6627e-06	3	2514.14	0.743972	32.8381	0
dVAtSPISSPSENSTAAPDMLIR	6	1	1	E1C3P6	Non-specific serine/threonine protein kinase (EC 2.7.11.1)	PAK1	N-Term(TMT10); T4(Phospho)	0.5	T(4): 50.0; S(5): 50.0; S(8): 0.0; S(9): 0.0; S(11): 0.0; S(14): 0.0; T(15): 0.0	0.0839897	0.0875184	0.0921159	0.1133	0.124439	0.120912	0.115447	0.128496	0.124656	1.36046	0.00143175	1.3982	0.0015131	1.02774	0.549448	0	302.047	2.521e-11	73.31	5.77724e-06	3	2668.27	-0.870864	69.4393	0
sAGNLVSSNSGsMPNLAAR	4	1	1	A0A1D5PTQ1	FERM domain containing 4A	0	N-Term(TMT10); S12(Phospho)	0.999995	S(1): 0.0; S(7): 0.0; S(8): 0.0; S(10): 0.0; S(12): 100.0	0.088173	0.0815525	0.0972483	0.119064	0.12339	0.122179	0.119051	0.12428	0.124405	1.3658	0.00233281	1.37742	0.00233444	1.00851	0.660521	0	496.097	5.02e-11	73.25	3.6267e-06	2	2142.02	0.908794	55.7578	0
aEDEEcENDGLGGNPISSYGtPPDsPGNLLNYPR	2	1	1	A0A1D5PV96	PIPK domain-containing protein	PIP4K2B	N-Term(TMT10); C6(Carbamidomethyl); T21(Phospho); S25(Phospho)	0.99996	S(17): 0.0; S(18): 0.0; Y(19): 0.0; T(21): 100.0; S(25): 100.0; Y(32): 0.0	0.0979346	0.09869	0.101639	0.125309	0.114353	0.117498	0.113384	0.119772	0.110234	1.19747	0.00469793	1.1513	0.00763508	0.961444	0.345788	0	483.43	1.334e-12	73.25	4.04308e-06	4	4023.68	-0.874562	81.3357	0
lYQGAGGAGAGGsGGPTIEEVD	2	8	1	P08106	Heat shock 70 kDa protein (HSP70)	0	N-Term(TMT10); S13(Phospho)	1	Y(2): 0.0; S(13): 100.0; T(17): 0.0	0.0948821	0.0894431	0.102243	0.126691	0.132188	0.122728	0.109209	0.109421	0.112188	1.33165	0.00235435	1.15442	0.0182985	0.866908	0.00432373	0	305.642	1.694e-09	73.23	3.24179e-06	3	2272.04	1.57792	63.1411	0
vTFLIGDSMsPDSDIELR	2	5	1	A0A1D5PLH0	Folliculin-interacting protein 1	FNIP1	N-Term(TMT10); S10(Phospho)	1	T(2): 0.0; S(8): 0.0; S(10): 100.0; S(13): 0.0	0.0898997	0.0876633	0.0980174	0.112318	0.125234	0.121722	0.119482	0.124638	0.119757	1.3037	0.00497161	1.32041	0.00117246	1.01281	0.733585	0	448.079	4.495e-10	73.2	4.5087e-06	3	2304.11	0.927721	96.4783	0
lAQDIQLNQNGGNPStPStPcDGAHQADLk	15	1	1	A0A3Q2TX61	Uncharacterized protein	INF2	N-Term(TMT10); T16(Phospho); T19(Phospho); C21(Carbamidomethyl); K30(TMT10)	0.959973	S(15): 2.0; T(16): 98.0; S(18): 2.0; T(19): 98.0	0.0931027	0.0823655	0.102823	0.111216	0.119013	0.117625	0.114581	0.126212	0.130384	1.24996	0.0220439	1.33377	0.0149547	1.06705	0.216512	0	535.48	4.542e-14	73.19	6.00386e-06	4	3765.72	-3.27442	63.564	0
qGtPEASGQDENGTPDAFSQLLTcPYcDR	2	4	1	A0A2D3HKK9	Zinc finger E-box binding homeobox 1	ZEB1	N-Term(TMT10); T3(Phospho); C24(Carbamidomethyl); C27(Carbamidomethyl)	1	T(3): 100.0; S(7): 0.0; T(14): 0.0; S(19): 0.0; T(23): 0.0; Y(26): 0.0	0.100362	0.0889372	0.121625	0.105969	0.112339	0.115624	0.118119	0.116994	0.119373	1.074	0.485393	1.14011	0.20501	1.06155	0.0785726	0	494.261	2.548e-14	73.15	3.68697e-06	3	3523.5	0.609345	81.6004	0
iEGVQPSQGsPVHSENVAIFGR	3	2	1	A0A1D5PV38	DUF676 domain-containing protein	FAM135A	N-Term(TMT10); S10(Phospho)	1	S(7): 0.0; S(10): 100.0; S(14): 0.0	0.0891153	0.0806264	0.0983026	0.118476	0.126909	0.122714	0.109539	0.125971	0.127641	1.37328	0.00413428	1.35482	0.0146971	0.986558	0.805444	0	462.217	1.52e-10	73.11	5.10886e-06	3	2617.3	1.07009	64.6471	0
sISLPVPVLVEDTSSSSEYGSVsPDTELk	2	2	1	F1NYS9	Protein kinase domain-containing protein	MAP3K5	N-Term(TMT10); S23(Phospho); K29(TMT10)	0.999992	S(1): 0.0; S(3): 0.0; T(13): 0.0; S(14): 0.0; S(15): 0.0; S(16): 0.0; S(17): 0.0; Y(19): 0.0; S(21): 0.0; S(23): 100.0; T(26): 0.0	0.102372	0.0914578	0.111558	0.118565	0.125095	0.124221	0.108187	0.111252	0.105614	1.20463	0.0277376	1.06439	0.338402	0.883582	0.00548099	0	410.84	8.248e-09	73.11	6.75562e-06	4	3560.78	-2.8695	104.658	0
tGIIGEEsSVGEALEk	5	2	1	A0A452J804	Telomere-associated protein RIF1	RIF1	N-Term(TMT10); S8(Phospho); K16(TMT10)	0.985507	T(1): 0.0; S(8): 98.6; S(9): 1.4	0.0809083	0.0778437	0.0932288	0.110588	0.114095	0.109609	0.130218	0.141166	0.143949	1.32666	0.00497486	1.64827	0.000984531	1.24242	0.00358767	0	319.602	1.042e-08	73.1	3.88884e-06	3	2157.11	0.585283	73.6269	0
gLLPEGAPVLDNTSGFsPLPk	5	5	1	A0A3Q2UJN6	Cyclin_C domain-containing protein	CCNL2	N-Term(TMT10); S17(Phospho); K21(TMT10)	1	T(13): 0.0; S(14): 0.0; S(17): 100.0	0.0906334	0.0843274	0.10246	0.120176	0.119132	0.12576	0.115164	0.122483	0.124538	1.31594	0.00685565	1.30554	0.00939878	0.9921	0.79778	0	530.563	1.493e-12	73.09	4.2979e-06	3	2647.42	1.47355	100.237	0
eMNGDsDLEPENEsEEE	3	2	1	A0A1D5P6N1	WD_REPEATS_REGION domain-containing protein	WDR43	N-Term(TMT10); S6(Phospho); S14(Phospho)	1	S(6): 100.0; S(14): 100.0	0.102639	0.0929559	0.112048	0.109772	0.115599	0.108593	0.108919	0.119101	0.120708	1.08556	0.21256	1.13355	0.107898	1.0442	0.314281	0	488.058	2.605e-09	73.07	4.24129e-07	2	2341.82	1.97708	45.9412	0
sSsVGSSSSSYSASPAPPR	5	1	1	A0A3Q2U2F9	Uncharacterized protein	0	N-Term(TMT10); S3(Phospho)	0.999997	S(1): 0.0; S(2): 0.0; S(3): 100.0; S(6): 0.0; S(7): 0.0; S(8): 0.0; S(9): 0.0; S(10): 0.0; Y(11): 0.0; S(12): 0.0; S(14): 0.0	0.0760229	0.0669803	0.0832623	0.110466	0.113497	0.115483	0.131985	0.14193	0.159957	1.50021	0.00156754	1.91753	0.00184638	1.27817	0.0193497	0	499.333	9.169e-12	73.02	2.71393e-06	2	2106.96	0.978723	34.3663	0
kPTsPTAGPPATTTPk	8	3	2	Q98906;A0A1D5NW88	#N/A	#N/A	N-Term(TMT10); K1(TMT10); S4(Phospho); K16(TMT10)	0.987482	T(3): 1.3; S(4): 98.7; T(6): 0.0; T(12): 0.0; T(13): 0.0; T(14): 0.0										#DIV/0!	#DIV/0!	#DIV/0!	#DIV/0!	#DIV/0!	#DIV/0!	0	373.923	1.324e-08	72.98	3.40366e-06	3	2319.3	1.12407	44.9123	0
aGDDEWDsELEDDLLGEDLLAGk	2	1	1	A0A1D5PCJ6	RRM domain-containing protein	RBM33	N-Term(TMT10); S8(Phospho); K23(TMT10)	1	S(8): 100.0	0.0990634	0.0848558	0.107782	0.117999	0.116307	0.114741	0.12015	0.125819	0.110132	1.1966	0.0471904	1.22077	0.0570433	1.0202	0.641963	0	512.488	2.415e-09	72.98	5.53095e-06	3	3043.41	2.24204	112.384	0
lSVSSLLAAGAPMSSSAsVPNLSSR	2	1	1	E1C040	Uncharacterized protein	HECTD1	N-Term(TMT10); S18(Phospho)	0.0196469	S(2): 0.0; S(4): 0.0; S(5): 0.0; S(14): 0.0; S(15): 0.0; S(16): 98.0; S(18): 2.0; S(23): 0.0; S(24): 0.0	0.097156	0.0872337	0.10506	0.115927	0.120265	0.123418	0.116361	0.122007	0.111535	1.24239	0.0139247	1.20886	0.028041	0.973009	0.434075	0	498.591	3.392e-11	72.83	5.42303e-06	3	2698.37	2.29571	95.4637	0
qEsEEEEEEDDEEEDEEDDEsEDEAMDTTPAPVk	3	2	1	A0A1D5NZ30	Nucleolin	NCL	N-Term(TMT10); S3(Phospho); S21(Phospho); K34(TMT10)	1	S(3): 100.0; S(21): 100.0; T(28): 0.0; T(29): 0.0	0.141877	0.12926	0.14774	0.0893305	0.0886049	0.0940352	0.0989507	0.10443	0.105293	0.649286	0.00101663	0.73691	0.00318713	1.13495	0.00946545	0	639.261	1.816e-12	72.77	2.21419e-06	4	4576.71	0.11147	55.0391	0
eAELNNAsPEEPLPSk	3	3	1	A0A3Q2U959	Nucleoplasmin domain-containing protein	NPM2	N-Term(TMT10); S8(Phospho); K16(TMT10)	1	S(8): 100.0; S(15): 0.0	0.0891404	0.0876014	0.101436	0.121638	0.130346	0.123401	0.109119	0.115242	0.114275	1.34944	0.00319369	1.21734	0.0134448	0.902105	0.0199669	0	380.911	5.382e-09	72.76	4.22671e-06	3	2263.13	1.56176	54.922	0
vHDDSScIGTIsDDsDIVTLEAPk	2	2	1	A0A452J862	Cell cycle progression protein 1	CCPG1	N-Term(TMT10); C7(Carbamidomethyl); S12(Phospho); S15(Phospho); K24(TMT10)	0.999369	S(5): 0.0; S(6): 0.0; T(10): 0.1; S(12): 99.9; S(15): 100.0; T(19): 0.0	0.0943785	0.081926	0.0986255	0.118702	0.118888	0.123117	0.117754	0.111841	0.134768	1.312	0.00538598	1.32529	0.0247823	1.01014	0.870626	0	432.413	6.593e-11	72.73	4.98935e-06	3	3192.45	1.08658	74.2767	0
sTGQINLSTSPINSGScLGYYNNTR	2	7	1	A0A3Q2U3J8	Uncharacterized protein	FRYL	N-Term(TMT10); S1(Phospho); C17(Carbamidomethyl)	0.982769	S(1): 98.3; T(2): 1.7; S(8): 0.0; T(9): 0.0; S(10): 0.0; S(14): 0.0; S(16): 0.0; Y(20): 0.0; Y(21): 0.0; T(24): 0.0	0.0972433	0.097331	0.115271	0.103793	0.122126	0.109118	0.108466	0.121691	0.12496	1.0813	0.358351	1.14611	0.126333	1.05993	0.418078	0	432.12	1.481e-13	72.7	5.88318e-06	3	3013.39	-0.053494	69.8427	0
lPsIVVEPTEGDVESGELR	3	2	1	F1NGY2	Protein LBH	LBH	N-Term(TMT10); S3(Phospho)	1	S(3): 100.0; T(9): 0.0; S(15): 0.0	0.0939608	0.0779244	0.0967345	0.107697	0.127286	0.118988	0.119742	0.126758	0.133409	1.31775	0.0252068	1.4143	0.00629951	1.07327	0.27925	0	424.522	3.218e-12	72.67	5.26424e-06	3	2335.16	-0.32313	83.0182	0
vTEAEDDsDsDsDDDEDDVQVTIGDIk	2	3	1	A0A1D5PZ61	Fip1 domain-containing protein	FIP1L1	N-Term(TMT10); S8(Phospho); S10(Phospho); S12(Phospho); K27(TMT10)	1	T(2): 0.0; S(8): 100.0; S(10): 100.0; S(12): 100.0; T(22): 0.0	0.0932694	0.0910194	0.10507	0.107679	0.106537	0.119559	0.115796	0.1263	0.134377	1.1535	0.0699424	1.30106	0.0137546	1.12793	0.104555	0	521.547	3.801e-09	72.67	2.70377e-06	3	3625.42	0.719418	78.6304	0
gEGDGSSDSSSPAGEGQESQPsPLALLAATcSR	2	2	1	A0A1D5PXV5	Uncharacterized protein	SP1	N-Term(TMT10); S22(Phospho); C31(Carbamidomethyl)	1	S(6): 0.0; S(7): 0.0; S(9): 0.0; S(10): 0.0; S(11): 0.0; S(19): 0.0; S(22): 100.0; T(30): 0.0; S(32): 0.0	0.0880468	0.0804278	0.108379	0.108705	0.11697	0.123434	0.122818	0.121211	0.128724	1.26099	0.0619192	1.34639	0.0209133	1.06773	0.1785	0	372.483	3.797e-14	72.64	5.7799e-06	3	3514.55	1.02447	78.8788	0
kPQQDEEEVNIsQEssEEEQ	4	1	1	Q6W8X3	High mobility group A1b	HMGA1	K1(TMT10); N-Term(TMT10); S12(Phospho); S15(Phospho); S16(Phospho)	1	S(12): 100.0; S(15): 100.0; S(16): 100.0	0.108748	0.0971662	0.109232	0.123998	0.117339	0.116876	0.103334	0.109074	0.115393	1.13666	0.0347084	1.04015	0.467649	0.915099	0.072068	0	383.592	7.738e-09	72.63	2.34949e-06	3	3060.24	0.741182	43.9175	0
vQDPTSAASAPGAASAPTATSPSPAAPSQPSTSSSAAPDAGSGsR	4	2	1	A0A1D5P624	Uncharacterized protein	UBQLN4	N-Term(TMT10); S44(Phospho)	0.5	T(5): 0.0; S(6): 0.0; S(9): 0.0; S(15): 0.0; T(18): 0.0; T(20): 0.0; S(21): 0.0; S(23): 0.0; S(28): 0.0; S(31): 0.0; T(32): 0.0; S(33): 0.0; S(34): 0.0; S(35): 0.0; S(42): 50.0; S(44): 50.0	0.0880977	0.0811551	0.11581	0.119685	0.108725	0.125819	0.112759	0.126345	0.117952	1.24263	0.120268	1.25255	0.10096	1.00798	0.889664	0	569.158	5.816e-14	72.5	8.67411e-06	4	4318.01	3.50025	49.9957	0
lADFGVAGQLTDtQIk	10	4	1	Q5ZMA7	Protein kinase domain-containing protein	STK26 RCJMB04_2k24	N-Term(TMT10); T13(Phospho); K16(TMT10)	1	T(11): 0.0; T(13): 100.0	0.077917	0.0688809	0.078534	0.0951182	0.110858	0.103509	0.149913	0.16165	0.162945	1.37346	0.00704669	2.10582	8.9007e-05	1.53322	0.000865674	0	513.173	2.02e-10	72.47	5.30283e-06	3	2215.18	1.263	85.3499	0
scHDLDLLGQNPGWGQTQPVETNIVck	9	1	1	F1P4F1	Uncharacterized protein	SH3BP4	N-Term(TMT10); S1(Phospho); C2(Carbamidomethyl); C26(Carbamidomethyl); K27(TMT10)	1	S(1): 100.0; T(17): 0.0; T(22): 0.0	0.105888	0.0971992	0.11023	0.119165	0.130362	0.129414	0.0976958	0.103564	0.104496	1.20945	0.0140395	0.975862	0.595949	0.806866	0.004255	0	566.58	2.574e-10	72.38	7.31581e-06	4	3604.74	0.798483	95.2417	0
sTLEQVTESPsPVPtPSPTPLEDcNPR	1	1	1	A0A1D5PDV7	Uncharacterized protein	0	N-Term(TMT10); S11(Phospho); T15(Phospho); C24(Carbamidomethyl)	1.51933e-10	S(1): 0.0; T(2): 0.0; T(7): 0.0; S(9): 0.0; S(11): 100.0; T(15): 0.0; S(17): 100.0; T(19): 0.0	0.106001	0.0976429	0.09974	0.124618	0.11214	0.122504	0.108442	0.119453	0.109459	1.18418	0.015497	1.11197	0.0586489	0.939021	0.234107	0	369.233	7.377e-12	72.35	6.67381e-06	3	3324.49	-0.638966	68.6061	0
sIQSDSDSSDsDsDSDRD	1	1	1	F1ND93	Uncharacterized protein	PTCD3	N-Term(TMT10); S11(Phospho); S13(Phospho)	0.0196117	S(1): 0.0; S(4): 0.0; S(6): 0.0; S(8): 0.0; S(9): 0.0; S(11): 99.9; S(13): 2.0; S(15): 98.0	0.0725476	0.0755566	0.0734883	0.110649	0.111843	0.118847	0.139164	0.147579	0.150326	1.54039	0.000123142	1.9724	3.23088e-05	1.28045	0.00164027	0	429.54	3.366e-10	72.31	5.05241e-07	2	2306.81	2.41437	21.8078	1
aTcNVQNAssPETTSGSAGSVEk	3	2	1	A0A3Q2UBA0	Histone-lysine N-methyltransferase (EC 2.1.1.43)	NSD3	N-Term(TMT10); C3(Carbamidomethyl); S9(Phospho); S10(Phospho); K23(TMT10)	1	T(2): 0.0; S(9): 100.0; S(10): 100.0; T(13): 0.0; T(14): 0.0; S(15): 0.0; S(17): 0.0; S(20): 0.0	0.096775	0.0864637	0.104975	0.128057	0.122147	0.120658	0.10333	0.118112	0.117828	1.28676	0.00903868	1.17714	0.0786216	0.914812	0.121828	0	360.251	1.059e-10	72.29	5.17901e-06	3	2900.28	-0.0667969	40.3113	0
sEsDQEDNDDINDNDWSYGSEk	4	1	1	A0A1D5NYG8	Ataxin-7-like protein 3 (SAGA-associated factor 11 homolog)	ATXN7L3	N-Term(TMT10); S3(Phospho); K22(TMT10)	0.999999	S(1): 0.0; S(3): 100.0; S(17): 0.0; Y(18): 0.0; S(20): 0.0	0.0936117	0.0882695	0.102595	0.117263	0.117749	0.118584	0.119142	0.120075	0.126793	1.24297	0.00536693	1.28661	0.00488689	1.03511	0.165232	0	633.212	4.363e-11	72.27	2.86679e-06	3	3100.26	1.92144	54.714	0
kIPSQVPDDTTLEDLsPR	3	1	1	F1N891	Protein kinase domain-containing protein	PEAK1	N-Term(TMT10); K1(TMT10); S16(Phospho)	1	S(4): 0.0; T(10): 0.0; T(11): 0.0; S(16): 100.0	0.0988518	0.0964288	0.109154	0.128895	0.12389	0.125689	0.106394	0.108858	0.108591	1.2432	0.00407059	1.06375	0.179266	0.855655	0.000391164	0	581.369	3.111e-08	72.25	6.43315e-06	3	2549.33	1.79362	63.9881	1
nVAPEPEVTQSNEEDsDDDVLAPSGSVGSGPSDERDGQNAGST	2	4	2	A0A3Q3A497;A0A3Q3ASB1	#N/A	#N/A	N-Term(TMT10); S16(Phospho)	0.999999	T(9): 0.0; S(11): 0.0; S(16): 100.0; S(24): 0.0; S(26): 0.0; S(29): 0.0; S(32): 0.0; S(42): 0.0; T(43): 0.0										#DIV/0!	#DIV/0!	#DIV/0!	#DIV/0!	#DIV/0!	#DIV/0!	0	434.478	5.699e-16	72.25	6.51357e-06	4	4624.98	1.10606	57.858	1
dQQsDNESSSANLPQk	3	2	1	R4GIP8	RING-type domain-containing protein	SCAF11	N-Term(TMT10); S4(Phospho); K16(TMT10)	1	S(4): 100.0; S(8): 0.0; S(9): 0.0; S(10): 0.0	0.0933728	0.0888967	0.104675	0.116215	0.127111	0.112395	0.112255	0.119498	0.124739	1.23968	0.0235969	1.24237	0.0173851	1.00217	0.966236	0	578.489	1.918e-08	72.23	4.35344e-06	3	2286.07	0.708778	38.5926	0
qcGQTTAAAAAPAPATHGPEPQsPGASDSPTVSPQSSGR	3	1	1	F1NY41	Uncharacterized protein	BAG3	N-Term(TMT10); C2(Carbamidomethyl); S23(Phospho)	0.99871	T(5): 0.0; T(6): 0.0; T(16): 0.0; S(23): 99.9; S(27): 0.1; S(29): 0.0; T(31): 0.0; S(33): 0.0; S(36): 0.0; S(37): 0.0	0.0711577	0.0766253	0.0910804	0.119606	0.119126	0.12551	0.119121	0.131423	0.137066	1.5249	0.00265959	1.62272	0.00338565	1.06415	0.242269	0	493.414	1.569e-12	72.22	8.82593e-06	4	4038.85	2.2131	41.5271	0
gNLQVTQEMsDIEISDk	3	1	1	F1P3R3	Uncharacterized protein	MAP1A	N-Term(TMT10); S10(Phospho); K17(TMT10)	1	T(6): 0.0; S(10): 100.0; S(15): 0.0	0.102683	0.0902099	0.106405	0.122224	0.129853	0.129666	0.103895	0.104257	0.109135	1.27546	0.00752814	1.0601	0.311498	0.831154	0.00208277	0	401.133	1.125e-08	72.16	6.41582e-06	3	2445.2	1.01694	71.0862	0
sSsPPAQHANQGAAMTSSSQVSAPR	6	4	1	A0A3Q2U8F1	Uncharacterized protein	ARHGAP17	N-Term(TMT10); S3(Phospho)	0.980582	S(1): 0.0; S(2): 1.9; S(3): 98.1; T(16): 0.0; S(17): 0.0; S(18): 0.0; S(19): 0.0; S(22): 0.0	0.080314	0.0708297	0.0909125	0.112858	0.126771	0.112219	0.118622	0.132099	0.152423	1.45358	0.00814659	1.6655	0.00926337	1.14579	0.192176	0	509.956	2.748e-11	72.14	5.48015e-06	3	2763.27	0.680992	33.4702	0
aLtPPQAAGDGISAVGSANR	3	2	1	A0A1D5PLW9	Uncharacterized protein	PHF12	N-Term(TMT10); T3(Phospho)	1	T(3): 100.0; S(13): 0.0; S(17): 0.0	0.0913848	0.0832236	0.0977623	0.113364	0.128587	0.127067	0.119929	0.117954	0.124054	1.35484	0.00737087	1.32884	0.00284833	0.98081	0.671313	0	376.118	5.492e-12	72.12	5.13719e-06	3	2162.08	-0.73156	58.1255	0
iMPDSMAVssDDAMDSTNEELEk	3	2	1	A0A452J881	Lariat debranching enzyme	DBR1	N-Term(TMT10); S9(Phospho); S10(Phospho); K23(TMT10)	1	S(5): 0.0; S(9): 100.0; S(10): 100.0; S(16): 0.0; T(17): 0.0	0.103811	0.0960054	0.111816	0.124417	0.131265	0.120842	0.098918	0.10629	0.112873	1.20823	0.0170009	1.02069	0.741891	0.844784	0.0182948	0	375.758	4.742e-10	72.12	3.84215e-06	3	3133.31	0.437111	78.3682	0
gSLVGLVDYPDDEDDDEEEETsPR	3	1	1	A0A1L1RT75	SMK-1 domain-containing protein	PPP4R3B	N-Term(TMT10); S22(Phospho)	0.999997	S(2): 0.0; Y(9): 0.0; T(21): 0.0; S(22): 100.0	0.097447	0.0822048	0.101762	0.107346	0.117645	0.119693	0.125169	0.116258	0.124193	1.22483	0.0403758	1.29923	0.0129204	1.06074	0.215659	0	587.412	2.418e-13	72.1	3.06448e-06	3	2990.25	1.10009	73.6457	0
kGAGEFDEFVNDDsDEDLPMSR	6	1	1	E1C9K0	TPR_REGION domain-containing protein	CTR9	N-Term(TMT10); K1(TMT10); S14(Phospho)	1	S(14): 100.0; S(21): 0.0	0.0908392	0.0838095	0.101	0.11236	0.119108	0.113161	0.115665	0.123224	0.133086	1.25025	0.013278	1.34946	0.0106115	1.07935	0.171215	0	601.032	2.288e-15	72.1	4.83102e-06	3	3011.34	0.880085	69.5785	1
aPsQGGLENEGVFEELLR	1	2	1	Q68Y81	Fanconi anemia protein FANCD2	fancd2	N-Term(TMT10); S3(Phospho)	1	S(3): 100.0	0.0894395	0.0917984	0.104455	0.107536	0.139561	0.121294	0.10374	0.121512	0.120665	1.28947	0.0566585	1.2108	0.0540311	0.938992	0.530848	0	457.506	6.454e-09	72.1	5.52777e-06	3	2254.1	0.396773	94.3013	0
aMVADSSVFEPESPmSPNAPGsPTSPGSPLSPGAASLk	8	1	1	Q5F3A4	RELT-like protein 1	RELL1 RCJMB04_24l24	N-Term(TMT10); M15(Oxidation); S22(Phospho); K38(TMT10)	0.99999	S(6): 0.0; S(7): 0.0; S(13): 0.0; S(16): 0.0; S(22): 100.0; T(24): 0.0; S(25): 0.0; S(28): 0.0; S(31): 0.0; S(36): 0.0	0.0872601	0.0841807	0.104749	0.113857	0.128205	0.11647	0.10976	0.121986	0.14059	1.29814	0.0242528	1.34811	0.0437134	1.0385	0.669034	0	483.054	3.206e-14	72.07	8.94672e-06	4	4209.05	8.10215	89.5581	0
tEGYAAFQEDssGDEAESPSk	3	2	1	A0A1D5PFI9	Rho-GAP domain-containing protein	RALBP1	N-Term(TMT10); S11(Phospho); S12(Phospho); K21(TMT10)	1	T(1): 0.0; Y(4): 0.0; S(11): 100.0; S(12): 100.0; S(18): 0.0; S(20): 0.0	0.0927594	0.0897676	0.10477	0.110891	0.119145	0.112527	0.122313	0.130118	0.122859	1.19236	0.0244411	1.30628	0.00496293	1.09553	0.0375953	0	349.485	3.302e-10	72.03	2.86363e-06	3	2823.17	-0.33525	54.9474	0
lLIEGQGLAGcsPR	4	2	1	F1NAM5	Uncharacterized protein	SASH1	N-Term(TMT10); C11(Carbamidomethyl); S12(Phospho)	1	S(12): 100.0	0.0963106	0.0870068	0.110064	0.117235	0.128386	0.12326	0.110475	0.117537	0.114936	1.25734	0.0276277	1.16895	0.0778532	0.929696	0.0867208	0	385.079	6.511e-10	72.02	4.20799e-06	3	1779.9	0.522672	68.6368	0
iADPNNsITQSSSSTVPASk	3	2	1	A0A1D5P894	PH domain-containing protein	ANLN	N-Term(TMT10); S7(Phospho); K20(TMT10)	1	S(7): 100.0; T(9): 0.0; S(11): 0.0; S(12): 0.0; S(13): 0.0; S(14): 0.0; T(15): 0.0; S(19): 0.0	0.086898	0.0843889	0.0953942	0.121355	0.131261	0.131495	0.111832	0.11908	0.122889	1.44034	0.00115213	1.32668	0.0033459	0.921091	0.0958427	0	432.531	8.735e-09	72	6.89321e-06	3	2542.28	1.42878	52.1776	0
eDENDAsDDEDDDEk	3	2	2	A0A1D5PYN7;A0A3Q2U9Z4	#N/A	#N/A	N-Term(TMT10); S7(Phospho); K15(TMT10)	1	S(7): 100.0										#DIV/0!	#DIV/0!	#DIV/0!	#DIV/0!	#DIV/0!	#DIV/0!	0	681.782	1.393e-09	71.97	1.30243e-06	2	2278.88	0.648089	25.4368	0
sGGGGGGGDDQAGWAGGYPEIVk	3	1	1	Q5ZLV4	tRNA (cytosine(34)-C(5))-methyltransferase (EC 2.1.1.203) (NOL1/NOP2/Sun domain family member 2)	NSUN2 RCJMB04_4l11	N-Term(TMT10); S1(Phospho); K23(TMT10)	1	S(1): 100.0; Y(18): 0.0	0.0852599	0.0833815	0.0938255	0.122286	0.124239	0.124665	0.116954	0.127476	0.120857	1.41424	0.000389128	1.39174	0.00152366	0.984095	0.566889	0	653.429	1.248e-14	71.96	5.62927e-06	3	2630.23	1.30737	70.1003	0
sLVSDNDAVsPGTk	3	1	1	F1NID3	Uncharacterized protein	ZZZ3	N-Term(TMT10); S10(Phospho); K14(TMT10)	0.99982	S(1): 0.0; S(4): 0.0; S(10): 100.0; T(13): 0.0	0.0905152	0.0830677	0.0987797	0.121921	0.13001	0.126022	0.10835	0.119135	0.115677	1.38768	0.00231729	1.25994	0.013061	0.907946	0.0423934	0	354.469	3.068e-08	71.95	4.40721e-06	3	1927.98	0.665894	50.4675	0
yVIsDEEEDDDD	2	1	1	A0A1D5PHE8	Uncharacterized protein	LEO1	N-Term(TMT10); S4(Phospho)	0.999995	Y(1): 0.0; S(4): 100.0	0.100968	0.0916286	0.100035	0.114828	0.125654	0.116669	0.118191	0.120409	0.110652	1.22048	0.00859463	1.19349	0.0107689	0.977882	0.586788	0	270.398	8.391e-07	71.95	6.25498e-07	2	1752.66	0.152992	47.6625	0
tLSVAAAFNEDEDsEPEEmPPEAk	27	2	1	F1NMQ3	Uncharacterized protein	PCNP	N-Term(TMT10); S14(Phospho); M19(Oxidation); K24(TMT10)	1	T(1): 0.0; S(3): 0.0; S(14): 100.0	0.0951149	0.0859776	0.102409	0.117884	0.121669	0.120874	0.111454	0.123485	0.12154	1.27134	0.00632954	1.25741	0.0157787	0.989047	0.75292	0	442.517	2.026e-11	71.93	6.67179e-06	4	3160.44	1.07528	74.3981	0
fNFESFPEsPADGTQYANAk	2	3	1	A0A3Q2UHP7	Uncharacterized protein	TRAPPC9	N-Term(TMT10); S9(Phospho); K20(TMT10)	0.999988	S(5): 0.0; S(9): 100.0; T(14): 0.0; Y(16): 0.0	0.0908462	0.0895852	0.0927355	0.113723	0.1319	0.111281	0.116271	0.126203	0.126029	1.30654	0.0131631	1.349	0.000735838	1.0325	0.623755	0	350.285	3.295e-10	71.91	5.80719e-06	3	2758.28	0.383894	81.2624	0
qTRssGsETEQVVDFSDR	2	3	1	A0A1D5NY82	Histone acetyltransferase (EC 2.3.1.48)	KAT7	N-Term(TMT10); S4(Phospho); S5(Phospho); S7(Phospho)	0.999041	T(2): 0.1; S(4): 99.9; S(5): 100.0; S(7): 100.0; T(9): 0.0; S(16): 0.0	0.0916825	0.084617	0.0990106	0.122168	0.128083	0.115304	0.11429	0.119962	0.124632	1.3278	0.00564833	1.30357	0.0055364	0.981751	0.664137	0	368.524	2.711e-08	71.9	1.62059e-06	3	2496.99	0.766642	51.4627	1
lSYLPAATEPGtPR	4	1	1	A0A1D5P1F1	DAGKc domain-containing protein	SPHK1	N-Term(TMT10); T12(Phospho)	0.999998	S(2): 0.0; Y(3): 0.0; T(8): 0.0; T(12): 100.0	0.0929175	0.0861399	0.101984	0.122794	0.126683	0.128787	0.106979	0.119481	0.115363	1.34594	0.00273832	1.21627	0.0261824	0.903662	0.0407263	0	346.643	6.783e-09	71.89	3.70166e-06	3	1781.91	0.802615	64.3083	0
sEGVVLDsAssDEGLMDTGMk	3	3	1	A0A3Q2UAJ7	Double-strand break repair protein	MRE11	N-Term(TMT10); S8(Phospho); S10(Phospho); S11(Phospho); K21(TMT10)	0.999975	S(1): 0.0; S(8): 100.0; S(10): 100.0; S(11): 100.0; T(18): 0.0	0.0972929	0.0888227	0.103778	0.111051	0.117692	0.116807	0.120891	0.123172	0.120001	1.19199	0.0181243	1.25585	0.00506125	1.05358	0.0541259	0	371.007	5.081e-09	71.78	2.51227e-06	3	2826.17	0.560814	75.981	0
lVLGsLSGMDQLScNGDk	3	1	1	E1C8H6	Uncharacterized protein	PTPN13	N-Term(TMT10); S5(Phospho); C14(Carbamidomethyl); K18(TMT10)	0.999997	S(5): 100.0; S(7): 0.0; S(13): 0.0	0.100512	0.088257	0.108243	0.122617	0.11992	0.119699	0.1078	0.115175	0.107488	1.21959	0.0210412	1.11262	0.153333	0.912289	0.0168205	0	397.2	1.504e-08	71.77	5.95752e-06	3	2432.2	1.17129	86.9796	0
nIIHGsDSVESAQk	3	1	1	O57535	Nucleoside diphosphate kinase (NDK) (NDP kinase) (EC 2.7.4.6)	0	N-Term(TMT10); S6(Phospho); K14(TMT10)	1	S(6): 100.0; S(8): 0.0; S(11): 0.0	0.0858054	0.0779477	0.0843813	0.106206	0.119408	0.111587	0.138876	0.129888	0.150514	1.35894	0.00280532	1.68973	0.000897499	1.24341	0.0182049	0	468.425	7.216e-09	71.69	5.31949e-06	3	2023.03	0.302658	42.8892	0
aSsFADMMGILk	15	1	1	F1P3T3	Uncharacterized protein	MTFR1L	N-Term(TMT10); S3(Phospho); K12(TMT10)	0.999897	S(2): 0.0; S(3): 100.0	0.0858943	0.0819261	0.095119	0.116197	0.121167	0.121912	0.118149	0.130983	0.126339	1.36638	0.00171834	1.42798	0.00228318	1.04508	0.26402	0	406.119	5.246e-08	71.68	4.13635e-06	2	1808.91	1.65444	104.552	0
sFEVEEVDQSSNSStPQR	10	2	1	Q5F3T2	Septin-type G domain-containing protein	SEPT9 RCJMB04_7k22	N-Term(TMT10); T15(Phospho)	0.98291	S(1): 0.0; S(10): 0.0; S(11): 0.0; S(13): 0.0; S(14): 1.7; T(15): 98.3	0.0821796	0.0733863	0.0921123	0.118266	0.131134	0.125586	0.111831	0.113412	0.143951	1.51401	0.00295581	1.49062	0.0262588	0.984553	0.870324	0	423.876	4.344e-11	71.67	3.74764e-06	3	2335.03	0.0434905	49.1663	0
gSASGSGAGSGVGsPGR	1	2	1	Q03696	Neuronal-glial cell adhesion molecule (Ng-CAM)	0	N-Term(TMT10); S14(Phospho)	1	S(2): 0.0; S(4): 0.0; S(6): 0.0; S(10): 0.0; S(14): 100.0	0.0686997	0.0718149	0.0793056	0.105582	0.115484	0.104915	0.127142	0.143802	0.183255	1.48294	0.00159494	2.06623	0.00992665	1.39333	0.0656172	0	270.352	1.309e-07	71.67	2.4746e-06	2	1656.76	4.55707	17.0886	0
yFGTDAPPDWsDDEDALST	5	2	1	F1NB19	Uridine-cytidine kinase (EC 2.7.1.48)	UCKL1	N-Term(TMT10); S11(Phospho)	1	Y(1): 0.0; T(4): 0.0; S(11): 100.0; S(18): 0.0; T(19): 0.0	0.0970473	0.0873683	0.101787	0.114299	0.112273	0.112013	0.126072	0.114959	0.126361	1.18302	0.0153886	1.28368	0.00879263	1.08508	0.0659074	0	284.987	9.262e-06	71.66	2.08796e-06	2	2410.98	1.83014	81.8828	0
sksQsGNLEGEGLGSWLNk	4	4	1	A0A1D5PM46	Rap-GAP domain-containing protein	TSC2	N-Term(TMT10); K2(TMT10); S3(Phospho); S5(Phospho); K19(TMT10)	0.999085	S(1): 0.1; S(3): 99.9; S(5): 100.0; S(15): 0.0	0.0968657	0.0909227	0.105628	0.118251	0.111711	0.128927	0.110699	0.111917	0.124399	1.22314	0.0295913	1.18267	0.0431875	0.966914	0.584217	0	340.989	1.72e-09	71.61	9.38036e-06	3	2838.4	-0.24261	81.0151	1
sRtAsVSSSTSGDGDk	3	1	1	A0A3Q3ALM7	Uncharacterized protein	LOC112533501	N-Term(TMT10); T3(Phospho); S5(Phospho); K16(TMT10)	0.999986	S(1): 0.0; T(3): 100.0; S(5): 100.0; S(7): 0.0; S(8): 0.0; S(9): 0.0; T(10): 0.0; S(11): 0.0	0.082895	0.0781326	0.0948291	0.126371	0.128723	0.123246	0.114132	0.117038	0.12874	1.47872	0.00143516	1.40669	0.00654306	0.951288	0.264522	0	357.531	4.023e-09	71.49	4.37455e-06	3	2159.96	0.705586	24.3216	1
eFGDGsDAEVELEGQETk	6	1	1	E1C4H3	Uncharacterized protein	0	N-Term(TMT10); S6(Phospho); K18(TMT10)	1	S(6): 100.0; T(17): 0.0	0.0979751	0.0907801	0.108464	0.11604	0.119901	0.113965	0.111282	0.116847	0.119594	1.17727	0.0316808	1.16992	0.0415382	0.993764	0.820379	0	486.868	1.725e-11	71.46	4.96575e-06	2	2478.14	1.76511	61.6704	0
vVDYSQFQEsDDADEDYGR	24	4	1	A0A3Q2UD21	Uncharacterized protein	NUCKS1	N-Term(TMT10); S10(Phospho)	1	Y(4): 0.0; S(5): 0.0; S(10): 100.0; Y(17): 0.0	0.092996	0.0883097	0.102955	0.116294	0.122202	0.121734	0.112488	0.120597	0.121706	1.26725	0.00580834	1.24812	0.0106805	0.984903	0.628903	0	373.371	1.853e-10	71.45	3.93163e-06	3	2547.04	1.72763	57.6555	0
dVTAGETFFQPVYsPPTMk	5	2	1	Q90640	Chromosome-associated kinesin KIF4 (Chromokinesin)	KIF4 KIF4A	N-Term(TMT10); S14(Phospho); K19(TMT10)	0.984537	T(3): 0.0; T(7): 0.0; Y(13): 1.5; S(14): 98.5; T(17): 0.0	0.0881798	0.0852253	0.103621	0.11943	0.118465	0.118884	0.117814	0.120236	0.125805	1.28789	0.00962172	1.31344	0.00939579	1.01983	0.378158	0	440.003	2.087e-11	71.44	8.29411e-06	3	2653.31	1.16531	88.0116	0
sPTMEQAVQTASAHLPAPAPVGR	13	5	1	A0A3S5ZP92	Uncharacterized protein	LSM14A	N-Term(TMT10); S1(Phospho)	0.999994	S(1): 100.0; T(3): 0.0; T(10): 0.0; S(12): 0.0	0.0845472	0.0832484	0.104881	0.113977	0.123503	0.118855	0.111329	0.12364	0.129973	1.30681	0.0207299	1.33837	0.0258229	1.02415	0.663932	0	505.291	2.041e-13	71.33	7.77435e-06	3	2625.31	0.723386	76.6531	0
kLPGDtEDEDSATTSTSLk	1	4	1	F1P2F7	Bromodomain adjacent to zinc finger domain protein 2B	BAZ2B	N-Term(TMT10); K1(TMT10); T6(Phospho); K19(TMT10)	1	T(6): 100.0; S(11): 0.0; T(13): 0.0; T(14): 0.0; S(15): 0.0; T(16): 0.0; S(17): 0.0	0.0840306	0.0756324	0.0942509	0.110964	0.113428	0.110358	0.133879	0.135579	0.141878	1.31836	0.00786739	1.61998	0.000887489	1.22879	0.000610173	0	464.321	5.934e-09	71.32	9.08729e-06	3	2762.4	1.82248	53.9552	1
aPQLEQTcTSAsPAk	3	1	1	A0A1D5PFX4	Uncharacterized protein	OTUD4	N-Term(TMT10); C8(Carbamidomethyl); S12(Phospho); K15(TMT10)	1	T(7): 0.0; T(9): 0.0; S(10): 0.0; S(12): 100.0	0.0867076	0.0799658	0.0995457	0.120594	0.124382	0.124894	0.12127	0.119959	0.125592	1.38934	0.00424527	1.37789	0.00499631	0.991758	0.664773	0	430.613	4.439e-09	71.31	5.86507e-06	3	2127.06	0.77945	46.0734	0
aGHHEGmssDEELALTELTEFQk	2	1	1	F1NEV6	GCFC domain-containing protein	0	N-Term(TMT10); M7(Oxidation); S8(Phospho); S9(Phospho); K23(TMT10)	1	S(8): 100.0; S(9): 100.0; T(16): 0.0; T(19): 0.0	0.0949763	0.0895967	0.104763	0.115183	0.112384	0.122235	0.111462	0.123173	0.125385	1.20898	0.0192865	1.2443	0.0190431	1.02921	0.549684	0	391.643	2.32e-09	71.26	7.72111e-06	3	3193.43	2.9211	101.244	0
dTTGSEsDGGDSGSTk	4	1	1	Q5ZMQ7	Uncharacterized protein	SH3KBP1 RCJMB04_1g20	N-Term(TMT10); S7(Phospho); K16(TMT10)	0.999806	T(2): 0.0; T(3): 0.0; S(5): 0.0; S(7): 100.0; S(12): 0.0; S(14): 0.0; T(15): 0.0	0.0871424	0.0757408	0.0969628	0.118823	0.115004	0.120416	0.124647	0.128008	0.130557	1.36328	0.00768398	1.47477	0.00295802	1.08178	0.0146753	0	391.783	1.017e-08	71.25	3.01083e-06	3	2038.89	0.855802	21.1475	0
gLNGcEsPDADDYFEHsPLSEDR	2	4	1	A0A3Q2U575	Myocyte-specific enhancer factor 2A	MEF2A	N-Term(TMT10); C5(Carbamidomethyl); S7(Phospho); S17(Phospho)	1	S(7): 100.0; Y(13): 0.0; S(17): 100.0; S(20): 0.0	0.0973519	0.0894332	0.107935	0.108842	0.121016	0.123298	0.110939	0.12263	0.117527	1.19828	0.0494748	1.19129	0.0413574	0.994164	0.908597	0	657.671	2.06e-09	71.25	2.5159e-06	3	2999.17	1.91277	61.7889	0
gLEEVVsEEEEEI	2	1	1	F1NVC9	Uncharacterized protein	TBC1D2	N-Term(TMT10); S7(Phospho)	1	S(7): 100.0	0.0927647	0.0909324	0.103673	0.117963	0.121832	0.126593	0.114932	0.121423	0.109338	1.27497	0.00495929	1.20295	0.0213262	0.943514	0.183262	0	322.87	1.167e-06	71.25	2.56464e-06	2	1799.81	1.40999	80.6254	0
iLGQLVGLNsPNSISR	5	2	1	A0A3Q2UNU4	Protein kinase domain-containing protein	TTK	N-Term(TMT10); S10(Phospho)	1	S(10): 100.0; S(13): 0.0; S(15): 0.0	0.0849472	0.0856487	0.101605	0.124723	0.132201	0.120391	0.110169	0.12329	0.1204	1.38617	0.0055427	1.3	0.0156241	0.937836	0.211855	0	412.88	6.525e-10	71.25	5.82293e-06	3	1977.08	0.916535	87.9967	0
qTEAsFNEGSSSAEQGAQPSEEAGNLTAEk	1	2	1	A0A452J7T8	U6 small nuclear RNA (adenine-(43)-N(6))-methyltransferase (EC 2.1.1.-)	METTL16	N-Term(TMT10); S5(Phospho); K30(TMT10)	0.999996	T(2): 0.0; S(5): 100.0; S(10): 0.0; S(11): 0.0; S(12): 0.0; S(20): 0.0; T(27): 0.0	0.0899224	0.0754471	0.104031	0.114482	0.116294	0.126371	0.122862	0.122943	0.127648	1.32571	0.0318357	1.38624	0.0145154	1.04566	0.247992	0	517.042	1.076e-09	71.25	9.17121e-06	4	3592.63	-0.484327	54.2871	0
lLVDVDESTLsPEEQk	2	1	1	E1C2C3	SF3b1 domain-containing protein	SF3B1	N-Term(TMT10); S11(Phospho); K16(TMT10)	0.999997	S(8): 0.0; T(9): 0.0; S(11): 100.0	0.101556	0.098836	0.112919	0.112821	0.123766	0.115577	0.11101	0.110374	0.112603	1.12401	0.0752979	1.06599	0.189395	0.948382	0.145012	0	370.605	2.894e-09	71.23	7.13428e-06	3	2340.2	1.32132	77.5522	0
lAGsPQLHGGSLLALLGPER	2	1	1	A0A1D5P017	Myosin_tail_1 domain-containing protein	CCDC102A	N-Term(TMT10); S4(Phospho)	1	S(4): 100.0; S(11): 0.0	0.0931227	0.0840922	0.0864778	0.121504	0.139473	0.133027	0.106305	0.115226	0.120277	1.49418	0.00182457	1.29623	0.0060185	0.867521	0.0591781	0	422.166	1.849e-10	71.22	6.34277e-06	3	2295.24	0.536848	112.778	0
iFMDDDNFPPGGPALsEGEk	21	2	1	A0A1L1RYT6	Caveolin	CAV2	N-Term(TMT10); S16(Phospho); K20(TMT10)	1	S(16): 100.0	0.0902749	0.0837293	0.100027	0.118354	0.121128	0.121396	0.116423	0.119869	0.124687	1.31692	0.00390898	1.31729	0.0054656	1.00028	0.990307	0	588.294	1.67e-09	71.22	7.07521e-06	3	2674.26	1.63564	88.4361	0
eEPQTVPEMPGETPPLsPIDMESQER	2	2	1	F1NCN0	Transcription factor AP-1	JUN	N-Term(TMT10); S17(Phospho)	1	T(5): 0.0; T(13): 0.0; S(17): 100.0; S(23): 0.0	0.0991785	0.0895108	0.0984933	0.110781	0.110908	0.113699	0.119927	0.129051	0.126226	1.16786	0.00785184	1.3065	0.002055	1.11871	0.00973102	0	477.12	1.318e-14	71.2	8.29505e-06	3	3232.47	0.67403	75.9113	0
rAAsPDGSGSWQAADLGNEER	1	2	1	F1NAU3	SMAP domain-containing protein	C5H11orf58	N-Term(TMT10); S4(Phospho)	1	S(4): 100.0; S(8): 0.0; S(10): 0.0	0.102959	0.0930947	0.104669	0.117541	0.124056	0.125062	0.113905	0.110654	0.108059	1.21926	0.00697797	1.10607	0.0558694	0.90716	0.0173769	0	253.252	1.659e-09	71.16	5.68073e-06	3	2483.12	1.29917	45.652	1
nQLPVVINsEEEEEEEQLSLLNQAAcGGILTAk	3	3	1	A0A1D5P3K0	Uncharacterized protein	ZCCHC6	N-Term(TMT10); S9(Phospho); C26(Carbamidomethyl); K33(TMT10)	1	S(9): 100.0; S(19): 0.0; T(31): 0.0	0.108536	0.0976882	0.118039	0.11337	0.116587	0.115872	0.103334	0.122219	0.108421	1.06651	0.294169	1.02995	0.711454	0.965719	0.527992	0	430.803	2.462e-09	71.12	1.03346e-05	4	4164.1	3.31498	111.913	0
kTsEDQTATLSGk	3	1	1	A0A1D5P8S9	RHD domain-containing protein	NFATC3	N-Term(TMT10); K1(TMT10); S3(Phospho); K13(TMT10)	0.999897	T(2): 0.0; S(3): 100.0; T(7): 0.0; T(9): 0.0; S(11): 0.0	0.0876034	0.0841539	0.0971589	0.109486	0.112572	0.109802	0.128301	0.134926	0.135518	1.23406	0.00638213	1.48279	0.000668071	1.20155	0.000890765	0	408.957	6.473e-08	71.11	6.14923e-06	3	2133.14	1.36541	40.8173	1
aLGASDAsPDEGVEADLPIIDER	3	1	1	Q5ZIM2	Biogenesis of lysosome-related organelles complex 1 subunit 6 (BLOC-1 subunit 6)	BLOC1S6 RCJMB04_25a23	N-Term(TMT10); S8(Phospho)	0.999764	S(5): 0.0; S(8): 100.0	0.0856287	0.0735959	0.0991287	0.112304	0.113729	0.114829	0.121675	0.133594	0.139826	1.31936	0.0206333	1.52928	0.00743276	1.1591	0.0282158	0	476.481	1.276e-11	71.09	7.10347e-06	3	2649.25	1.38291	81.7237	0
iVTVAAISQDsNPAtPNVSTNMEEF	3	2	1	A0A1D5PLW4	Uncharacterized protein	SP4	N-Term(TMT10); S11(Phospho); T15(Phospho)	0.998145	T(3): 0.0; S(8): 0.2; S(11): 99.8; T(15): 100.0; S(19): 0.0; T(20): 0.0	0.0976268	0.0919012	0.107658	0.109893	0.125388	0.115042	0.112604	0.112441	0.122088	1.1788	0.0522105	1.16807	0.0410436	0.990895	0.857692	0	314.916	4.683e-09	71.07	6.6751e-06	3	3024.36	1.65029	92.3948	0
rDGVsESEGQLESGLGSGSLGEk	4	3	1	A0A1D5NY47	BAT2_N domain-containing protein	PRRC2B	N-Term(TMT10); S5(Phospho); K23(TMT10)	1	S(5): 100.0; S(7): 0.0; S(13): 0.0; S(17): 0.0; S(19): 0.0	0.101852	0.088804	0.107452	0.109249	0.116459	0.116472	0.115176	0.12558	0.120466	1.14784	0.0713478	1.21171	0.0286831	1.05565	0.174387	0	554.949	4.751e-11	71.05	8.1743e-06	3	2816.37	-1.2712	59.0762	1
qVISGPADEkERsEsEEEEEDGALGPQVEPcPR	16	1	1	Q5F325	Uncharacterized protein	RCJMB04_39o12	N-Term(TMT10); K10(TMT10); S13(Phospho); S15(Phospho); C31(Carbamidomethyl)	1	S(4): 0.0; S(13): 100.0; S(15): 100.0	0.100739	0.0903933	0.103854	0.108196	0.114259	0.105442	0.114836	0.130516	0.12612	1.11157	0.0856147	1.25929	0.0146534	1.13289	0.0531747	0	411.745	1.558e-12	71.05	1.07617e-05	4	4271.92	1.56068	57.5309	2
sQTPQLHFLDtDDEVSPTSWAEAR	2	2	1	A0A1L1RVP4	Uncharacterized protein	SMG6	N-Term(TMT10); T11(Phospho)	1	S(1): 0.0; T(3): 0.0; T(11): 100.0; S(16): 0.0; T(18): 0.0; S(19): 0.0	0.0951812	0.0816267	0.10076	0.11137	0.121147	0.101815	0.11286	0.122791	0.151836	1.2045	0.0763262	1.396	0.047911	1.15899	0.243281	0	453.679	2.527e-12	71.05	7.48722e-06	3	3039.39	-2.31808	81.9612	0
kGDVEGSQsQDEGEGSTESER	3	2	1	A0A3S5ZPL2	Structural maintenance of chromosomes protein	SMC3	N-Term(TMT10); K1(TMT10); S9(Phospho)	1	S(7): 0.0; S(9): 100.0; S(16): 0.0; T(17): 0.0; S(19): 0.0	0.0929665	0.0864108	0.104722	0.110035	0.125441	0.115835	0.111571	0.12449	0.120401	1.23658	0.0327554	1.25471	0.0214136	1.01466	0.7852	0	504	1.143e-11	71.04	4.84033e-06	3	2749.23	1.8291	26.3414	1
lGSAsAsDsEDEGGEEEGDk	3	2	1	F1NXS9	Lens epithelium-derived growth factor	PSIP1	N-Term(TMT10); S5(Phospho); S7(Phospho); S9(Phospho); K20(TMT10)	0.999336	S(3): 0.1; S(5): 99.9; S(7): 100.0; S(9): 100.0	0.104773	0.0970042	0.110323	0.116741	0.118647	0.113835	0.105556	0.115833	0.11514	1.11895	0.0394611	1.07828	0.184934	0.963651	0.304946	0	565.918	1.499e-07	70.99	1.54057e-06	3	2667	0.381993	43.9658	0
tGNATSITPVTNSAVNVEssEDDDsssEEEMPSGk	1	3	1	Q5F3A3	LisH domain-containing protein	RCJMB04_25f13	N-Term(TMT10); S19(Phospho); S20(Phospho); S25(Phospho); S26(Phospho); S27(Phospho); K35(TMT10)		Too many isoforms	0.0943868	0.0964404	0.113415	0.115074	0.104278	0.106223	0.119231	0.131881	0.119072	1.07011	0.36002	1.21674	0.0406917	1.13702	0.0508915	0		3.344e-09	70.99	3.28416e-06	4	4429.7	0.941171	65.1882	0
dLIsDDEEDS	6	1	1	F1NUZ2	Rab-GAP TBC domain-containing protein	TBC1D2B	N-Term(TMT10); S4(Phospho)	1	S(4): 100.0; S(10): 0.0	0.086972	0.0723967	0.0928216	0.11262	0.122724	0.114412	0.121758	0.129239	0.141387	1.38688	0.00886773	1.5559	0.00498653	1.12188	0.0945255	0	256.181	6.203e-05	70.96	7.73619e-07	2	1446.57	0.512484	46.9559	0
dAGSSGQPVLTGTLTPAPGGtASPDSVGPVTVcSQDMNk	2	1	1	A0A1D5NYP8	Uncharacterized protein	SHC1	N-Term(TMT10); T21(Phospho); C33(Carbamidomethyl); K39(TMT10)	0.49988	S(4): 0.0; S(5): 0.0; T(11): 0.0; T(13): 0.0; T(15): 0.0; T(21): 50.0; S(23): 50.0; S(26): 0.0; T(31): 0.0; S(34): 0.0	0.10322	0.091371	0.0996849	0.137082	0.124544	0.118189	0.109436	0.10374	0.112734	1.29068	0.0122421	1.1075	0.0740047	0.858074	0.0429783	0	446.034	2.057e-14	70.93	1.1495e-05	4	4295.07	3.01426	76.3661	0
lsAPPALSTGTGsPAAGGR	3	1	1	A0A1D5PY15	Coronin	LOC107056441	N-Term(TMT10); S2(Phospho); S13(Phospho)	0.999988	S(2): 100.0; S(8): 0.0; T(9): 0.0; T(11): 0.0; S(13): 100.0	0.0983739	0.0971195	0.103745	0.121664	0.134454	0.130097	0.098738	0.106746	0.107784	1.29066	0.00245428	1.04688	0.253216	0.811123	0.00672809	0	455.311	1.915e-08	70.92	4.69276e-06	2	2056.97	0.84501	58.9169	0
rDsSDDWEIPDGQITVGQR	2	3	1	A0A3Q2TXW8	Serine/threonine-protein kinase B-raf	BRAF	N-Term(TMT10); S3(Phospho)	0.999997	S(3): 100.0; S(4): 0.0; T(15): 0.0	0.0910991	0.086499	0.101704	0.111874	0.114933	0.121692	0.116633	0.13401	0.120564	1.24775	0.0125745	1.32905	0.0114722	1.06515	0.276208	0	535.923	2.271e-10	70.92	5.99136e-06	3	2483.14	1.05597	61.9053	1
sDLEQLAQGEEDVVEDLAFsDDD	45	2	1	F1NV71	Uncharacterized protein	NOC2L	N-Term(TMT10); S20(Phospho)	1	S(1): 0.0; S(20): 100.0	0.094728	0.0896325	0.105278	0.116566	0.122203	0.115724	0.116764	0.122055	0.121568	1.22391	0.0127192	1.24427	0.00860764	1.01663	0.498545	0	434.718	8.288e-10	70.91	6.05382e-06	3	2848.22	1.7972	103.195	0
eLGLEEVDDsAQVQk	3	1	1	P53352	Inner centromere protein	INCENP	N-Term(TMT10); S10(Phospho); K15(TMT10)	1	S(10): 100.0	0.0889869	0.0829549	0.105555	0.12947	0.130844	0.118267	0.110233	0.118262	0.115554	1.36427	0.0126838	1.23983	0.0362192	0.908785	0.0677171	0	363.494	2.564e-09	70.9	6.38072e-06	3	2198.1	0.996945	63.1656	0
fTPSEMNGsYTGNDLDEIGQDSIk	2	2	1	A0A1D5NX09	Uncharacterized protein	SMPD4	N-Term(TMT10); S9(Phospho); K24(TMT10)	0.959959	T(2): 0.0; S(4): 0.0; S(9): 96.0; Y(10): 2.0; T(11): 2.0; S(22): 0.0	0.0930563	0.0932418	0.111292	0.122396	0.134731	0.123225	0.103299	0.108482	0.110044	1.27811	0.018938	1.08144	0.274312	0.846123	0.012042	0	349.504	4.41e-09	70.86	9.15512e-06	3	3156.46	2.16201	82.1192	0
rQsSDNTVGFSEQEk	3	4	1	A0A1D5PJW3	Uncharacterized protein	EHBP1	N-Term(TMT10); S3(Phospho); K15(TMT10)	0.999795	S(3): 100.0; S(4): 0.0; T(7): 0.0; S(11): 0.0	0.0786404	0.071961	0.087088	0.124181	0.142435	0.131809	0.115605	0.124423	0.123263	1.67624	0.00145691	1.52843	0.00127102	0.911819	0.121434	0	434.55	2.778e-08	70.81	7.19481e-06	3	2250.08	1.01796	38.6816	1
eTDSLQMTPPsPDSR	7	6	2	E1C1C3;A0A3Q2TWE8	#N/A	#N/A	N-Term(TMT10); S11(Phospho)	0.000180903	T(2): 0.0; S(4): 0.0; T(8): 0.0; S(11): 0.0; S(14): 100.0										#DIV/0!	#DIV/0!	#DIV/0!	#DIV/0!	#DIV/0!	#DIV/0!	0	441.398	1.199e-10	70.8	3.39776e-06	2	1969.88	1.10364	48.5945	0
rTHsDAsDDEAFTTSk	4	1	1	F1NG56	Uncharacterized protein	ARHGAP5	N-Term(TMT10); S4(Phospho); S7(Phospho); K16(TMT10)	0.999994	T(2): 0.0; S(4): 100.0; S(7): 100.0; T(13): 0.0; T(14): 0.0; S(15): 0.0	0.0942496	0.0838035	0.0958782	0.120511	0.128388	0.122963	0.110265	0.120665	0.120765	1.3575	0.00182503	1.28388	0.0072789	0.945765	0.183836	0	401.529	1.001e-08	70.79	4.76866e-06	3	2386.04	0.199155	35.1889	1
aTLDDEDPLDsISESDGYPNGFQVNFSR	7	1	1	Q9DGN6	Endothelin converting enzyme-1	ECE-1 ECE1	N-Term(TMT10); S11(Phospho)	0.982991	T(2): 0.0; S(11): 98.3; S(13): 1.7; S(15): 0.0; Y(18): 0.0; S(27): 0.0	0.0912119	0.0835973	0.0998088	0.112191	0.111469	0.113317	0.119937	0.14067	0.129444	1.22708	0.0116007	1.42034	0.00718245	1.1575	0.0423641	0	473.257	1.109e-12	70.76	8.82272e-06	3	3397.49	-1.38893	88.6897	0
sADsDsDDDPLEAFMAEVEDQAAR	3	2	1	F1NJ40	ATP-dependent RNA helicase DDX42	DDX42	N-Term(TMT10); S4(Phospho); S6(Phospho)	0.999758	S(1): 0.0; S(4): 100.0; S(6): 100.0	0.0898078	0.0943939	0.120576	0.118304	0.116115	0.116421	0.114445	0.10944	0.120496	1.15113	0.185279	1.12994	0.261377	0.981591	0.546104	0	720.255	5.256e-12	70.72	3.19828e-06	3	2973.16	1.42898	113.685	0
lNLcGAQQADSSGcStPsPVEk	5	1	1	F1NKX6	KRAP_IP3R_bind domain-containing protein	ITPRID2	N-Term(TMT10); C4(Carbamidomethyl); C14(Carbamidomethyl); T16(Phospho); S18(Phospho); K22(TMT10)	0.999555	S(11): 0.0; S(12): 0.0; S(15): 0.0; T(16): 100.0; S(18): 100.0	0.0837417	0.0806372	0.0950431	0.106284	0.111737	0.116243	0.129275	0.141594	0.147547	1.2885	0.00889491	1.61288	0.00157582	1.25175	0.0100553	0	400.149	3.969e-12	70.71	7.24351e-06	3	2924.3	0.699755	60.9448	0
lSSVSAESGTLsPPPPASTAVk	3	2	1	F1P0W9	WD_REPEATS_REGION domain-containing protein	NEDD1	N-Term(TMT10); S12(Phospho); K22(TMT10)	1	S(2): 0.0; S(3): 0.0; S(5): 0.0; S(8): 0.0; T(10): 0.0; S(12): 100.0; S(18): 0.0; T(19): 0.0	0.0880269	0.0813896	0.100732	0.113398	0.119051	0.120664	0.118173	0.130111	0.1268	1.30711	0.0104718	1.38844	0.00641678	1.06222	0.155016	0	398.833	6.712e-13	70.66	8.16063e-06	3	2621.39	2.57303	66.3792	0
nPcSPDDDQQLsDDEVLk	2	1	1	E1C1G5	Uncharacterized protein	ZC3H18	N-Term(TMT10); C3(Carbamidomethyl); S12(Phospho); K18(TMT10)	1	S(4): 0.0; S(12): 100.0	0.0822946	0.0730698	0.0892749	0.101009	0.123741	0.111459	0.134581	0.142718	0.140915	1.37431	0.0194225	1.70951	0.000400403	1.24391	0.0176102	0	275.938	6.461e-07	70.65	5.81601e-06	3	2613.18	1.04074	57.2838	0
aLTDLAAVSDANLPcsPER	2	3	1	A0A1D5NX44	Uncharacterized protein	CCP110	N-Term(TMT10); C15(Carbamidomethyl); S16(Phospho)	1	T(3): 0.0; S(9): 0.0; S(16): 100.0	0.103236	0.0917358	0.109016	0.122547	0.130176	0.13031	0.102068	0.100834	0.109174	1.26003	0.00980155	1.02661	0.661087	0.814752	0.00292938	0	511.71	3.288e-10	70.59	7.06234e-06	3	2309.11	0.903527	75.1072	0
aDALQAGAsQFETSAAk	6	3	1	A0A1D5PLR5	V-SNARE coiled-coil homology domain-containing protein	VAMP2	N-Term(TMT10); S9(Phospho); K17(TMT10)	1	S(9): 100.0; T(13): 0.0; S(14): 0.0	0.0841581	0.0700775	0.0909797	0.129989	0.134776	0.130009	0.113627	0.124641	0.124414	1.60991	0.00142772	1.47903	0.00540376	0.918707	0.0543143	0	414.986	5.533e-08	70.48	7.70909e-06	3	2204.11	4.01323	61.9706	0
mDEDFTGLTEMFQtPDNk	3	2	1	R4GLV4	FHA domain-containing protein	MKI67	N-Term(TMT10); T14(Phospho); K18(TMT10)	1	T(6): 0.0; T(9): 0.0; T(14): 100.0	0.102635	0.0826801	0.100786	0.133748	0.131112	0.131285	0.102765	0.105021	0.11196	1.38464	0.00464784	1.1176	0.181451	0.807143	0.000920954	0	339.445	7.275e-10	70.47	6.82943e-06	3	2657.19	-0.279673	94.6673	0
sVAEELsDEsDTEFEEGFk	3	1	1	E1BYA8	Uncharacterized protein	ERCC6	N-Term(TMT10); S7(Phospho); S10(Phospho); K19(TMT10)	1	S(1): 0.0; S(7): 100.0; S(10): 100.0; T(12): 0.0	0.0950247	0.0889819	0.107658	0.115039	0.116927	0.119924	0.116186	0.120138	0.12945	1.20649	0.0241756	1.25409	0.0217149	1.03946	0.330408	0	528.025	2.619e-09	70.46	4.24113e-06	3	2766.18	2.4905	74.3605	0
sGFPSSLFPLEAsPR	12	2	1	A0A3Q2TY65	Rho-GAP domain-containing protein	0	N-Term(TMT10); S13(Phospho)	1	S(1): 0.0; S(5): 0.0; S(6): 0.0; S(13): 100.0	0.091996	0.0891085	0.0998573	0.117191	0.126278	0.117485	0.116014	0.120979	0.119965	1.28471	0.00368749	1.27049	0.00204175	0.988929	0.710714	0	489.024	6.973e-11	70.44	5.6207e-06	2	1900.94	0.973334	92.2151	0
sMSSIPPPYASGSLAGSsPPGSGR	6	2	1	A0A1D5PZN5	Uncharacterized protein	PPFIA1	N-Term(TMT10); S18(Phospho)	0.973207	S(1): 0.0; S(3): 0.0; S(4): 0.0; Y(9): 0.0; S(11): 0.0; S(13): 0.0; S(17): 2.7; S(18): 97.3; S(22): 0.0	0.0878351	0.0805678	0.0993951	0.118897	0.125732	0.122521	0.116745	0.122025	0.125881	1.371	0.00473018	1.36167	0.00607448	0.993195	0.813347	0	368.395	9.595e-12	70.43	7.60815e-06	3	2556.21	2.03671	62.4553	0
fPTDYAstsEDEFGSNR	3	4	1	E1C1J1	CEP170_C domain-containing protein	CEP170	N-Term(TMT10); S7(Phospho); T8(Phospho); S9(Phospho)	1	T(3): 0.0; Y(5): 0.0; S(7): 100.0; T(8): 100.0; S(9): 100.0; S(15): 0.0	0.0891173	0.092845	0.102789	0.117789	0.122752	0.112801	0.115081	0.121488	0.129259	1.24088	0.0101705	1.28473	0.00949903	1.03534	0.452432	0	540.317	9.892e-08	70.42	1.01222e-06	2	2391.87	1.68669	65.1277	0
mDDDsLGEFPVTNSR	5	1	1	P58268	Zinc finger protein ubi-d4 (Apoptosis response zinc finger protein) (Protein requiem)	REQ	N-Term(TMT10); S5(Phospho)	1	S(5): 100.0; T(12): 0.0; S(14): 0.0	0.0871324	0.0805692	0.0932573	0.109362	0.112693	0.114429	0.126955	0.1338	0.14104	1.28941	0.0031191	1.53969	0.00101478	1.1941	0.00734248	0	465.192	1.197e-10	70.41	3.75794e-06	2	1991.86	1.16028	62.6172	0
tDYVPLLDDDDAGsQEPk	3	3	2	Q98906;A0A1D5NW88	#N/A	#N/A	N-Term(TMT10); S14(Phospho); K18(TMT10)	1	T(1): 0.0; Y(3): 0.0; S(14): 100.0										#DIV/0!	#DIV/0!	#DIV/0!	#DIV/0!	#DIV/0!	#DIV/0!	0	484.219	2.843e-08	70.41	8.55318e-06	3	2516.19	1.58036	74.8939	0
mGSPAPLLPGDLLGGGSDsI	9	2	1	A0A3Q2ULN8	Uncharacterized protein	TNRC6B	N-Term(TMT10); S19(Phospho)	0.999694	S(3): 0.0; S(17): 0.0; S(19): 100.0	0.0948302	0.0841361	0.105445	0.113388	0.11667	0.118262	0.113558	0.119728	0.126391	1.2247	0.027977	1.26464	0.0250388	1.03261	0.394636	0	394.065	1.141e-08	70.41	7.44309e-06	2	2163.07	2.64881	106.054	0
lENEGsDEDIETDVLYSPQmALk	1	3	1	Q5F3D5	Uncharacterized protein	OGA RCJMB04_20o15	N-Term(TMT10); S6(Phospho); M20(Oxidation); K23(TMT10)	1	S(6): 100.0; T(12): 0.0; Y(16): 0.0; S(17): 0.0	0.100124	0.0908497	0.11602	0.10301	0.106068	0.119594	0.119661	0.122053	0.12262	1.07061	0.464393	1.18678	0.0612525	1.1085	0.0832233	0	612.715	2.207e-11	70.34	1.13923e-05	3	3150.48	-0.87631	85.185	0
dVEDMELsDVEDDTSk	3	3	1	H9L0N7	CID domain-containing protein	RPRD2	N-Term(TMT10); S8(Phospho); K16(TMT10)	1	S(8): 100.0; T(14): 0.0; S(15): 0.0	0.100194	0.0884215	0.106921	0.116778	0.126056	0.110281	0.105712	0.119475	0.119297	1.19482	0.0535713	1.16562	0.0822741	0.975558	0.679103	0	365.581	1.216e-09	70.33	5.09293e-06	3	2365.04	1.02268	66.8763	0
aTQEkEDEAIGsEDEEELQDLLSQDWR	3	1	1	F1NPL1	Uncharacterized protein	ZNF830	N-Term(TMT10); K5(TMT10); S12(Phospho)	1	T(2): 0.0; S(12): 100.0; S(23): 0.0	0.100908	0.0790704	0.0957027	0.108504	0.117956	0.125689	0.108775	0.127508	0.122854	1.27738	0.0365879	1.30272	0.0325736	1.01984	0.771943	0	483.759	3.098e-11	70.32	1.20069e-05	4	3701.72	1.36336	103.877	1
aASEQQADAsGGDSPk	1	1	1	F1NSF2	Uncharacterized protein	FOXK1	N-Term(TMT10); S10(Phospho); K16(TMT10)	1	S(3): 0.0; S(10): 100.0; S(14): 0.0	0.07996	0.0792104	0.0948854	0.115027	0.122442	0.120347	0.128813	0.129973	0.129342	1.40842	0.00340279	1.52773	0.000945941	1.08471	0.0106071	0	401.463	9.798e-09	70.26	5.47238e-06	3	2056.96	-0.677027	26.6437	0
aSIGSLQSGSSVSTSTSTFQLsPk	1	4	1	A0A3Q2TU12	Uncharacterized protein	ZNF280D	N-Term(TMT10); S22(Phospho); K24(TMT10)	1	S(2): 0.0; S(5): 0.0; S(8): 0.0; S(10): 0.0; S(11): 0.0; S(13): 0.0; T(14): 0.0; S(15): 0.0; T(16): 0.0; S(17): 0.0; T(18): 0.0; S(22): 100.0	0.0950504	0.0841551	0.10009	0.107906	0.109283	0.124256	0.122674	0.123697	0.132887	1.22253	0.0422261	1.35791	0.00431075	1.11074	0.110216	0	435.932	1.396e-11	70.26	1.06198e-05	3	2895.48	3.2741	71.6887	0
nGGGGGGssGGssDEEAPR	2	2	1	Q5F3B6	Uncharacterized protein (Fragment)	RCJMB04_23b17	N-Term(TMT10); S8(Phospho); S9(Phospho); S12(Phospho); S13(Phospho)	1	S(8): 100.0; S(9): 100.0; S(12): 100.0; S(13): 100.0	0.0891548	0.0770731	0.100022	0.107591	0.129532	0.12102	0.110369	0.13588	0.128273	1.34514	0.0291613	1.40666	0.0229771	1.04573	0.610581	0	504.645	1.893e-09	70.25	2.50176e-07	2	2183.69	0.725291	19.0281	0
vQNVAAESAsQDPAAPPVSVPR	2	2	1	O42130	DNA topoisomerase 2-alpha (EC 5.6.2.2) (DNA topoisomerase II, alpha isozyme)	TOP2A	N-Term(TMT10); S10(Phospho)	0.999994	S(8): 0.0; S(10): 100.0; S(19): 0.0	0.0890503	0.0926677	0.104939	0.117819	0.128622	0.118993	0.108929	0.123996	0.114529	1.27481	0.011253	1.21209	0.0358585	0.950799	0.342646	0	464.568	7.412e-11	70.22	9.71043e-06	3	2499.24	-0.177933	58.5279	0
gDSGVDTQNsEGNADEEDPLGPNcYYDk	2	5	1	A0A3S5ZP92	Uncharacterized protein	LSM14A	N-Term(TMT10); S10(Phospho); C24(Carbamidomethyl); K28(TMT10)	0.5	S(3): 0.0; T(7): 50.0; S(10): 50.0; Y(25): 0.0; Y(26): 0.0	0.0928236	0.0851601	0.107416	0.111111	0.124943	0.117101	0.117505	0.125237	0.118046	1.23741	0.0420054	1.26415	0.0228286	1.02161	0.618242	0	523.97	1.055e-10	70.21	8.11306e-06	4	3584.52	3.211	60.9633	0
lPTSQEVEsEEEELSGGk	5	1	1	E1C847	SMAP domain-containing protein	KNOP1	N-Term(TMT10); S9(Phospho); K18(TMT10)	1	T(3): 0.0; S(4): 0.0; S(9): 100.0; S(15): 0.0	0.0887686	0.0787548	0.0963336	0.111704	0.117169	0.114303	0.12267	0.132464	0.135119	1.30061	0.00770263	1.47904	0.00266833	1.13718	0.0186792	0	417.112	1.651e-07	70.13	9.14706e-06	3	2486.2	0.662148	76.0044	0
sNLTSQSSASNLPGSPGSPGsPGSPGSPGSVSk	3	1	1	F1NPW9	SMK-1 domain-containing protein	PPP4R3A	N-Term(TMT10); S21(Phospho); K33(TMT10)	0.97615	S(1): 0.0; T(4): 0.0; S(5): 0.0; S(7): 0.0; S(8): 0.0; S(10): 0.0; S(15): 0.0; S(18): 0.0; S(21): 97.6; S(24): 2.4; S(27): 0.0; S(30): 0.0; S(32): 0.0	0.0884689	0.0839532	0.102698	0.114954	0.120653	0.115269	0.119177	0.122573	0.131463	1.27536	0.0131695	1.35655	0.00829647	1.06366	0.143778	0	467.841	2.888e-13	70.13	1.31892e-05	4	3507.7	0.410746	55.5162	0
sStPPsPSSTSPTSSSGDISWGDR	2	2	1	A0A1D5PWP5	Phosphorylase b kinase regulatory subunit	PHKA2	N-Term(TMT10); T3(Phospho); S6(Phospho)	0.000667975	S(1): 97.4; S(2): 2.5; T(3): 0.1; S(6): 100.0; S(8): 0.0; S(9): 0.0; T(10): 0.0; S(11): 0.0; T(13): 0.0; S(14): 0.0; S(15): 0.0; S(16): 0.0; S(20): 0.0	0.101284	0.0912315	0.108023	0.117839	0.121011	0.112666	0.109782	0.119837	0.118326	1.16962	0.0356257	1.15774	0.0526543	0.989842	0.778943	0	308.004	9.755e-09	70.09	4.31955e-06	3	2769.15	1.52039	52.5416	0
sQLPTMEQDGGSQNPVSsPGMSQELR	5	4	1	A0A1D5PM63	Transcriptional coactivator YAP1	YAP1	N-Term(TMT10); S18(Phospho)	0.982666	S(1): 0.0; T(5): 0.0; S(12): 0.0; S(17): 1.7; S(18): 98.3; S(22): 0.0	0.0859883	0.082848	0.0999103	0.111738	0.11482	0.123516	0.11599	0.133874	0.13196	1.30262	0.0127428	1.42076	0.00815379	1.0907	0.188112	0	444.268	1.465e-14	70.06	1.03757e-05	3	3069.39	2.34025	61.9453	0
vWTsGQVEEYDLEGDDmNSR	4	1	1	Q2MCJ7	Aquaporin-1	AQP1	N-Term(TMT10); S4(Phospho); M17(Oxidation)	0.978268	T(3): 2.2; S(4): 97.8; Y(10): 0.0; S(19): 0.0	0.090705	0.0848171	0.105897	0.118941	0.125537	0.120149	0.116391	0.118322	0.119609	1.29568	0.0136604	1.25906	0.018656	0.971737	0.198752	0	382.45	6.974e-09	70.05	4.71046e-06	3	2655.11	1.03609	64.8645	0
rSssPSEPLEEDSVLFNk	9	3	1	A0A1D5PWR6	Rab GTPase-activating protein 1-like	RABGAP1L	N-Term(TMT10); S3(Phospho); S4(Phospho); K18(TMT10)	0.493343	S(2): 50.7; S(3): 50.7; S(4): 98.7; S(6): 0.0; S(13): 0.0	0.0890415	0.0834748	0.0927863	0.113889	0.117973	0.110024	0.118966	0.139823	0.133172	1.28866	0.0019764	1.47741	0.00327696	1.14647	0.0638173	0	370.707	2.65e-09	70.05	8.73881e-06	3	2639.24	0.489641	75.6198	1
kMETVNsDsDSEFGIPk	9	4	1	A0A3Q3B2I8	DNA topoisomerase 2 (EC 5.6.2.2)	TOP2B	N-Term(TMT10); K1(TMT10); S7(Phospho); S9(Phospho); K17(TMT10)	1	T(4): 0.0; S(7): 100.0; S(9): 100.0; S(11): 0.0	0.0950451	0.0891682	0.10467	0.117398	0.120475	0.120491	0.112528	0.118401	0.120409	1.24052	0.00750029	1.21619	0.0150703	0.980393	0.415084	0	564.978	3.982e-10	70.04	9.86869e-06	3	2731.29	1.13758	67.8568	1
aAEPEEGPsGDEAAAAADTDQk	1	1	1	Q9YHD2	Nuclear calmodulin-binding protein (Fragment)	URP	N-Term(TMT10); S9(Phospho); K22(TMT10)	1	S(9): 100.0; T(19): 0.0	0.102585	0.0876148	0.101525	0.126276	0.134534	0.117976	0.103985	0.113658	0.111846	1.29844	0.0129126	1.12945	0.0903524	0.869855	0.0432322	0	355.277	5.533e-09	70.04	8.85308e-06	3	2668.2	0.715403	43.7725	0
eNGINGTVTSNGADsPR	2	2	1	Q8AXQ0	Translocating chain-associated membrane protein	TRAM	N-Term(TMT10); S15(Phospho)	1	T(7): 0.0; T(9): 0.0; S(10): 0.0; S(15): 100.0	0.11342	0.0951512	0.125387	0.128396	0.13665	0.132242	0.079124	0.109239	0.0786578	1.18963	0.0813583	0.799566	0.1713	0.672111	0.0139467	0	330.972	2.208e-08	70.03	5.1642e-06	3	1997.92	2.49483	32.5547	0
sVGPVDcGPWGSGEPTEIAAVLEk	5	1	1	F1NFQ4	Uncharacterized protein	HAUS2	N-Term(TMT10); S1(Phospho); C7(Carbamidomethyl); K24(TMT10)	1	S(1): 100.0; S(12): 0.0; T(16): 0.0	0.0880898	0.0771867	0.0950368	0.112819	0.122137	0.117605	0.120359	0.129233	0.134393	1.35437	0.00627109	1.47509	0.00338086	1.08913	0.0994623	0	518.056	2.1e-14	70	1.1585e-05	3	2993.48	0.754559	107.697	0
qQHEQLNQAAQSILTGPGDVsPSTNQVR	1	4	1	A0A1D5PV03	Uncharacterized protein	MACF1	N-Term(TMT10); S21(Phospho)	0.00614287	S(12): 0.0; T(15): 0.0; S(21): 0.6; S(23): 49.7; T(24): 49.7	0.0831619	0.0831605	0.0859941	0.123523	0.125725	0.122305	0.120909	0.119683	0.135538	1.47257	8.54886e-06	1.49071	0.00134435	1.01232	0.783439	0	600.346	5.34e-13	69.99	1.33156e-05	3	3312.62	0.0484384	62.1348	0
ePNPAQGTAQTPcAFEAGAPsPGEPEAPAsPER	2	2	1	A0A1D5PMU6	Uncharacterized protein	ZNF710	N-Term(TMT10); C13(Carbamidomethyl); S21(Phospho); S30(Phospho)	1	T(8): 0.0; T(11): 0.0; S(21): 100.0; S(30): 100.0	0.0936406	0.0917719	0.118776	0.109232	0.123939	0.124487	0.111047	0.108466	0.117342	1.17578	0.150472	1.10739	0.297398	0.941837	0.286936	0	585.596	7.436e-13	69.93	8.96839e-06	4	3707.59	-0.493677	58.0292	0
kEcsssGsGsDNDVEVIk	3	3	1	V9GW36	Alpha thalassemia/mental retardation syndrome	0	K1(TMT10); N-Term(TMT10); C3(Carbamidomethyl); S4(Phospho); S5(Phospho); S6(Phospho); S8(Phospho); S10(Phospho); K18(TMT10)	1	S(4): 100.0; S(5): 100.0; S(6): 100.0; S(8): 100.0; S(10): 100.0	0.090318	0.0892882	0.0944104	0.12006	0.124094	0.122507	0.11209	0.122611	0.122868	1.3381	9.39324e-05	1.30492	0.00199452	0.975207	0.463186	0	570.282	1.219e-09	69.86	3.40811e-06	3	2985.17	1.23844	59.7377	1
iAcDEEFsDsEDEGEGGR	5	4	1	A0A1D5NW46	Histone deacetylase (EC 3.5.1.98)	HDAC2	N-Term(TMT10); C3(Carbamidomethyl); S8(Phospho); S10(Phospho)	1	S(8): 100.0; S(10): 100.0	0.0950004	0.0906309	0.107292	0.11494	0.118822	0.115316	0.112072	0.121947	0.119677	1.1917	0.021912	1.20747	0.0252423	1.01323	0.658687	0	469.344	1.166e-09	69.83	9.61926e-07	2	2390.86	1.97615	45.8441	0
tVSsPGVTVPEAVEk	5	6	1	B0FLP0	Aminoimidazole-4-carboxamide ribonucleotide transformylase/IMP cyclohydrolase	PURH	N-Term(TMT10); S4(Phospho); K15(TMT10)	0.99977	T(1): 0.0; S(3): 0.0; S(4): 100.0; T(8): 0.0	0.0903671	0.0808229	0.0965489	0.110979	0.115352	0.118094	0.118826	0.13576	0.132975	1.28642	0.00702857	1.44753	0.00456234	1.12524	0.0632597	0	343.205	2.621e-08	69.82	7.76005e-06	2	2038.09	2.34258	61.6879	0
asPEVSTPEEPEGDGGSELAAHLLAk	19	8	2	A0A1D5P121;A0A3Q2U190	#N/A	#N/A	N-Term(TMT10); S2(Phospho); K26(TMT10)	1	S(2): 100.0; S(6): 0.0; T(7): 0.0; S(17): 0.0										#DIV/0!	#DIV/0!	#DIV/0!	#DIV/0!	#DIV/0!	#DIV/0!	0	644.464	9.027e-14	69.77	1.2737e-05	3	3129.54	1.38361	79.5266	0
sVVDMELDDTDDGDDNAPLFYQPGk	2	1	1	A0A1D5PGS8	Uncharacterized protein	UBR5	N-Term(TMT10); S1(Phospho); K25(TMT10)	1	S(1): 100.0; T(10): 0.0; Y(21): 0.0	0.0874365	0.0815743	0.102569	0.114221	0.113752	0.107878	0.126569	0.132792	0.132671	1.23666	0.0311842	1.44353	0.00365614	1.16728	0.00294416	0	601.275	8.254e-12	69.77	1.12239e-05	3	3294.48	-0.0669738	87.8657	0
sGLEGcMcGIENPPtPEAPAEGsPSk	2	1	1	F1P3V9	Uncharacterized protein	C21H1orf174	N-Term(TMT10); C6(Carbamidomethyl); C8(Carbamidomethyl); T15(Phospho); S23(Phospho); K26(TMT10)	0.999968	S(1): 0.0; T(15): 100.0; S(23): 100.0; S(25): 0.0	0.099059	0.0809547	0.111274	0.123063	0.11612	0.121267	0.114374	0.114275	0.118536	1.23744	0.0634736	1.1919	0.10493	0.963198	0.15293	0	389.931	6.969e-09	69.75	8.53759e-06	4	3290.41	-2.25431	64.7316	0
sAFTPATVTGSSPsPVLGQGEk	3	2	1	A0A1D5PQS1	Uncharacterized protein	ITSN1	N-Term(TMT10); S14(Phospho); K22(TMT10)	1	S(1): 0.0; T(4): 0.0; T(7): 0.0; T(9): 0.0; S(11): 0.0; S(12): 0.0; S(14): 100.0	0.100397	0.0929658	0.107564	0.125646	0.129585	0.125253	0.100265	0.116634	0.107857	1.26437	0.00393315	1.07919	0.278162	0.853533	0.0196075	0	512.913	5.759e-12	69.73	1.13012e-05	3	2656.37	0.936136	68.3891	0
gEEEEEEEENIYAVDDEsDEEGGkEk	3	1	1	F1P220	Uncharacterized protein	ISY1	N-Term(TMT10); S18(Phospho); K24(TMT10); K26(TMT10)	1	Y(12): 0.0; S(18): 100.0	0.104731	0.101122	0.117519	0.111051	0.112188	0.105244	0.106959	0.120033	0.122282	1.01581	0.768927	1.0801	0.278817	1.06329	0.256444	0	666.848	1.033e-15	69.71	1.10647e-05	3	3754.65	1.11323	54.7544	1
vIFPQDDsPELTIQPGScTk	2	1	1	E1BYV3	Alpha-type protein kinase domain-containing protein	TRPM7	N-Term(TMT10); S8(Phospho); C18(Carbamidomethyl); K20(TMT10)	1	S(8): 100.0; T(12): 0.0; S(17): 0.0; T(19): 0.0	0.0870744	0.0825094	0.100038	0.107546	0.118158	0.113576	0.126689	0.132661	0.130877	1.25835	0.0188294	1.44731	0.0019156	1.15016	0.00871931	0	402.466	9.062e-10	69.69	1.22381e-05	3	2770.38	1.35378	80.3686	0
lAAEELADEsDLDGEAALk	18	1	1	A0A3Q2U489	Sas10 domain-containing protein	UTP3	N-Term(TMT10); S10(Phospho); K19(TMT10)	1	S(10): 100.0	0.0945139	0.0878387	0.099304	0.115885	0.123061	0.116644	0.113418	0.122317	0.126464	1.2625	0.00361799	1.28596	0.00617374	1.01859	0.648052	0	536.297	6.216e-12	69.67	1.03255e-05	3	2498.24	2.06274	79.4528	0
sVNFDLTPTGLLPPGPEGSEDPcGsSEEk	11	1	1	A0A1D5P251	Uncharacterized protein	MAP1S	N-Term(TMT10); C23(Carbamidomethyl); S25(Phospho); K29(TMT10)	0.97988	S(1): 0.0; T(7): 0.0; T(9): 0.0; S(19): 0.0; S(25): 98.0; S(26): 2.0	0.0837024	0.0838201	0.0975579	0.115784	0.125752	0.123918	0.111736	0.127791	0.117184	1.37865	0.00375493	1.34567	0.00974935	0.976077	0.63154	0	505.195	3.12e-09	69.66	1.34855e-05	4	3554.67	1.79459	93.3653	0
gPFYSGsLPNVNQIGSGVPDFQGSLHSPLDSTR	5	1	1	A0A3Q2U366	TORC_N domain-containing protein	CRTC2	N-Term(TMT10); S7(Phospho)	0.983308	Y(4): 0.0; S(5): 1.6; S(7): 98.3; S(16): 0.0; S(24): 0.0; S(27): 0.0; S(31): 0.0; T(32): 0.0	0.082565	0.0808846	0.0950374	0.109689	0.125058	0.110962	0.122174	0.116855	0.150951	1.33743	0.0119291	1.50871	0.0188795	1.12806	0.275037	0	519.859	4.164e-15	69.62	1.54821e-05	4	3739.8	1.28655	106.689	0
lINSELGSPSTTDsPSSDPSPR	3	1	1	F1NBK1	DUF5009 domain-containing protein	HGSNAT	N-Term(TMT10); S14(Phospho)	0.999997	S(4): 0.0; S(8): 0.0; S(10): 0.0; T(11): 0.0; T(12): 0.0; S(14): 100.0; S(16): 0.0; S(17): 0.0; S(20): 0.0	0.0865404	0.0804432	0.0933037	0.111257	0.128521	0.12156	0.120591	0.12537	0.13206	1.38822	0.00570113	1.45232	0.00140798	1.04617	0.407686	0	495.031	3.093e-13	69.61	8.97044e-06	3	2553.2	1.60378	59.0735	0
eQEQEAAtEPEENGLEEEVLPk	3	2	1	A0A1D5P629	Nop domain-containing protein	NOP56	N-Term(TMT10); T8(Phospho); K22(TMT10)	1	T(8): 100.0	0.0934508	0.0838414	0.10057	0.10591	0.119943	0.114792	0.123245	0.128383	0.127606	1.22595	0.0300159	1.36483	0.00269915	1.11328	0.0430798	0	561.32	3.207e-09	69.59	1.24243e-05	4	3036.44	0.802182	66.3499	0
lLQLcFEtPTEESTMDR	2	1	1	A0A1D5P628	Uncharacterized protein	HSPBP1	N-Term(TMT10); C5(Carbamidomethyl); T8(Phospho)	1	T(8): 100.0; T(10): 0.0; S(13): 0.0; T(14): 0.0	0.0863493	0.078197	0.0946181	0.115509	0.136889	0.12441	0.119695	0.11914	0.123287	1.45394	0.0073633	1.39727	0.00221324	0.961025	0.482827	0	333.277	2.913e-09	69.59	7.87438e-06	3	2379.08	0.424186	87.2582	0
rDsFIGTPYWMAPEVVMcETSk	4	4	1	A0A3Q3A6H4	Uncharacterized protein	SLK	N-Term(TMT10); S3(Phospho); C18(Carbamidomethyl); K22(TMT10)	1	S(3): 100.0; T(7): 0.0; Y(9): 0.0; T(20): 0.0; S(21): 0.0	0.0971608	0.0824008	0.105783	0.120556	0.124628	0.120282	0.108913	0.120837	0.117278	1.28079	0.0185918	1.21617	0.0555388	0.949552	0.181447	0	522.129	1.023e-12	69.59	1.21165e-05	3	3142.49	-0.0399748	113.003	1
lPTLSSSSAGTPVsPAAASR	1	2	1	A0A3Q2UMT0	Target of Myb protein 1	TOM1	N-Term(TMT10); S14(Phospho)	0.999218	T(3): 0.0; S(5): 0.0; S(6): 0.0; S(7): 0.0; S(8): 0.0; T(11): 0.0; S(14): 99.9; S(19): 0.1	0.085575	0.0897554	0.0949615	0.125067	0.121112	0.121167	0.117281	0.128474	0.116607	1.35907	0.00042715	1.34063	0.00286341	0.986431	0.70367	0	273.351	2.251e-11	69.56	9.74936e-06	3	2166.1	1.48175	61.849	0
kSAGDEDGSLtGDEVDPGQSk	7	3	1	Q5ZIJ6	SAM domain-containing protein	RCJMB04_25k20	N-Term(TMT10); K1(TMT10); T11(Phospho); K21(TMT10)	1	S(2): 0.0; S(9): 0.0; T(11): 100.0; S(20): 0.0	0.0931944	0.0804968	0.104949	0.122746	0.120278	0.128676	0.112479	0.120179	0.116321	1.33398	0.0143427	1.25244	0.0339405	0.938873	0.0859157	0	638.414	5.667e-12	69.5	1.28583e-05	3	2859.39	1.85372	45.5739	1
mDDATPLMPESGcSVsPGGNSMk	4	2	1	A0A3Q2U7R0	Uncharacterized protein	SON	N-Term(TMT10); C13(Carbamidomethyl); S16(Phospho); K23(TMT10)	0.5	T(5): 0.0; S(11): 0.0; S(14): 50.0; S(16): 50.0; S(21): 0.0	0.0832968	0.0847281	0.0986615	0.108321	0.112982	0.112877	0.121864	0.127357	0.146519	1.25308	0.0118691	1.48392	0.00856169	1.18421	0.0546787	0	410.243	2.341e-11	69.49	8.19275e-06	3	2906.3	3.73193	68.5983	0
eLPDQLtENEEDYDEIENNVDSSSDLIEMk	6	1	1	H9L022	Uncharacterized protein	SAFB	N-Term(TMT10); T7(Phospho); K30(TMT10)	1	T(7): 100.0; Y(13): 0.0; S(22): 0.0; S(23): 0.0; S(24): 0.0	0.111422	0.104193	0.116128	0.11136	0.111648	0.112629	0.108364	0.110884	0.114893	1.01174	0.728978	1.00723	0.849776	0.995544	0.809823	0	570.815	1.462e-11	69.48	1.42929e-05	3	4051.81	-0.248437	96.8276	0
nPPLGAANsEPAsPLHTILIR	1	2	1	A0A1L1RM91	Uncharacterized protein	SRGAP3	N-Term(TMT10); S9(Phospho); S13(Phospho)	1	S(9): 100.0; S(13): 100.0; T(17): 0.0	0.0853022	0.0930427	0.105425	0.11472	0.138333	0.125359	0.111359	0.114645	0.111815	1.33352	0.0247565	1.19047	0.0388511	0.892726	0.121584	0	431.516	1.778e-08	69.46	1.14372e-05	3	2557.28	1.05091	81.8762	0
vPSAEGsLDGGELEAAGLk	9	2	1	A0A3Q2TW12	PDZ domain-containing protein	AHNAK2	N-Term(TMT10); S7(Phospho); K19(TMT10)	1	S(3): 0.0; S(7): 100.0	0.0989997	0.0900175	0.108986	0.127168	0.135023	0.135562	0.095127	0.103606	0.1029	1.33473	0.00554556	1.01218	0.85274	0.758344	0.00112654	0	576.234	2.613e-09	69.42	1.09145e-05	2	2338.2	0.490951	73.2196	0
kVVDYSQFQEsDDADEDYGR	22	4	1	A0A3Q2UD21	Uncharacterized protein	NUCKS1	N-Term(TMT10); K1(TMT10); S11(Phospho)	1	Y(5): 0.0; S(6): 0.0; S(11): 100.0; Y(18): 0.0	0.0887941	0.0797738	0.0985109	0.115368	0.12216	0.119351	0.120303	0.124169	0.12672	1.33623	0.00652148	1.38982	0.00373353	1.0401	0.153525	0	627.052	6.856e-12	69.39	8.86692e-06	3	2904.3	0.979925	55.028	1
akQDVLsGsDDDDLEIQPk	8	2	1	E1BVP1	Tr-type G domain-containing protein	EIF5B	N-Term(TMT10); K2(TMT10); S7(Phospho); S9(Phospho); K19(TMT10)	1	S(7): 100.0; S(9): 100.0	0.0943557	0.0860173	0.102704	0.112946	0.117238	0.117594	0.118623	0.121254	0.120874	1.22856	0.0128854	1.27439	0.00609367	1.0373	0.0641784	0	662.139	3.869e-10	69.38	1.28841e-05	3	2920.43	1.99731	65.5557	1
sESGGLGVSMVEYVLSSsPADk	19	3	1	A0A1D5P731	PUM-HD domain-containing protein	PUM2	N-Term(TMT10); S18(Phospho); K22(TMT10)	0.999789	S(1): 0.0; S(3): 0.0; S(9): 0.0; Y(13): 0.0; S(16): 0.0; S(17): 0.0; S(18): 100.0	0.104209	0.0899171	0.109573	0.118638	0.128112	0.131557	0.107333	0.109659	0.103109	1.24566	0.0239947	1.054	0.425737	0.846142	0.0108267	0	470.895	1.691e-13	69.33	1.23623e-05	3	2737.34	-1.00405	109.536	0
tsRDAsPSGSTAVPSTk	3	2	1	A0A1D5NZJ2	Uncharacterized protein	PPHLN1	N-Term(TMT10); S2(Phospho); S6(Phospho); K17(TMT10)	0.0197852	T(1): 98.0; S(2): 4.0; S(6): 98.0; S(8): 0.0; S(10): 0.0; T(11): 0.0; S(15): 0.0; T(16): 0.0	0.115561	0.0803705	0.0998762	0.125028	0.12766	0.112015	0.102043	0.112384	0.124649	1.2329	0.111217	1.14627	0.298999	0.92973	0.352614	0	321.326	3.589e-08	69.31	9.56511e-06	3	2267.07	0.768154	36.2547	1
ksPGScSTLDQSEGEDASR	1	1	1	A0A3Q2UGM6	PHD domain-containing protein	LOC101747338	K1(TMT10); N-Term(TMT10); S2(Phospho); C6(Carbamidomethyl)	1	S(2): 100.0; S(5): 0.0; S(7): 0.0; T(8): 0.0; S(12): 0.0; S(18): 0.0	0.0734486	0.0691986	0.0786377	0.0928303	0.102973	0.106128	0.153627	0.158016	0.165142	1.36444	0.00518852	2.15462	3.92288e-05	1.57912	0.000368828	0	404.424	1.788e-10	69.26	8.46639e-06	3	2549.16	1.2064	33.7144	1
lFEQSLQsPVMQQQPLEk	3	1	1	A0A1D5PMZ7	Uncharacterized protein	SMG7	N-Term(TMT10); S8(Phospho); K18(TMT10)	0.999999	S(5): 0.0; S(8): 100.0	0.091418	0.0774814	0.0923041	0.116666	0.139855	0.115231	0.122243	0.11618	0.125466	1.42323	0.0167181	1.39312	0.00343619	0.978848	0.771425	0	438.235	4.067e-10	69.22	1.16503e-05	3	2668.38	0.785258	82.6919	0
rStQGVTLTDLQEAEk	9	4	1	A0A1D5PPA0	Protein phosphatase 1 regulatory subunit	PPP1R12A	N-Term(TMT10); T3(Phospho); K16(TMT10)	0.986448	S(2): 1.4; T(3): 98.6; T(7): 0.0; T(9): 0.0	0.0824103	0.075404	0.0945315	0.108601	0.111898	0.104553	0.129548	0.14085	0.14928	1.28812	0.0154164	1.66311	0.00221808	1.29111	0.00664106	0	463.938	1.294e-10	69.16	1.03684e-05	3	2314.2	-0.36695	58.2019	1
hSDSPASDSEGAQSsPVk	5	2	1	Q5ZMU6	Serine/threonine-protein phosphatase 4 regulatory subunit 2	PPP4R2 RCJMB04_1c10	N-Term(TMT10); S15(Phospho); K18(TMT10)	0.999867	S(2): 0.0; S(4): 0.0; S(7): 0.0; S(9): 0.0; S(14): 0.0; S(15): 100.0	0.0664184	0.0474079	0.0751016	0.10421	0.12444	0.101294	0.1392	0.141273	0.201282	1.7464	0.012708	2.54994	0.0112532	1.46011	0.0793193	0	444.601	6.937e-11	69.13	9.07797e-06	3	2324.08	0.918483	25.9881	0
lFSSSVPGDcGQSEQsPAPR	3	1	1	A0A1L1RX41	Uncharacterized protein	C15H12orf43	N-Term(TMT10); C10(Carbamidomethyl); S16(Phospho)	1	S(3): 0.0; S(4): 0.0; S(5): 0.0; S(13): 0.0; S(16): 100.0	0.0936769	0.0817252	0.0963505	0.115907	0.128015	0.114122	0.12058	0.124654	0.119192	1.31754	0.0101017	1.34102	0.0029657	1.01782	0.671825	0	496.059	9.344e-09	69.12	7.92939e-06	3	2415.09	0.799108	58.9547	0
gDDASEEGQNGGsPk	4	2	1	F1ND55	Aldolase_II domain-containing protein	ADD1	N-Term(TMT10); S13(Phospho); K15(TMT10)	1	S(5): 0.0; S(13): 100.0	0.093905	0.0935697	0.105898	0.1165	0.132518	0.120554	0.105803	0.113611	0.109065	1.25974	0.0156253	1.11967	0.0653697	0.88881	0.0615011	0	369.496	4.52e-07	69.09	5.21603e-06	3	1985.89	0.780882	21.5489	0
lGEAsDsELADADk	4	6	2	Q5ZJQ9;E1C1J1	#N/A	#N/A	N-Term(TMT10); S5(Phospho); S7(Phospho); K14(TMT10)	1	S(5): 100.0; S(7): 100.0										#DIV/0!	#DIV/0!	#DIV/0!	#DIV/0!	#DIV/0!	#DIV/0!	0	421.487	1.23e-07	69.08	5.123e-06	2	2038.9	-0.012728	57.9292	0
lEEMGELsEVEAEPSEAEDFEAR	3	1	1	F1NBB7	Uncharacterized protein	AMFR	N-Term(TMT10); S8(Phospho)	1	S(8): 100.0; S(15): 0.0	0.098084	0.0881352	0.107106	0.115214	0.128624	0.126515	0.11111	0.115843	0.118985	1.2626	0.0202715	1.17936	0.0418174	0.934074	0.161854	0	473.603	2.862e-10	69.07	8.69635e-06	3	2905.25	-1.26672	80.7197	0
sQIDVALsQDSTYQGER	4	1	1	E1C0J4	Uncharacterized protein	UPF1	N-Term(TMT10); S8(Phospho)	1	S(1): 0.0; S(8): 100.0; S(11): 0.0; T(12): 0.0; Y(13): 0.0	0.0960236	0.0858766	0.0996233	0.115777	0.126126	0.116002	0.11547	0.11817	0.130447	1.27131	0.00889202	1.29327	0.011212	1.01727	0.737541	0	372.351	4.979e-09	69.01	8.86129e-06	3	2206.02	0.707521	53.4812	0
eISGEEEDEDGGDQGtsAEsEPEPkR	1	1	1	A0A1D5PMQ3	Uncharacterized protein	CHD2	N-Term(TMT10); T16(Phospho); S17(Phospho); S20(Phospho); K25(TMT10)	1	S(3): 0.0; T(16): 100.0; S(17): 100.0; S(20): 100.0	0.0813988	0.0710343	0.0893543	0.113227	0.11187	0.11525	0.137592	0.143552	0.136721	1.40763	0.00367429	1.72823	0.0005092	1.22776	0.000395683	0	387.051	2.82e-10	69	5.0357e-06	4	3475.38	0.137222	41.4261	1
rDsPLQGSGQQNNQAGQR	3	6	2	E1BRQ3;A0A1D5P0Y7	#N/A	#N/A	N-Term(TMT10); S3(Phospho)	1	S(3): 100.0; S(8): 0.0										#DIV/0!	#DIV/0!	#DIV/0!	#DIV/0!	#DIV/0!	#DIV/0!	0	447.464	8.72e-11	68.99	9.07885e-06	3	2250.06	-0.332653	17.0174	1
lIHGEDsDsEEEETAAAPGGGGR	4	1	1	F1P5I5	UBIQUITIN_CONJUGAT_2 domain-containing protein	UBE2O	N-Term(TMT10); S7(Phospho); S9(Phospho)	1	S(7): 100.0; S(9): 100.0; T(14): 0.0	0.0973233	0.0822655	0.108994	0.11979	0.120281	0.110152	0.111281	0.12825	0.124686	1.2136	0.0709654	1.26209	0.0535295	1.03996	0.488968	0	589.613	5.496e-12	68.99	5.388e-06	3	2673.09	0.81588	45.2007	0
eANNsPSPAGTLVDAMSQk	8	3	1	F7BQ11	Signal transducer and activator of transcription	STAT5B	N-Term(TMT10); S5(Phospho); K19(TMT10)	0.999999	S(5): 100.0; S(7): 0.0; T(11): 0.0; S(17): 0.0	0.0979859	0.0914139	0.100442	0.123296	0.127506	0.122344	0.10979	0.115748	0.116058	1.28741	0.000888464	1.17856	0.00696225	0.915451	0.0152227	0	546.607	9.565e-11	68.98	1.28813e-05	3	2455.2	1.21798	77.0101	0
lGSTAPQVLSTSsPAQQAENEAk	3	2	1	Q5ZK10	NSFL1 cofactor p47 (p97 cofactor p47)	NSFL1C RCJMB04_13o20	N-Term(TMT10); S13(Phospho); K23(TMT10)	0.999996	S(3): 0.0; T(4): 0.0; S(10): 0.0; T(11): 0.0; S(12): 0.0; S(13): 100.0	0.0904935	0.0829703	0.0992982	0.125815	0.12046	0.129614	0.107523	0.117693	0.121217	1.37809	0.00315233	1.27009	0.0171554	0.921634	0.115025	0	472.62	1.886e-13	68.97	1.57442e-05	3	2852.45	1.48513	63.933	0
eEsEEsDEDMGFGLFD	3	1	1	P47826	60S acidic ribosomal protein P0 (60S ribosomal protein L10E)	RPLP0	N-Term(TMT10); S3(Phospho); S6(Phospho)	1	S(3): 100.0; S(6): 100.0	0.103641	0.101903	0.110262	0.11399	0.122254	0.119457	0.113666	0.11445	0.116295	1.12633	0.0194302	1.09058	0.023163	0.968264	0.213888	0	603.883	1.608e-06	68.92	8.20692e-07	2	2224.78	1.42077	92.1293	0
qVDLHsDGPAEDLVTAEQSLGQR	3	1	1	E1C2U4	DNA helicase (EC 3.6.4.12)	MCM4	N-Term(TMT10); S6(Phospho)	1	S(6): 100.0; T(15): 0.0; S(19): 0.0	0.0991862	0.0961642	0.120119	0.11441	0.130398	0.12895	0.102054	0.104422	0.106643	1.18476	0.0996163	0.992547	0.923311	0.837759	0.0185808	0	569.221	4.166e-12	68.89	1.35255e-05	3	2774.32	0.0919527	74.3008	0
kSQGSAGsPPEsPNTPDTGAFR	2	2	1	A0A1D5PVL8	Uncharacterized protein	0	K1(TMT10); N-Term(TMT10); S8(Phospho); S12(Phospho)	1	S(2): 0.0; S(5): 0.0; S(8): 100.0; S(12): 100.0; T(15): 0.0; T(18): 0.0	0.0763918	0.0705411	0.086286	0.109836	0.114499	0.106105	0.136651	0.147351	0.15182	1.41687	0.00336961	1.86872	0.000465056	1.31891	0.00235226	0	491.216	7.084e-13	68.89	1.10593e-05	3	2806.28	-0.571876	43.5516	1
hNLFEDNLNLPcESVSsLTDLk	15	3	2	F1NG00;Q5F374	#N/A	#N/A	N-Term(TMT10); C12(Carbamidomethyl); S17(Phospho); K22(TMT10)	0.989657	S(14): 0.0; S(16): 0.0; S(17): 99.0; T(19): 1.0										#DIV/0!	#DIV/0!	#DIV/0!	#DIV/0!	#DIV/0!	#DIV/0!	0	600.87	1.115e-13	68.88	1.66369e-05	3	3083.52	0.956004	98.8333	0
aGNsDsEEEESNER	2	1	1	F1NZV4	CAP-ZIP_m domain-containing protein	WASHC2C	N-Term(TMT10); S4(Phospho); S6(Phospho)	1	S(4): 100.0; S(6): 100.0; S(11): 0.0	0.0987761	0.0944207	0.104524	0.121051	0.124376	0.117316	0.107023	0.119899	0.112401	1.2184	0.00370342	1.13974	0.0430958	0.935437	0.140418	0	485.928	8.756e-09	68.86	1.07914e-06	2	1941.7	1.23088	14.6194	0
dALcYDsDGELQTDGNR	11	4	1	A0A140T8G9	BH3-interacting domain death agonist	BID	N-Term(TMT10); C4(Carbamidomethyl); S7(Phospho)	1	Y(5): 0.0; S(7): 100.0; T(13): 0.0	0.0965222	0.0865629	0.0954838	0.116353	0.12487	0.124247	0.113019	0.120985	0.1222	1.31195	0.00228422	1.27869	0.00376055	0.974648	0.480601	0	509.433	1.499e-10	68.84	3.65075e-06	2	2237.92	0.611791	48.2686	0
iETIAASNtPTPIR	3	9	1	A0A3Q2UI64	Uncharacterized protein	AGAP3	N-Term(TMT10); T9(Phospho)	1	T(3): 0.0; S(7): 0.0; T(9): 100.0; T(11): 0.0	0.0889442	0.0850538	0.0992723	0.112541	0.119408	0.117691	0.113146	0.119271	0.132015	1.27946	0.00570709	1.33359	0.0121941	1.04231	0.452327	0	340.534	9.121e-07	68.81	8.89092e-06	3	1792.94	1.26833	58.4717	0
lLAsDSQWVESGPEDENVk	9	1	1	A0A1D5P262	Palmitoyltransferase (EC 2.3.1.225)	ZDHHC20	N-Term(TMT10); S4(Phospho); K19(TMT10)	0.999994	S(4): 100.0; S(6): 0.0; S(11): 0.0	0.0940644	0.0888214	0.101837	0.119148	0.124554	0.118593	0.108987	0.117398	0.120396	1.27245	0.00363211	1.21796	0.015346	0.957178	0.256371	0	489.237	2.144e-09	68.77	1.31744e-05	3	2641.28	0.79935	76.6286	0
sSPNVANQPPsPGGk	8	5	1	E1BYF5	Uncharacterized protein	AFDN	N-Term(TMT10); S1(Phospho); S11(Phospho); K15(TMT10)	0.999779	S(1): 100.0; S(2): 0.0; S(11): 100.0	0.0860023	0.0775162	0.0964304	0.114503	0.121846	0.117372	0.12422	0.130245	0.133811	1.36074	0.00599308	1.49366	0.00223712	1.09769	0.0307497	0	512.916	1.256e-08	68.76	7.63681e-06	2	2054.97	0.502395	40.7971	0
tAFDEAIAELDTLsEESYk	5	5	1	Q5ZKC9	14-3-3 protein zeta	YWHAZ RCJMB04_11l21	N-Term(TMT10); S14(Phospho); K19(TMT10)	0.999239	T(1): 0.0; T(12): 0.0; S(14): 99.9; S(17): 0.0; Y(18): 0.0	0.0931211	0.0896722	0.10204	0.11887	0.131575	0.124371	0.10978	0.116169	0.120865	1.31591	0.00450507	1.2176	0.0134118	0.92529	0.128566	0	401.464	3.849e-09	68.76	1.27591e-05	3	2670.29	0.935059	108.556	0
qTVQEEEEEEEADEQEsDLEDEFENDPNVVk	1	1	1	F1NMS1	Uncharacterized protein	C3H6ORF203	N-Term(TMT10); S17(Phospho); K31(TMT10)	1	T(2): 0.0; S(17): 100.0	0.109479	0.100818	0.114886	0.106352	0.103809	0.10371	0.118704	0.120667	0.121574	0.965214	0.418781	1.10998	0.046425	1.14998	0.000204218	0	463.562	7.353e-13	68.75	1.31285e-05	4	4219.81	-0.999992	75.2056	0
sPLPTSGSSALQPTsPR	6	4	1	A0A3Q2TT85	Uncharacterized protein	GRB10	N-Term(TMT10); S15(Phospho)	0.987806	S(1): 0.0; T(5): 0.0; S(6): 0.0; S(8): 0.0; S(9): 0.0; T(14): 1.2; S(15): 98.8	0.087908	0.0902273	0.0910536	0.117804	0.126016	0.116713	0.121586	0.126246	0.121942	1.33933	0.000589946	1.37366	4.56527e-05	1.02563	0.402906	0	431.052	5.802e-09	68.72	1.01849e-05	3	1992	-0.075895	52.3915	0
tETEGNDsDSESMSGGYLPSNAWYk	2	1	1	F1NV66	Non-structural maintenance of chromosomes element 4	NSMCE4A	N-Term(TMT10); S8(Phospho); K25(TMT10)	0.999999	T(1): 0.0; T(3): 0.0; S(8): 100.0; S(10): 0.0; S(12): 0.0; S(14): 0.0; Y(17): 0.0; S(20): 0.0; Y(24): 0.0	0.0926499	0.086685	0.0965468	0.108324	0.115094	0.108164	0.122573	0.129224	0.140112	1.2019	0.00715724	1.42057	0.00273333	1.18194	0.0229314	0	498.804	1.595e-12	68.7	1.04882e-05	3	3263.42	1.01936	74.5193	0
dFDNTEQEEEsDDESR	5	4	1	F1NUR7	Uncharacterized protein	DNAJC1	N-Term(TMT10); S11(Phospho)	0.999997	T(5): 0.0; S(11): 100.0; S(15): 0.0	0.111838	0.0948738	0.116922	0.12617	0.12233	0.120005	0.0958452	0.106483	0.106547	1.13865	0.0961825	0.954397	0.550463	0.838184	0.00755501	0	459.569	1.087e-09	68.69	2.42021e-06	2	2253.85	0.189683	30.8432	0
eLEEEEENsDEDELDSHTMVk	6	2	1	A0A1D5PA08	Uncharacterized protein	STK3	N-Term(TMT10); S9(Phospho); K21(TMT10)	1	S(9): 100.0; S(16): 0.0; T(18): 0.0	0.100098	0.089147	0.108183	0.116195	0.11743	0.121919	0.111309	0.114203	0.119899	1.19539	0.0285861	1.16133	0.0577734	0.971503	0.332279	0	549.192	3.967e-13	68.69	1.05732e-05	3	3045.32	1.50271	56.395	0
sIScDEATQsDNsEGILEEEEEAGQQQLPk	3	1	1	F1NQ55	Uncharacterized protein	URI1	N-Term(TMT10); C4(Carbamidomethyl); S10(Phospho); S13(Phospho); K30(TMT10)	0.99948	S(1): 0.0; S(3): 0.0; T(8): 0.1; S(10): 99.9; S(13): 100.0	0.0967357	0.0892916	0.114557	0.120154	0.1175	0.116874	0.107418	0.121844	0.119972	1.17946	0.0761971	1.16185	0.13772	0.985071	0.723058	0	428.487	1.055e-09	68.64	1.70214e-05	4	3939.72	2.76481	70.943	0
eAAAETtssEEEQEPGFLPLATAFGQSR	5	2	1	E1C588	DH domain-containing protein	ARHGEF17	N-Term(TMT10); T7(Phospho); S8(Phospho); S9(Phospho)	0.941878	T(6): 5.8; T(7): 97.1; S(8): 97.1; S(9): 100.0; T(22): 0.0; S(27): 0.0	0.0999829	0.081424	0.0977789	0.112021	0.112165	0.117456	0.125187	0.129833	0.134347	1.22371	0.027242	1.39465	0.00462869	1.13969	0.00757781	0	546.231	5.288e-12	68.64	1.06546e-05	3	3422.44	1.54002	100.641	0
vDDSPSTSGGSsDGDQR	9	2	1	A0A1D5PG62	UBIQUITIN_CONJUGAT_2 domain-containing protein	UBE2E2	N-Term(TMT10); S12(Phospho)	0.999721	S(4): 0.0; S(6): 0.0; T(7): 0.0; S(8): 0.0; S(11): 0.0; S(12): 100.0	0.0872389	0.079207	0.0885922	0.118873	0.120319	0.1168	0.124482	0.132508	0.133223	1.39584	0.000409713	1.53002	0.000372657	1.09613	0.018701	0	464.485	2.74e-10	68.63	2.872e-06	2	1975.81	1.54289	21.0335	0
aPELPLSDVGIASYSSDPTPSDNSDsIIAk	3	2	1	A0A3Q2UBX8	Uncharacterized protein	LOC107057625	N-Term(TMT10); S26(Phospho); K30(TMT10)	0.999997	S(7): 0.0; S(13): 0.0; Y(14): 0.0; S(15): 0.0; S(16): 0.0; T(19): 0.0; S(21): 0.0; S(24): 0.0; S(26): 100.0	0.0911013	0.0983364	0.103746	0.115119	0.124977	0.129286	0.114499	0.114298	0.117311	1.2599	0.0103209	1.18052	0.00962427	0.936991	0.145815	0	609.971	3.791e-12	68.62	2.05694e-05	4	3584.77	1.98334	90.9395	0
tPsPTAAAAEGEGVALQR	7	2	1	A0A142EGP7	Large neutral amino acids transporter small subunit 1	SLC7A5	N-Term(TMT10); S3(Phospho)	0.987142	T(1): 1.3; S(3): 98.7; T(5): 0.0	0.0816463	0.0806437	0.104174	0.120299	0.121603	0.115185	0.122587	0.121862	0.130811	1.34009	0.0189319	1.4083	0.0114887	1.0509	0.156174	0	516.425	3.423e-11	68.52	1.06227e-05	3	2035.01	0.62506	55.8063	0
hQNsVDDTIVALNPR	3	2	1	A0A1D5PBD8	Peptidase S59 domain-containing protein	NUP98	N-Term(TMT10); S4(Phospho)	1	S(4): 100.0; T(8): 0.0	0.090478	0.0833857	0.095949	0.116075	0.116116	0.127021	0.124605	0.119184	0.11479	1.33134	0.00442189	1.32899	0.00303665	0.99824	0.965775	0	447.874	1.373e-07	68.51	8.96308e-06	3	1987.98	0.931805	53.9557	0
sLAGSAStsSSGPGDQNELLSR	3	2	1	A0A1D5PPL7	Uncharacterized protein	EEF1D	N-Term(TMT10); T8(Phospho); S9(Phospho)	0.0219183	S(1): 0.0; S(5): 0.1; S(7): 97.7; T(8): 2.2; S(9): 97.7; S(10): 2.2; S(11): 0.1; S(21): 0.0	0.0870115	0.0839241	0.0994301	0.118153	0.129719	0.128214	0.115484	0.117407	0.118815	1.39103	0.00412077	1.30085	0.00497117	0.935174	0.0965493	0	380.935	6.107e-10	68.51	7.87792e-06	3	2510.1	-1.39673	55.7135	0
tLASPEQLAQFQAQLQTGsPPSSGQAQGTAQQPAQPASQGSGPSA	2	2	1	R4GGX2	TSC22 domain family protein 1	TSC22D1	N-Term(TMT10); S19(Phospho)	0.97494	T(1): 0.0; S(4): 0.0; T(17): 2.3; S(19): 97.5; S(22): 0.1; S(23): 0.1; T(29): 0.1; S(38): 0.0; S(41): 0.0; S(44): 0.0	0.0936107	0.0965468	0.116683	0.104573	0.12309	0.106644	0.11873	0.116813	0.123309	1.08951	0.381619	1.16951	0.0819621	1.07342	0.25526	0	408.918	7.348e-11	68.5	2.3773e-05	4	4700.28	7.56738	82.1659	0
sEPVLEESAPEETVEksPsPAPADPAPAVQEDSR	2	1	1	Q5ZMN1	Uncharacterized protein	G3BP1 RCJMB04_1j5	N-Term(TMT10); K16(TMT10); S17(Phospho); S19(Phospho)	0.999921	S(1): 0.0; S(8): 0.0; T(13): 0.0; S(17): 100.0; S(19): 100.0; S(33): 0.0	0.112502	0.0966472	0.117087	0.103497	0.101755	0.106372	0.116859	0.116298	0.128539	0.955213	0.485006	1.10869	0.183868	1.16068	0.016633	0	419.489	1.145e-14	68.49	2.03379e-05	4	4163.95	2.55917	62.5696	1
vLPGVDALSsV	4	2	1	F1NU17	Phosphoglycerate kinase (EC 2.7.2.3)	PGK1	N-Term(TMT10); S10(Phospho)	0.999567	S(9): 0.0; S(10): 100.0	0.0909338	0.0814128	0.0979075	0.121195	0.130366	0.120097	0.114558	0.122609	0.124168	1.37521	0.00427449	1.33702	0.00572819	0.972226	0.479022	0	215.094	9.131e-06	68.47	5.924e-06	2	1365.72	0.858389	84.9571	0
aLSVsQTDLAH	3	4	1	E1BZD8	Uncharacterized protein	KLC1	N-Term(TMT10); S5(Phospho)	0.989255	S(3): 1.1; S(5): 98.9; T(7): 0.0	0.0905388	0.0866316	0.103776	0.123548	0.12942	0.116147	0.109596	0.124979	0.117272	1.31383	0.0103903	1.25237	0.0257966	0.953221	0.382402	0	352.661	1.281e-05	68.41	5.64588e-06	2	1450.72	1.14532	52.4205	0
gsPSGGTWSSVVSGVPR	3	3	1	A0A1D5PZ01	LsmAD domain-containing protein	ATXN2	N-Term(TMT10); S2(Phospho)	1	S(2): 100.0; S(4): 0.0; T(7): 0.0; S(9): 0.0; S(10): 0.0; S(13): 0.0	0.0868665	0.0860665	0.101977	0.121184	0.127461	0.125155	0.105645	0.121033	0.123513	1.35972	0.00387337	1.27384	0.030087	0.93684	0.251891	0	299.332	4.062e-09	68.41	8.56617e-06	2	1925.94	2.85227	66.1145	0
vEMASLDsDEDTVFETQNLR	6	1	1	Q5ZHR0	Uncharacterized protein	RCJMB04_34d21	N-Term(TMT10); S8(Phospho)	0.999996	S(5): 0.0; S(8): 100.0; T(12): 0.0; T(16): 0.0	0.0944104	0.0848106	0.102864	0.117024	0.118318	0.125408	0.118355	0.124198	0.117192	1.27887	0.0108409	1.27531	0.010155	0.997215	0.926049	0	387.632	4.329e-12	68.41	1.01885e-05	3	2608.17	1.36998	79.4908	0
gAPSSDQEVGsPPAVETSSSTSTR	1	6	1	A0A1D5PHQ5	ANK_REP_REGION domain-containing protein	ANKRD17	N-Term(TMT10); S11(Phospho)	1	S(4): 0.0; S(5): 0.0; S(11): 100.0; T(17): 0.0; S(18): 0.0; S(19): 0.0; S(20): 0.0; T(21): 0.0; S(22): 0.0; T(23): 0.0	0.0878951	0.0823945	0.0954783	0.119904	0.128626	0.131853	0.117456	0.116904	0.11949	1.43126	0.00183817	1.33142	0.00162458	0.930245	0.0727501	0	361.718	8.484e-13	68.35	1.15878e-05	3	2643.2	1.42644	39.017	0
tDQVAINGSSLGPSIsEPDLTSVk	3	1	1	F1NVR5	Uncharacterized protein	PTPN14	N-Term(TMT10); S16(Phospho); K24(TMT10)	0.99999	T(1): 0.0; S(9): 0.0; S(10): 0.0; S(14): 0.0; S(16): 100.0; T(21): 0.0; S(22): 0.0	0.0880413	0.0867959	0.0997741	0.107892	0.109008	0.10761	0.12556	0.133716	0.141176	1.18171	0.0161031	1.45825	0.00236855	1.23402	0.00502897	0	465.221	2.339e-11	68.34	1.72348e-05	3	2953.51	-1.26066	78.6436	0
fAQsAPGsPLSSQPVLITVQR	3	1	1	F1NNS0	Uncharacterized protein	FOXK2	N-Term(TMT10); S4(Phospho); S8(Phospho)	1	S(4): 100.0; S(8): 100.0; S(11): 0.0; S(12): 0.0; T(18): 0.0	0.0954083	0.0927962	0.112805	0.115517	0.113801	0.117608	0.116268	0.124995	0.121036	1.15254	0.0742968	1.20362	0.0392066	1.04431	0.136135	0	416.013	1.933e-09	68.28	1.67911e-05	3	2572.28	-0.0331719	82.2248	0
sINQEGTDDGsDsEEELAAFcPk	2	2	1	F1N9R9	Uncharacterized protein	RETREG3	N-Term(TMT10); S11(Phospho); S13(Phospho); C21(Carbamidomethyl); K23(TMT10)	1	S(1): 0.0; T(7): 0.0; S(11): 100.0; S(13): 100.0	0.110959	0.0912985	0.117329	0.112457	0.130566	0.119084	0.108211	0.104982	0.104728	1.13305	0.208145	0.994784	0.947396	0.87797	0.0527713	0	456.185	3.957e-10	68.24	9.34304e-06	3	3117.31	1.05586	71.0145	0
iMPVTENLMLSAGTGFcQssGDEGETk	11	3	1	V9GW36	Alpha thalassemia/mental retardation syndrome	0	N-Term(TMT10); C17(Carbamidomethyl); S19(Phospho); S20(Phospho); K27(TMT10)	0.999534	T(5): 0.0; S(11): 0.0; T(14): 0.0; S(19): 100.0; S(20): 100.0; T(26): 0.0	0.0939361	0.0879789	0.100365	0.121847	0.119269	0.117023	0.112454	0.116593	0.119509	1.26874	0.00274932	1.23479	0.00584152	0.973242	0.266575	0	399.984	1.557e-08	68.24	1.57917e-05	4	3477.55	1.23787	100.778	0
gVTNPWLLEEsEETR	2	4	1	A0A1L1RVM1	t-SNARE coiled-coil homology domain-containing protein	STX8	N-Term(TMT10); S11(Phospho)	1	T(3): 0.0; S(11): 100.0; T(14): 0.0	0.0967526	0.0862499	0.106987	0.132354	0.137366	0.136897	0.0993857	0.0999992	0.10375	1.40217	0.0032943	1.04533	0.514902	0.745504	8.05791e-05	0	391.651	6.858e-09	68.22	8.80612e-06	2	2068.98	1.05582	72.5488	0
sPFEGAVTESQSLFSDNFR	4	4	1	A0A3Q2TW86	Uncharacterized protein	CNOT4	N-Term(TMT10); S1(Phospho)	1	S(1): 100.0; T(8): 0.0; S(10): 0.0; S(12): 0.0; S(15): 0.0	0.0880931	0.0708556	0.0943446	0.119539	0.140168	0.115237	0.113637	0.118979	0.132879	1.48028	0.0176549	1.44297	0.0145567	0.974799	0.759218	0	473.893	1.962e-11	68.2	9.99707e-06	3	2427.11	0.498966	95.9296	0
lFLESPGEItPNENk	4	3	1	A0A3Q2UG73	Fcf2 domain-containing protein	BCAR3	N-Term(TMT10); T10(Phospho); K15(TMT10)	1	S(5): 0.0; T(10): 100.0	0.0934834	0.0872596	0.100062	0.115603	0.124545	0.124885	0.113899	0.117438	0.124577	1.29995	0.00421393	1.26747	0.00668947	0.975016	0.524961	0	404.237	2.278e-08	68.13	1.40587e-05	3	2226.15	0.856204	79.3852	0
lAEEQFssssEDDDEDAEIk	1	1	1	E1C027	Uncharacterized protein	NFXL1	N-Term(TMT10); S7(Phospho); S8(Phospho); S9(Phospho); S10(Phospho); K20(TMT10)	1	S(7): 100.0; S(8): 100.0; S(9): 100.0; S(10): 100.0	0.0927998	0.0833037	0.102264	0.119828	0.109186	0.111353	0.11298	0.132572	0.135713	1.22272	0.0314556	1.36964	0.0187484	1.12016	0.156159	0	392.485	5.456e-08	68.13	3.05324e-06	3	3022.13	1.73298	64.487	0
gEEPVEEAEEPAEGSPsPAPsEDGR	2	2	1	A0A3Q2UHI9	ASD2 domain-containing protein	SHROOM4	N-Term(TMT10); S17(Phospho); S21(Phospho)	1	S(15): 0.0; S(17): 100.0; S(21): 100.0	0.0986155	0.0853566	0.106907	0.121639	0.133856	0.117706	0.111762	0.116508	0.107652	1.28301	0.0259006	1.15485	0.0910854	0.900108	0.0865136	0	580.848	1.483e-12	68.12	5.68117e-06	3	2941.18	-0.539475	42.7624	0
kGsLTEYTAAEEk	3	1	1	F1NEC1	CRAL-TRIO domain-containing protein	BNIP2	N-Term(TMT10); K1(TMT10); S3(Phospho); K13(TMT10)	1	S(3): 100.0; T(5): 0.0; Y(7): 0.0; T(8): 0.0	0.0939805	0.0844175	0.0961636	0.112673	0.123953	0.112603	0.117956	0.133188	0.125215	1.27195	0.0088461	1.37076	0.00396632	1.07768	0.193624	0	498.136	2.07e-07	68.08	1.25333e-05	3	2194.17	2.01636	52.2406	1
dLAGIPVVEDLSTTGsPEEk	5	2	1	A0A1D5P3K1	Uncharacterized protein	TP53BP1	N-Term(TMT10); S16(Phospho); K20(TMT10)	1	S(12): 0.0; T(13): 0.0; T(14): 0.0; S(16): 100.0	0.100235	0.0916151	0.10877	0.121282	0.133986	0.119522	0.105219	0.107037	0.1109	1.24672	0.0213212	1.07496	0.224124	0.862232	0.023902	0	541.023	2.49e-11	68.07	1.57125e-05	3	2595.32	-1.69418	88.0978	0
gSGAVQcSHsPNNVR	2	1	1	A0A3Q2U0Z0	Shugoshin_C domain-containing protein	0	N-Term(TMT10); C7(Carbamidomethyl); S10(Phospho)	1	S(2): 0.0; S(8): 0.0; S(10): 100.0	0.0755697	0.0717094	0.0877576	0.115968	0.131901	0.132993	0.124256	0.127105	0.132073	1.62044	0.00267654	1.63138	0.000759814	1.00675	0.892524	0	389.603	6.779e-09	68.05	6.60386e-06	2	1878.85	0.888136	17.271	0
tAAPGAAPATTAPSPGsPAsPTAEVAASVEk	2	5	1	Q9PW30	NUMB	0	N-Term(TMT10); S17(Phospho); S20(Phospho); K31(TMT10)	0.972377	T(1): 0.0; T(10): 0.0; T(11): 0.0; S(14): 0.0; S(17): 100.0; S(20): 97.2; T(22): 2.8; S(28): 0.0	0.0882819	0.0790592	0.0984256	0.112661	0.118361	0.114429	0.119839	0.133119	0.135091	1.29983	0.0104368	1.46011	0.00520513	1.12331	0.0489747	0	436.32	8.863e-11	68.02	2.2268e-05	4	3380.65	1.72958	69.1976	0
lSSsDsIGADVTDILSDIAEEASk	9	1	1	E1BUI5	Mediator of RNA polymerase II transcription subunit 1 (Mediator complex subunit 1)	MED1	N-Term(TMT10); S4(Phospho); S6(Phospho); K24(TMT10)	0.0195235	S(2): 2.0; S(3): 96.1; S(4): 2.0; S(6): 100.0; T(12): 0.0; S(16): 0.0; S(23): 0.0	0.10184	0.0948816	0.114277	0.123765	0.134331	0.12957	0.0927577	0.100129	0.105003	1.24652	0.01659	0.957848	0.549691	0.768418	0.00309691	0	715.265	9.505e-13	68.01	1.65873e-05	3	3041.43	1.37057	113.971	0
eDENDAsDDEDDDEkRR	2	2	2	A0A1D5PYN7;A0A3Q2U9Z4	#N/A	#N/A	N-Term(TMT10); S7(Phospho); K15(TMT10)	1	S(7): 100.0										#DIV/0!	#DIV/0!	#DIV/0!	#DIV/0!	#DIV/0!	#DIV/0!	0	485.266	1.391e-08	67.99	6.19533e-06	4	2591.08	-0.889896	17.9859	2
sNsSEVTPPVLSVVGEATPVSIEPR	8	1	1	F1P4S4	Uncharacterized protein	ELMSAN1	N-Term(TMT10); S3(Phospho)	0.492972	S(1): 1.4; S(3): 49.3; S(4): 49.3; T(7): 0.0; S(12): 0.0; T(18): 0.0; S(21): 0.0	0.0945591	0.0854229	0.104993	0.124303	0.122856	0.120626	0.109983	0.116741	0.118439	1.29058	0.00866515	1.2112	0.0320443	0.938491	0.054229	0	384.468	5.516e-09	67.98	1.70526e-05	3	2860.46	1.47423	93.1517	0
sAENLPEcGITAEQR	3	3	1	A0A1D5NW36	Uncharacterized protein	PI4KB	N-Term(TMT10); S1(Phospho); C8(Carbamidomethyl)	1	S(1): 100.0; T(11): 0.0	0.0944502	0.0822632	0.0967532	0.121089	0.124493	0.116996	0.115869	0.126166	0.123534	1.32586	0.00399867	1.3368	0.00490028	1.00825	0.804645	0	477.848	7.1e-14	67.97	8.09111e-06	2	1983.91	0.773806	47.2538	0
vPEADLNNtDIsENGSDPSLk	3	2	2	E1C6R7;A0A1D5P991	#N/A	#N/A	N-Term(TMT10); T9(Phospho); S12(Phospho); K21(TMT10)	1	T(9): 100.0; S(12): 100.0; S(16): 0.0; S(19): 0.0										#DIV/0!	#DIV/0!	#DIV/0!	#DIV/0!	#DIV/0!	#DIV/0!	0	441.464	9.654e-10	67.94	1.54025e-05	3	2833.3	0.195498	64.2371	0
aSAELTSPPPAsPsPPDGPk	18	1	1	O57580	High molecular mass nuclear antigen (Fragment)	0	N-Term(TMT10); S12(Phospho); S14(Phospho); K20(TMT10)	1	S(2): 0.0; T(6): 0.0; S(7): 0.0; S(12): 100.0; S(14): 100.0	0.0876162	0.0788575	0.0980129	0.110606	0.122443	0.121213	0.120034	0.125653	0.135616	1.33943	0.0110548	1.44167	0.00557686	1.07633	0.201633	0	510.496	1.477e-09	67.9	1.46531e-05	3	2521.2	0.362634	53.8977	0
nVPQEESLEDsDVDADFk	8	2	1	C6KIB2	Importin alpha 4 (Fragment)	KPNA3	N-Term(TMT10); S11(Phospho); K18(TMT10)	1	S(7): 0.0; S(11): 100.0	0.0915921	0.0857783	0.103514	0.115381	0.122969	0.118685	0.118224	0.124627	0.122328	1.27111	0.0109718	1.3001	0.00714664	1.02281	0.400196	0	426.497	2.707e-10	67.9	1.30961e-05	3	2575.19	0.782771	64.2487	0
qLLAEQVSSYGSSsPLNSR	6	1	1	Q5ZK87	t-SNARE coiled-coil homology domain-containing protein	STX16 RCJMB04_12f12	N-Term(TMT10); S14(Phospho)	0.497025	S(8): 0.0; S(9): 0.0; Y(10): 0.0; S(12): 0.0; S(13): 0.6; S(14): 49.7; S(18): 49.7	0.0958246	0.0799828	0.106363	0.122441	0.124676	0.12074	0.109133	0.115484	0.117664	1.30367	0.0211077	1.21303	0.0682705	0.930474	0.0382766	0	464.983	8.292e-13	67.89	1.29312e-05	3	2332.14	0.993031	64.6559	0
aGLELTELQNMtIPEDDNISNDsNDFTEVENGQINSk	28	1	1	F1NYN5	Aa_trans domain-containing protein	SLC38A1	N-Term(TMT10); T12(Phospho); S23(Phospho); K37(TMT10)	1.07105e-08	T(6): 0.0; T(12): 0.0; S(20): 100.0; S(23): 100.0; T(27): 0.0; S(36): 0.0	0.098603	0.105696	0.114535	0.105326	0.109769	0.109507	0.11475	0.119704	0.126051	1.01809	0.710802	1.1307	0.0698394	1.11061	0.0285873	0	409.392	5.575e-13	67.88	2.1523e-05	4	4713.13	2.51843	98.6894	0
stSPPAAVLQNGLSEEEALQR	4	1	1	A0A1D5PWW6	Uncharacterized protein	ZFAND2B	N-Term(TMT10); T2(Phospho)	0.333333	S(1): 33.3; T(2): 33.3; S(3): 33.3; S(14): 0.0	0.0978009	0.095433	0.103509	0.120547	0.134208	0.11914	0.10559	0.115774	0.107316	1.26	0.008717	1.10763	0.0545736	0.879071	0.0585581	0	480.244	1.312e-11	67.81	1.56305e-05	3	2506.25	2.47622	75.6352	0
nYAEsDHsEDEDNDNNSATTEESTk	3	2	1	E1BVH0	Uncharacterized protein	RERE	N-Term(TMT10); S5(Phospho); S8(Phospho); K25(TMT10)	0.999999	Y(2): 0.0; S(5): 100.0; S(8): 100.0; S(17): 0.0; T(19): 0.0; T(20): 0.0; S(23): 0.0; T(24): 0.0	0.0928578	0.0863421	0.104725	0.110721	0.120459	0.108045	0.115111	0.121169	0.140571	1.19477	0.0485624	1.32729	0.0298378	1.11091	0.216545	0	438.593	4.76e-10	67.8	7.26899e-06	3	3420.34	2.75651	32.9753	0
eEVGNIsILQDNDFGDFGMDDR	3	2	1	A0A1D5PM87	Uncharacterized protein	RAD21	N-Term(TMT10); S7(Phospho)	1	S(7): 100.0	0.0921114	0.0774192	0.0949376	0.111706	0.118679	0.1188	0.118934	0.133227	0.136591	1.32033	0.00881188	1.46994	0.00567938	1.11331	0.0890296	0	363.559	1.073e-10	67.78	1.12456e-05	3	2795.21	1.80522	92.2146	0
lLDSGANAPGAADSLNDSQssLGQLQGVWTAR	3	6	1	A0A3Q3AIJ6	Uncharacterized protein	DAB2IP	N-Term(TMT10); S20(Phospho); S21(Phospho)	0.943131	S(4): 0.0; S(14): 0.0; S(18): 5.7; S(20): 97.2; S(21): 97.2; T(30): 0.0	0.0945034	0.0866886	0.100801	0.125019	0.124827	0.134801	0.112334	0.120106	0.102697	1.36403	0.00285033	1.18845	0.052285	0.871284	0.0517434	0	375.108	1.548e-10	67.78	1.88649e-05	4	3588.66	0.530288	91.1465	0
gPSPLVTMTPAVPAVTPVDEESsDGEPDQEAVQR	5	3	1	F1N8N8	Uncharacterized protein	SIK3	N-Term(TMT10); S23(Phospho)	0.981354	S(3): 0.0; T(7): 0.0; T(9): 0.0; T(16): 0.0; S(22): 1.9; S(23): 98.1	0.0993249	0.0898725	0.103049	0.118608	0.112515	0.114981	0.126039	0.113168	0.127184	1.18429	0.0140025	1.25371	0.0143303	1.05862	0.234009	0	522.931	7.87e-12	67.76	2.30723e-05	4	3814.81	3.13627	84.022	0
fLAAAGGPAAAsPEPR	2	1	1	F1NLX3	Uncharacterized protein	ZNF276	N-Term(TMT10); S12(Phospho)	1	S(12): 100.0	0.0870312	0.082757	0.10144	0.11891	0.136145	0.11497	0.117285	0.115801	0.123644	1.36426	0.0187353	1.31524	0.00973312	0.964073	0.557469	0	493.684	9.129e-10	67.76	1.07364e-05	3	1791.9	0.551597	60.1739	0
aATAAAAPVtPQQPVTk	3	1	1	O57580	High molecular mass nuclear antigen (Fragment)	0	N-Term(TMT10); T10(Phospho); K17(TMT10)	1	T(3): 0.0; T(10): 100.0; T(16): 0.0	0.0834012	0.0846504	0.0948802	0.128211	0.136316	0.138712	0.102505	0.113028	0.117554	1.53362	0.000635803	1.26681	0.0152853	0.826027	0.0129315	0	423.829	2.584e-09	67.67	1.26969e-05	3	2160.19	1.44204	48.3013	0
qASSETLDsPTGSHVEWck	3	3	1	F1NGM1	Uncharacterized protein	MTMR1	N-Term(TMT10); S9(Phospho); C18(Carbamidomethyl); K19(TMT10)	1	S(3): 0.0; S(4): 0.0; T(6): 0.0; S(9): 100.0; T(11): 0.0; S(13): 0.0	0.0771278	0.0687051	0.0879073	0.107524	0.112367	0.113322	0.134376	0.139826	0.153473	1.42557	0.00474808	1.8297	0.00124183	1.28349	0.00614328	0	487.943	5.889e-11	67.67	1.68522e-05	3	2657.23	0.511893	53.3542	0
iAEHMVPVsDEtsEDEAETk	2	1	1	F1NEV6	GCFC domain-containing protein	0	N-Term(TMT10); S9(Phospho); T12(Phospho); S13(Phospho); K20(TMT10)	1	S(9): 100.0; T(12): 100.0; S(13): 100.0; T(19): 0.0	0.105124	0.0988735	0.115141	0.101235	0.111919	0.109867	0.111313	0.118233	0.127635	1.01217	0.833161	1.1192	0.131114	1.10575	0.118865	0	499.949	2.288e-08	67.62	9.54859e-06	3	2915.21	0.195142	62.6073	0
fSSISEQVPENEHSLTsPNPDNSSLNLk	5	2	1	Q5F3D1	Zinc finger CCHC domain-containing protein 8 (TRAMP-like complex RNA-binding factor ZCCHC8)	ZCCHC8 RCJMB04_21c10	N-Term(TMT10); S17(Phospho); K28(TMT10)	0.973885	S(2): 0.0; S(3): 0.0; S(5): 0.0; S(14): 0.0; T(16): 2.6; S(17): 97.4; S(23): 0.0; S(24): 0.0	0.0876456	0.074401	0.0894697	0.107391	0.114567	0.108902	0.126183	0.132353	0.156047	1.31546	0.00717866	1.64834	0.00610973	1.25305	0.0406841	0	375.221	2.225e-12	67.62	2.46758e-05	3	3608.76	1.07469	83.7776	0
sSsLGDLLSDSk	5	2	1	A0A3Q2U7K5	PH domain-containing protein	PLEKHO2	N-Term(TMT10); S3(Phospho); K12(TMT10)	0.987485	S(1): 0.0; S(2): 1.2; S(3): 98.7; S(9): 0.0; S(11): 0.0	0.101533	0.0892725	0.108487	0.126997	0.129622	0.132843	0.10174	0.110066	0.101774	1.30128	0.00686597	1.04774	0.48929	0.805163	0.00146133	0	328.774	5.201e-10	67.61	1.02728e-05	2	1746.89	1.12464	71.5367	0
eEILQPPEPQPVPPILTPsPPSAYPTVTTVWQDNDR	6	1	1	A0A3Q3AP00	Uncharacterized protein	PTPN12	N-Term(TMT10); S19(Phospho)	1	T(17): 0.0; S(19): 100.0; S(22): 0.0; Y(24): 0.0; T(26): 0.0; T(28): 0.0; T(29): 0.0	0.101895	0.0825997	0.111994	0.116199	0.126842	0.118321	0.10717	0.106552	0.114196	1.2188	0.0788156	1.10601	0.307433	0.907451	0.0520539	0	537.68	7.191e-14	67.58	2.39527e-05	4	4318.15	-0.461076	108.667	0
ksSTVsEDVEATVPMLQR	1	1	1	E1BQK4	Pannexin_like domain-containing protein	LRRC8A	K1(TMT10); N-Term(TMT10); S2(Phospho); S6(Phospho)	0.0218849	S(2): 2.2; S(3): 97.8; T(4): 0.1; S(6): 100.0; T(12): 0.0	0.0879845	0.093793	0.100413	0.112931	0.116649	0.120926	0.11006	0.12439	0.132853	1.24209	0.00594993	1.30161	0.0198938	1.04792	0.471076	0	434.655	2.895e-08	67.54	1.68885e-05	3	2595.26	2.68044	77.5232	1
aAAAANESSEAEMEDAGsPEkk	3	4	1	F1NDK1	Protein kinase domain-containing protein	VRK1	N-Term(TMT10); S18(Phospho); K21(TMT10); K22(TMT10)	1	S(8): 0.0; S(9): 0.0; S(18): 100.0	0.0830934	0.0787866	0.0941854	0.113865	0.115969	0.115504	0.131196	0.130116	0.130321	1.34863	0.00301586	1.52942	0.000601419	1.13406	2.78595e-05	0	549.033	4.803e-11	67.51	2.08467e-05	4	2960.42	-0.348708	44.3145	1
hIIFNsDVEsEAEVDETLk	3	1	1	E1BT63	RRM domain-containing protein	NOL8	N-Term(TMT10); S6(Phospho); S10(Phospho); K19(TMT10)	1	S(6): 100.0; S(10): 100.0; T(17): 0.0	0.10125	0.0934798	0.107132	0.117047	0.110315	0.116166	0.108958	0.120698	0.123271	1.13803	0.036278	1.16917	0.0452105	1.02736	0.556274	0	437.127	3.426e-09	67.51	1.75467e-05	3	2793.3	0.371038	78.3055	0
sIsAPTcLGPERPELPAQPEVILLDsDLDEPIDLR	3	2	1	A0A1D5PZ96	Chromo domain-containing protein	CBX4	N-Term(TMT10); S3(Phospho); C7(Carbamidomethyl); S26(Phospho)	0.98042	S(1): 2.0; S(3): 98.0; T(6): 0.0; S(26): 100.0	0.0877556	0.0879495	0.107453	0.0953101	0.116147	0.0926497	0.133992	0.135101	0.143642	1.07398	0.519249	1.45761	0.00390518	1.35721	0.0107461	0	616.184	2.443e-11	67.48	3.08705e-05	4	4245.08	4.45016	112.601	0
dQIIDVVGAPLtPNSVR	5	2	1	E1C4L9	Uncharacterized protein	DMAP1	N-Term(TMT10); T12(Phospho)	0.5	T(12): 50.0; S(15): 50.0	0.0878825	0.0895086	0.0996709	0.115177	0.125121	0.125786	0.116042	0.119859	0.117522	1.32131	0.00415292	1.27561	0.00271882	0.965418	0.306904	0	549.142	3.069e-12	67.44	1.48659e-05	3	2103.11	0.846037	80.75	0
rPGGsPGGAEGAAAAAVPR	3	2	1	A0A1D5PNV7	Uncharacterized protein	TMEM245	N-Term(TMT10); S5(Phospho)	1	S(5): 100.0	0.0932213	0.0828041	0.0975271	0.115387	0.12307	0.113743	0.122174	0.129134	0.126947	1.28751	0.00742958	1.38275	0.00194489	1.07398	0.0698493	0	341.002	9.722e-11	67.43	1.34183e-05	3	1957.98	1.60705	39.2754	0
sDEDDtDFEEDDPDWVSELEk	1	1	1	E1BUY3	Protein kinase domain-containing protein	NEK3	N-Term(TMT10); T6(Phospho); K21(TMT10)	1	S(1): 0.0; T(6): 100.0; S(17): 0.0	0.0979867	0.10314	0.102345	0.110956	0.107437	0.117639	0.112981	0.12326	0.124255	1.10729	0.0329676	1.18791	0.00852486	1.0728	0.15667	0	445.678	9.909e-08	67.41	1.02304e-05	3	3053.26	-2.33879	83.9963	0
ePcTSAVQSLMGsPNPck	2	2	1	A0A3Q2TX61	Uncharacterized protein	INF2	N-Term(TMT10); C3(Carbamidomethyl); S13(Phospho); C17(Carbamidomethyl); K18(TMT10)	1	T(4): 0.0; S(5): 0.0; S(9): 0.0; S(13): 100.0	0.0922112	0.0925825	0.111316	0.122306	0.127392	0.125282	0.0978379	0.114624	0.115317	1.26636	0.0153643	1.10695	0.282621	0.874126	0.0560479	0	425.795	1.222e-10	67.4	1.50944e-05	3	2501.17	1.24947	67.1609	0
vELQLsGEDESGSGk	2	2	1	E1BQ83	Bromodomain-containing protein 7	BRD7	N-Term(TMT10); S6(Phospho); K15(TMT10)	1	S(6): 100.0; S(11): 0.0; S(13): 0.0	0.0899144	0.0824144	0.0980053	0.121858	0.124817	0.12291	0.121273	0.117924	0.120533	1.36714	0.00195504	1.33069	0.00296206	0.973336	0.0696167	0	408.457	9.844e-08	67.36	1.41781e-05	3	2073.01	-0.197073	59.1118	0
aAPVTPPsPQQAVPR	8	1	1	O57580	High molecular mass nuclear antigen (Fragment)	0	N-Term(TMT10); S8(Phospho)	1	T(5): 0.0; S(8): 100.0	0.0868016	0.0779782	0.0945386	0.109949	0.118122	0.115932	0.131116	0.134797	0.135469	1.32656	0.00627464	1.54783	0.000678356	1.1668	0.00237707	0	457.925	8.217e-08	67.25	1.27617e-05	2	1824.96	-0.236533	52.2084	0
vLLsPIRsPTQTSSSSPIcGDLSETSR	3	3	1	A0A3Q2TY65	Rho-GAP domain-containing protein	0	N-Term(TMT10); S4(Phospho); S8(Phospho); C19(Carbamidomethyl)	0.999999	S(4): 100.0; S(8): 100.0; T(10): 0.0; T(12): 0.0; S(13): 0.0; S(14): 0.0; S(15): 0.0; S(16): 0.0; S(23): 0.0; T(25): 0.0; S(26): 0.0	0.0849713	0.080464	0.0969506	0.108942	0.119803	0.113193	0.12443	0.13946	0.136853	1.30319	0.0105351	1.52731	0.00241391	1.17198	0.0250474	0	426.2	1.457e-13	67.25	2.2698e-05	3	3264.55	1.47125	75.7933	1
sLSQsFENLLDEPSYGLLQk	12	2	1	F1NBY5	Rab-GAP TBC domain-containing protein	TBC1D15	N-Term(TMT10); S5(Phospho); K20(TMT10)	0.988652	S(1): 0.0; S(3): 1.1; S(5): 98.9; S(14): 0.0; Y(15): 0.0	0.0826872	0.081847	0.0932238	0.113791	0.120348	0.118803	0.12031	0.131328	0.132804	1.36928	0.00158838	1.49149	0.00142229	1.08925	0.0759337	0	578.411	2.057e-11	67.23	2.0513e-05	3	2806.44	2.34114	105.961	0
lVVEPSsEEEEISDGLAEIcLNGFcSDSATGAk	5	1	1	A0A3Q2TU15	TPR_REGION domain-containing protein	TTC4	N-Term(TMT10); S7(Phospho); C20(Carbamidomethyl); C25(Carbamidomethyl); K33(TMT10)	0.97985	S(6): 2.0; S(7): 98.0; S(13): 0.0; S(26): 0.0; S(28): 0.0; T(30): 0.0	0.10402	0.0903177	0.11085	0.114306	0.132184	0.12575	0.0934607	0.109799	0.117454	1.21971	0.0488698	1.05087	0.607572	0.861578	0.122637	0	461.917	9.499e-10	67.22	2.95033e-05	4	4051.89	1.99669	109.286	0
dYHGQYsDQGIDY	3	1	1	A0A1L1RWF6	Calponin	CNN3	N-Term(TMT10); S7(Phospho)	0.999892	Y(2): 0.0; Y(6): 0.0; S(7): 100.0; Y(13): 0.0	0.0968866	0.0940846	0.101049	0.120157	0.121583	0.120883	0.112376	0.119354	0.115182	1.24177	0.000337919	1.18797	0.00308121	0.956674	0.0645437	0	419.527	5.101e-07	67.19	3.13216e-06	2	1869.75	0.888871	47.128	0
aQsPVIDNTVMAQVQAITAQLk	2	3	1	A0A1D5PJP4	Uncharacterized protein	SCAF4	N-Term(TMT10); S3(Phospho); K22(TMT10)	1	S(3): 100.0; T(9): 0.0; T(18): 0.0	0.0978644	0.0890169	0.0992857	0.109026	0.111626	0.118004	0.116219	0.128837	0.12793	1.18342	0.0138005	1.30339	0.00503404	1.10137	0.0781443	0	519.662	2.789e-11	67.12	1.79629e-05	3	2864.54	1.97614	113.609	0
tLLEPQsPQsPAGAck	3	2	1	A0A3Q2U624	Uncharacterized protein	MAPKBP1	N-Term(TMT10); S7(Phospho); S10(Phospho); C15(Carbamidomethyl); K16(TMT10)	1	T(1): 0.0; S(7): 100.0; S(10): 100.0	0.0870232	0.0839344	0.0909546	0.110682	0.114766	0.108961	0.129498	0.141387	0.1376	1.2768	0.000816905	1.55962	0.000271433	1.22151	0.00320469	0	471.281	1.172e-08	67.1	1.42631e-05	3	2302.1	1.20391	59.8721	0
tDMESDcQSIASVTGPENAsPPIDLTk	1	1	1	E1C8X0	Uncharacterized protein	ARHGAP42	N-Term(TMT10); C7(Carbamidomethyl); S20(Phospho); K27(TMT10)	1	T(1): 0.0; S(5): 0.0; S(9): 0.0; S(12): 0.0; T(14): 0.0; S(20): 100.0; T(26): 0.0	0.105805	0.101062	0.102244	0.109602	0.124888	0.115398	0.115066	0.113903	0.112033	1.13192	0.0438631	1.10317	0.0031709	0.974599	0.549847	0	423.644	6.936e-14	67.08	2.74924e-05	3	3401.6	3.20634	77.2415	0
qVAVPSGTTVSTAsFSEDVPQPAAVASSGSk	1	2	1	A0A1D5P0D3	tRNA-binding domain-containing protein	AIMP1	N-Term(TMT10); S14(Phospho); K31(TMT10)	0.966985	S(6): 0.0; T(8): 0.0; T(9): 0.0; S(11): 0.1; T(12): 3.1; S(14): 96.7; S(16): 0.1; S(27): 0.0; S(28): 0.0; S(30): 0.0	0.090243	0.0865935	0.0993191	0.115518	0.123493	0.125715	0.115112	0.116516	0.12749	1.32073	0.00379042	1.30042	0.00707672	0.984622	0.72691	0	272.023	8.126e-11	67.02	2.40317e-05	4	3500.76	1.15986	75.261	0
aPELDcsADEELEcPk	3	2	1	Q5ZJB6	Peptidase_S9 domain-containing protein	RCJMB04_19g24	N-Term(TMT10); C6(Carbamidomethyl); S7(Phospho); C14(Carbamidomethyl); K16(TMT10)	1	S(7): 100.0	0.095797	0.0879908	0.104297	0.122535	0.128304	0.114435	0.109066	0.118243	0.121028	1.26794	0.014205	1.20915	0.0276913	0.953628	0.355368	0	401.792	5.339e-07	66.93	1.07467e-05	3	2401.07	0.926152	61.3138	0
fGPDDPGDGTsDPDEDEDLQIQVP	7	1	1	A0A1D5P017	Myosin_tail_1 domain-containing protein	CCDC102A	N-Term(TMT10); S11(Phospho)	0.978655	T(10): 2.1; S(11): 97.9	0.104559	0.0899881	0.114262	0.113991	0.121762	0.112426	0.115548	0.111208	0.112968	1.12749	0.160202	1.10011	0.223788	0.975714	0.421465	0	400.653	4.047e-08	66.92	1.17267e-05	2	2867.2	1.64139	84.2178	0
tEVQELSLMsEGEcAMsPEVQELQSSPAEk	1	2	1	A0A3Q2U7R0	Uncharacterized protein	SON	N-Term(TMT10); S10(Phospho); C14(Carbamidomethyl); S17(Phospho); K30(TMT10)	0.999933	T(1): 0.0; S(7): 0.0; S(10): 100.0; S(17): 100.0; S(25): 0.0; S(26): 0.0	0.106	0.0960136	0.127968	0.110087	0.114984	0.103828	0.128348	0.115639	0.0971325	0.996722	0.972897	1.03376	0.790671	1.03716	0.693763	0	318.857	1.506e-10	66.86	2.67882e-05	3	3941.76	1.02527	86.7854	0
nNADDEELtNDsLALSQSk	3	2	1	A0A1D5PVJ2	Uncharacterized protein	PHF14	N-Term(TMT10); T9(Phospho); S12(Phospho); K19(TMT10)	1	T(9): 100.0; S(12): 100.0; S(16): 0.0; S(18): 0.0	0.103391	0.0886172	0.108581	0.126534	0.135507	0.133808	0.0965349	0.101446	0.101691	1.31691	0.00850086	0.996951	0.963131	0.757035	0.000574269	0	372.594	2.046e-09	66.85	1.57692e-05	3	2682.2	0.410773	55.2395	0
qEEIDEsDDDLDDkPSPIk	2	5	1	A0A3Q2U248	Uncharacterized protein	ASAP1	N-Term(TMT10); S7(Phospho); K14(TMT10); K19(TMT10)	1	S(7): 100.0; S(16): 0.0	0.101283	0.0921921	0.102794	0.105282	0.10771	0.114647	0.114794	0.132738	0.127467	1.10588	0.0736074	1.26574	0.013859	1.14455	0.0586263	0	505.289	1.617e-07	66.84	2.35686e-05	4	2955.44	1.22614	59.0359	0
eYVSNDAAQsDDEDkmQTQQTDTDGGR	1	2	1	A0A1L1RPP7	WD_REPEATS_REGION domain-containing protein	WDR44	N-Term(TMT10); S10(Phospho); K15(TMT10); M16(Oxidation)	1	Y(2): 0.0; S(4): 0.0; S(10): 100.0; T(18): 0.0; T(21): 0.0; T(23): 0.0	0.086742	0.0833329	0.104701	0.111105	0.122605	0.116208	0.117241	0.134555	0.123509	1.27347	0.0278515	1.36586	0.0158888	1.07255	0.234882	0	401.301	1.275e-10	66.79	1.63236e-05	4	3558.52	-1.18997	34.9401	1
vFVWNDMGsQGQSVQEPGk	2	5	1	A0A1D5P033	BTB domain-containing protein	0	N-Term(TMT10); S9(Phospho); K19(TMT10)	1	S(9): 100.0; S(13): 0.0	0.0880901	0.0830771	0.09686	0.120658	0.125035	0.116061	0.117801	0.120439	0.131579	1.34969	0.00285115	1.37978	0.00435407	1.02229	0.616189	0	359.905	3.857e-09	66.78	1.94887e-05	3	2631.27	2.60259	80.1574	0
qDsDSDLLDIEDTEQDLVVLDDHPIVAk	2	3	1	A0A3Q3AWC7	Uncharacterized protein	CAMSAP1	N-Term(TMT10); S3(Phospho); K28(TMT10)	0.999903	S(3): 100.0; S(5): 0.0; T(13): 0.0	0.107736	0.0934486	0.110228	0.110353	0.119205	0.116341	0.101895	0.118518	0.120424	1.11074	0.120485	1.09449	0.280724	0.985366	0.806153	0	763.322	1.308e-11	66.74	3.01019e-05	4	3675.8	1.97221	107.552	0
tLsHIsEAsVDASMEAk	4	5	1	A0A1D5PIK5	PL48 domain-containing protein	FAM65A	N-Term(TMT10); S3(Phospho); S6(Phospho); S9(Phospho); K17(TMT10)	0.978041	T(1): 2.2; S(3): 97.8; S(6): 100.0; S(9): 100.0; S(13): 0.0	0.0734369	0.0744319	0.083027	0.104493	0.117888	0.11089	0.142508	0.144897	0.148123	1.44339	0.00227303	1.88626	3.86855e-05	1.30683	0.00124925	0	399.594	1.551e-06	66.73	1.25802e-05	3	2474.07	0.206601	66.0104	0
eFTGsPPLSASk	7	3	1	A0A1D5P039	Rab-GAP TBC domain-containing protein	TBC1D5	N-Term(TMT10); S5(Phospho); K12(TMT10)	1	T(3): 0.0; S(5): 100.0; S(9): 0.0; S(11): 0.0	0.0920743	0.0847219	0.100496	0.118476	0.123307	0.11978	0.111458	0.120661	0.122319	1.30391	0.00418888	1.27821	0.0105508	0.980296	0.553192	0	365.324	6.756e-07	66.72	1.22262e-05	2	1758.91	0.977462	57.8598	0
sPQYPHsPSANPPNTLNLSGPFk	8	1	1	F1NH40	PDZ domain-containing protein	SYNPO2	N-Term(TMT10); S1(Phospho); S7(Phospho); K23(TMT10)	0.999999	S(1): 100.0; Y(4): 0.0; S(7): 100.0; S(9): 0.0; T(15): 0.0; S(19): 0.0	0.103357	0.0928905	0.110348	0.119755	0.122819	0.125223	0.103356	0.109938	0.111316	1.19962	0.0184728	1.05876	0.346722	0.882579	0.00788995	0	447.932	7.208e-10	66.72	2.51865e-05	3	3068.47	1.52272	75.7367	0
aQsLIDLGSSSSNSSSSASLAGNSPk	2	3	1	E1BVT9	Uncharacterized protein	ITSN2	N-Term(TMT10); S3(Phospho); K26(TMT10)	1	S(3): 100.0; S(9): 0.0; S(10): 0.0; S(11): 0.0; S(12): 0.0; S(14): 0.0; S(15): 0.0; S(16): 0.0; S(17): 0.0; S(19): 0.0; S(24): 0.0	0.088059	0.0851865	0.104993	0.122164	0.1261	0.118788	0.111544	0.117318	0.125388	1.3192	0.0105507	1.27319	0.0263316	0.965122	0.400145	0	315.644	2.287e-10	66.66	2.5785e-05	3	2990.47	-0.182435	68.7933	0
eAEALLQSmGLTPESPVVPPPTsPSSk	10	2	1	Q5ZK94	WD_REPEATS_REGION domain-containing protein	RCJMB04_12d24	N-Term(TMT10); M9(Oxidation); S23(Phospho); K27(TMT10)	0.014608	S(8): 0.0; T(12): 0.0; S(15): 0.0; T(22): 0.0; S(23): 1.5; S(25): 1.5; S(26): 97.1	0.0938086	0.0892457	0.0977302	0.1242	0.120711	0.117763	0.11549	0.120213	0.119593	1.29165	0.000892583	1.26537	0.000973754	0.979656	0.359522	0	488.279	3.987e-10	66.66	2.55908e-05	4	3303.69	1.78727	82.5297	0
sPSPAPADPAPAVQEDSR	10	1	1	Q5ZMN1	Uncharacterized protein	G3BP1 RCJMB04_1j5	N-Term(TMT10); S1(Phospho)	0.985557	S(1): 98.6; S(3): 1.4; S(17): 0.0	0.0929837	0.0824853	0.0970603	0.118829	0.132816	0.122945	0.109472	0.12106	0.130437	1.37449	0.00478962	1.32451	0.016775	0.963638	0.570078	0	398.376	3.802e-09	66.62	1.31534e-05	3	2100.98	1.30366	39.193	0
eNIALQLGLsPSk	2	1	1	B2WUP1	Suppressor of cytokine signaling 5	SOCS5	N-Term(TMT10); S10(Phospho); K13(TMT10)	1	S(10): 100.0; S(12): 0.0	0.0917461	0.0833907	0.101328	0.124138	0.124457	0.119322	0.113098	0.117093	0.124939	1.33079	0.0049867	1.28454	0.0136806	0.965243	0.330786	0	444.331	1.774e-08	66.61	1.26598e-05	3	1908.06	0.260552	77.9225	0
aIIDDDDNsLDIGmIk	6	1	1	A0A1D5PDL4	Uncharacterized protein	WDHD1	N-Term(TMT10); S9(Phospho); M14(Oxidation); K16(TMT10)	1	S(9): 100.0	0.0978567	0.0794956	0.105835	0.120204	0.11869	0.121673	0.115244	0.12956	0.117365	1.27324	0.0302807	1.27891	0.0427881	1.00445	0.912016	0	370.965	9.61e-08	66.61	1.81167e-05	3	2302.13	1.71947	76.9768	0
ePSSPGTDDVFTPGTSDsPSSQR	3	2	1	M4M8W5	Sodium/hydrogen exchanger	0	N-Term(TMT10); S18(Phospho)	0.496397	S(3): 0.0; S(4): 0.0; T(7): 0.0; T(12): 0.0; T(15): 0.0; S(16): 0.0; S(18): 49.6; S(20): 49.6; S(21): 0.7	0.0884915	0.0750073	0.100251	0.115806	0.142013	0.122436	0.113154	0.110394	0.120367	1.44173	0.0223543	1.30395	0.0274549	0.904435	0.22321	0	494.864	3.216e-11	66.59	1.20824e-05	3	2660.16	0.440032	50.3512	0
gNkHDDGTQsDSENAGAHR	3	6	2	Q5ZJQ9;E1C1J1	#N/A	#N/A	N-Term(TMT10); K3(TMT10); S10(Phospho)	0.999996	T(8): 0.0; S(10): 100.0; S(12): 0.0										#DIV/0!	#DIV/0!	#DIV/0!	#DIV/0!	#DIV/0!	#DIV/0!	0	404.624	1.856e-10	66.57	1.59161e-05	4	2534.14	0.580537	11.3271	1
qAsTDAGTAGALTPQHVR	2	4	1	A0A1D5PM63	Transcriptional coactivator YAP1	YAP1	N-Term(TMT10); S3(Phospho)	0.987489	S(3): 98.7; T(4): 1.3; T(8): 0.0; T(13): 0.0	0.0822206	0.075406	0.101956	0.125233	0.129876	0.122086	0.127167	0.115436	0.119317	1.45308	0.00905856	1.39424	0.0170821	0.959505	0.284761	0	442.491	1.856e-10	66.53	1.73974e-05	3	2090.02	-0.38487	36.8972	0
sTAALGsGDEEEESSFk	8	2	1	E1BVP1	Tr-type G domain-containing protein	EIF5B	N-Term(TMT10); S7(Phospho); K17(TMT10)	0.999999	S(1): 0.0; T(2): 0.0; S(7): 100.0; S(14): 0.0; S(15): 0.0	0.0900375	0.0846803	0.100188	0.11642	0.125023	0.122254	0.116119	0.123715	0.123414	1.32299	0.00472815	1.32136	0.00473159	0.998765	0.968381	0	426.262	4.313e-07	66.51	1.31669e-05	3	2282.05	2.4064	53.5058	0
sFcQEEIENMLANDQR	3	2	1	A0A3Q2U9H7	Rhodanese domain-containing protein	LOC107049885	N-Term(TMT10); S1(Phospho); C3(Carbamidomethyl)	1	S(1): 100.0	0.0988709	0.094855	0.114676	0.113643	0.12842	0.119908	0.105806	0.113052	0.114995	1.1737	0.0736311	1.08253	0.271997	0.922321	0.140802	0	585.043	6.52e-10	66.51	9.07947e-06	3	2292.99	1.12886	81.4646	0
iDDVQSLAsGAGEYEPIsDDELDEILAGDAEk	2	1	1	E1BXC5	C3H1-type domain-containing protein	ZC3H13	N-Term(TMT10); S9(Phospho); S18(Phospho); K32(TMT10)	0.0198368	S(6): 98.0; S(9): 2.0; Y(14): 0.0; S(18): 100.0	0.103705	0.102928	0.124806	0.0998403	0.106925	0.118269	0.107978	0.116212	0.118321	0.980676	0.82325	1.03341	0.661961	1.05377	0.402391	0	379.028	5.895e-10	66.5	2.87676e-05	4	3982.81	1.31381	106.339	0
sVEDEMDsPGEEPFYTSQGR	3	9	1	Q90929	Nuclear factor 1 (Fragment)	cNFI-A6 NFIA	N-Term(TMT10); S8(Phospho)	1	S(1): 0.0; S(8): 100.0; Y(15): 0.0; T(16): 0.0; S(17): 0.0	0.0947186	0.084583	0.102787	0.114833	0.12001	0.124032	0.113513	0.113643	0.128177	1.2722	0.0122784	1.25965	0.0271581	0.990129	0.841832	0	501.609	1.077e-10	66.48	8.28777e-06	3	2569.07	1.41951	58.067	0
sAILAPDENTVTSIFNNR	4	2	1	A0A3Q2UM43	Uncharacterized protein	AKAP13	N-Term(TMT10); S1(Phospho)	1	S(1): 100.0; T(10): 0.0; T(12): 0.0; S(13): 0.0	0.0953418	0.0842646	0.106488	0.11652	0.121	0.117722	0.115178	0.12655	0.116742	1.2417	0.0245135	1.25298	0.0302563	1.00909	0.791206	0	395.863	3.011e-10	66.42	1.96794e-05	3	2271.12	0.510231	86.1003	0
sDVQEEsEVsDNVDESk	3	3	1	A0A1D5PBJ0	Uncharacterized protein	BAZ1B	N-Term(TMT10); S7(Phospho); S10(Phospho); K17(TMT10)	0.999686	S(1): 0.0; S(7): 100.0; S(10): 100.0; S(16): 0.0	0.0985457	0.094968	0.107323	0.116411	0.120543	0.11569	0.100964	0.115975	0.11817	1.17221	0.0121526	1.11392	0.155346	0.950274	0.356603	0	345.931	2.26e-08	66.36	9.49103e-06	3	2514.06	0.142059	44.937	0
aEDTASDsVEAAk	2	3	1	F1P1B7	Uncharacterized protein	NAP1L4	N-Term(TMT10); S8(Phospho); K13(TMT10)	0.999915	T(4): 0.0; S(6): 0.0; S(8): 100.0	0.0545054	0.0480802	0.0627726	0.179911	0.18194	0.176402	0.072507	0.0771898	0.0671792	3.25507	1.06753e-05	1.31155	0.0288543	0.402926	5.45762e-06	0	447.302	1.843e-09	66.32	1.28924e-05	2	1831.88	1.45616	34.8571	0
dNMEEsENETQENSR	2	2	1	A0A3Q2UFT2	Oxysterol-binding protein	OSBPL5	N-Term(TMT10); S6(Phospho)	1	S(6): 100.0; T(10): 0.0; S(14): 0.0	0.0843312	0.0844632	0.102526	0.105725	0.106873	0.12652	0.127182	0.132986	0.128279	1.24988	0.0671435	1.43169	0.00344717	1.14547	0.0780045	0	436.141	2.519e-08	66.31	4.17482e-06	2	2120.83	0.873782	20.9871	0
eLGPLPEDDDVAsPk	3	6	1	A0A1D5PJG5	Protein polybromo-1	PBRM1	N-Term(TMT10); S13(Phospho); K15(TMT10)	1	S(13): 100.0	0.0932799	0.0856155	0.102414	0.126504	0.128297	0.119064	0.110215	0.114444	0.10808	1.32902	0.00535857	1.18282	0.0300787	0.889999	0.0155446	0	513.473	1.537e-09	66.28	1.73803e-05	3	2120.06	0.11818	64.4716	0
fALLQLEsDTDSESGk	6	3	1	A0A1D5PY43	Uncharacterized protein	GKAP1	N-Term(TMT10); S8(Phospho); K16(TMT10)	1	S(8): 100.0; T(10): 0.0; S(12): 0.0; S(14): 0.0	0.0803252	0.0703192	0.0890915	0.105347	0.11603	0.102751	0.139266	0.146389	0.149751	1.35202	0.0142452	1.81619	0.000473975	1.34331	0.0019059	0	368.39	2.641e-09	66.28	2.05243e-05	3	2278.13	1.05771	86.8255	0
gADNDGSGSESGYTtPk	6	2	1	F1NWZ3	Uncharacterized protein	NUFIP2	N-Term(TMT10); T15(Phospho); K17(TMT10)	0.999622	S(7): 0.0; S(9): 0.0; S(11): 0.0; Y(13): 0.0; T(14): 0.0; T(15): 100.0	0.08472	0.0712322	0.0926301	0.111461	0.122865	0.115981	0.130075	0.130281	0.140043	1.40922	0.00868129	1.61073	0.00200507	1.14299	0.0232664	0	330.981	6.216e-10	66.27	1.1826e-05	3	2180.98	1.13474	30.6755	0
sSFGVGsDDELGPIR	3	1	1	A0A1D5P6Q7	Uncharacterized protein	ARHGAP35	N-Term(TMT10); S7(Phospho)	1	S(1): 0.0; S(2): 0.0; S(7): 100.0	0.09433	0.087364	0.105251	0.119715	0.130187	0.125976	0.106445	0.108617	0.120643	1.30993	0.00794851	1.16992	0.0759037	0.893122	0.0669546	0	372.58	1.719e-09	66.24	1.48553e-05	2	1844.86	0.456852	67.6669	0
cDGEEVDAQsEEDDRTNSVIR	2	7	1	A0A3Q3AN92	Uncharacterized protein	LRRFIP1	N-Term(TMT10); C1(Carbamidomethyl); S10(Phospho)	1	S(10): 100.0; T(16): 0.0; S(18): 0.0	0.107687	0.0999714	0.118929	0.121057	0.127353	0.12257	0.0961882	0.0999373	0.105827	1.13593	0.0638716	0.924567	0.254513	0.813931	0.00245116	0	396.961	3.607e-10	66.23	1.47585e-05	3	2733.15	1.17067	38.0556	1
yVGsDDEQVLDETVNEDNsNENsENDVDMk	2	3	1	V9GW36	Alpha thalassemia/mental retardation syndrome	0	N-Term(TMT10); S4(Phospho); S19(Phospho); S23(Phospho); K30(TMT10)	0.999555	Y(1): 0.0; S(4): 100.0; T(13): 0.0; S(19): 100.0; S(23): 100.0	0.120109	0.11037	0.130623	0.100265	0.0983964	0.110205	0.10387	0.103286	0.122876	0.855344	0.0651537	0.913956	0.299466	1.06852	0.394691	0	563.632	1.671e-09	66.21	1.38214e-05	4	4101.6	-1.82221	71.5591	0
tIAHsPVPLTETLFk	3	3	1	A0A3Q3A455	Histone-lysine N-methyltransferase (EC 2.1.1.43)	KMT2A	N-Term(TMT10); S5(Phospho); K15(TMT10)	1	T(1): 0.0; S(5): 100.0; T(10): 0.0; T(12): 0.0	0.0971449	0.089226	0.0992242	0.118056	0.117483	0.124275	0.10975	0.124479	0.119526	1.25988	0.00271522	1.23866	0.0127106	0.983161	0.698076	0	391.069	1.126e-08	66.15	1.68528e-05	3	2192.22	1.11125	105.546	0
sPSPVANTDASVNQDIAYYQALSAEQLQTEAAk	3	5	1	A0A1D5PE65	Uncharacterized protein	SYNE1	N-Term(TMT10); S1(Phospho); K33(TMT10)	0.5	S(1): 50.0; S(3): 50.0; T(8): 0.0; S(11): 0.0; Y(18): 0.0; Y(19): 0.0; S(23): 0.0; T(29): 0.0	0.0971605	0.0796323	0.106064	0.120203	0.116137	0.135245	0.097864	0.124239	0.123456	1.31369	0.038041	1.22167	0.146831	0.929957	0.452398	0	396.884	9.79e-12	66.12	3.37926e-05	4	4018.98	3.17289	98.0163	0
eDLPsDLEGEYVELAEVSLPR	1	2	1	A0A1D5PZH4	Uncharacterized protein	0	N-Term(TMT10); S5(Phospho)	1	S(5): 100.0; Y(11): 0.0; S(18): 0.0	0.112277	0.101651	0.113351	0.108143	0.0997733	0.115978	0.118246	0.113567	0.117014	0.989661	0.859718	1.06584	0.146027	1.07698	0.164022	0	423.459	1.442e-08	66.09	2.32751e-05	3	2669.29	2.69964	110.442	0
tETYIEANMGLTPSsPNDPVTNIcQAADk	5	1	1	A0A1D5P2B5	Uncharacterized protein	RXRA	N-Term(TMT10); S15(Phospho); C24(Carbamidomethyl); K29(TMT10)	0.499846	T(1): 0.0; T(3): 0.0; Y(4): 0.0; T(12): 0.0; S(14): 50.0; S(15): 50.0; T(21): 0.0	0.0960411	0.0882154	0.104101	0.104716	0.115863	0.117068	0.117313	0.127334	0.118088	1.17093	0.0529981	1.25793	0.0114679	1.0743	0.175162	0	437.658	1.553e-13	66.09	3.32519e-05	4	3675.75	3.60415	84.9971	0
iYHLPDAEsDEDEDFk	5	1	1	E1C3D2	Septin-type G domain-containing protein	SEPT2	N-Term(TMT10); S9(Phospho); K16(TMT10)	1	Y(2): 0.0; S(9): 100.0	0.0959312	0.0919365	0.110904	0.123522	0.124045	0.124257	0.100781	0.110554	0.113336	1.24451	0.0135332	1.08668	0.279981	0.873185	0.0145916	0	572.919	1.162e-07	66.06	1.68836e-05	3	2461.12	1.03944	68.6911	0
dNLTLWTsDMQGDGEEQNk	2	1	1	Q5ZMT0	14-3-3 protein epsilon (14-3-3E)	YWHAE RCJMB04_1e8	N-Term(TMT10); S8(Phospho); K19(TMT10)	0.999536	T(4): 0.0; T(7): 0.0; S(8): 100.0	0.0989677	0.0794398	0.106581	0.125723	0.125342	0.118038	0.112096	0.116254	0.11705	1.29515	0.029547	1.21198	0.0706291	0.935783	0.0545322	0	322.985	2.134e-09	66.01	1.83573e-05	3	2719.23	-0.842387	71.9231	0
nFVQILNtP	2	3	1	A0A3Q2TYX5	Uncharacterized protein	SH3D19	N-Term(TMT10); T8(Phospho)	1	T(8): 100.0	0.0880606	0.0881677	0.106775	0.119468	0.121391	0.120702	0.116221	0.117713	0.120469	1.27758	0.0137779	1.25229	0.0199161	0.980204	0.155547	0	243.393	5.83e-05	66.01	9.86154e-06	2	1354.7	0.250184	78.7308	0
iEsDDEDDFDNVGk	3	1	1	A0A1D5P927	PHD-type domain-containing protein	RSF1	N-Term(TMT10); S3(Phospho); K14(TMT10)	1	S(3): 100.0	0.0942724	0.0865253	0.0986307	0.110479	0.120307	0.121509	0.115616	0.11864	0.125508	1.26077	0.00813928	1.2875	0.00431204	1.0212	0.613933	0	483.38	3.215e-07	65.99	9.57976e-06	3	2135.94	1.1995	58.7806	0
kPAILDNssDsDEMPAVLk	11	3	1	V9GW36	Alpha thalassemia/mental retardation syndrome	0	K1(TMT10); N-Term(TMT10); S8(Phospho); S9(Phospho); S11(Phospho); K19(TMT10)	1	S(8): 100.0; S(9): 100.0; S(11): 100.0	0.0920772	0.0883802	0.103146	0.115098	0.115533	0.112303	0.116822	0.128294	0.128988	1.20921	0.0121893	1.31911	0.00707189	1.09089	0.0632236	0	733.8	7.511e-09	65.97	2.63173e-05	3	2957.4	1.01452	86.8545	0
gSsQPNLSTSYSEQEYGk	7	6	1	A0A3Q2U3I1	ENTH domain-containing protein	EPN2	N-Term(TMT10); S3(Phospho); K18(TMT10)	0.5	S(2): 50.0; S(3): 50.0; S(8): 0.0; T(9): 0.0; S(10): 0.0; Y(11): 0.0; S(12): 0.0; Y(16): 0.0	0.0880336	0.076858	0.0993686	0.126689	0.124616	0.119304	0.115653	0.121872	0.125813	1.40244	0.00666427	1.37493	0.00983832	0.980383	0.546723	0	441.526	1.76e-09	65.91	2.06185e-05	3	2500.17	1.16284	51.3408	0
lEGDSDDLLDDsDSEEHSR	3	3	1	A0A1D5PJN1	UBIQUITIN_CONJUGAT_2 domain-containing protein	BIRC6	N-Term(TMT10); S12(Phospho)	1	S(5): 0.0; S(12): 100.0; S(14): 0.0; S(18): 0.0	0.086162	0.0752942	0.0996898	0.116667	0.119378	0.118805	0.122962	0.121477	0.128633	1.35882	0.0117229	1.42859	0.00722315	1.05135	0.0597051	0	477.975	9.617e-12	65.85	9.93261e-06	3	2443	0.754807	51.5639	0
iLDTSSLTQsAPAsPTNk	4	8	1	A0A1D5NYX4	WD_REPEATS_REGION domain-containing protein	RPTOR	N-Term(TMT10); S10(Phospho); S14(Phospho); K18(TMT10)	0.014188	T(4): 0.0; S(5): 1.4; S(6): 97.1; T(8): 0.0; S(10): 1.4; S(14): 100.0; T(16): 0.0	0.0871652	0.0840137	0.0957705	0.112901	0.119871	0.115792	0.124854	0.130782	0.13061	1.30573	0.00256607	1.44689	0.000584645	1.10811	0.0110412	0	476.398	1.635e-09	65.8	2.55004e-05	3	2449.2	0.535066	68.0238	0
sDGANYEMPGsPEDVER	1	3	1	A0A1D5P395	Axin-1	AXIN1	N-Term(TMT10); S11(Phospho)	1	S(1): 0.0; Y(6): 0.0; S(11): 100.0	0.09741	0.0875805	0.0934456	0.107549	0.130827	0.119962	0.112705	0.119893	0.130628	1.28696	0.0218571	1.30452	0.00891175	1.01365	0.857371	0	405.363	8.494e-10	65.79	7.80354e-06	2	2161.9	1.27399	47.7735	0
eAsSEPAPEQENTEAAPAE	3	2	1	A0A1D5PZ61	Fip1 domain-containing protein	FIP1L1	N-Term(TMT10); S3(Phospho)	0.999662	S(3): 100.0; S(4): 0.0; T(13): 0.0	0.0802825	0.071469	0.0914612	0.101718	0.118631	0.117516	0.118054	0.146636	0.14268	1.38917	0.0165956	1.67495	0.00679937	1.20572	0.0914892	0	397.966	2.498e-11	65.77	9.46839e-06	2	2265.96	1.24882	35.1734	0
tLANANTTSTQSASMTAPSVAGGQGtPtSPLkk	1	4	1	A0A1D5PPA0	Protein phosphatase 1 regulatory subunit	PPP1R12A	N-Term(TMT10); T26(Phospho); T28(Phospho); K32(TMT10); K33(TMT10)	0.499999	T(1): 0.0; T(7): 0.0; T(8): 0.0; S(9): 0.0; T(10): 0.0; S(12): 0.0; S(14): 0.0; T(16): 0.0; S(19): 0.0; T(26): 100.0; T(28): 50.0; S(29): 50.0	0.0731767	0.0655118	0.0743776	0.0826298	0.0968598	0.0916888	0.167684	0.169823	0.178249	1.27274	0.0179362	2.42064	1.87661e-05	1.90191	0.000101339	0	469.609	1.851e-10	65.77	3.96348e-05	4	4023.03	3.90082	63.261	1
tAFYNEDDsEEEQR	3	2	1	F1NXP9	Uncharacterized protein	PHIP	N-Term(TMT10); S9(Phospho)	1	T(1): 0.0; Y(4): 0.0; S(9): 100.0	0.097266	0.086609	0.10615	0.115883	0.117318	0.115075	0.116958	0.125475	0.123425	1.20085	0.0269194	1.26147	0.0151716	1.05049	0.0913566	0	399.192	6.19e-09	65.75	6.39904e-06	2	2041.83	2.06948	40.563	0
lLsDAELsASESPMADk	5	3	1	A0A3Q2TSS5	SAM domain-containing protein	BICC1	N-Term(TMT10); S3(Phospho); S8(Phospho); K17(TMT10)	1	S(3): 100.0; S(8): 100.0; S(10): 0.0; S(12): 0.0	0.0882775	0.0867592	0.104354	0.114495	0.114866	0.118602	0.118542	0.126341	0.12633	1.24543	0.0167515	1.32865	0.00783338	1.06682	0.056202	0	465.028	3.948e-07	65.75	1.90641e-05	2	2382.1	0.353346	78.7852	0
gGITQPNINDsLEITk	3	1	1	Q5ZK91	Uncharacterized protein	CDC27 RCJMB04_12e16	N-Term(TMT10); S11(Phospho); K16(TMT10)	1	T(4): 0.0; S(11): 100.0; T(15): 0.0	0.0911137	0.0864262	0.103097	0.125502	0.131111	0.120477	0.112385	0.112494	0.118488	1.34369	0.00530046	1.22353	0.0175005	0.91057	0.0376756	0	377.656	8.27e-06	65.72	2.33891e-05	3	2238.18	2.01913	66.587	0
lEALAAAAEEMENsVQEAEENNIEPk	2	1	1	A0A1D5P629	Nop domain-containing protein	NOP56	N-Term(TMT10); S14(Phospho); K26(TMT10)	1	S(14): 100.0	0.0889444	0.0867743	0.105543	0.122746	0.133744	0.116613	0.103205	0.118986	0.120269	1.32653	0.0169031	1.21758	0.0649711	0.917869	0.241232	0	452.46	6.493e-12	65.72	3.58875e-05	4	3367.6	0.181553	112.956	0
tEGEEESYDPYDFsDAEQEMPEVQAHTPk	5	3	1	A0A3Q2UMV5	DNA helicase (EC 3.6.4.12)	MCM3	N-Term(TMT10); S14(Phospho); K29(TMT10)	1	T(1): 0.0; S(7): 0.0; Y(8): 0.0; Y(11): 0.0; S(14): 100.0; T(27): 0.0	0.101411	0.09594	0.107844	0.112789	0.118695	0.113669	0.113014	0.11674	0.117392	1.13092	0.0269225	1.13746	0.019456	1.00578	0.78612	0	501.663	1.204e-15	65.64	2.84632e-05	4	3896.68	0.272867	75.9327	0
eVsSPLGELQEAVEMLNSAVk	2	3	1	A0A1D5PUU6	PH domain-containing protein	SPTBB4L	N-Term(TMT10); S3(Phospho); K21(TMT10)	0.5	S(3): 50.0; S(4): 50.0; S(18): 0.0	0.0958324	0.0796268	0.1029	0.114055	0.131512	0.125623	0.1128	0.120154	0.117497	1.33349	0.0226937	1.25898	0.0291103	0.944126	0.281634	0	575.021	2.684e-11	65.61	3.04879e-05	3	2768.42	1.15057	113.86	0
sYVQPQAQQQGAsPDR	3	4	1	A0A1D5PNM2	Uncharacterized protein	SORBS1	N-Term(TMT10); S13(Phospho)	1	S(1): 0.0; Y(2): 0.0; S(13): 100.0	0.0847399	0.0869922	0.0781506	0.117272	0.141052	0.129418	0.109508	0.113042	0.15197	1.5517	0.00335367	1.49878	0.0400348	0.9659	0.786766	0	424.524	7.262e-08	65.59	1.52798e-05	3	2068.97	0.588915	31.4426	0
dDDDIDLFGsDDEEESEEAkk	5	2	1	F1NYA9	Uncharacterized protein	EEF1B2	N-Term(TMT10); S10(Phospho); K20(TMT10); K21(TMT10)	1	S(10): 100.0; S(16): 0.0	0.100611	0.0933899	0.105638	0.111956	0.114835	0.113562	0.112836	0.118727	0.122575	1.13587	0.020524	1.18188	0.0161678	1.0405	0.194547	0	552.815	1.326e-10	65.59	2.67362e-05	3	3168.43	1.70559	66.85	1
tLQPTNPTDSNNPETIFQFsD	4	1	1	Q5F3L1	Ribosomal protein S6 kinase alpha-5 (S6K-alpha-5) (EC 2.7.11.1)	RPS6KA5 RCJMB04_14g1	N-Term(TMT10); S20(Phospho)	1	T(1): 0.0; T(5): 0.0; T(8): 0.0; S(10): 0.0; T(15): 0.0; S(20): 100.0	0.0925845	0.0840973	0.109879	0.108897	0.115772	0.120066	0.110966	0.12093	0.134652	1.20301	0.0785718	1.27913	0.0596817	1.06328	0.392749	0	309.626	5.551e-07	65.59	2.00694e-05	3	2675.2	-1.82879	83.625	0
gVHFLDVssDsEDEVPR	3	1	1	A0A3Q2TTZ1	Uncharacterized protein	SMARCAD1	N-Term(TMT10); S8(Phospho); S9(Phospho); S11(Phospho)	1	S(8): 100.0; S(9): 100.0; S(11): 100.0	0.0833376	0.0806668	0.0896085	0.108739	0.108403	0.111603	0.121498	0.142922	0.145075	1.29625	0.000910023	1.61465	0.00287002	1.24563	0.0239195	0	436.949	5.939e-08	65.58	6.696e-06	2	2356.94	2.26153	73.763	0
aPsTDSLQSQVSGVALQPGQQk	6	2	1	A0A1D5PXV5	Uncharacterized protein	SP1	N-Term(TMT10); S3(Phospho); K22(TMT10)	0.999812	S(3): 100.0; T(4): 0.0; S(6): 0.0; S(9): 0.0; S(12): 0.0	0.0862539	0.0820566	0.093457	0.114163	0.126449	0.114526	0.122822	0.130311	0.129893	1.35669	0.00400627	1.46323	0.00060586	1.07853	0.119707	0	665.576	1.148e-13	65.58	3.05747e-05	3	2764.43	0.405585	65.1816	0
sPVQMsPASEASSVGLFQEk	3	1	1	E1C1Q2	Uncharacterized protein	MAP1B	N-Term(TMT10); S6(Phospho); K20(TMT10)	0.99977	S(1): 0.0; S(6): 100.0; S(9): 0.0; S(12): 0.0; S(13): 0.0	0.0996361	0.0914015	0.102629	0.13125	0.145976	0.132045	0.0949425	0.0965629	0.104155	1.39366	0.00273699	1.00679	0.887126	0.722408	0.00243043	0	486.174	1.152e-08	65.57	2.91476e-05	3	2617.3	0.824539	81.2558	0
gsPLLLEPEELGLETPMEVcTAGEk	2	2	1	A0A1D5PFQ4	Histone-lysine N-methyltransferase (EC 2.1.1.43)	KMT2D	N-Term(TMT10); S2(Phospho); C20(Carbamidomethyl); K25(TMT10)	1	S(2): 100.0; T(15): 0.0; T(21): 0.0	0.0969408	0.0887625	0.109343	0.109796	0.119173	0.114094	0.118987	0.115519	0.125654	1.16275	0.0714342	1.22069	0.0314131	1.04983	0.229628	0	445.968	9.25e-10	65.57	4.01854e-05	3	3237.61	0.264206	103.888	0
dGPNsDGEAGPDEGR	2	1	1	A0A3Q2TST4	Uncharacterized protein	LOC112530990	N-Term(TMT10); S5(Phospho)	1	S(5): 100.0	0.0911437	0.0896816	0.101724	0.12525	0.125617	0.124703	0.107032	0.118503	0.115586	1.32922	0.00123194	1.2073	0.01892	0.908278	0.0292142	0	487.386	1.197e-08	65.56	3.57193e-06	2	1781.72	0.0947437	18.7576	0
gPRtPsPPPPVQEETPLGk	4	1	1	E1BXC5	C3H1-type domain-containing protein	ZC3H13	N-Term(TMT10); T4(Phospho); S6(Phospho); K19(TMT10)	1	T(4): 100.0; S(6): 100.0; T(15): 0.0	0.0884783	0.0816083	0.0962365	0.117495	0.121764	0.111264	0.122915	0.128103	0.1339	1.31616	0.00574307	1.4453	0.00170671	1.09812	0.0596941	0	455.311	2.355e-08	65.56	2.99514e-05	3	2602.31	0.84339	58.2061	1
rsFsADNLVGIR	2	1	1	F1P0V0	CYCLIN domain-containing protein	CCNYL1	N-Term(TMT10); S2(Phospho); S4(Phospho)	1	S(2): 100.0; S(4): 100.0	0.0874146	0.088697	0.10068	0.118155	0.129214	0.11813	0.112771	0.12489	0.119358	1.32049	0.00620568	1.28985	0.00820138	0.976798	0.608112	0	401.759	2.425e-07	65.56	1.19806e-05	3	1723.81	0.578253	64.1277	1
nsGGEAYEEDEEGPR	3	1	1	A0A1D5NYA8	Uncharacterized protein	DNAJA4	N-Term(TMT10); S2(Phospho)	1	S(2): 100.0; Y(7): 0.0	0.0988515	0.097167	0.10958	0.123092	0.12561	0.119824	0.10325	0.108608	0.109495	1.20591	0.00773193	1.05155	0.293794	0.871996	0.00362084	0	571.145	3.363e-14	65.54	4.99865e-06	2	1947.78	1.59503	28.7011	0
ePPPPPPPEPEsDDEDGLPk	9	2	1	A0A3Q2UCP3	VWFA domain-containing protein	ANTXRL	N-Term(TMT10); S12(Phospho); K20(TMT10)	1	S(12): 100.0	0.0946876	0.084745	0.105926	0.115355	0.119856	0.116726	0.116364	0.123043	0.124808	1.23331	0.0239222	1.27634	0.0166695	1.03489	0.230432	0	567.881	3.287e-11	65.53	2.54847e-05	3	2677.27	0.59858	57.9782	0
cLPTIPASQSLAPSAASFLEGQPsPR	3	2	1	B3TZB9	PNPLA9	0	N-Term(TMT10); C1(Carbamidomethyl); S24(Phospho)	1	T(4): 0.0; S(8): 0.0; S(10): 0.0; S(14): 0.0; S(17): 0.0; S(24): 100.0	0.0926785	0.0881506	0.1053	0.124408	0.124216	0.117721	0.107834	0.118846	0.123233	1.28035	0.0087092	1.22292	0.0365297	0.955148	0.341654	0	414.456	3.856e-10	65.52	3.58534e-05	3	2991.49	3.01634	93.2978	0
eVSESLEVTsPAEDAVELETLVk	5	1	1	E1BVP1	Tr-type G domain-containing protein	EIF5B	N-Term(TMT10); S10(Phospho); K23(TMT10)	0.999759	S(3): 0.0; S(5): 0.0; T(9): 0.0; S(10): 100.0; T(20): 0.0	0.100517	0.0908815	0.105633	0.118266	0.117764	0.121831	0.103753	0.119957	0.120458	1.20479	0.010856	1.15869	0.0877344	0.961738	0.463335	0	512.02	2.152e-11	65.5	2.96071e-05	3	3012.54	1.15093	107.259	0
aQAALAWSDNTSQTATSPPstPPPPcAPLSDADLR	2	1	1	A0A1D5P392	Rab-GAP TBC domain-containing protein	TBC1D25	N-Term(TMT10); S20(Phospho); T21(Phospho); C26(Carbamidomethyl)	0.998244	S(8): 0.0; T(11): 0.0; S(12): 0.0; T(14): 0.0; T(16): 0.1; S(17): 0.1; S(20): 99.8; T(21): 100.0; S(30): 0.0	0.094499	0.0664627	0.108366	0.115095	0.118044	0.113824	0.125955	0.138699	0.119055	1.28826	0.10495	1.4247	0.0486563	1.10591	0.105986	0	426.544	3.579e-15	65.47	3.39699e-05	4	3980.79	-0.865925	79.5402	0
kVEVIDLTIDsssDEEEEEPSAk	1	6	1	A0A1D5NXN7	Uncharacterized protein	PIAS1	K1(TMT10); N-Term(TMT10); S11(Phospho); S12(Phospho); S13(Phospho); K23(TMT10)	1	T(8): 0.0; S(11): 100.0; S(12): 100.0; S(13): 100.0; S(21): 0.0	0.0903356	0.0773184	0.0958194	0.107616	0.117684	0.1061	0.125542	0.132851	0.146733	1.25781	0.0262847	1.53764	0.00469421	1.22247	0.0269418	0	292.287	6.113e-08	65.46	3.23842e-05	4	3476.59	1.91589	81.9392	1
qLPPLAALGGsPQPk	3	2	1	A0A1D5P4I8	FAM193_C domain-containing protein	FAM193B	N-Term(TMT10); S11(Phospho); K15(TMT10)	1	S(11): 100.0	0.0953409	0.0818891	0.107388	0.129137	0.134905	0.127584	0.111302	0.117786	0.115012	1.37597	0.00976355	1.20899	0.0594997	0.878645	0.00555167	0	493.734	1.962e-09	65.42	1.93347e-05	3	2012.14	0.976341	78.0576	0
eADIDssDEsDAEEDIDQPTVHk	2	2	1	F1NMN0	Cleavage and polyadenylation specificity factor subunit 2 (Cleavage and polyadenylation specificity factor 100 kDa subunit)	CPSF2	N-Term(TMT10); S6(Phospho); S7(Phospho); S10(Phospho); K23(TMT10)	1	S(6): 100.0; S(7): 100.0; S(10): 100.0; T(20): 0.0	0.101448	0.0966142	0.108427	0.11512	0.115746	0.113875	0.112908	0.117834	0.116778	1.1248	0.0213578	1.13387	0.0216663	1.00806	0.592537	0	603.905	1.635e-09	65.42	1.00047e-05	3	3243.3	1.74754	55.0569	0
mGEEEILSPVEPDsPTWR	4	1	1	F1P3R3	Uncharacterized protein	MAP1A	N-Term(TMT10); S14(Phospho)	0.0103055	S(8): 0.0; S(14): 1.0; T(16): 99.0	0.0978721	0.0830087	0.107003	0.125105	0.132484	0.121782	0.110222	0.109193	0.114621	1.31779	0.0164846	1.16032	0.099047	0.880498	0.0133853	0	503.171	1.416e-12	65.41	1.8401e-05	3	2381.1	1.36052	77.0443	0
nLTANDPSQEFVAsEGDDDPEVEFLk	2	1	1	Q5ZI03	Corepressor interacting with RBPJ 1 (CBF1-interacting corepressor)	CIR1 CIR RCJMB04_31l21	N-Term(TMT10); S14(Phospho); K26(TMT10)	1	T(3): 0.0; S(8): 0.0; S(14): 100.0	0.0920085	0.0791125	0.100195	0.118623	0.114038	0.114765	0.126268	0.121101	0.133121	1.28052	0.0157661	1.40239	0.00670664	1.09517	0.0427876	0	320.631	1.159e-10	65.38	3.61733e-05	4	3404.59	1.78153	87.0705	0
dVLDIEQFstVkGVNLDQTDDDFYSk	1	1	1	E1BQG4	G protein-coupled receptor kinase (EC 2.7.11.-)	GRK5	N-Term(TMT10); S9(Phospho); T10(Phospho); K12(TMT10); K26(TMT10)	1	S(9): 100.0; T(10): 100.0; T(19): 0.0; Y(24): 0.0; S(25): 0.0	0.100523	0.0949498	0.0957535	0.118775	0.103758	0.104282	0.120174	0.139028	0.122757	1.1222	0.08545	1.31155	0.00795402	1.16874	0.0749854	0	507.529	1.276e-09	65.37	4.34732e-05	4	3838.85	3.5679	97.7574	1
mQEAMTQEVSDVFSDTTtPIk	20	1	1	P12003	Vinculin (Metavinculin)	VCL VINC1	N-Term(TMT10); T18(Phospho); K21(TMT10)	0.99928	T(6): 0.0; S(10): 0.0; S(14): 0.0; T(16): 0.0; T(17): 0.0; T(18): 99.9	0.0877494	0.0899528	0.0966804	0.118526	0.128595	0.118467	0.110917	0.120265	0.117245	1.3324	0.00212398	1.26986	0.00303399	0.953059	0.258779	0	384.691	7.114e-12	65.36	2.98057e-05	3	2896.37	-0.593994	96.5594	0
gQGGYDsDFsDEENGEk	3	2	1	A0A1D5NWK6	Uncharacterized protein	FRA10AC1	N-Term(TMT10); S7(Phospho); S10(Phospho); K17(TMT10)	0.99975	Y(5): 0.0; S(7): 100.0; S(10): 100.0	0.08699	0.0808693	0.0927088	0.115481	0.119713	0.115827	0.121856	0.133882	0.134849	1.34714	0.00120616	1.49898	0.00130713	1.11272	0.0398827	0	421.706	1.071e-08	65.34	7.03259e-06	3	2451.97	0.94249	45.6077	0
aAELssEEDEEWER	2	2	1	F1P446	Kinesin motor domain-containing protein	KIF7	N-Term(TMT10); S5(Phospho); S6(Phospho)	1	S(5): 100.0; S(6): 100.0	0.094437	0.0922362	0.108431	0.116411	0.115319	0.127045	0.114569	0.108657	0.121998	1.21576	0.0280931	1.16984	0.0587124	0.962228	0.447927	0	401.563	1.717e-07	65.33	4.67477e-06	2	2068.8	1.57301	53.1374	0
lVGAPAGsPGYQSSYQVGINQR	1	3	1	A0A1D5PTS2	CortBP2 domain-containing protein	CTTNBP2NL	N-Term(TMT10); S8(Phospho)	1	S(8): 100.0; Y(11): 0.0; S(13): 0.0; S(14): 0.0; Y(15): 0.0	0.0922499	0.0834266	0.0918413	0.12132	0.11809	0.121199	0.113938	0.127728	0.130207	1.34798	0.000534838	1.39009	0.00393957	1.03124	0.507917	0	348.864	1.994e-11	65.33	3.95377e-05	3	2558.26	1.13062	64.0265	0
hHEDDSLsPANk	3	2	1	A0A452J804	Telomere-associated protein RIF1	RIF1	N-Term(TMT10); S8(Phospho); K12(TMT10)	1	S(6): 0.0; S(8): 100.0	0.0970262	0.0851352	0.0980543	0.120788	0.122462	0.127366	0.113114	0.113426	0.121473	1.32261	0.00278872	1.24195	0.0104189	0.939014	0.0892909	0	347.378	3.207e-07	65.32	1.78609e-05	3	1887.9	1.27484	25.458	0
cGTPGDNsGAEEMEVAVSk	3	3	1	A0A3Q2TZ50	Non-specific serine/threonine protein kinase (EC 2.7.11.1)	LOC101750560	N-Term(TMT10); C1(Carbamidomethyl); S8(Phospho); K19(TMT10)	0.5	T(3): 50.0; S(8): 50.0; S(18): 0.0	0.0892055	0.0822531	0.0987093	0.119439	0.121557	0.119885	0.11522	0.12888	0.12755	1.33576	0.00327765	1.37563	0.00633569	1.02984	0.459986	0	434.269	1.718e-08	65.32	1.93444e-05	3	2476.11	-0.0887366	58.7186	0
sSsPSEPLEEDSVLFNk	11	3	1	A0A1D5PWR6	Rab GTPase-activating protein 1-like	RABGAP1L	N-Term(TMT10); S3(Phospho); K17(TMT10)	0.985226	S(1): 0.0; S(2): 0.0; S(3): 98.5; S(5): 1.5; S(12): 0.0	0.0937004	0.0858069	0.098157	0.113746	0.121948	0.113678	0.114509	0.125729	0.127517	1.25825	0.00621447	1.32446	0.00526354	1.05262	0.280129	0	468.196	3.125e-09	65.27	2.82308e-05	2	2403.18	1.33373	77.9031	0
dVsPLPFTASTNAAVDAIIDVLk	11	3	1	A0A1D5PMU3	TACC_C domain-containing protein	TACC3	N-Term(TMT10); S3(Phospho); K23(TMT10)	1	S(3): 100.0; T(8): 0.0; S(10): 0.0; T(11): 0.0	0.0981371	0.0984768	0.117962	0.115364	0.147889	0.124792	0.116618	0.120199	0.120072	1.23355	0.103909	1.13451	0.10147	0.919711	0.346063	0	520.95	2.323e-10	65.24	2.61823e-05	3	2895.55	0.580497	113.936	0
iVSNASctTNcLAPLAk	9	1	1	P00356	Glyceraldehyde-3-phosphate dehydrogenase (GAPDH) (EC 1.2.1.12) (Peptidyl-cysteine S-nitrosylase GAPDH) (EC 2.6.99.-)	GAPDH GAPD	N-Term(TMT10); C7(Carbamidomethyl); T8(Phospho); C11(Carbamidomethyl); K17(TMT10)	0.999735	S(3): 0.0; S(6): 0.0; T(8): 100.0; T(9): 0.0	0.0851132	0.0801578	0.0929873	0.115656	0.123869	0.11414	0.123588	0.129516	0.131838	1.36942	0.0027019	1.49053	0.000700562	1.08844	0.0554003	0	456.54	3.829e-09	65.23	2.64376e-05	3	2358.2	1.35857	70.4888	0
qLDGsAsNEDDSVEVk	2	1	1	F1P0K0	Uncharacterized protein	MPHOSPH8	N-Term(TMT10); S5(Phospho); S7(Phospho); K16(TMT10)	1	S(5): 100.0; S(7): 100.0; S(12): 0.0	0.0949573	0.0867666	0.104682	0.121867	0.122619	0.122764	0.110162	0.115402	0.119998	1.28227	0.00653086	1.20655	0.0288784	0.940944	0.0645204	0	462.571	5.616e-08	65.22	1.59322e-05	2	2311.02	0.407249	51.9921	0
sTENNGsEPAsPQPSDAQSFTQR	1	3	1	A0A1D5PNT3	GRIP domain-containing protein	GOLGA4	N-Term(TMT10); S7(Phospho); S11(Phospho)	0.997494	S(1): 0.1; T(2): 0.1; S(7): 99.7; S(11): 100.0; S(15): 0.0; S(19): 0.0; T(21): 0.0	0.100661	0.0884169	0.0858944	0.120419	0.113868	0.11792	0.110407	0.135004	0.12741	1.28088	0.00648199	1.35585	0.0191036	1.05853	0.412418	0	368.841	4.933e-09	65.22	1.40684e-05	3	2824.17	1.00781	40.465	0
dTSSEEMsPDDSSLFSLTAEGPSR	9	1	1	F1P3R3	Uncharacterized protein	MAP1A	N-Term(TMT10); S8(Phospho)	0.999356	T(2): 0.0; S(3): 0.0; S(4): 0.1; S(8): 99.9; S(12): 0.0; S(13): 0.0; S(16): 0.0; T(18): 0.0; S(23): 0.0	0.103012	0.0851152	0.108859	0.117642	0.115923	0.114191	0.11029	0.115145	0.123358	1.17095	0.0788065	1.17444	0.0998967	1.00298	0.934277	0	396.552	2.675e-10	65.2	1.82858e-05	3	2854.23	4.16646	74.2133	0
tEsVSEDVETENTNDNEETLGk	7	1	1	E1C1Q0	LIM zinc-binding domain-containing protein	LYAR	N-Term(TMT10); S3(Phospho); K22(TMT10)	0.499999	T(1): 50.0; S(3): 50.0; S(5): 0.0; T(10): 0.0; T(13): 0.0; T(19): 0.0	0.0624226	0.0524124	0.0694027	0.0902945	0.0958242	0.0923573	0.171037	0.173489	0.191351	1.5115	0.00375467	2.90862	0.000131322	1.92432	0.000202258	0	529.59	1.477e-13	65.2	2.39784e-05	3	2978.34	-0.808992	52.7526	0
dSELsDTDSGcGSGQSESDk	1	1	1	A0A1D5PAC4	Uncharacterized protein	UHRF1	N-Term(TMT10); S5(Phospho); C11(Carbamidomethyl); K20(TMT10)	0.999998	S(2): 0.0; S(5): 100.0; T(7): 0.0; S(9): 0.0; S(13): 0.0; S(16): 0.0; S(18): 0.0	0.100196	0.0837039	0.113482	0.113676	0.114077	0.116089	0.113321	0.122224	0.12323	1.15623	0.147702	1.20645	0.0894484	1.04343	0.198826	0	484.522	1.078e-09	65.19	1.43778e-05	3	2599.08	1.03918	34.2723	0
iDDSVEEGQNQsPEEEQk	2	2	1	F1NEX4	OGFr_N domain-containing protein	OGFR	N-Term(TMT10); S12(Phospho); K18(TMT10)	1	S(4): 0.0; S(12): 100.0	0.0827288	0.0772464	0.0934706	0.111176	0.118314	0.116939	0.131744	0.133064	0.134762	1.36688	0.00409807	1.57655	0.000550226	1.1534	0.00167125	0	368.87	4.634e-10	65.19	2.39278e-05	3	2599.18	0.846638	44.3876	0
dADsDEESQATSTGR	3	2	1	A0A3Q2U281	E3 UFM1-protein ligase 1	UFL1	N-Term(TMT10); S4(Phospho)	1	S(4): 100.0; S(8): 0.0; T(11): 0.0; S(12): 0.0; T(13): 0.0	0.0902317	0.0719594	0.0915467	0.122386	0.116632	0.114833	0.122344	0.127419	0.132009	1.39456	0.00767036	1.50459	0.00349107	1.0789	0.0611237	0	464.679	1.544e-12	65.17	6.78117e-06	2	1877.76	0.738027	18.053	0
aPsPPPTASNSSTSQSER	3	4	1	A0A3Q3AD64	Mesoderm induction early response protein 1	MIER1	N-Term(TMT10); S3(Phospho)	1	S(3): 100.0; T(7): 0.0; S(9): 0.0; S(11): 0.0; S(12): 0.0; T(13): 0.0; S(14): 0.0; S(16): 0.0	0.0929641	0.0943046	0.0994912	0.11833	0.125273	0.120802	0.107691	0.121359	0.121482	1.27077	0.000808852	1.22239	0.0130604	0.961927	0.40799	0	307.762	1.753e-09	65.17	2.2092e-05	3	2109.97	1.00713	27.7238	0
dGAsPGDGPSEGLFGAR	2	1	1	A0A1D5PY82	TBX domain-containing protein	TBX2	N-Term(TMT10); S4(Phospho)	0.981915	S(4): 98.2; S(10): 1.8	0.0892761	0.0831535	0.106597	0.125302	0.118128	0.118714	0.114774	0.116148	0.127164	1.29788	0.0199398	1.28334	0.0305771	0.988796	0.780884	0	333.967	3.276e-09	65.11	1.2379e-05	2	1898.85	1.30257	55.4153	0
tSGAAEEsDsEDIk	3	2	1	E1BW97	AP-3 complex subunit beta	AP3B1	N-Term(TMT10); S8(Phospho); S10(Phospho); K14(TMT10)	1	T(1): 0.0; S(2): 0.0; S(8): 100.0; S(10): 100.0	0.104106	0.0933963	0.113823	0.120026	0.118869	0.115139	0.101794	0.116984	0.11802	1.13718	0.0792623	1.08182	0.3426	0.951318	0.35114	0	442.603	2.568e-09	65.11	1.08528e-05	2	2056.88	1.15055	37.8596	0
sGsGVSAVSSVSVDQR	4	3	1	A0A1D5PQS1	Uncharacterized protein	ITSN1	N-Term(TMT10); S3(Phospho)	0.999997	S(1): 0.0; S(3): 100.0; S(6): 0.0; S(9): 0.0; S(10): 0.0; S(12): 0.0	0.089658	0.0815254	0.107127	0.1223	0.135814	0.12584	0.107806	0.113481	0.116927	1.37959	0.014731	1.21524	0.0672055	0.88087	0.034538	0	387.418	1.312e-09	65.07	1.66477e-05	2	1830.88	0.739941	43.8877	0
qDSNGscEsAAk	5	2	1	A0A1D5PBV0	Btz domain-containing protein	CASC3	N-Term(TMT10); S6(Phospho); C7(Carbamidomethyl); S9(Phospho); K12(TMT10)	1	S(3): 0.0; S(6): 100.0; S(9): 100.0	0.0864666	0.0792484	0.0893827	0.111613	0.125908	0.112747	0.12323	0.133933	0.136856	1.37307	0.00444964	1.54458	0.000828883	1.12491	0.077709	0	408.937	2.855e-06	65.07	7.15695e-06	2	1871.77	0.373566	21.4839	0
nLtGPVEIIGNImEISNLLNk	2	7	1	A0A3Q2UDY6	Uncharacterized protein	SH3PXD2A	N-Term(TMT10); T3(Phospho); M13(Oxidation); K21(TMT10)	1	T(3): 100.0; S(16): 0.0	0.0933428	0.0945273	0.0975073	0.116279	0.141894	0.123599	0.103779	0.109231	0.117881	1.33778	0.0141052	1.15948	0.024067	0.866722	0.121554	0	510.116	2.087e-10	65.07	2.869e-05	3	2836.53	0.762258	113.838	0
sLAVPSLsPSPTPSLDck	5	1	1	A0A1D5PTU9	Uncharacterized protein	ZNF687	N-Term(TMT10); S8(Phospho); C17(Carbamidomethyl); K18(TMT10)	0.0141695	S(1): 0.0; S(6): 0.0; S(8): 1.4; S(10): 98.6; T(12): 0.0; S(14): 0.0	0.0860668	0.0783382	0.0913945	0.113863	0.121996	0.117802	0.124194	0.127879	0.131662	1.38257	0.00185696	1.50014	0.000612516	1.08504	0.0346917	0	344.192	1.541e-09	65.06	2.84443e-05	3	2394.24	1.30916	78.3593	0
qHGsPDLsPPR	4	5	2	F1NPB3;A0A3Q2U6I1	#N/A	#N/A	N-Term(TMT10); S4(Phospho); S8(Phospho)	1	S(4): 100.0; S(8): 100.0										#DIV/0!	#DIV/0!	#DIV/0!	#DIV/0!	#DIV/0!	#DIV/0!	0	362.832	0.0001038	65.02	8.21562e-06	3	1579.69	0.823099	32.2709	0
vSHLGQMAsPcSFAk	1	3	1	A0A1D5NX14	Uncharacterized protein	NRK	N-Term(TMT10); S9(Phospho); C11(Carbamidomethyl); K15(TMT10)	1	S(2): 0.0; S(9): 100.0; S(12): 0.0	0.0859089	0.0811334	0.0888529	0.108901	0.117078	0.120905	0.118928	0.13744	0.140852	1.35557	0.00194029	1.55228	0.00278123	1.14511	0.0941384	0	353.571	3.958e-09	64.99	2.39936e-05	3	2158.06	1.15304	63.1612	0
dMPGGFLFEGLsDDEDDFHQSTR	2	1	1	E1BX57	Uncharacterized protein	UBL7	N-Term(TMT10); S12(Phospho)	1	S(12): 100.0; S(21): 0.0; T(22): 0.0	0.0910111	0.0785976	0.0943671	0.132809	0.133527	0.122216	0.104733	0.112296	0.1269	1.47192	0.00233176	1.30288	0.0300091	0.885154	0.117033	0	403.875	1.387e-11	64.98	2.06973e-05	3	2924.24	2.7149	104.444	0
fDTVEGMsPLAQMEEER	3	1	1	A0A1D5P7K7	Septin-type G domain-containing protein	SEPT7	N-Term(TMT10); S8(Phospho)	1	T(3): 0.0; S(8): 100.0	0.0882249	0.0878784	0.100089	0.113321	0.143695	0.126745	0.108697	0.116774	0.125288	1.38947	0.0206279	1.26998	0.0164375	0.914003	0.333415	0	428.798	1.147e-08	64.93	1.459e-05	3	2278	0.254836	80.6582	0
eFINGEAEPTDAESEWHsENEEEEk	4	3	1	F1P1B7	Uncharacterized protein	NAP1L4	N-Term(TMT10); S18(Phospho); K25(TMT10)	1	T(10): 0.0; S(14): 0.0; S(18): 100.0	0.0799462	0.0622114	0.0932242	0.0982483	0.116844	0.11057	0.133276	0.135503	0.167492	1.38355	0.0458206	1.85347	0.00929827	1.33965	0.0403154	0	601.375	2.045e-10	64.91	2.80718e-05	4	3473.51	3.51875	59.5205	0
sGAGGLsPPQDTDcGADLPEGSR	4	1	1	A0A1D5PBB7	USP domain-containing protein	USP36	N-Term(TMT10); S7(Phospho); C14(Carbamidomethyl)	0.999984	S(1): 0.0; S(7): 100.0; T(12): 0.0; S(22): 0.0	0.096737	0.0830588	0.125757	0.128249	0.12228	0.116568	0.106407	0.11901	0.103221	1.20142	0.190566	1.07555	0.598639	0.895234	0.0948421	0	342.173	4.232e-11	64.9	1.93024e-05	3	2553.12	2.60058	49.2621	0
tTENSEVGSLQGQDFESPQETHGDsDAEHELVk	4	7	1	A0A3Q3AN92	Uncharacterized protein	LRRFIP1	N-Term(TMT10); S25(Phospho); K33(TMT10)	1	T(1): 0.0; T(2): 0.0; S(5): 0.0; S(9): 0.0; S(17): 0.0; T(21): 0.0; S(25): 100.0	0.108861	0.0927556	0.105333	0.111187	0.120968	0.119539	0.110525	0.115121	0.120655	1.14577	0.0607675	1.1282	0.0827533	0.984665	0.692585	0	660.506	8.438e-16	64.9	4.46236e-05	4	4138.88	1.8246	58.6375	0
aAVPSGAsTGIYEALELR	8	9	1	A0A1L1RQQ0	Alpha-enolase	ENO1	N-Term(TMT10); S8(Phospho)	0.999728	S(5): 0.0; S(8): 100.0; T(9): 0.0; Y(12): 0.0	0.100556	0.0957427	0.103634	0.117659	0.135352	0.125697	0.100737	0.108915	0.109667	1.26264	0.00942276	1.06464	0.152843	0.843182	0.0278293	0	350.279	4.027e-08	64.87	2.84293e-05	3	2114.07	-0.532902	85.4619	0
aGVDLQAPEAALsLEGEAk	7	2	1	A0A3Q2TW12	PDZ domain-containing protein	AHNAK2	N-Term(TMT10); S13(Phospho); K19(TMT10)	1	S(13): 100.0	0.0921426	0.0819059	0.099452	0.118068	0.122322	0.113157	0.121132	0.125844	0.131891	1.29268	0.00965141	1.38525	0.00416119	1.07162	0.107864	0	523.512	1.027e-09	64.87	2.98303e-05	3	2407.25	0.425278	78.794	0
vGGsNMDLNHFHPESYGLEDDQR	3	4	1	A0A3Q2UEG2	Uncharacterized protein	CTNND1	N-Term(TMT10); S4(Phospho)	1	S(4): 100.0; S(15): 0.0; Y(16): 0.0	0.0956918	0.0857724	0.0976118	0.110537	0.133413	0.117175	0.111059	0.117169	0.128877	1.29401	0.0239727	1.2796	0.0151908	0.988864	0.883325	0	522.676	1.094e-09	64.85	2.36995e-05	4	2926.27	0.975845	63.25	0
kFQDLAEGIFPQDFPEDVstDEDDDTFSR	2	2	1	A0A1D5PAP2	Uncharacterized protein	RRP1B	K1(TMT10); N-Term(TMT10); S19(Phospho); T20(Phospho)	1	S(19): 100.0; T(20): 100.0; T(26): 0.0; S(28): 0.0	0.0974706	0.0855847	0.101521	0.116754	0.124667	0.114426	0.111972	0.113561	0.132235	1.25045	0.0140433	1.2572	0.0391006	1.0054	0.933479	0	523.429	3.905e-10	64.79	3.86325e-05	4	3981.75	1.97001	108.784	1
sPsPPPDGsPITSPETk	11	2	1	F1NZ04	Uncharacterized protein	BIN1	N-Term(TMT10); S3(Phospho); S9(Phospho); K17(TMT10)	0.5	S(1): 50.0; S(3): 50.0; S(9): 100.0; T(12): 0.0; S(13): 0.0; T(16): 0.0	0.100772	0.0833316	0.110637	0.128145	0.128797	0.127016	0.105782	0.108494	0.106109	1.3027	0.0205196	1.08701	0.346997	0.834427	2.93783e-05	0	455.074	2.736e-05	64.78	2.93406e-05	3	2312.09	0.683617	49.4917	0
iVSEAAEEAVQTSsPATR	7	1	1	A0A1D5PV32	GYF domain-containing protein	GIGYF2	N-Term(TMT10); S14(Phospho)	0.999745	S(3): 0.0; T(12): 0.0; S(13): 0.0; S(14): 100.0; T(17): 0.0	0.0869914	0.0933758	0.107344	0.116494	0.131562	0.123916	0.106342	0.113976	0.125298	1.29287	0.0193362	1.20126	0.0769819	0.929148	0.278824	0	487.622	4.979e-10	64.76	2.23409e-05	3	2155.05	-1.25703	58.2667	0
nWTEDMEGGIsPNVk	6	4	1	Q90930	Nuclear factor 1	cNFI-C NFIC	N-Term(TMT10); S11(Phospho); K15(TMT10)	1	T(3): 0.0; S(11): 100.0	0.0875377	0.081437	0.0943524	0.111524	0.127269	0.118606	0.12444	0.129814	0.12517	1.35724	0.0059755	1.44089	0.000697494	1.06163	0.204947	0	421.975	1.905e-08	64.76	2.37947e-05	3	2215.05	1.76714	69.3166	0
tPEELDDsDFETEDFDVR	23	1	1	E1C7M7	Uncharacterized protein	CTNNA1	N-Term(TMT10); S8(Phospho)	1	T(1): 0.0; S(8): 100.0; T(12): 0.0	0.0917792	0.0876911	0.103238	0.118898	0.118379	0.121864	0.11396	0.119829	0.122231	1.27036	0.0059568	1.25932	0.00970292	0.99131	0.718238	0	502.429	3.059e-09	64.74	1.50578e-05	2	2468.03	1.53751	67.4711	0
gVTEELsQSENEVGTGFEk	5	2	1	F1NG00	Uncharacterized protein	FAM129A	N-Term(TMT10); S7(Phospho); K19(TMT10)	1	T(3): 0.0; S(7): 100.0; S(9): 0.0; T(15): 0.0	0.0869862	0.0737831	0.0900047	0.122383	0.128853	0.127753	0.116739	0.124055	0.12257	1.51128	0.00134734	1.44897	0.00234434	0.958771	0.157191	0	442.936	3.687e-09	64.74	3.12404e-05	3	2578.23	0.340683	67.7365	0
sVIDPIPAPAGDASVDGGTk	2	1	1	E1BS97	Non-specific serine/threonine protein kinase (EC 2.7.11.1)	PAK2	N-Term(TMT10); S1(Phospho); K20(TMT10)	1	S(1): 100.0; S(14): 0.0; T(19): 0.0	0.0990798	0.0877695	0.110675	0.118906	0.122321	0.124433	0.104363	0.117189	0.11516	1.22901	0.0289088	1.13171	0.165803	0.920833	0.0879014	0	350.022	3.102e-10	64.73	3.09086e-05	3	2405.23	-2.38071	69.4933	0
sAQDTESNTSSIGPSASSQFtQAtDSSEEEDNIIGPMPAk	7	2	1	A0A1D5PNN0	Uncharacterized protein	GPALPP1	N-Term(TMT10); T21(Phospho); T24(Phospho); K40(TMT10)	0.0233518	S(1): 0.0; T(5): 0.0; S(7): 0.0; T(9): 0.0; S(10): 0.0; S(11): 0.0; S(15): 0.0; S(17): 0.0; S(18): 0.0; T(21): 7.0; T(24): 7.0; S(26): 93.0; S(27): 93.0	0.0891816	0.0895111	0.107186	0.109035	0.0997842	0.112188	0.122822	0.137563	0.131647	1.12288	0.170455	1.37132	0.00847407	1.22125	0.0140053	0	413.645	5.817e-13	64.72	4.09804e-05	4	4733.08	2.22529	75.505	0
yGVNDEENYEVssDEEDMPFk	2	2	1	Q67ER3	Zinc finger protein 183	RNF113A	N-Term(TMT10); S12(Phospho); S13(Phospho); K21(TMT10)	1	Y(1): 0.0; Y(9): 0.0; S(12): 100.0; S(13): 100.0	0.0867368	0.0786806	0.0978267	0.113044	0.115817	0.106174	0.128334	0.137045	0.135834	1.27272	0.0186027	1.52411	0.00174425	1.19753	0.00506249	0	394.312	1.265e-10	64.71	1.37423e-05	3	3114.27	1.07972	75.1094	0
sSsSPELQTLQEILk	35	4	1	A0A1D5PM46	Rap-GAP domain-containing protein	TSC2	N-Term(TMT10); S3(Phospho); K15(TMT10)	0.999723	S(1): 0.0; S(2): 0.0; S(3): 100.0; S(4): 0.0; T(9): 0.0	0.0944847	0.0897976	0.104265	0.118283	0.125638	0.121714	0.110433	0.117477	0.119746	1.26716	0.00570812	1.20485	0.0181143	0.950827	0.163669	0	486.461	2.213e-10	64.7	2.80394e-05	2	2198.18	1.31024	105.393	0
eETESLPSQDFLGsLQR	3	5	1	A0A1D5PYE7	Uncharacterized protein	UTRN	N-Term(TMT10); S14(Phospho)	1	T(3): 0.0; S(5): 0.0; S(8): 0.0; S(14): 100.0	0.0937105	0.0888028	0.112692	0.121097	0.123469	0.121621	0.10684	0.10958	0.11402	1.24045	0.0318967	1.11936	0.196126	0.902378	0.00574407	0	503.307	1.062e-06	64.69	2.42323e-05	2	2245.06	0.702	70.1981	0
lLIQAAsPLLsPk	5	1	1	F1NYM7	Uncharacterized protein	CEP57	N-Term(TMT10); S7(Phospho); S11(Phospho); K13(TMT10)	1	S(7): 100.0; S(11): 100.0	0.097315	0.0985944	0.101215	0.125071	0.128385	0.127962	0.104946	0.111027	0.104583	1.2837	5.44029e-05	1.07886	0.030624	0.840433	0.000966145	0	585.192	1.766e-08	64.69	2.16681e-05	3	1969.1	1.07575	94.5553	0
yDTQQAEDGGLsPLR	5	3	1	P53352	Inner centromere protein	INCENP	N-Term(TMT10); S12(Phospho)	1	Y(1): 0.0; T(3): 0.0; S(12): 100.0	0.0889221	0.0806037	0.0963614	0.110207	0.136343	0.118501	0.108566	0.111617	0.137049	1.37295	0.020988	1.34355	0.0394962	0.978583	0.837011	0	401.79	6.73e-09	64.67	1.99939e-05	2	1958.91	2.14276	51.8758	0
lsEDDEDDDEDEDDDEDDEDDLDDDEEEIkTPMk	2	3	1	P16039	Nucleophosmin (NPM) (Nucleolar phosphoprotein B23) (Nucleolar protein NO38) (Numatrin)	NPM1	N-Term(TMT10); S2(Phospho); K30(TMT10); K34(TMT10)	1	S(2): 100.0; T(31): 0.0	0.122822	0.121477	0.138727	0.10226	0.106542	0.10954	0.0932182	0.100168	0.0982643	0.831122	0.0220271	0.761436	0.00674669	0.916154	0.0397164	0	543.538	3.247e-14	64.67	2.18022e-05	4	4799.92	2.62774	68.4947	1
nDDTDSAsTDDMW	2	1	1	E1BVM8	PPM-type phosphatase domain-containing protein	PPM1A	N-Term(TMT10); S8(Phospho)	0.983376	T(4): 0.0; S(6): 0.0; S(8): 98.3; T(9): 1.6	0.0910123	0.0912901	0.103778	0.112003	0.116423	0.122083	0.117242	0.120817	0.124949	1.22521	0.0137722	1.2689	0.00575216	1.03566	0.319658	0	267.431	1.562e-05	64.66	2.39386e-06	2	1781.64	1.65368	53.4923	0
kLsDVPVEVEEDYTk	14	1	1	A0A1D5PKI1	Uncharacterized protein	RNASEH2B	N-Term(TMT10); K1(TMT10); S3(Phospho); K15(TMT10)	1	S(3): 100.0; Y(13): 0.0; T(14): 0.0	0.0748248	0.0738566	0.0837088	0.106267	0.115972	0.110204	0.135435	0.144974	0.154002	1.43054	0.00138114	1.86931	0.000410408	1.30672	0.00495279	0	567.87	4.619e-08	64.65	3.19631e-05	3	2518.33	1.72386	85.6096	1
gIAPAsPMLGNASNPNk	3	6	1	A0A3Q2UAK5	Non-specific serine/threonine protein kinase (EC 2.7.11.1)	MARK3	N-Term(TMT10); S6(Phospho); K17(TMT10)	1	S(6): 100.0; S(13): 0.0	0.0913365	0.0875103	0.100043	0.115785	0.120774	0.120437	0.118713	0.123502	0.122755	1.28006	0.00298993	1.30865	0.00199099	1.02234	0.291973	0	484.341	8.826e-09	64.57	2.91881e-05	3	2177.12	1.99389	59.5923	0
nSSSTGVPYsPAIQNk	4	5	1	E1BT75	Exocyst complex component 7 (Exocyst complex component Exo70)	EXOC7	N-Term(TMT10); S10(Phospho); K16(TMT10)	0.985678	S(2): 0.0; S(3): 0.0; S(4): 0.0; T(5): 0.0; Y(9): 1.4; S(10): 98.6	0.0929542	0.0852319	0.1009	0.113942	0.114109	0.121012	0.119307	0.126578	0.125283	1.25073	0.0101477	1.32994	0.0036951	1.06333	0.0847587	0	408.138	7.388e-08	64.57	3.20336e-05	2	2188.11	1.2666	52.0056	0
nLsLSGHVGFDSLPDQLVNk	8	2	1	A0A1D5PJI5	Septin-type G domain-containing protein	SEPT11	N-Term(TMT10); S3(Phospho); K20(TMT10)	0.982838	S(3): 98.3; S(5): 1.7; S(12): 0.0	0.0864292	0.0750767	0.101719	0.116208	0.119658	0.121683	0.119855	0.121263	0.133193	1.35834	0.0162818	1.42202	0.0136226	1.04688	0.284305	0	355.212	1.266e-10	64.52	3.65721e-05	3	2678.4	1.8939	92.4623	0
nAEEEsESEAEEGD	2	1	1	Q5ZLT7	Basic leucine zipper and W2 domain-containing protein 1	BZW1 RCJMB04_4o16	N-Term(TMT10); S6(Phospho)	1	S(6): 100.0; S(8): 0.0	0.0972814	0.0809472	0.0961498	0.119703	0.114814	0.111159	0.12146	0.129266	0.128129	1.25985	0.0150447	1.38077	0.00387658	1.09598	0.0333542	0	333.358	6.679e-07	64.5	3.53039e-06	2	1833.68	0.942937	20.3658	0
lGGsLVVAFEGSPV	43	2	1	P18359	Destrin (Actin-depolymerizing factor) (ADF)	DSTN DSN RCJMB04_5f14	N-Term(TMT10); S4(Phospho)	1	S(4): 100.0; S(12): 0.0	0.0926028	0.0868948	0.106984	0.118831	0.125621	0.120777	0.11409	0.116556	0.11901	1.27488	0.014135	1.22052	0.0265868	0.957361	0.103297	0	317.024	1.808e-07	64.43	2.31491e-05	2	1640.85	0.605404	102.118	0
qEVLQEFGYDEIQDLDsD	5	1	1	A0A1D5NYU2	Iwr1 domain-containing protein	SLC7A6OS	N-Term(TMT10); S17(Phospho)	1	Y(9): 0.0; S(17): 100.0	0.093167	0.0847554	0.100598	0.121804	0.140964	0.120414	0.106145	0.113641	0.11386	1.37578	0.012346	1.19793	0.0246225	0.870726	0.080609	0	313.752	3.08e-10	64.42	1.89559e-05	3	2452.06	-0.203261	88.2663	0
aNNLNSGDNLPLNDsEIER	3	3	1	A0A3Q3AQG0	Oxysterol-binding protein	OSBPL8	N-Term(TMT10); S15(Phospho)	1	S(6): 0.0; S(15): 100.0	0.0882354	0.0807741	0.104121	0.116412	0.134773	0.122666	0.113331	0.117799	0.12143	1.36876	0.0184593	1.29081	0.0219474	0.943047	0.293658	0	474.28	2.397e-09	64.4	2.91552e-05	3	2394.12	0.920832	60.1375	0
gTVDVVEsEPENDHAVGLLDQNSSIR	2	1	1	A0A3Q2U9I0	Uncharacterized protein	ZFX	N-Term(TMT10); S8(Phospho)	1	T(2): 0.0; S(8): 100.0; S(23): 0.0; S(24): 0.0	0.09652	0.086781	0.0985748	0.110828	0.124362	0.11915	0.115392	0.124506	0.123207	1.25708	0.0107905	1.28817	0.00422618	1.02473	0.580302	0	457.066	1.169e-11	64.37	3.81133e-05	3	3089.46	-2.48039	66.337	0
tAtPEGLSAAEEEELR	4	7	1	Q5ZI93	Uncharacterized protein	TPD52L2 RCJMB04_29b18	N-Term(TMT10); T3(Phospho)	1	T(1): 0.0; T(3): 100.0; S(8): 0.0	0.0935288	0.0892668	0.101088	0.127279	0.130727	0.127725	0.107894	0.110199	0.106827	1.35876	0.000721758	1.14456	0.0190518	0.842352	0.000160524	0	387.644	1.481e-08	64.32	2.23931e-05	2	2011.95	1.91868	57.6544	0
nGEEEEEESAsPVQPAQLFAPk	3	3	1	A0A1D5PSZ3	Uncharacterized protein	SBF1	N-Term(TMT10); S11(Phospho); K22(TMT10)	0.983212	S(9): 1.7; S(11): 98.3	0.0988971	0.0909663	0.0988897	0.114469	0.126578	0.125675	0.116641	0.1063	0.119924	1.27002	0.00525103	1.1874	0.020933	0.934946	0.232626	0	359.471	1.609e-09	64.32	4.31589e-05	3	2924.4	0.419234	70.9139	0
yMLTHQELAsDGEIETk	6	4	2	A0A1L1RZF3;A0A1D5PDE8	#N/A	#N/A	N-Term(TMT10); S10(Phospho); K17(TMT10)	1	Y(1): 0.0; T(4): 0.0; S(10): 100.0; T(16): 0.0										#DIV/0!	#DIV/0!	#DIV/0!	#DIV/0!	#DIV/0!	#DIV/0!	0	416.629	4.435e-10	64.31	3.48255e-05	3	2503.22	0.957368	61.6051	0
nESTALDEIHPAGEEVQsDSEEGAMAQESPk	2	2	1	A0A1D5P997	AH domain-containing protein	ARFIP1	N-Term(TMT10); S18(Phospho); K31(TMT10)	0.999771	S(3): 0.0; T(4): 0.0; S(18): 100.0; S(20): 0.0; S(29): 0.0	0.0992756	0.0877534	0.107177	0.111388	0.116947	0.116257	0.110475	0.121293	0.128811	1.17126	0.0466583	1.2256	0.0462447	1.04639	0.395323	0	446.478	1.111e-12	64.29	4.68096e-05	4	3823.73	0.474765	60.4463	0
lSQLESSLLEELsDEDTLk	1	3	1	A0A3Q2U0H4	WW domain-containing protein	CEP164	N-Term(TMT10); S13(Phospho); K19(TMT10)	0.999996	S(2): 0.0; S(6): 0.0; S(7): 0.0; S(13): 100.0; T(17): 0.0	0.0861669	0.0972649	0.116302	0.126586	0.128358	0.123314	0.106396	0.0947628	0.120849	1.26198	0.0426584	1.07432	0.556657	0.851292	0.071306	0	342.352	4.003e-09	64.24	4.03826e-05	3	2687.38	4.34944	112.8	0
eFLEPDsWETLDQQQLFTEDELk	3	2	1	F1NGB1	Uncharacterized protein	NUCB2	N-Term(TMT10); S7(Phospho); K23(TMT10)	1	S(7): 100.0; T(10): 0.0; T(18): 0.0	0.0921151	0.0863967	0.108329	0.11059	0.115541	0.111842	0.112195	0.131754	0.134551	1.17826	0.0646098	1.31955	0.033695	1.11991	0.133365	0	426.596	8.562e-12	64.23	5.41439e-05	3	3378.61	-0.0134518	108.24	0
tEEGATPSSSSEtPk	3	2	1	A0A1D5PDE6	Myristoylated alanine-rich C-kinase substrate	MARCKS	N-Term(TMT10); T13(Phospho); K15(TMT10)	1	T(1): 0.0; T(6): 0.0; S(8): 0.0; S(9): 0.0; S(10): 0.0; S(11): 0.0; T(13): 100.0	0.0967362	0.0925547	0.101667	0.122029	0.134736	0.115732	0.106306	0.118915	0.108768	1.28024	0.0116993	1.14789	0.0372779	0.896624	0.131756	0	419.893	2.042e-10	64.19	2.48074e-05	3	2045.97	0.9925	29.0207	0
gDPDsEADsIDsDQEDPLk	4	2	1	A0A3Q2U8K3	Uncharacterized protein	KANSL2	N-Term(TMT10); S5(Phospho); S9(Phospho); S12(Phospho); K19(TMT10)	1	S(5): 100.0; S(9): 100.0; S(12): 100.0	0.095724	0.0818696	0.108487	0.11073	0.118235	0.115808	0.119792	0.120681	0.128233	1.20516	0.0707336	1.28882	0.027688	1.06941	0.083208	0	607.286	1.77e-06	64.18	1.25469e-05	2	2731.07	0.562909	58.0446	0
gsPQSLPEVPLLEER	2	2	1	A0A3Q2UHU3	Uncharacterized protein	0	N-Term(TMT10); S2(Phospho)	1	S(2): 100.0; S(5): 0.0	0.0920662	0.0814702	0.108376	0.119516	0.127466	0.119379	0.106947	0.127169	0.115548	1.29955	0.0271743	1.24032	0.0820183	0.954424	0.436208	0	376.053	2.021e-07	64.18	3.09948e-05	3	1960	0.987966	80.4114	0
ektLsPLNQLNDSPTFk	3	2	1	A0A1D5NWV4	Histone-lysine N-methyltransferase (EC 2.1.1.43)	SETD2	N-Term(TMT10); K2(TMT10); T3(Phospho); S5(Phospho); K17(TMT10)	1	T(3): 100.0; S(5): 100.0; S(13): 0.0; T(15): 0.0	0.0911402	0.0839318	0.0982944	0.114314	0.119185	0.119051	0.115109	0.130895	0.125773	1.28966	0.00403248	1.35999	0.00623085	1.05454	0.262474	0	346.535	3.129e-08	64.12	4.16302e-05	3	2779.43	2.08142	79.1417	1
nILAVETsPTDLVGEQAASQPAPVQPSAINFSLk	5	1	1	F1NUZ2	Rab-GAP TBC domain-containing protein	TBC1D2B	N-Term(TMT10); S8(Phospho); K34(TMT10)	0.981139	T(7): 1.8; S(8): 98.1; T(10): 0.0; S(19): 0.0; S(27): 0.0; S(32): 0.0	0.0858652	0.0880287	0.0936189	0.122359	0.13053	0.115677	0.11679	0.120763	0.124459	1.37775	0.00230479	1.35325	0.000597287	0.982218	0.674645	0	427.436	1.944e-13	64.09	3.41979e-05	4	4031.13	3.6905	108.714	0
rEsDEsGEsTHEELDAQR	4	3	1	Q3T8Z6	Autophagy-related protein 9	ATG9	N-Term(TMT10); S3(Phospho); S6(Phospho); S9(Phospho)	1	S(3): 100.0; S(6): 100.0; S(9): 100.0; T(10): 0.0	0.0921813	0.0787842	0.107285	0.116565	0.118995	0.121429	0.120709	0.122676	0.114822	1.28298	0.0347549	1.28735	0.0357968	1.00341	0.889599	0	479.733	1.98e-08	64.08	7.44552e-06	3	2543.96	1.4744	24.8945	1
dNDPDVDLFAsPk	5	2	2	Q5F342;F1NZV4	#N/A	#N/A	N-Term(TMT10); S11(Phospho); K13(TMT10)	1	S(11): 100.0										#DIV/0!	#DIV/0!	#DIV/0!	#DIV/0!	#DIV/0!	#DIV/0!	0	479.114	6.389e-08	64.07	2.58941e-05	3	1970.95	1.07969	67.1502	0
tLHGVNATEsPQNPGVEDAPIAk	1	2	1	A0A1D5PTF4	LIM zinc-binding domain-containing protein	LIMA1	N-Term(TMT10); S10(Phospho); K23(TMT10)	0.5	T(1): 0.0; T(8): 50.0; S(10): 50.0	0.0903294	0.0882317	0.0991652	0.131586	0.128126	0.129673	0.105893	0.113448	0.113548	1.40205	0.00044096	1.19862	0.0119063	0.854909	0.00230221	0	468.382	7.798e-12	64	4.42496e-05	4	2883.47	1.79404	55.8423	0
kNDMDEPPPLDYGsGDDDTk	2	2	1	A0A3Q2TZR3	Uncharacterized protein	0	N-Term(TMT10); K1(TMT10); S14(Phospho); K20(TMT10)	0.999997	Y(12): 0.0; S(14): 100.0; T(19): 0.0	0.0993127	0.0920114	0.108302	0.116764	0.115075	0.118041	0.109732	0.11943	0.121308	1.16772	0.02494	1.16969	0.0458239	1.00169	0.959988	0	565.197	6.741e-13	64	4.03084e-05	3	2976.38	0.988726	57.0414	1
yGGEsDHQsDGETSVQPMMTk	3	1	1	A0A1D5PPX8	DGCR8 microprocessor complex subunit	0	N-Term(TMT10); S5(Phospho); S9(Phospho); K21(TMT10)	0.999788	Y(1): 0.0; S(5): 100.0; S(9): 100.0; T(13): 0.0; S(14): 0.0; T(20): 0.0	0.0896911	0.0800883	0.101844	0.112214	0.117641	0.113131	0.123909	0.137018	0.131496	1.26273	0.0217415	1.44473	0.00541128	1.14414	0.016574	0	579.154	1.401e-10	63.95	1.88673e-05	3	2902.21	0.203952	54.9672	0
dSGNWDtsGsELsEGELEk	2	1	1	Q90YB6	Formin binding protein 11-related protein (Fragment)	0	N-Term(TMT10); T7(Phospho); S8(Phospho); S10(Phospho); S13(Phospho); K19(TMT10)	1	S(2): 0.0; T(7): 100.0; S(8): 100.0; S(10): 100.0; S(13): 100.0	0.0932867	0.0831287	0.0980797	0.116491	0.123903	0.117546	0.115739	0.12776	0.123776	1.30399	0.00503464	1.338	0.00542239	1.02608	0.502349	0	454.415	5.163e-07	63.95	7.16836e-06	3	2818.06	1.61472	62.7194	0
mHAsDsDVDsEEEIR	3	1	1	E1BT63	RRM domain-containing protein	NOL8	N-Term(TMT10); S4(Phospho); S6(Phospho); S10(Phospho)	1	S(4): 100.0; S(6): 100.0; S(10): 100.0	0.0922473	0.0852589	0.0984189	0.110069	0.116117	0.119332	0.121969	0.128063	0.127862	1.25221	0.00767547	1.36955	0.00137939	1.0937	0.0328733	0	586.658	1.807e-07	63.94	3.45117e-06	2	2188.78	0.919521	40.4292	0
kAsPEPSDSAEGALk	3	1	1	A0A1D5NX91	IRF-2BP1_2 domain-containing protein	C5H14orf4	N-Term(TMT10); K1(TMT10); S3(Phospho); K15(TMT10)	1	S(3): 100.0; S(7): 0.0; S(9): 0.0	0.0877942	0.0820409	0.0897594	0.111125	0.119538	0.117168	0.117063	0.130076	0.13252	1.3399	0.000994865	1.46251	0.00167979	1.0915	0.121497	0	652.074	5.125e-10	63.93	3.24065e-05	3	2254.2	1.64647	45.5629	1
kVPPALSGSPsPk	7	2	1	A0A1D5PCF7	Uncharacterized protein	RASAL3	N-Term(TMT10); K1(TMT10); S11(Phospho); K13(TMT10)	0.00673099	S(7): 0.0; S(9): 99.3; S(11): 0.7	0.0899524	0.0864089	0.104879	0.123346	0.131499	0.129643	0.108198	0.114426	0.113867	1.36712	0.00507501	1.19645	0.0372918	0.875165	0.00724144	0	503.848	2.436e-07	63.92	2.08229e-05	3	2032.18	0.554492	53.3197	1
lQDSFGsESSLDFSSGLNR	7	2	1	E1BV83	Uncharacterized protein	NUP205	N-Term(TMT10); S7(Phospho)	1	S(4): 0.0; S(7): 100.0; S(9): 0.0; S(10): 0.0; S(14): 0.0; S(15): 0.0	0.0884056	0.0785458	0.0965027	0.111333	0.120633	0.115212	0.119703	0.127544	0.134397	1.31779	0.00884031	1.44862	0.00419517	1.09928	0.0843835	0	377.931	1.748e-09	63.92	2.83045e-05	3	2355.07	0.882598	76.4128	0
fGGVDIPNsPFTVMAVDADDAAVR	2	3	1	A0A1D5NYG3	Uncharacterized protein	FLNB	N-Term(TMT10); S9(Phospho)	1	S(9): 100.0; T(12): 0.0	0.0920916	0.0871302	0.104316	0.1233	0.123037	0.126293	0.111904	0.116928	0.114181	1.31422	0.00468875	1.20976	0.0202239	0.920516	0.00526196	0	293.83	5.416e-10	63.92	4.10172e-05	3	2773.31	1.09636	103.789	0
lLPSESALLPAPGsPYGR	9	2	1	F1P593	Heat shock protein beta-1	HSPB1	N-Term(TMT10); S14(Phospho)	0.986498	S(4): 0.0; S(6): 0.0; S(14): 98.6; Y(16): 1.4	0.0966445	0.0847833	0.103615	0.119196	0.143195	0.119695	0.104729	0.115882	0.113702	1.34045	0.0284114	1.17285	0.0640983	0.874969	0.138486	0	381.052	1.803e-11	63.91	3.5828e-05	3	2134.12	1.00378	86.3564	0
skQEPGSEsPMEDSPSTDR	2	1	1	A0A1D5P1T4	Uncharacterized protein	BTAF1	N-Term(TMT10); K2(TMT10); S9(Phospho)	1	S(1): 0.0; S(7): 0.0; S(9): 100.0; S(14): 0.0; S(16): 0.0; T(17): 0.0	0.085141	0.0794132	0.0928305	0.115264	0.11103	0.115511	0.121612	0.136467	0.141969	1.32799	0.00246954	1.55428	0.00274628	1.1704	0.0360257	0	400.96	1.471e-10	63.87	3.33086e-05	3	2602.18	1.64855	33.1823	1
fSSPLGQsPTSGAAFQPFPSQPLAGPR	3	2	1	A0A1D5PFQ4	Histone-lysine N-methyltransferase (EC 2.1.1.43)	KMT2D	N-Term(TMT10); S8(Phospho)	0.999999	S(2): 0.0; S(3): 0.0; S(8): 100.0; T(10): 0.0; S(11): 0.0; S(20): 0.0	0.0974096	0.0819506	0.105044	0.110888	0.119394	0.120673	0.112861	0.126806	0.133836	1.234	0.0409069	1.31328	0.0317356	1.06425	0.336421	0	425.742	1.263e-08	63.87	5.24651e-05	3	3038.49	-1.82517	91.2819	0
[truncated: 9,081 more rows]
