# Supplementary material for: Quantitative phosphoproteomic analysis of chicken DF-1 cells infected with Eimeria tenella, using tandem mass tag (TMT) and parallel reaction monitoring (PRM) mass spectrometry
Source: Parasite. 2024 May 17;31:23. doi: 10.1051/parasite/2024027 (PMC11101204; doi:10.1051/parasite/2024027)
Supplement: Supplementary file 1 — Table S1. Details list of proteins of DF-1 cells infected with Eimeria tenella. Table S2. Details list of phosphorylation peptides of DF-1 cells infected with Eimeria tenella. Table S3. Details list of significantly regulated phosphopeptides of DF-1 cells infected with Eimeria tenella. [file parasite-31-23-s1.zip › parasite230160-1-olm/Table S3.xlsx]

## Sheet: PI6 VS UI
Sequence	# PSMs	# Proteins	# Protein Groups	Protein Group Accessions	Biological Process	Cell Component	Molecular Function	KEGG Pathways	Protein names	Gene names	Modifications	phosphoRS Isoform Probability	phosphoRS Site Probabilities	UI-1	UI-2	UI-3	PI6-1	PI6-2	PI6-3	PI36-1	PI36-2	PI36-3	Ratio（PI6/UI）	Pvalue（PI6/UI）	Ratio（PI36/UI）	Pvalue（PI36/UI）	Ratio（PI36/PI6）	Pvalue（PI36/PI6）	q-Value	phosphoRS Binomial Peptide Score	PEP	IonScore	Exp Value	Charge	MH+ [Da]	ΔM [ppm]	RT [min]	# Missed Cleavages
qEsEEEEEEDDEEEDEEDDEsEDEAMDTTPAPVk	3	2	1	A0A1D5NZ30	0	GO:0043231,intracellular membrane-bounded organelle|GO:0031981,nuclear lumen|GO:0043233,organelle lumen|GO:0005634,nucleus|GO:0005730,nucleolus|GO:0044464,cell part|GO:0043232,intracellular non-membrane-bounded organelle|GO:0031974,membrane-enclosed lumen|GO:0005622,intracellular|GO:0044446,intracellular organelle part|GO:0070013,intracellular organelle lumen|GO:0043229,intracellular organelle|GO…	GO:0097159,organic cyclic compound binding|GO:0000166,nucleotide binding|GO:0036094,small molecule binding|GO:0003723,RNA binding|GO:0003676,nucleic acid binding|GO:0003677,DNA binding|GO:1901363,heterocyclic compound binding|GO:1901265,nucleoside phosphate binding|GO:0005488,binding	0	Nucleolin	NCL	N-Term(TMT10); S3(Phospho); S21(Phospho); K34(TMT10)	1	S(3): 100.0; S(21): 100.0; T(28): 0.0; T(29): 0.0	0.141877	0.12926	0.14774	0.0893305	0.0886049	0.0940352	0.0989507	0.10443	0.105293	0.649286	0.00101663	0.73691	0.00318713	1.13495	0.00946545	0	639.261	1.816e-12	72.77	2.21419e-06	4	4576.71	0.11147	55.0391	0
lsEDDEDDDEDEDDDEDDEDDLDDDEEEIk	1	3	1	P16039	GO:0032069,regulation of nuclease activity|GO:0032502,developmental process|GO:0044238,primary metabolic process|GO:0080090,regulation of primary metabolic process|GO:0019222,regulation of metabolic process|GO:0031323,regulation of cellular metabolic process|GO:0007098,centrosome cycle|GO:0090304,nucleic acid metabolic process|GO:0034641,cellular nitrogen compound metabolic process|GO:0031023,mic…	GO:0031974,membrane-enclosed lumen|GO:0043229,intracellular organelle|GO:0043228,non-membrane-bounded organelle|GO:0043227,membrane-bounded organelle|GO:0043226,organelle|GO:0005856,cytoskeleton|GO:0031981,nuclear lumen|GO:0005730,nucleolus|GO:0005813,centrosome|GO:0005634,nucleus|GO:0005815,microtubule organizing center|GO:0005654,nucleoplasm|GO:0044430,cytoskeletal part|GO:0005737,cytoplasm|GO:…	GO:0005488,binding|GO:0005515,protein binding|GO:0097159,organic cyclic compound binding|GO:0008134,transcription factor binding|GO:0051082,unfolded protein binding|GO:0051059,NF-kappaB binding|GO:0003676,nucleic acid binding|GO:1901363,heterocyclic compound binding|GO:0003723,RNA binding	0	Nucleophosmin (NPM) (Nucleolar phosphoprotein B23) (Nucleolar protein NO38) (Numatrin)	NPM1	N-Term(TMT10); S2(Phospho); K30(TMT10)	1	S(2): 100.0	0.144241	0.124342	0.15429	0.0894658	0.0851532	0.100856	0.0919194	0.0968513	0.112882	0.651436	0.00788036	0.713341	0.0203326	1.09503	0.329844	0	628.532	5.988e-15	110.84	1.80898e-10	3	4113.5	-1.59444	60.2073	0
iENSsPAAPLGMVGGGGGLk	6	1	1	Q5ZK88	GO:0009892,negative regulation of metabolic process|GO:0080090,regulation of primary metabolic process|GO:0009890,negative regulation of biosynthetic process|GO:0031327,negative regulation of cellular biosynthetic process|GO:0031326,regulation of cellular biosynthetic process|GO:0031324,negative regulation of cellular metabolic process|GO:0031323,regulation of cellular metabolic process|GO:009030…	GO:0031974,membrane-enclosed lumen|GO:0043229,intracellular organelle|GO:0043228,non-membrane-bounded organelle|GO:0005622,intracellular|GO:0043227,membrane-bounded organelle|GO:0043226,organelle|GO:0034399,nuclear periphery|GO:0016604,nuclear body|GO:0031981,nuclear lumen|GO:0005730,nucleolus|GO:0005634,nucleus|GO:0005654,nucleoplasm|GO:0044451,nucleoplasm part|GO:0016363,nuclear matrix|GO:00166…	GO:0044212,transcription regulatory region DNA binding|GO:0003676,nucleic acid binding|GO:0097159,organic cyclic compound binding|GO:0044822,poly(A) RNA binding|GO:0003677,DNA binding|GO:0001067,regulatory region nucleic acid binding|GO:0000166,nucleotide binding|GO:0036094,small molecule binding|GO:0003723,RNA binding|GO:0001047,core promoter binding|GO:0000975,regulatory region DNA binding|GO:1…	0	Paraspeckle component 1	PSPC1 RCJMB04_12f9	N-Term(TMT10); S5(Phospho); K20(TMT10)	0.986443	S(4): 1.4; S(5): 98.6	0.0872293	0.0841603	0.0999672	0.137	0.14073	0.129309	0.102723	0.108261	0.113235	1.50001	0.00154945	1.19481	0.036772	0.796532	0.00366763	0	473.129	9.68e-11	61.44	6.93389e-05	3	2350.23	1.12183	77.3736	0
aVsPVSQGSNSSAADPk	1	1	1	A0A1D5PQ44	GO:0080090,regulation of primary metabolic process|GO:0019222,regulation of metabolic process|GO:0048468,cell development|GO:0007165,signal transduction|GO:0007166,cell surface receptor signaling pathway|GO:1901362,organic cyclic compound biosynthetic process|GO:1901360,organic cyclic compound metabolic process|GO:0007517,muscle organ development|GO:0048863,stem cell differentiation|GO:0048864,st…	GO:0005737,cytoplasm|GO:0005794,Golgi apparatus|GO:0043231,intracellular membrane-bounded organelle|GO:0005801,cis-Golgi network|GO:0005634,nucleus|GO:0044464,cell part|GO:0044444,cytoplasmic part|GO:0005623,cell|GO:0005622,intracellular|GO:0043229,intracellular organelle|GO:0012505,endomembrane system|GO:0044424,intracellular part|GO:0043227,membrane-bounded organelle|GO:0043226,organelle	GO:0005515,protein binding|GO:0008013,beta-catenin binding|GO:0005488,binding	0	BCL9 domain-containing protein	BCL9	N-Term(TMT10); S3(Phospho); K17(TMT10)	1	S(3): 100.0; S(6): 0.0; S(9): 0.0; S(11): 0.0; S(12): 0.0	0.0883265	0.0731482	0.0929401	0.133717	0.119006	0.128906	0.121665	0.131977	0.110313	1.50003	0.00455211	1.43056	0.0134832	0.953688	0.481984	0	306.85	1.347e-06	33.97	0.0333321	3	2140.07	0.48226	39.8127	0
lDVNISsPMRk	2	5	1	A0A1D5NYG3	GO:0043933,macromolecular complex subunit organization|GO:0080090,regulation of primary metabolic process|GO:0019222,regulation of metabolic process|GO:0051289,protein homotetramerization|GO:0051049,regulation of transport|GO:0048583,regulation of response to stimulus|GO:0007160,cell-matrix adhesion|GO:0003012,muscle system process|GO:0008104,protein localization|GO:0007165,signal transduction|GO…	GO:0030016,myofibril|GO:0030017,sarcomere|GO:0043229,intracellular organelle|GO:0043228,non-membrane-bounded organelle|GO:0005924,cell-substrate adherens junction|GO:0005925,focal adhesion|GO:0043227,membrane-bounded organelle|GO:0043226,organelle|GO:0030018,Z disc|GO:0030055,cell-substrate junction|GO:0005737,cytoplasm|GO:0042995,cell projection|GO:0031982,vesicle|GO:0031674,I band|GO:0031988,me…	GO:0044877,macromolecular complex binding|GO:0005488,binding|GO:0010861,thyroid hormone receptor activator activity|GO:0044325,ion channel binding|GO:0098772,molecular function regulator|GO:0043169,cation binding|GO:0030545,receptor regulator activity|GO:0030546,receptor activator activity|GO:0003713,transcription coactivator activity|GO:0003712,transcription cofactor activity|GO:0043167,ion bind…	gga04520,Adherens junction|gga04530,Tight junction|gga04810,Regulation of actin cytoskeleton|gga04510,Focal adhesion	Uncharacterized protein	FLNB	N-Term(TMT10); S7(Phospho); K11(TMT10)	0.974622	S(6): 2.5; S(7): 97.5	0.0908592	0.0849855	0.104437	0.138035	0.134971	0.147434	0.0981067	0.102723	0.0984489	1.50006	0.0024465	1.06778	0.347093	0.711823	0.000558819	0.002	164.829	0.03767	2.57	36.8254	3	1797.97	0.399844	63.5613	1
eTDELIQsLEk	3	1	1	A0A1L1RY74	GO:0034250,positive regulation of cellular amide metabolic process|GO:1901566,organonitrogen compound biosynthetic process|GO:0000184,nuclear-transcribed mRNA catabolic process, nonsense-mediated decay|GO:0080090,regulation of primary metabolic process|GO:0019222,regulation of metabolic process|GO:0009891,positive regulation of biosynthetic process|GO:0051246,regulation of protein metabolic proce…	GO:0043234,protein complex|GO:0005737,cytoplasm|GO:0035145,exon-exon junction complex|GO:0032991,macromolecular complex|GO:0043231,intracellular membrane-bounded organelle|GO:0005634,nucleus|GO:0044464,cell part|GO:0005623,cell|GO:0005622,intracellular|GO:0044446,intracellular organelle part|GO:0043229,intracellular organelle|GO:0044428,nuclear part|GO:0044424,intracellular part|GO:0043227,membra…	GO:0097159,organic cyclic compound binding|GO:0044822,poly(A) RNA binding|GO:0044877,macromolecular complex binding|GO:0003723,RNA binding|GO:0003676,nucleic acid binding|GO:0043021,ribonucleoprotein complex binding|GO:0043022,ribosome binding|GO:1901363,heterocyclic compound binding|GO:0005488,binding	0	Mago-bind domain-containing protein	PYM1	N-Term(TMT10); S8(Phospho); K11(TMT10)	1	T(2): 0.0; S(8): 100.0	0.0878324	0.0851593	0.105149	0.137126	0.145636	0.134473	0.0988996	0.107784	0.100319	1.50009	0.00285986	1.10377	0.232568	0.735801	0.00107688	0	265.124	0.0006259	16.07	1.58561	2	1842.95	-0.139738	67.7564	0
iEEELGskAR	1	5	1	A0A1L1RQQ0	GO:0046031,ADP metabolic process|GO:0009185,ribonucleoside diphosphate metabolic process|GO:0006732,coenzyme metabolic process|GO:0046364,monosaccharide biosynthetic process|GO:0009144,purine nucleoside triphosphate metabolic process|GO:1901575,organic substance catabolic process|GO:0019752,carboxylic acid metabolic process|GO:0043436,oxoacid metabolic process|GO:0034641,cellular nitrogen compoun…	GO:0000015,phosphopyruvate hydratase complex|GO:0043234,protein complex|GO:0032991,macromolecular complex|GO:1902494,catalytic complex|GO:0005829,cytosol|GO:0044464,cell part|GO:0005623,cell|GO:0005737,cytoplasm|GO:0044444,cytoplasmic part|GO:0044445,cytosolic part|GO:0044424,intracellular part|GO:0005622,intracellular	GO:0043169,cation binding|GO:0043167,ion binding|GO:0016835,carbon-oxygen lyase activity|GO:0016836,hydro-lyase activity|GO:0000287,magnesium ion binding|GO:0004634,phosphopyruvate hydratase activity|GO:0003824,catalytic activity|GO:0005488,binding|GO:0046872,metal ion binding|GO:0016829,lyase activity	gga01200,Carbon metabolism|gga01230,Biosynthesis of amino acids|gga00010,Glycolysis / Gluconeogenesis|gga01100,Metabolic pathways|gga03018,RNA degradation	Alpha-enolase	ENO1	N-Term(TMT10); S7(Phospho); K8(TMT10)	1	S(7): 100.0	0.0757824	0.0767192	0.0934294	0.117161	0.1231	0.128686	0.120985	0.134275	0.129862	1.50021	0.0034695	1.56597	0.00259991	1.04384	0.352762	0	252.371	0.001549	14.52	2.16678	3	1669.9	1.56389	50.1012	1
sSsVGSSSSSYSASPAPPR	5	1	1	A0A3Q2U2F9	GO:0008104,protein localization|GO:0034113,heterotypic cell-cell adhesion|GO:0086042,cardiac muscle cell-cardiac muscle cell adhesion|GO:0072358,cardiovascular system development|GO:0003015,heart process|GO:0001508,action potential|GO:0071840,cellular component organization or biogenesis|GO:0007517,muscle organ development|GO:0048869,cellular developmental process|GO:1902414,protein localization …	GO:0098590,plasma membrane region|GO:0044421,extracellular region part|GO:0014704,intercalated disc|GO:0043229,intracellular organelle|GO:0043228,non-membrane-bounded organelle|GO:0043227,membrane-bounded organelle|GO:0030057,desmosome|GO:0030054,cell junction|GO:0005856,cytoskeleton|GO:0045111,intermediate filament cytoskeleton|GO:0031982,vesicle|GO:0005634,nucleus|GO:0016020,membrane|GO:0031988…	GO:0005488,binding|GO:0030674,protein binding, bridging|GO:0005515,protein binding|GO:0005080,protein kinase C binding|GO:0044822,poly(A) RNA binding|GO:0019899,enzyme binding|GO:0005198,structural molecule activity|GO:0019901,protein kinase binding|GO:0019900,kinase binding|GO:0097110,scaffold protein binding|GO:0003723,RNA binding|GO:0003676,nucleic acid binding|GO:0097159,organic cyclic compou…	0	Uncharacterized protein	0	N-Term(TMT10); S3(Phospho)	0.999997	S(1): 0.0; S(2): 0.0; S(3): 100.0; S(6): 0.0; S(7): 0.0; S(8): 0.0; S(9): 0.0; S(10): 0.0; Y(11): 0.0; S(12): 0.0; S(14): 0.0	0.0760229	0.0669803	0.0832623	0.110466	0.113497	0.115483	0.131985	0.14193	0.159957	1.50021	0.00156754	1.91753	0.00184638	1.27817	0.0193497	0	499.333	9.169e-12	73.02	2.71393e-06	2	2106.96	0.978723	34.3663	0
vPLsPIHPAsPSVGTVSSkPPVVDR	2	3	1	A0A3Q3ADY3	GO:0061640,cytoskeleton-dependent cytokinesis|GO:1901215,negative regulation of neuron death|GO:0050794,regulation of cellular process|GO:0048585,negative regulation of response to stimulus|GO:0043412,macromolecule modification|GO:0046578,regulation of Ras protein signal transduction|GO:1903047,mitotic cell cycle process|GO:0070646,protein modification by small protein removal|GO:0023057,negative…	GO:0031974,membrane-enclosed lumen|GO:0043229,intracellular organelle|GO:0071944,cell periphery|GO:0097610,cell surface furrow|GO:0043227,membrane-bounded organelle|GO:0043226,organelle|GO:0005737,cytoplasm|GO:0070062,extracellular exosome|GO:0031981,nuclear lumen|GO:0005634,nucleus|GO:0016020,membrane|GO:0031988,membrane-bounded vesicle|GO:0005654,nucleoplasm|GO:0009986,cell surface|GO:0032153,c…	GO:0016787,hydrolase activity|GO:0019783,ubiquitin-like protein-specific protease activity|GO:0004843,thiol-dependent ubiquitin-specific protease activity|GO:0003824,catalytic activity|GO:0070011,peptidase activity, acting on L-amino acid peptides|GO:0008234,cysteine-type peptidase activity|GO:0019904,protein domain specific binding|GO:0005515,protein binding|GO:0008233,peptidase activity|GO:0036…	0	MPN domain-containing protein	STAMBP	N-Term(TMT10); S4(Phospho); S10(Phospho); K19(TMT10)	1	S(4): 100.0; S(10): 100.0; S(12): 0.0; T(15): 0.0; S(17): 0.0; S(18): 0.0	0.0753897	0.067634	0.0817921	0.116995	0.105035	0.115303	0.132886	0.145522	0.158676	1.50049	0.00248804	1.94419	0.0011361	1.2957	0.0162469	0	348.204	2.58e-07	15.51	3.02139	4	3141.65	0.82702	71.1555	0
sLTNSHLEk	3	1	1	F1NYN5	GO:0006868,glutamine transport|GO:0006865,amino acid transport|GO:0006820,anion transport|GO:0044699,single-organism process|GO:0051179,localization|GO:0071705,nitrogen compound transport|GO:0006812,cation transport|GO:0006810,transport|GO:0015849,organic acid transport|GO:0006811,ion transport|GO:0009987,cellular process|GO:0015711,organic anion transport|GO:0015804,neutral amino acid transport|…	GO:0043005,neuron projection|GO:0031226,intrinsic component of plasma membrane|GO:0016021,integral component of membrane|GO:0016020,membrane|GO:0044464,cell part|GO:0005623,cell|GO:0030424,axon|GO:0097458,neuron part|GO:0071944,cell periphery|GO:0005887,integral component of plasma membrane|GO:0005886,plasma membrane|GO:0044425,membrane part|GO:0042995,cell projection|GO:0044459,plasma membrane p…	GO:0022891,substrate-specific transmembrane transporter activity|GO:0022892,substrate-specific transporter activity|GO:0005342,organic acid transmembrane transporter activity|GO:0008514,organic anion transmembrane transporter activity|GO:0005215,transporter activity|GO:0008509,anion transmembrane transporter activity|GO:0008324,cation transmembrane transporter activity|GO:0015075,ion transmembran…	0	Aa_trans domain-containing protein	SLC38A1	N-Term(TMT10); S1(Phospho); K9(TMT10)	0.999995	S(1): 100.0; T(3): 0.0; S(5): 0.0	0.0709858	0.0669682	0.0764944	0.114021	0.102321	0.105465	0.145746	0.159666	0.158332	1.50063	0.00130312	2.1625	9.12706e-05	1.44106	0.00110978	0.003	192.874	0.06057	12.29	3.74778	3	1566.83	-0.160592	41.18	0
rNEsPGANPSSk	1	7	1	Q7SYI3	GO:0009893,positive regulation of metabolic process|GO:0019222,regulation of metabolic process|GO:0048585,negative regulation of response to stimulus|GO:0048583,regulation of response to stimulus|GO:0023057,negative regulation of signaling|GO:0008277,regulation of G-protein coupled receptor protein signaling pathway|GO:0023052,signaling|GO:0007165,signal transduction|GO:0023051,regulation of sign…	GO:0031974,membrane-enclosed lumen|GO:0043229,intracellular organelle|GO:0071944,cell periphery|GO:0043227,membrane-bounded organelle|GO:0043226,organelle|GO:0005737,cytoplasm|GO:0031981,nuclear lumen|GO:0005634,nucleus|GO:0016020,membrane|GO:0005654,nucleoplasm|GO:0005886,plasma membrane|GO:0043231,intracellular membrane-bounded organelle|GO:0043233,organelle lumen|GO:0044464,cell part|GO:000562…	GO:0030234,enzyme regulator activity|GO:0005096,GTPase activator activity|GO:0030695,GTPase regulator activity|GO:0008047,enzyme activator activity|GO:0098772,molecular function regulator|GO:0060589,nucleoside-triphosphatase regulator activity	0	Regulator of G protein signaling 3 RGS3hs isoform	0	N-Term(TMT10); S4(Phospho); K12(TMT10)	1	S(4): 100.0; S(10): 0.0; S(11): 0.0	0.082552	0.080412	0.0903574	0.122798	0.138659	0.118687	0.115501	0.121181	0.129854	1.50064	0.00340343	1.44692	0.00184953	0.964203	0.572132	0	265.87	7.762e-06	30.32	0.0509074	3	1781.9	0.241591	20.1247	1
mGPsPSEGAEMER	1	1	1	D2Z1L9	0	GO:0005924,cell-substrate adherens junction|GO:0005925,focal adhesion|GO:0043227,membrane-bounded organelle|GO:0043226,organelle|GO:0030054,cell junction|GO:0030055,cell-substrate junction|GO:0005737,cytoplasm|GO:0031982,vesicle|GO:0031988,membrane-bounded vesicle|GO:0070161,anchoring junction|GO:0005912,adherens junction|GO:1903561,extracellular vesicle|GO:0070062,extracellular exosome|GO:004323…	GO:0043169,cation binding|GO:0046914,transition metal ion binding|GO:0008092,cytoskeletal protein binding|GO:0051015,actin filament binding|GO:0043167,ion binding|GO:0003779,actin binding|GO:0044877,macromolecular complex binding|GO:0008270,zinc ion binding|GO:0005515,protein binding|GO:0032403,protein complex binding|GO:0046872,metal ion binding|GO:0005488,binding	0	LIM and SH3 protein 1	LASP1	N-Term(TMT10); S4(Phospho)	0.999784	S(4): 100.0; S(6): 0.0	0.090166	0.0809581	0.0979856	0.130696	0.140601	0.132544	0.105035	0.105596	0.116418	1.50066	0.0014835	1.2153	0.0349991	0.809844	0.00592182	0	401.342	3.657e-06	33.36	0.0106103	2	1686.71	1.31949	40.94	0
lsLPFGNsPR	1	2	1	R4GLV4	GO:0019220,regulation of phosphate metabolic process|GO:0009893,positive regulation of metabolic process|GO:0019222,regulation of metabolic process|GO:0016311,dephosphorylation|GO:0006470,protein dephosphorylation|GO:0031325,positive regulation of cellular metabolic process|GO:0031323,regulation of cellular metabolic process|GO:0050789,regulation of biological process|GO:0044699,single-organism p…	GO:0031974,membrane-enclosed lumen|GO:0043229,intracellular organelle|GO:0043228,non-membrane-bounded organelle|GO:0043227,membrane-bounded organelle|GO:0043226,organelle|GO:0005737,cytoplasm|GO:0031981,nuclear lumen|GO:0005634,nucleus|GO:0005654,nucleoplasm|GO:0005694,chromosome|GO:0043231,intracellular membrane-bounded organelle|GO:0043232,intracellular non-membrane-bounded organelle|GO:0043233…	0	0	FHA domain-containing protein	MKI67	N-Term(TMT10); S2(Phospho); S8(Phospho)	1	S(2): 100.0; S(8): 100.0	0.095267	0.0852056	0.10066	0.133906	0.141526	0.14652	0.0946137	0.0945328	0.107769	1.5009	0.00128976	1.05614	0.451512	0.703671	0.00189417	0.001	217.749	0.01724	21.48	0.250703	2	1476.69	1.64713	77.3787	0
fIGsPRtPVsPVk	3	2	1	F1P4J0	GO:2001234,negative regulation of apoptotic signaling pathway|GO:2001236,regulation of extrinsic apoptotic signaling pathway|GO:2001237,negative regulation of extrinsic apoptotic signaling pathway|GO:0080090,regulation of primary metabolic process|GO:0019222,regulation of metabolic process|GO:2001233,regulation of apoptotic signaling pathway|GO:0048585,negative regulation of response to stimulus|…	GO:0005737,cytoplasm|GO:0044446,intracellular organelle part|GO:0043231,intracellular membrane-bounded organelle|GO:0031981,nuclear lumen|GO:0043233,organelle lumen|GO:0005634,nucleus|GO:0044464,cell part|GO:0044444,cytoplasmic part|GO:0031974,membrane-enclosed lumen|GO:0005622,intracellular|GO:0005654,nucleoplasm|GO:0070013,intracellular organelle lumen|GO:0043229,intracellular organelle|GO:0044…	GO:0035639,purine ribonucleoside triphosphate binding|GO:0042578,phosphoric ester hydrolase activity|GO:0004672,protein kinase activity|GO:0043167,ion binding|GO:1901363,heterocyclic compound binding|GO:0001883,purine nucleoside binding|GO:0001882,nucleoside binding|GO:0043168,anion binding|GO:0008081,phosphoric diester hydrolase activity|GO:0000166,nucleotide binding|GO:0004674,protein serine/th…	0	Ribosomal protein S6 kinase (EC 2.7.11.1)	RPS6KB1	N-Term(TMT10); S4(Phospho); T7(Phospho); S10(Phospho); K13(TMT10)	1	S(4): 100.0; T(7): 100.0; S(10): 100.0	0.0678019	0.0702654	0.0802621	0.102059	0.116366	0.109352	0.146724	0.157703	0.161182	1.5013	0.00290251	2.1326	0.000141164	1.42051	0.0015667	0	255.806	0.001005	13.02	4.15072	3	2083.02	0.375222	64.6515	1
vDPSLMEDsDDGPSLPTR	4	1	1	Q5ZHM5	GO:0050808,synapse organization|GO:0051234,establishment of localization|GO:0060341,regulation of cellular localization|GO:0051649,establishment of localization in cell|GO:0051128,regulation of cellular component organization|GO:1903827,regulation of cellular protein localization|GO:0061024,membrane organization|GO:0007009,plasma membrane organization|GO:0008104,protein localization|GO:0072657,pr…	GO:0043229,intracellular organelle|GO:0031301,integral component of organelle membrane|GO:0031300,intrinsic component of organelle membrane|GO:0030173,integral component of Golgi membrane|GO:0005622,intracellular|GO:0043227,membrane-bounded organelle|GO:0043226,organelle|GO:0031224,intrinsic component of membrane|GO:0005737,cytoplasm|GO:0031090,organelle membrane|GO:0016021,integral component of …	GO:0005102,receptor binding|GO:0033130,acetylcholine receptor binding|GO:0005488,binding|GO:0005515,protein binding	0	Protein RER1	RER1 RCJMB04_35f13	N-Term(TMT10); S9(Phospho)	1	S(4): 0.0; S(9): 100.0; S(14): 0.0; T(17): 0.0	0.0885944	0.0763935	0.086081	0.119337	0.133095	0.124513	0.118486	0.126058	0.129883	1.50136	0.00155385	1.49133	0.00119625	0.993319	0.88016	0	375.674	4.536e-11	86.36	1.37568e-07	3	2240	0.684051	65.2077	0
rSDsENVk	3	2	1	A0A1D5P4V8	0	GO:0005737,cytoplasm|GO:0043231,intracellular membrane-bounded organelle|GO:0005634,nucleus|GO:0016020,membrane|GO:0044464,cell part|GO:0005623,cell|GO:0005622,intracellular|GO:0043229,intracellular organelle|GO:0044424,intracellular part|GO:0043227,membrane-bounded organelle|GO:0043226,organelle	0	0	Casein kinase-2 interacting protein-1 (Pleckstrin homology domain-containing family O member 1)	PLEKHO1	N-Term(TMT10); S4(Phospho); K8(TMT10)	1	S(2): 0.0; S(4): 100.0	0.0865182	0.0762765	0.0967412	0.12303	0.142288	0.124348	0.109363	0.121897	0.120104	1.50139	0.0071795	1.35382	0.0124523	0.901705	0.157006	0.001	214.684	0.02832	11.55	3.24377	3	1472.75	-0.465752	19.5681	1
nLNADsPER	3	2	1	A1KXK6	GO:0009893,positive regulation of metabolic process|GO:0019222,regulation of metabolic process|GO:0006928,movement of cell or subcellular component|GO:0051674,localization of cell|GO:0023052,signaling|GO:0007165,signal transduction|GO:0007154,cell communication|GO:0035556,intracellular signal transduction|GO:0043087,regulation of GTPase activity|GO:0050789,regulation of biological process|GO:0043…	GO:0005737,cytoplasm|GO:0044464,cell part|GO:0005623,cell|GO:0005622,intracellular|GO:0044424,intracellular part	GO:0019899,enzyme binding|GO:0031267,small GTPase binding|GO:0030234,enzyme regulator activity|GO:0005096,GTPase activator activity|GO:0051020,GTPase binding|GO:0017048,Rho GTPase binding|GO:0017016,Ras GTPase binding|GO:0030695,GTPase regulator activity|GO:0048365,Rac GTPase binding|GO:0008047,enzyme activator activity|GO:0005515,protein binding|GO:0098772,molecular function regulator|GO:0060589…	0	Rho GTPase activating protein	SRGAP1	N-Term(TMT10); S6(Phospho)	1	S(6): 100.0	0.0908904	0.0839843	0.100046	0.122578	0.153992	0.136202	0.107933	0.10951	0.106199	1.50142	0.0108383	1.17722	0.026787	0.784071	0.0314131	0.001	172.387	0.01662	19.35	0.369341	2	1324.61	1.9673	24.0288	0
sRsRsNER	2	1	1	E1C8Y9	0	0	GO:0043169,cation binding|GO:0046914,transition metal ion binding|GO:0097159,organic cyclic compound binding|GO:0000166,nucleotide binding|GO:0036094,small molecule binding|GO:0043167,ion binding|GO:0008270,zinc ion binding|GO:0003676,nucleic acid binding|GO:0046872,metal ion binding|GO:1901363,heterocyclic compound binding|GO:1901265,nucleoside phosphate binding|GO:0005488,binding	0	RRM domain-containing protein	SRSF3	N-Term(TMT10); S1(Phospho); S3(Phospho); S5(Phospho)	1	S(1): 100.0; S(3): 100.0; S(5): 100.0	0.083053	0.0762212	0.102218	0.14118	0.1227	0.128763	0.107776	0.121287	0.114684	1.50155	0.00999276	1.31456	0.034511	0.87547	0.0715788	0.002	146.308	0.05072	7.13	1.76214	2	1460.57	1.1691	5.13985	2
gYGFVDFDsPAAAQk	2	5	1	A0A3Q2TZ64	0	0	GO:0097159,organic cyclic compound binding|GO:0044822,poly(A) RNA binding|GO:0000166,nucleotide binding|GO:0036094,small molecule binding|GO:0003723,RNA binding|GO:0003676,nucleic acid binding|GO:1901363,heterocyclic compound binding|GO:1901265,nucleoside phosphate binding|GO:0005488,binding	0	Uncharacterized protein	RBMS1	N-Term(TMT10); S9(Phospho); K15(TMT10)	1	Y(2): 0.0; S(9): 100.0	0.0907005	0.0852479	0.0993976	0.132052	0.144156	0.137273	0.099654	0.105476	0.105661	1.50168	0.00104491	1.12873	0.0609109	0.751642	0.00104525	0	328.702	4.6e-07	53.23	0.000359591	3	2111.03	1.10547	74.591	0
lAsTSDIDEkENR	1	5	1	A0A1D5PPA0	GO:0019220,regulation of phosphate metabolic process|GO:0080090,regulation of primary metabolic process|GO:0019222,regulation of metabolic process|GO:0016311,dephosphorylation|GO:0010921,regulation of phosphatase activity|GO:0030155,regulation of cell adhesion|GO:0031323,regulation of cellular metabolic process|GO:0023052,signaling|GO:0007165,signal transduction|GO:0050789,regulation of biologica…	GO:0043234,protein complex|GO:0005737,cytoplasm|GO:0008287,protein serine/threonine phosphatase complex|GO:0032991,macromolecular complex|GO:1902494,catalytic complex|GO:1903293,phosphatase complex|GO:0044464,cell part|GO:0005623,cell|GO:0005622,intracellular|GO:0044424,intracellular part|GO:0072357,PTW/PP1 phosphatase complex|GO:0099512,supramolecular fiber|GO:0015629,actin cytoskeleton|GO:00300…	GO:0019208,phosphatase regulator activity|GO:0071889,14-3-3 protein binding|GO:0005488,binding|GO:0005515,protein binding|GO:0098772,molecular function regulator|GO:0030234,enzyme regulator activity|GO:0019899,enzyme binding|GO:0019901,protein kinase binding|GO:0019900,kinase binding|GO:0004857,enzyme inhibitor activity	gga04270,Vascular smooth muscle contraction|gga04810,Regulation of actin cytoskeleton|gga04510,Focal adhesion	Protein phosphatase 1 regulatory subunit	PPP1R12A	N-Term(TMT10); S3(Phospho); K10(TMT10)	0.494876	S(3): 49.5; T(4): 49.5; S(5): 1.0	0.0586783	0.0525167	0.0690622	0.0877218	0.096606	0.0863701	0.169658	0.188563	0.190824	1.50173	0.00651764	3.0459	0.00011908	2.02826	0.000237627	0	248.708	0.0006322	14.69	2.97512	3	2016.01	0.517063	44.8137	1
qtPPPSPTtQPAEPk	3	3	1	A0A3Q2UHE4	GO:0048675,axon extension|GO:0008104,protein localization|GO:0007409,axonogenesis|GO:0048589,developmental growth|GO:0048588,developmental cell growth|GO:0048468,cell development|GO:0008064,regulation of actin polymerization or depolymerization|GO:0043933,macromolecular complex subunit organization|GO:0030182,neuron differentiation|GO:0061387,regulation of extent of cell growth|GO:0031344,regulat…	GO:0005783,endoplasmic reticulum|GO:0030427,site of polarized growth|GO:0030426,growth cone|GO:0030425,dendrite|GO:0034703,cation channel complex|GO:0043229,intracellular organelle|GO:0043228,non-membrane-bounded organelle|GO:0034702,ion channel complex|GO:0045202,synapse|GO:0005887,integral component of plasma membrane|GO:0005924,cell-substrate adherens junction|GO:0005925,focal adhesion|GO:0043…	GO:0005488,binding|GO:0005515,protein binding	gga04530,Tight junction	SH3 domain-containing protein	CTTN	N-Term(TMT10); T2(Phospho); T9(Phospho); K15(TMT10)	0.0334351	T(2): 96.5; S(6): 3.6; T(8): 96.4; T(9): 3.5	0.0747245	0.0651449	0.0767463	0.100808	0.117066	0.107434	0.114029	0.119517	0.191462	1.50178	0.00361626	1.96204	0.0510419	1.30648	0.260681	0	174.059	0.001095	24.03	0.311549	3	2194.06	1.94835	39.9534	0
rsPsLPR	2	5	1	E1BQL2	GO:0016070,RNA metabolic process|GO:0016071,mRNA metabolic process|GO:0044238,primary metabolic process|GO:0044260,cellular macromolecule metabolic process|GO:0006139,nucleobase-containing compound metabolic process|GO:0009987,cellular process|GO:0006725,cellular aromatic compound metabolic process|GO:0010467,gene expression|GO:0044237,cellular metabolic process|GO:0043170,macromolecule metabolic…	GO:0043231,intracellular membrane-bounded organelle|GO:0005634,nucleus|GO:0044464,cell part|GO:0005623,cell|GO:0005622,intracellular|GO:0043229,intracellular organelle|GO:0044424,intracellular part|GO:0043227,membrane-bounded organelle|GO:0043226,organelle	0	gga03015,mRNA surveillance pathway|gga03013,RNA transport	Serine/arginine repetitive matrix protein 1	SRRM1	N-Term(TMT10); S2(Phospho); S4(Phospho)	1	S(2): 100.0; S(4): 100.0	0.0748807	0.0699397	0.0985766	0.123003	0.12783	0.114705	0.11805	0.141337	0.130988	1.50182	0.0134089	1.60386	0.011611	1.06794	0.345597	0.006	175.176	0.1218	3.88	9.47438	2	1201.57	0.946153	28.9492	1
fIGsPRtPVsPVkFsPGEFWGR	1	2	1	F1P4J0	GO:2001234,negative regulation of apoptotic signaling pathway|GO:2001236,regulation of extrinsic apoptotic signaling pathway|GO:2001237,negative regulation of extrinsic apoptotic signaling pathway|GO:0080090,regulation of primary metabolic process|GO:0019222,regulation of metabolic process|GO:2001233,regulation of apoptotic signaling pathway|GO:0048585,negative regulation of response to stimulus|…	GO:0005737,cytoplasm|GO:0044446,intracellular organelle part|GO:0043231,intracellular membrane-bounded organelle|GO:0031981,nuclear lumen|GO:0043233,organelle lumen|GO:0005634,nucleus|GO:0044464,cell part|GO:0044444,cytoplasmic part|GO:0031974,membrane-enclosed lumen|GO:0005622,intracellular|GO:0005654,nucleoplasm|GO:0070013,intracellular organelle lumen|GO:0043229,intracellular organelle|GO:0044…	GO:0035639,purine ribonucleoside triphosphate binding|GO:0042578,phosphoric ester hydrolase activity|GO:0004672,protein kinase activity|GO:0043167,ion binding|GO:1901363,heterocyclic compound binding|GO:0001883,purine nucleoside binding|GO:0001882,nucleoside binding|GO:0043168,anion binding|GO:0008081,phosphoric diester hydrolase activity|GO:0000166,nucleotide binding|GO:0004674,protein serine/th…	0	Ribosomal protein S6 kinase (EC 2.7.11.1)	RPS6KB1	N-Term(TMT10); S4(Phospho); T7(Phospho); S10(Phospho); K13(TMT10); S15(Phospho)	1	S(4): 100.0; T(7): 100.0; S(10): 100.0; S(15): 100.0	0.0817949	0.0673735	0.0757013	0.107255	0.108166	0.1223	0.134689	0.148027	0.154693	1.50185	0.00422941	1.94517	0.00060301	1.29518	0.0121391	0.001	211.407	0.02728	3.5	46.2318	4	3226.47	-0.169266	104.674	2
tPQsSPLPAR	5	1	1	A0A3Q3AAY8	GO:0006479,protein methylation|GO:0044267,cellular protein metabolic process|GO:0044260,cellular macromolecule metabolic process|GO:0044238,primary metabolic process|GO:0019538,protein metabolic process|GO:0009987,cellular process|GO:0006464,cellular protein modification process|GO:0043170,macromolecule metabolic process|GO:0008213,protein alkylation|GO:0071704,organic substance metabolic process…	0	GO:0003824,catalytic activity|GO:0008757,S-adenosylmethionine-dependent methyltransferase activity|GO:0008276,protein methyltransferase activity|GO:0016741,transferase activity, transferring one-carbon groups|GO:0016740,transferase activity|GO:0008171,O-methyltransferase activity|GO:0051998,protein carboxyl O-methyltransferase activity|GO:0010340,carboxyl-O-methyltransferase activity|GO:0008168,m…	0	Bin3-type SAM domain-containing protein	MEPCE	N-Term(TMT10); S4(Phospho)	0.5	T(1): 0.0; S(4): 50.0; S(5): 50.0	0.070734	0.0679296	0.0752419	0.103196	0.110945	0.107173	0.147102	0.167656	0.160356	1.50213	0.000316602	2.22114	0.000167151	1.47866	0.00133202	0	174.938	0.006205	17.26	0.946236	2	1362.7	0.628046	31.2674	0
sQtPPGVAtPPIPk	1	1	1	E1BUI5	GO:0033157,regulation of intracellular protein transport|GO:0051169,nuclear transport|GO:0051049,regulation of transport|GO:0033158,regulation of protein import into nucleus, translocation|GO:0001501,skeletal system development|GO:0051716,cellular response to stimulus|GO:0000165,MAPK cascade|GO:0030856,regulation of epithelial cell differentiation|GO:0030224,monocyte differentiation|GO:0030858,po…	GO:0031974,membrane-enclosed lumen|GO:0043229,intracellular organelle|GO:0043228,non-membrane-bounded organelle|GO:0016592,mediator complex|GO:0043227,membrane-bounded organelle|GO:0043226,organelle|GO:0031981,nuclear lumen|GO:0005730,nucleolus|GO:0005634,nucleus|GO:0016020,membrane|GO:0005654,nucleoplasm|GO:0044451,nucleoplasm part|GO:0043234,protein complex|GO:0032991,macromolecular complex|GO:…	GO:0003713,transcription coactivator activity|GO:0060089,molecular transducer activity|GO:0001076,transcription factor activity, RNA polymerase II transcription factor binding|GO:0044877,macromolecular complex binding|GO:0004872,receptor activity|GO:0003676,nucleic acid binding|GO:0003677,DNA binding|GO:0010861,thyroid hormone receptor activator activity|GO:0098772,molecular function regulator|GO…	0	Mediator of RNA polymerase II transcription subunit 1 (Mediator complex subunit 1)	MED1	N-Term(TMT10); T3(Phospho); T9(Phospho); K14(TMT10)	0.986364	S(1): 1.4; T(3): 98.6; T(9): 100.0	0.0813831	0.085987	0.100106	0.126293	0.147705	0.127836	0.0995525	0.112407	0.11873	1.50232	0.00733154	1.23633	0.0574024	0.822951	0.05628	0	456.664	2.122e-06	32.78	0.0419148	3	2008.04	1.7746	61.9706	0
sVStPVAPsPVPAPSLAk	4	1	1	A0A1L1RIR0	GO:0042221,response to chemical|GO:0048705,skeletal system morphogenesis|GO:0048562,embryonic organ morphogenesis|GO:0007166,cell surface receptor signaling pathway|GO:0048568,embryonic organ development|GO:0006468,protein phosphorylation|GO:0018108,peptidyl-tyrosine phosphorylation|GO:0001501,skeletal system development|GO:0048008,platelet-derived growth factor receptor signaling pathway|GO:0009…	GO:0016021,integral component of membrane|GO:0016020,membrane|GO:0044464,cell part|GO:0005623,cell|GO:0071944,cell periphery|GO:0005886,plasma membrane|GO:0044425,membrane part|GO:0031224,intrinsic component of membrane	GO:0038023,signaling receptor activity|GO:0035639,purine ribonucleoside triphosphate binding|GO:0060089,molecular transducer activity|GO:0004872,receptor activity|GO:0004871,signal transducer activity|GO:0043167,ion binding|GO:1901363,heterocyclic compound binding|GO:0001883,purine nucleoside binding|GO:0001882,nucleoside binding|GO:0043168,anion binding|GO:0016740,transferase activity|GO:0000166…	gga04540,Gap junction|gga04144,Endocytosis|gga04810,Regulation of actin cytoskeleton|gga04060,Cytokine-cytokine receptor interaction|gga04020,Calcium signaling pathway|gga04010,MAPK signaling pathway|gga04510,Focal adhesion	FHA domain-containing protein	MCRS1	N-Term(TMT10); T4(Phospho); S9(Phospho); K18(TMT10)	0.499412	S(1): 0.1; S(3): 50.0; T(4): 50.0; S(9): 99.9; S(15): 0.0	0.0832268	0.0787957	0.0934243	0.127621	0.12875	0.127391	0.114166	0.119782	0.125943	1.50232	0.000600587	1.40887	0.0032023	0.937797	0.0809527	0	205.654	2.295e-06	24.68	0.317941	3	2323.22	1.77174	67.3342	0
kSQSSSsSPSR	1	2	1	F6UZR6	GO:0008152,metabolic process|GO:0044710,single-organism metabolic process|GO:0044699,single-organism process|GO:0055114,oxidation-reduction process|GO:0016126,sterol biosynthetic process|GO:0044238,primary metabolic process|GO:0016125,sterol metabolic process|GO:0008202,steroid metabolic process|GO:0006629,lipid metabolic process|GO:1901576,organic substance biosynthetic process|GO:1901360,organi…	GO:0005635,nuclear envelope|GO:0044464,cell part|GO:0031975,envelope|GO:0043229,intracellular organelle|GO:0043227,membrane-bounded organelle|GO:0043226,organelle|GO:0031224,intrinsic component of membrane|GO:0031090,organelle membrane|GO:0005637,nuclear inner membrane|GO:0016021,integral component of membrane|GO:0016020,membrane|GO:0031965,nuclear membrane|GO:0031967,organelle envelope|GO:001250…	GO:0016628,oxidoreductase activity, acting on the CH-CH group of donors, NAD or NADP as acceptor|GO:0097159,organic cyclic compound binding|GO:0016627,oxidoreductase activity, acting on the CH-CH group of donors|GO:0003824,catalytic activity|GO:0005488,binding|GO:0003676,nucleic acid binding|GO:0003677,DNA binding|GO:1901363,heterocyclic compound binding|GO:0016491,oxidoreductase activity	0	Tudor domain-containing protein	TM7SF2	N-Term(TMT10); K1(TMT10); S7(Phospho)	0.333228	S(2): 0.0; S(4): 0.0; S(5): 0.0; S(6): 0.0; S(7): 33.3; S(8): 33.3; S(10): 33.3	0.0705338	0.0666396	0.0784485	0.107018	0.106611	0.110317	0.145845	0.152378	0.162209	1.50238	0.000596587	2.13537	0.000157304	1.42132	0.000747605	0	148.85	0.007023	2.27	33.2038	2	1675.84	-0.342663	11.8033	1
aILGsYR	1	1	1	A0A3Q2UB16	0	0	0	0	Uncharacterized protein	CIC	N-Term(TMT10); S5(Phospho)	0.999999	S(5): 100.0; Y(6): 0.0	0.0746428	0.0613956	0.0775177	0.102766	0.119573	0.098534	0.152026	0.15829	0.155254	1.50253	0.0116397	2.18008	9.14885e-05	1.45095	0.00194539	0.002	188.527	0.04027	11.42	2.50945	2	1088.57	0.611949	49.835	0
nDsEsQR	1	2	1	A0A3Q2U9E2	GO:0044267,cellular protein metabolic process|GO:0000413,protein peptidyl-prolyl isomerization|GO:0006457,protein folding|GO:0018208,peptidyl-proline modification|GO:0044260,cellular macromolecule metabolic process|GO:0044238,primary metabolic process|GO:0019538,protein metabolic process|GO:0044237,cellular metabolic process|GO:0009987,cellular process|GO:0006464,cellular protein modification pro…	GO:0005737,cytoplasm|GO:0044446,intracellular organelle part|GO:0043231,intracellular membrane-bounded organelle|GO:0031981,nuclear lumen|GO:0043233,organelle lumen|GO:0005634,nucleus|GO:0044464,cell part|GO:0031974,membrane-enclosed lumen|GO:0005622,intracellular|GO:0005654,nucleoplasm|GO:0070013,intracellular organelle lumen|GO:0043229,intracellular organelle|GO:0044428,nuclear part|GO:0005623,…	GO:0016853,isomerase activity|GO:0097159,organic cyclic compound binding|GO:0044822,poly(A) RNA binding|GO:0016859,cis-trans isomerase activity|GO:0003824,catalytic activity|GO:0003723,RNA binding|GO:0003755,peptidyl-prolyl cis-trans isomerase activity|GO:1901363,heterocyclic compound binding|GO:0003676,nucleic acid binding|GO:0005488,binding	0	PPIase cyclophilin-type domain-containing protein	PPIG	N-Term(TMT10); S3(Phospho); S5(Phospho)	1	S(3): 100.0; S(5): 100.0	0.062804	0.0558751	0.0700024	0.0899688	0.095424	0.0981374	0.160979	0.188658	0.178152	1.50269	0.00261135	2.79724	0.000235258	1.86149	0.000639054	0.009	225.955	0.1713	14.46	0.216648	2	1224.45	-0.932153	6.71037	0
nPsFNSDR	1	2	1	Q5ZKR1	0	GO:0031974,membrane-enclosed lumen|GO:0043229,intracellular organelle|GO:0043228,non-membrane-bounded organelle|GO:0005924,cell-substrate adherens junction|GO:0005925,focal adhesion|GO:0043227,membrane-bounded organelle|GO:0043226,organelle|GO:0030054,cell junction|GO:0030055,cell-substrate junction|GO:0005737,cytoplasm|GO:0031981,nuclear lumen|GO:0005730,nucleolus|GO:0005634,nucleus|GO:0016020,m…	0	0	ARF7EP_C domain-containing protein	ARL14EP RCJMB04_9j8	N-Term(TMT10); S3(Phospho)	1	S(3): 100.0; S(6): 0.0	0.0882151	0.0821265	0.0944867	0.12409	0.158373	0.115511	0.111634	0.118045	0.107519	1.50276	0.0307793	1.27327	0.00683864	0.847283	0.206387	0	196.518	0.01224	13.62	0.623522	2	1245.55	0.120443	26.1302	0
aAsMDNNSk	3	2	1	A0A1D5PUG9	GO:0044238,primary metabolic process|GO:0019220,regulation of phosphate metabolic process|GO:0080090,regulation of primary metabolic process|GO:0019222,regulation of metabolic process|GO:0048585,negative regulation of response to stimulus|GO:0048583,regulation of response to stimulus|GO:0033500,carbohydrate homeostasis|GO:0030111,regulation of Wnt signaling pathway|GO:0072358,cardiovascular syste…	GO:0005737,cytoplasm|GO:0043231,intracellular membrane-bounded organelle|GO:0005634,nucleus|GO:0044464,cell part|GO:0005623,cell|GO:0005622,intracellular|GO:0043229,intracellular organelle|GO:0044424,intracellular part|GO:0043227,membrane-bounded organelle|GO:0043226,organelle	GO:0044389,ubiquitin-like protein ligase binding|GO:0019899,enzyme binding|GO:0001071,nucleic acid binding transcription factor activity|GO:0003676,nucleic acid binding|GO:0003677,DNA binding|GO:0001078,transcriptional repressor activity, RNA polymerase II core promoter proximal region sequence-specific binding|GO:1901363,heterocyclic compound binding|GO:0043565,sequence-specific DNA binding|GO:0…	0	Fork-head domain-containing protein	FOXO1	N-Term(TMT10); S3(Phospho); K9(TMT10)	1	S(3): 100.0; S(8): 0.0	0.0786791	0.069991	0.0817946	0.110592	0.121255	0.114488	0.134169	0.143977	0.147045	1.50277	0.00120416	1.84493	0.000245735	1.22769	0.00616892	0.001	210.15	0.01661	37.47	0.00545239	3	1475.7	0.0909136	27.3202	0
eDNDIsQk	3	2	1	O57613	GO:0032502,developmental process|GO:0044707,single-multicellular organism process|GO:0009892,negative regulation of metabolic process|GO:0019222,regulation of metabolic process|GO:0000086,G2/M transition of mitotic cell cycle|GO:0009987,cellular process|GO:0051100,negative regulation of binding|GO:1903047,mitotic cell cycle process|GO:0044770,cell cycle phase transition|GO:0044772,mitotic cell cy…	GO:0005856,cytoskeleton|GO:0043234,protein complex|GO:0045111,intermediate filament cytoskeleton|GO:0043228,non-membrane-bounded organelle|GO:0043232,intracellular non-membrane-bounded organelle|GO:0044464,cell part|GO:0005623,cell|GO:0005737,cytoplasm|GO:0044446,intracellular organelle part|GO:0043229,intracellular organelle|GO:0005882,intermediate filament|GO:0044430,cytoskeletal part|GO:004442…	GO:0005198,structural molecule activity	0	Paranemin	0	N-Term(TMT10); S6(Phospho); K8(TMT10)	1	S(6): 100.0	0.0840975	0.0820372	0.0934893	0.12953	0.130288	0.130388	0.111067	0.124132	0.119877	1.50297	0.000249891	1.36765	0.00365841	0.909968	0.0385405	0.001	251.374	0.02705	23.1	0.205707	2	1486.72	0.688813	31.3053	0
kLQSDPVcEAQSEDVsDAESccLHMkPSSTTk	1	3	1	A0A3Q2UG73	0	GO:0043231,intracellular membrane-bounded organelle|GO:0031981,nuclear lumen|GO:0043233,organelle lumen|GO:0005634,nucleus|GO:0005730,nucleolus|GO:0044464,cell part|GO:0043232,intracellular non-membrane-bounded organelle|GO:0031974,membrane-enclosed lumen|GO:0005622,intracellular|GO:0044446,intracellular organelle part|GO:0070013,intracellular organelle lumen|GO:0043229,intracellular organelle|GO…	GO:0097159,organic cyclic compound binding|GO:0044822,poly(A) RNA binding|GO:0005488,binding|GO:0003676,nucleic acid binding|GO:1901363,heterocyclic compound binding|GO:0003723,RNA binding	0	Fcf2 domain-containing protein	BCAR3	K1(TMT10); N-Term(TMT10); C8(Carbamidomethyl); S16(Phospho); C21(Carbamidomethyl); C22(Carbamidomethyl); K26(TMT10); K32(TMT10)	0.999991	S(4): 0.0; S(12): 0.0; S(16): 100.0; S(20): 0.0; S(28): 0.0; S(29): 0.0; T(30): 0.0; T(31): 0.0	0.0829602	0.0778968	0.0846291	0.120015	0.124469	0.12448	0.110993	0.134676	0.139881	1.50299	8.11385e-05	1.57056	0.00688261	1.04495	0.572785	0	276.09	9.866e-05	6.97	31.2012	5	4621.22	1.09213	95.3225	1
qcRtPPLQQsPSmIR	1	4	1	F1NAK6	GO:0009893,positive regulation of metabolic process|GO:0019222,regulation of metabolic process|GO:0009581,detection of external stimulus|GO:0006810,transport|GO:0051649,establishment of localization in cell|GO:0008152,metabolic process|GO:0043087,regulation of GTPase activity|GO:0050789,regulation of biological process|GO:0043085,positive regulation of catalytic activity|GO:0043547,positive regul…	GO:0043229,intracellular organelle|GO:0043227,membrane-bounded organelle|GO:0043226,organelle|GO:0005737,cytoplasm|GO:0030904,retromer complex|GO:0031984,organelle subcompartment|GO:0016020,membrane|GO:0044431,Golgi apparatus part|GO:0005794,Golgi apparatus|GO:0012505,endomembrane system|GO:0043234,protein complex|GO:0032991,macromolecular complex|GO:0043231,intracellular membrane-bounded organel…	GO:0005088,Ras guanyl-nucleotide exchange factor activity|GO:0005261,cation channel activity|GO:0005262,calcium channel activity|GO:0005085,guanyl-nucleotide exchange factor activity|GO:0019899,enzyme binding|GO:0031267,small GTPase binding|GO:0051020,GTPase binding|GO:0005488,binding|GO:0098772,molecular function regulator|GO:0015085,calcium ion transmembrane transporter activity|GO:0072509,diva…	0	Uncharacterized protein	DENND5A	N-Term(TMT10); C2(Carbamidomethyl); T4(Phospho); S10(Phospho); M13(Oxidation)	0.997632	T(4): 100.0; S(10): 99.8; S(12): 0.2	0.0733706	0.0756811	0.0866209	0.11431	0.123268	0.116669	0.135287	0.133317	0.141477	1.50313	0.00127032	1.74004	0.000259922	1.15761	0.00690187	0	142.788	0.01364	6.64	12.1391	3	2203.99	-0.597287	37.852	1
sPESGHLGk	3	3	1	A0A1D5P395	GO:0019220,regulation of phosphate metabolic process|GO:0080090,regulation of primary metabolic process|GO:0019222,regulation of metabolic process|GO:0048585,negative regulation of response to stimulus|GO:0048584,positive regulation of response to stimulus|GO:0048583,regulation of response to stimulus|GO:0008277,regulation of G-protein coupled receptor protein signaling pathway|GO:0007165,signal …	GO:0043234,protein complex|GO:0005737,cytoplasm|GO:0032991,macromolecular complex|GO:0031982,vesicle|GO:0016023,cytoplasmic, membrane-bounded vesicle|GO:0031410,cytoplasmic vesicle|GO:0044464,cell part|GO:0044444,cytoplasmic part|GO:0005623,cell|GO:0031988,membrane-bounded vesicle|GO:0043229,intracellular organelle|GO:0030877,beta-catenin destruction complex|GO:0044424,intracellular part|GO:00056…	GO:0005488,binding|GO:0030159,receptor signaling complex scaffold activity|GO:0008013,beta-catenin binding|GO:0005198,structural molecule activity|GO:0032947,protein complex scaffold activity|GO:0005515,protein binding|GO:0046983,protein dimerization activity|GO:0042802,identical protein binding|GO:0042803,protein homodimerization activity|GO:0030234,enzyme regulator activity|GO:0005096,GTPase ac…	gga04310,Wnt signaling pathway	Axin-1	AXIN1	N-Term(TMT10); S1(Phospho); K9(TMT10)	0.999641	S(1): 100.0; S(4): 0.0	0.0804221	0.0728039	0.090882	0.113189	0.131657	0.122156	0.122184	0.121645	0.144864	1.50344	0.00539992	1.5923	0.00653037	1.0591	0.481472	0	184.413	0.007309	10.48	3.98437	3	1449.75	0.367197	30.7122	0
tRsNPEGAEDR	3	1	1	A0A1D5PFT2	GO:0019226,transmission of nerve impulse|GO:0019227,neuronal action potential propagation|GO:0048856,anatomical structure development|GO:0051049,regulation of transport|GO:0048584,positive regulation of response to stimulus|GO:0048583,regulation of response to stimulus|GO:0007610,behavior|GO:0006820,anion transport|GO:0007165,signal transduction|GO:0007166,cell surface receptor signaling pathway|…	GO:0043234,protein complex|GO:1902495,transmembrane transporter complex|GO:0071944,cell periphery|GO:0016021,integral component of membrane|GO:0016020,membrane|GO:1990351,transporter complex|GO:0005623,cell|GO:0044464,cell part|GO:0098797,plasma membrane protein complex|GO:0098796,membrane protein complex|GO:0034704,calcium channel complex|GO:0005891,voltage-gated calcium channel complex|GO:00347…	GO:0005261,cation channel activity|GO:0005262,calcium channel activity|GO:0008331,high voltage-gated calcium channel activity|GO:0015085,calcium ion transmembrane transporter activity|GO:0072509,divalent inorganic cation transmembrane transporter activity|GO:0022843,voltage-gated cation channel activity|GO:0022803,passive transmembrane transporter activity|GO:0046873,metal ion transmembrane trans…	0	Uncharacterized protein	BABAM1	N-Term(TMT10); S3(Phospho)	0.999998	T(1): 0.0; S(3): 100.0	0.0919956	0.0767982	0.0942781	0.13222	0.137192	0.126147	0.106984	0.124914	0.117541	1.50362	0.00224337	1.3283	0.0189776	0.883405	0.0654836	0	280.953	0.001988	27.48	0.0503789	2	1540.7	0.784432	11.58	1
aADIsLDNLVEGk	2	2	1	A0A1D5P3K1	GO:0032774,RNA biosynthetic process|GO:0080090,regulation of primary metabolic process|GO:0019222,regulation of metabolic process|GO:0031328,positive regulation of cellular biosynthetic process|GO:0006950,response to stress|GO:0031326,regulation of cellular biosynthetic process|GO:0031325,positive regulation of cellular metabolic process|GO:0051173,positive regulation of nitrogen compound metabol…	GO:0031974,membrane-enclosed lumen|GO:0000781,chromosome, telomeric region|GO:0043229,intracellular organelle|GO:0043228,non-membrane-bounded organelle|GO:0000784,nuclear chromosome, telomeric region|GO:0000228,nuclear chromosome|GO:0043227,membrane-bounded organelle|GO:0043226,organelle|GO:0005737,cytoplasm|GO:0031981,nuclear lumen|GO:0005634,nucleus|GO:0005654,nucleoplasm|GO:0044454,nuclear chr…	GO:0042393,histone binding|GO:0035064,methylated histone binding|GO:0033613,activating transcription factor binding|GO:0001076,transcription factor activity, RNA polymerase II transcription factor binding|GO:0005488,binding|GO:0003676,nucleic acid binding|GO:0003677,DNA binding|GO:1901363,heterocyclic compound binding|GO:0043565,sequence-specific DNA binding|GO:0003712,transcription cofactor acti…	0	Uncharacterized protein	TP53BP1	N-Term(TMT10); S5(Phospho); K13(TMT10)	1	S(5): 100.0	0.0801565	0.0822557	0.0984455	0.126285	0.131052	0.134901	0.112877	0.115521	0.117776	1.50365	0.00224051	1.32706	0.00877368	0.882564	0.00585615	0	340.057	3.598e-05	30.7	0.0569837	3	1882.99	-0.0511773	81.6545	0
tRPPsPGISk	2	4	1	A0A3Q2U530	GO:0022607,cellular component assembly|GO:0070271,protein complex biogenesis|GO:0043933,macromolecular complex subunit organization|GO:0000226,microtubule cytoskeleton organization|GO:0034622,cellular macromolecular complex assembly|GO:0071840,cellular component organization or biogenesis|GO:0071822,protein complex subunit organization|GO:0016043,cellular component organization|GO:0065003,macromo…	GO:0015629,actin cytoskeleton|GO:0031974,membrane-enclosed lumen|GO:0043229,intracellular organelle|GO:0043228,non-membrane-bounded organelle|GO:0043227,membrane-bounded organelle|GO:0043226,organelle|GO:0005856,cytoskeleton|GO:0031981,nuclear lumen|GO:0005813,centrosome|GO:0005634,nucleus|GO:0016020,membrane|GO:0005815,microtubule organizing center|GO:0005654,nucleoplasm|GO:0044430,cytoskeletal …	GO:0015631,tubulin binding|GO:0008092,cytoskeletal protein binding|GO:0008017,microtubule binding|GO:0005198,structural molecule activity|GO:0044877,macromolecular complex binding|GO:0005488,binding|GO:0005515,protein binding|GO:0032403,protein complex binding	0	Uncharacterized protein	MAP7D3	N-Term(TMT10); S5(Phospho); K10(TMT10)	1	T(1): 0.0; S(5): 100.0; S(9): 0.0	0.0866128	0.083689	0.0957951	0.134337	0.139177	0.126646	0.108424	0.115054	0.109315	1.50381	0.000977113	1.25065	0.00610082	0.831652	0.00589207	0	189.158	0.004231	14.2	2.14617	3	1577.88	1.83814	39.6099	0
aGsREYESGAAAAATGGGGGR	2	1	1	F1NRZ4	GO:0080090,regulation of primary metabolic process|GO:0019222,regulation of metabolic process|GO:0072359,circulatory system development|GO:0072358,cardiovascular system development|GO:0007165,signal transduction|GO:0007166,cell surface receptor signaling pathway|GO:1901362,organic cyclic compound biosynthetic process|GO:1901360,organic cyclic compound metabolic process|GO:0002009,morphogenesis of…	GO:0044446,intracellular organelle part|GO:0043231,intracellular membrane-bounded organelle|GO:0031981,nuclear lumen|GO:0043233,organelle lumen|GO:0005634,nucleus|GO:0044464,cell part|GO:0031974,membrane-enclosed lumen|GO:0005622,intracellular|GO:0005654,nucleoplasm|GO:0070013,intracellular organelle lumen|GO:0043229,intracellular organelle|GO:0044428,nuclear part|GO:0005623,cell|GO:0044424,intra…	GO:0097159,organic cyclic compound binding|GO:0044822,poly(A) RNA binding|GO:0000166,nucleotide binding|GO:0036094,small molecule binding|GO:0003723,RNA binding|GO:0003676,nucleic acid binding|GO:1901363,heterocyclic compound binding|GO:1901265,nucleoside phosphate binding|GO:0005488,binding	0	Uncharacterized protein	RBM15	N-Term(TMT10); S3(Phospho)	1	S(3): 100.0; Y(6): 0.0; S(8): 0.0; T(15): 0.0	0.0763039	0.063244	0.0805621	0.101215	0.117341	0.112466	0.127349	0.136888	0.174913	1.50389	0.00637805	1.99514	0.0090999	1.32665	0.0779284	0	418.064	1.371e-11	78.68	7.45354e-07	3	2161.98	-0.496674	29.781	1
sNsTGTk	2	2	1	E1C067	GO:0018105,peptidyl-serine phosphorylation|GO:0016310,phosphorylation|GO:0023052,signaling|GO:0007165,signal transduction|GO:0007154,cell communication|GO:0035556,intracellular signal transduction|GO:0018193,peptidyl-amino acid modification|GO:0050789,regulation of biological process|GO:0071840,cellular component organization or biogenesis|GO:0044267,cellular protein metabolic process|GO:0051716,…	GO:0044464,cell part|GO:0005623,cell|GO:0005622,intracellular	GO:0035639,purine ribonucleoside triphosphate binding|GO:0004672,protein kinase activity|GO:0043167,ion binding|GO:1901363,heterocyclic compound binding|GO:0001883,purine nucleoside binding|GO:0001882,nucleoside binding|GO:0043168,anion binding|GO:0043169,cation binding|GO:0000287,magnesium ion binding|GO:0000166,nucleotide binding|GO:0004674,protein serine/threonine kinase activity|GO:0016740,tr…	0	Uncharacterized protein	MAST3	N-Term(TMT10); S3(Phospho); K7(TMT10)	0.0173999	S(1): 0.0; S(3): 1.7; T(4): 98.2; T(6): 0.0	0.0752565	0.0657856	0.0812009	0.105071	0.116951	0.112329	0.140985	0.146401	0.155974	1.50444	0.00273752	1.99493	0.000300168	1.32603	0.00287388	0.002	129.474	0.05057	5.68	8.67971	2	1232.63	0.697672	16.0619	0
lsPPPPLPQAVFSAAPR	1	3	1	A0A1D5PYK9	GO:0032774,RNA biosynthetic process|GO:0009893,positive regulation of metabolic process|GO:0019222,regulation of metabolic process|GO:0031328,positive regulation of cellular biosynthetic process|GO:0031326,regulation of cellular biosynthetic process|GO:0031325,positive regulation of cellular metabolic process|GO:2001141,regulation of RNA biosynthetic process|GO:0031323,regulation of cellular meta…	GO:0043231,intracellular membrane-bounded organelle|GO:0005634,nucleus|GO:0044464,cell part|GO:0005623,cell|GO:0005622,intracellular|GO:0043229,intracellular organelle|GO:0044424,intracellular part|GO:0043227,membrane-bounded organelle|GO:0043226,organelle|GO:0043234,protein complex|GO:0032991,macromolecular complex|GO:0005667,transcription factor complex	GO:0003700,transcription factor activity, sequence-specific DNA binding|GO:0097159,organic cyclic compound binding|GO:0005488,binding|GO:0003676,nucleic acid binding|GO:0003677,DNA binding|GO:1901363,heterocyclic compound binding|GO:0001071,nucleic acid binding transcription factor activity|GO:0001085,RNA polymerase II transcription factor binding|GO:0044212,transcription regulatory region DNA bi…	0	Transcriptional enhancer factor TEF-5	TEAD3	N-Term(TMT10); S2(Phospho)	1	S(2): 100.0; S(13): 0.0	0.0832459	0.0820477	0.100631	0.118866	0.131394	0.149813	0.095855	0.122227	0.115921	1.50446	0.0144119	1.25601	0.0850133	0.834858	0.140363	0	312.945	1.299e-07	41.95	0.00467528	3	2054.11	1.17376	90.2404	0
ssEDQPk	1	1	1	A0A1D5PXZ4	GO:0033044,regulation of chromosome organization|GO:0080090,regulation of primary metabolic process|GO:0019222,regulation of metabolic process|GO:1901362,organic cyclic compound biosynthetic process|GO:0071840,cellular component organization or biogenesis|GO:0010605,negative regulation of macromolecule metabolic process|GO:0010604,positive regulation of macromolecule metabolic process|GO:0040029,…	GO:0043231,intracellular membrane-bounded organelle|GO:0005634,nucleus|GO:0044464,cell part|GO:0005623,cell|GO:0005622,intracellular|GO:0043229,intracellular organelle|GO:0044424,intracellular part|GO:0043227,membrane-bounded organelle|GO:0043226,organelle	GO:0042393,histone binding|GO:0035639,purine ribonucleoside triphosphate binding|GO:0044877,macromolecular complex binding|GO:0005488,binding|GO:0016887,ATPase activity|GO:0043167,ion binding|GO:1901363,heterocyclic compound binding|GO:1901265,nucleoside phosphate binding|GO:0001882,nucleoside binding|GO:0043168,anion binding|GO:0000166,nucleotide binding|GO:0070577,lysine-acetylated histone bind…	0	Bromo domain-containing protein	ATAD2B	N-Term(TMT10); S2(Phospho); K7(TMT10)	0.999883	S(1): 0.0; S(2): 100.0	0.0844181	0.0860855	0.0948418	0.130684	0.135728	0.132859	0.110694	0.118388	0.106301	1.50472	0.000229491	1.26395	0.0081864	0.83999	0.00508608	0.007	200.627	0.1431	14.42	1.30108	2	1328.65	1.09019	21.5465	0
iQQLLNtLk	1	4	1	A0A3Q2U4J4	GO:0008152,metabolic process	GO:0043231,intracellular membrane-bounded organelle|GO:0005737,cytoplasm|GO:0005622,intracellular|GO:0043230,extracellular organelle|GO:0031982,vesicle|GO:0044421,extracellular region part|GO:0043227,membrane-bounded organelle|GO:0005634,nucleus|GO:0016020,membrane|GO:0044464,cell part|GO:0005623,cell|GO:0031988,membrane-bounded vesicle|GO:0043229,intracellular organelle|GO:0005576,extracellular …	GO:0003824,catalytic activity|GO:0008134,transcription factor binding|GO:0005488,binding|GO:0005515,protein binding	0	Uncharacterized protein	DIP2A	N-Term(TMT10); T7(Phospho); K9(TMT10)	1	T(7): 100.0	0.0699903	0.0679849	0.0827134	0.103715	0.119317	0.109101	0.142551	0.161618	0.143008	1.50499	0.00462734	2.02628	0.00063508	1.34638	0.00784478	0	283.884	0.0001378	46.77	0.000836252	3	1608.95	-0.0295462	81.1548	0
rLsPsAsPPR	3	5	1	E1BQL2	GO:0016070,RNA metabolic process|GO:0016071,mRNA metabolic process|GO:0044238,primary metabolic process|GO:0044260,cellular macromolecule metabolic process|GO:0006139,nucleobase-containing compound metabolic process|GO:0009987,cellular process|GO:0006725,cellular aromatic compound metabolic process|GO:0010467,gene expression|GO:0044237,cellular metabolic process|GO:0043170,macromolecule metabolic…	GO:0043231,intracellular membrane-bounded organelle|GO:0005634,nucleus|GO:0044464,cell part|GO:0005623,cell|GO:0005622,intracellular|GO:0043229,intracellular organelle|GO:0044424,intracellular part|GO:0043227,membrane-bounded organelle|GO:0043226,organelle	0	gga03015,mRNA surveillance pathway|gga03013,RNA transport	Serine/arginine repetitive matrix protein 1	SRRM1	N-Term(TMT10); S3(Phospho); S5(Phospho); S7(Phospho)	1	S(3): 100.0; S(5): 100.0; S(7): 100.0	0.0711909	0.0662791	0.0843203	0.110357	0.111057	0.112385	0.140284	0.151023	0.146108	1.50502	0.00232441	1.9722	0.000319474	1.31042	0.000398149	0	260.24	0.009802	11.63	1.39475	2	1536.66	0.266997	33.5301	1
kkEQsDASSsPR	3	1	1	E1BSU0	0	0	GO:0097159,organic cyclic compound binding|GO:0044822,poly(A) RNA binding|GO:0005488,binding|GO:0003676,nucleic acid binding|GO:1901363,heterocyclic compound binding|GO:0003723,RNA binding	0	SMAP domain-containing protein	RSRC2	N-Term(TMT10); K1(TMT10); K2(TMT10); S5(Phospho); S10(Phospho)	0.4929	S(5): 100.0; S(8): 1.4; S(9): 49.3; S(10): 49.3	0.0622257	0.0559713	0.0725121	0.0917792	0.0982455	0.097026	0.163122	0.176224	0.182519	1.50518	0.0035267	2.73645	0.000122469	1.81802	0.000205593	0	172	0.008412	11.62	5.55742	3	2167.08	1.32923	21.229	2
qEDGsD	1	1	1	F1P155	GO:0090304,nucleic acid metabolic process|GO:0034641,cellular nitrogen compound metabolic process|GO:0006807,nitrogen compound metabolic process|GO:0000470,maturation of LSU-rRNA|GO:0034660,ncRNA metabolic process|GO:0071840,cellular component organization or biogenesis|GO:0042273,ribosomal large subunit biogenesis|GO:0006139,nucleobase-containing compound metabolic process|GO:0044260,cellular ma…	GO:0031974,membrane-enclosed lumen|GO:0043229,intracellular organelle|GO:0043228,non-membrane-bounded organelle|GO:0043227,membrane-bounded organelle|GO:0043226,organelle|GO:0005737,cytoplasm|GO:0031981,nuclear lumen|GO:0005730,nucleolus|GO:0005634,nucleus|GO:0005739,mitochondrion|GO:0043231,intracellular membrane-bounded organelle|GO:0043232,intracellular non-membrane-bounded organelle|GO:004323…	0	0	Uncharacterized protein	RRP15	N-Term(TMT10); S5(Phospho)	1	S(5): 100.0	0.076516	0.0791542	0.0914726	0.114459	0.137921	0.119665	0.127853	0.120661	0.132298	1.50539	0.0079756	1.54086	0.00146665	1.02356	0.72956	0.005	134.062	0.1068	22.26	0.00592884	2	959.357	0.906489	7.07104	0
tQsTFk	1	2	1	A0A1L1RVC1	GO:0044707,single-multicellular organism process|GO:0032102,negative regulation of response to external stimulus|GO:0032101,regulation of response to external stimulus|GO:0048585,negative regulation of response to stimulus|GO:0030154,cell differentiation|GO:0048583,regulation of response to stimulus|GO:0060322,head development|GO:0050905,neuromuscular process|GO:0060134,prepulse inhibition|GO:000…	GO:0005737,cytoplasm|GO:0044464,cell part|GO:0044297,cell body|GO:0005623,cell|GO:0005622,intracellular|GO:0097458,neuron part|GO:0036477,somatodendritic compartment|GO:0044424,intracellular part|GO:0042995,cell projection|GO:0043025,neuronal cell body	GO:0005215,transporter activity|GO:0008289,lipid binding|GO:0005488,binding|GO:0008134,transcription factor binding|GO:0005515,protein binding	gga03320,PPAR signaling pathway	Fatty acid-binding protein, brain	FABP7	N-Term(TMT10); S3(Phospho); K6(TMT10)	0.988287	T(1): 0.0; S(3): 98.8; T(4): 1.2	0.0761942	0.0737318	0.0812529	0.111562	0.116481	0.120038	0.137738	0.139342	0.14366	1.50568	0.000297068	1.81998	2.39376e-05	1.20874	0.00132411	0.005	137.26	0.106	8.21	5.34568	2	1249.66	0.939263	38.3749	0
eELGLHsPAAk	1	4	1	A0A1D5PLD1	GO:0080090,regulation of primary metabolic process|GO:0019222,regulation of metabolic process|GO:0021515,cell differentiation in spinal cord|GO:0021514,ventral spinal cord interneuron differentiation|GO:0021517,ventral spinal cord development|GO:0021511,spinal cord patterning|GO:0021510,spinal cord development|GO:0021513,spinal cord dorsal/ventral patterning|GO:1901362,organic cyclic compound bio…	GO:0043231,intracellular membrane-bounded organelle|GO:0005634,nucleus|GO:0044464,cell part|GO:0005623,cell|GO:0005622,intracellular|GO:0043229,intracellular organelle|GO:0044424,intracellular part|GO:0043227,membrane-bounded organelle|GO:0043226,organelle	GO:0043565,sequence-specific DNA binding|GO:0003700,transcription factor activity, sequence-specific DNA binding|GO:0097159,organic cyclic compound binding|GO:0044877,macromolecular complex binding|GO:0005488,binding|GO:0003676,nucleic acid binding|GO:0003677,DNA binding|GO:0003682,chromatin binding|GO:1901363,heterocyclic compound binding|GO:0000981,RNA polymerase II transcription factor activit…	0	Uncharacterized protein	CCSER1	N-Term(TMT10); S7(Phospho); K11(TMT10)	1	S(7): 100.0	0.0787477	0.0709382	0.0823813	0.0988453	0.134214	0.116428	0.131899	0.13276	0.153787	1.50597	0.0219706	1.80312	0.00142191	1.19732	0.139025	0	195.5	0.002338	15.87	1.7781	3	1689.9	-1.2079	45.9863	0
mIIPNQPPLTAtk	4	2	1	Q5F464	GO:0022607,cellular component assembly|GO:0061572,actin filament bundle organization|GO:0043933,macromolecular complex subunit organization|GO:0030036,actin cytoskeleton organization|GO:0007160,cell-matrix adhesion|GO:0023052,signaling|GO:0007165,signal transduction|GO:0007166,cell surface receptor signaling pathway|GO:0007167,enzyme linked receptor protein signaling pathway|GO:0070887,cellular r…	GO:0032432,actin filament bundle|GO:0015629,actin cytoskeleton|GO:0043229,intracellular organelle|GO:0043228,non-membrane-bounded organelle|GO:0005924,cell-substrate adherens junction|GO:0005925,focal adhesion|GO:0043227,membrane-bounded organelle|GO:0043226,organelle|GO:0030054,cell junction|GO:0030055,cell-substrate junction|GO:0005856,cytoskeleton|GO:0001725,stress fiber|GO:0005634,nucleus|GO:…	GO:0005488,binding|GO:0043169,cation binding|GO:0051393,alpha-actinin binding|GO:0005515,protein binding|GO:0046914,transition metal ion binding|GO:0008092,cytoskeletal protein binding|GO:0097159,organic cyclic compound binding|GO:0044822,poly(A) RNA binding|GO:0043167,ion binding|GO:0008270,zinc ion binding|GO:0003676,nucleic acid binding|GO:0042805,actinin binding|GO:0046872,metal ion binding|G…	gga04510,Focal adhesion	Lipoma-preferred partner homolog	LPP RCJMB04_2l20	N-Term(TMT10); T12(Phospho); K13(TMT10)	0.00951051	T(10): 99.0; T(12): 1.0	0.0957475	0.0808425	0.0954223	0.133987	0.139625	0.136057	0.0984353	0.106393	0.103744	1.50607	0.000899208	1.13441	0.088742	0.753223	0.000297266	0	336.825	3.75e-05	37.2	0.0118424	3	1962.09	1.42261	74.2411	0
tsEGETGGDNPQSSk	5	3	1	A0A3Q2TY65	GO:0009893,positive regulation of metabolic process|GO:0019222,regulation of metabolic process|GO:0023052,signaling|GO:0007165,signal transduction|GO:0035556,intracellular signal transduction|GO:0043087,regulation of GTPase activity|GO:0050789,regulation of biological process|GO:0044699,single-organism process|GO:0051716,cellular response to stimulus|GO:0043547,positive regulation of GTPase activ…	GO:0030027,lamellipodium|GO:0044464,cell part|GO:0031252,cell leading edge|GO:0005623,cell|GO:0005622,intracellular|GO:0042995,cell projection	GO:0005488,binding|GO:0030234,enzyme regulator activity|GO:0005096,GTPase activator activity|GO:0017124,SH3 domain binding|GO:0030695,GTPase regulator activity|GO:0008047,enzyme activator activity|GO:0005515,protein binding|GO:0098772,molecular function regulator|GO:0060589,nucleoside-triphosphatase regulator activity|GO:0019904,protein domain specific binding	0	Rho-GAP domain-containing protein	0	N-Term(TMT10); S2(Phospho); K15(TMT10)	0.982863	T(1): 1.7; S(2): 98.3; T(6): 0.0; S(13): 0.0; S(14): 0.0	0.0778906	0.0752348	0.0877137	0.119248	0.121942	0.121534	0.127509	0.125128	0.138191	1.50608	0.000473302	1.62277	0.000826996	1.07748	0.0845051	0	253.35	0.0002054	12.66	3.11651	3	2031.93	0.232404	26.0664	0
sMDLVADESk	1	4	1	A0A3Q2TVG0	GO:0048856,anatomical structure development|GO:0030154,cell differentiation|GO:0048468,cell development|GO:0006928,movement of cell or subcellular component|GO:0051674,localization of cell|GO:0000226,microtubule cytoskeleton organization|GO:0003382,epithelial cell morphogenesis|GO:0003383,apical constriction|GO:0009653,anatomical structure morphogenesis|GO:0050789,regulation of biological process…	GO:0043229,intracellular organelle|GO:0043228,non-membrane-bounded organelle|GO:0043226,organelle|GO:0030054,cell junction|GO:0005856,cytoskeleton|GO:0045177,apical part of cell|GO:0005819,spindle|GO:0044430,cytoskeletal part|GO:0005737,cytoplasm|GO:0015630,microtubule cytoskeleton|GO:0070161,anchoring junction|GO:0005913,cell-cell adherens junction|GO:0005938,cell cortex|GO:0005911,cell-cell jun…	GO:0005080,protein kinase C binding|GO:0019899,enzyme binding|GO:0019901,protein kinase binding|GO:0019900,kinase binding|GO:0005488,binding|GO:0005515,protein binding	0	Uncharacterized protein	PARD3B	N-Term(TMT10); S1(Phospho); K10(TMT10)	1	S(1): 100.0; S(9): 0.0	0.0747616	0.0818852	0.101407	0.142336	0.108683	0.137677	0.140932	0.106642	0.105677	1.50626	0.0299641	1.3689	0.0870711	0.908808	0.492548	0.005	163.157	0.09632	4.96	16.6279	2	1632.8	0.763291	57.0399	0
rRsssGssHsGSR	2	1	1	Q5ZLX5	0	GO:0044446,intracellular organelle part|GO:0043231,intracellular membrane-bounded organelle|GO:0031981,nuclear lumen|GO:0043233,organelle lumen|GO:0005634,nucleus|GO:0044464,cell part|GO:0031974,membrane-enclosed lumen|GO:0005622,intracellular|GO:0005654,nucleoplasm|GO:0070013,intracellular organelle lumen|GO:0043229,intracellular organelle|GO:0044428,nuclear part|GO:0005623,cell|GO:0044424,intra…	GO:0005488,binding|GO:0043169,cation binding|GO:0046914,transition metal ion binding|GO:0097159,organic cyclic compound binding|GO:0044822,poly(A) RNA binding|GO:0043167,ion binding|GO:0008270,zinc ion binding|GO:0003676,nucleic acid binding|GO:0046872,metal ion binding|GO:1901363,heterocyclic compound binding|GO:0003723,RNA binding	0	Zinc finger Ran-binding domain-containing protein 2	ZRANB2 RCJMB04_4i6	N-Term(TMT10); S3(Phospho); S4(Phospho); S5(Phospho); S7(Phospho); S8(Phospho); S10(Phospho)	0.998479	S(3): 100.0; S(4): 100.0; S(5): 100.0; S(7): 100.0; S(8): 100.0; S(10): 99.9; S(12): 0.2	0.0775922	0.0656634	0.0748692	0.09314	0.117044	0.118398	0.156363	0.133307	0.160842	1.50639	0.0147509	2.06538	0.00111787	1.37108	0.0264312	0	294.06	0.0115	12.14	0.0672036	3	2056.61	0.383322	5.56161	2
nSGtATPRHsPTLPDSAGGALEHPLAR	5	1	1	A0A3Q2UFH7	0	GO:0005737,cytoplasm|GO:0043231,intracellular membrane-bounded organelle|GO:0005634,nucleus|GO:0044464,cell part|GO:0044444,cytoplasmic part|GO:0005623,cell|GO:0005622,intracellular|GO:0043229,intracellular organelle|GO:0044424,intracellular part|GO:0048471,perinuclear region of cytoplasm|GO:0043227,membrane-bounded organelle|GO:0043226,organelle	GO:0005488,binding|GO:0043169,cation binding|GO:0046914,transition metal ion binding|GO:0097159,organic cyclic compound binding|GO:0044822,poly(A) RNA binding|GO:0043167,ion binding|GO:0017091,AU-rich element binding|GO:0008270,zinc ion binding|GO:0003676,nucleic acid binding|GO:0046872,metal ion binding|GO:1901363,heterocyclic compound binding|GO:0003723,RNA binding	0	RING-type domain-containing protein	MEX3D	N-Term(TMT10); T4(Phospho); S10(Phospho)	0.236681	S(2): 49.4; T(4): 49.4; T(6): 26.8; S(10): 71.1; T(12): 3.2; S(16): 0.0	0.0854319	0.0748845	0.0921378	0.11858	0.135128	0.12659	0.123084	0.121402	0.122762	1.5064	0.00354995	1.45471	0.00162424	0.965687	0.41657	0	211.496	5.83e-06	21.64	0.807505	4	3099.46	0.248927	51.4075	1
tLLFsPNPDR	3	2	1	Q5ZJU5	GO:0051653,spindle localization|GO:1903047,mitotic cell cycle process|GO:0022402,cell cycle process|GO:0061640,cytoskeleton-dependent cytokinesis|GO:0051301,cell division|GO:0007067,mitotic nuclear division|GO:0051656,establishment of organelle localization|GO:0007049,cell cycle|GO:0040001,establishment of mitotic spindle localization|GO:0071840,cellular component organization or biogenesis|GO:00…	GO:0043229,intracellular organelle|GO:0043228,non-membrane-bounded organelle|GO:0043227,membrane-bounded organelle|GO:0043226,organelle|GO:0005856,cytoskeleton|GO:0005819,spindle|GO:0005874,microtubule|GO:0005634,nucleus|GO:0044430,cytoskeletal part|GO:0005737,cytoplasm|GO:0015630,microtubule cytoskeleton|GO:0043234,protein complex|GO:0032991,macromolecular complex|GO:0043231,intracellular membra…	GO:0097159,organic cyclic compound binding|GO:0005488,binding|GO:0003676,nucleic acid binding|GO:0003677,DNA binding|GO:1901363,heterocyclic compound binding	0	Nucleolar and spindle-associated protein 1 (NuSAP)	NUSAP1 RCJMB04_15k16	N-Term(TMT10); S5(Phospho)	0.999995	T(1): 0.0; S(5): 100.0	0.0905061	0.0845918	0.0930978	0.132362	0.139366	0.132284	0.107053	0.116767	0.112381	1.50641	0.000193007	1.25357	0.00385768	0.832155	0.00349353	0.001	220.208	0.01744	17.17	0.812556	2	1468.74	1.4139	66.52	0
hEPGASGsPk	2	1	1	F1P5I1	GO:0042221,response to chemical|GO:0044238,primary metabolic process|GO:0050896,response to stimulus|GO:0048585,negative regulation of response to stimulus|GO:0051603,proteolysis involved in cellular protein catabolic process|GO:0048583,regulation of response to stimulus|GO:0071229,cellular response to acid chemical|GO:0044248,cellular catabolic process|GO:0023057,negative regulation of signaling…	GO:0043234,protein complex|GO:0005737,cytoplasm|GO:0032991,macromolecular complex|GO:1902494,catalytic complex|GO:0044464,cell part|GO:0000151,ubiquitin ligase complex|GO:0005623,cell|GO:0005622,intracellular|GO:1990234,transferase complex|GO:0044424,intracellular part|GO:0000502,proteasome complex	GO:0019787,ubiquitin-like protein transferase activity|GO:0043168,anion binding|GO:0046914,transition metal ion binding|GO:0043169,cation binding|GO:0070728,leucine binding|GO:0061630,ubiquitin protein ligase activity|GO:0031406,carboxylic acid binding|GO:0043167,ion binding|GO:0036094,small molecule binding|GO:0003824,catalytic activity|GO:0016740,transferase activity|GO:0008270,zinc ion binding…	0	E3 ubiquitin-protein ligase (EC 2.3.2.27)	UBR1	N-Term(TMT10); S8(Phospho); K10(TMT10)	1	S(6): 0.0; S(8): 100.0	0.0773889	0.0686066	0.0875542	0.106349	0.129158	0.11632	0.127446	0.132576	0.153032	1.50643	0.0100533	1.76859	0.00330106	1.17403	0.116794	0	280.343	0.001104	46.21	0.00115118	3	1504.75	-0.816623	19.4487	0
rAsDTSLTQGLk	1	2	1	A0A1D5PL73	GO:0044238,primary metabolic process|GO:0080090,regulation of primary metabolic process|GO:0019222,regulation of metabolic process|GO:0051049,regulation of transport|GO:0009648,photoperiodism|GO:0072359,circulatory system development|GO:0072358,cardiovascular system development|GO:0007165,signal transduction|GO:1901576,organic substance biosynthetic process|GO:1901362,organic cyclic compound bios…	GO:0005737,cytoplasm|GO:0043231,intracellular membrane-bounded organelle|GO:0005634,nucleus|GO:0044464,cell part|GO:0005623,cell|GO:0005622,intracellular|GO:0043229,intracellular organelle|GO:0044424,intracellular part|GO:0043227,membrane-bounded organelle|GO:0043226,organelle	GO:0035639,purine ribonucleoside triphosphate binding|GO:0008140,cAMP response element binding protein binding|GO:0019899,enzyme binding|GO:0004672,protein kinase activity|GO:0043167,ion binding|GO:1901363,heterocyclic compound binding|GO:0001883,purine nucleoside binding|GO:0001882,nucleoside binding|GO:0043168,anion binding|GO:0043169,cation binding|GO:0019900,kinase binding|GO:0000287,magnesiu…	0	Uncharacterized protein	SIK1	N-Term(TMT10); S3(Phospho); K12(TMT10)	0.999998	S(3): 100.0; T(5): 0.0; S(6): 0.0; T(8): 0.0	0.0829968	0.0767976	0.0985789	0.123158	0.143025	0.12309	0.11271	0.118784	0.12086	1.50663	0.00927047	1.36374	0.0106297	0.905159	0.156713	0	122.185	0.001391	3.49	29.2357	3	1814.98	0.813177	48.0574	1
kEsEsEDssDNEPLIkk	1	1	1	Q5F422	GO:0080090,regulation of primary metabolic process|GO:0019222,regulation of metabolic process|GO:0048583,regulation of response to stimulus|GO:0090304,nucleic acid metabolic process|GO:0034641,cellular nitrogen compound metabolic process|GO:0006807,nitrogen compound metabolic process|GO:2001032,regulation of double-strand break repair via nonhomologous end joining|GO:0050789,regulation of biologi…	GO:0005737,cytoplasm|GO:0043231,intracellular membrane-bounded organelle|GO:0043232,intracellular non-membrane-bounded organelle|GO:0005634,nucleus|GO:0044464,cell part|GO:0044444,cytoplasmic part|GO:0005623,cell|GO:0005622,intracellular|GO:0044424,intracellular part|GO:0043229,intracellular organelle|GO:0043228,non-membrane-bounded organelle|GO:0043292,contractile fiber|GO:0043227,membrane-bound…	GO:0042393,histone binding|GO:0005515,protein binding|GO:0097159,organic cyclic compound binding|GO:0044822,poly(A) RNA binding|GO:0003723,RNA binding|GO:0003676,nucleic acid binding|GO:0003677,DNA binding|GO:1901363,heterocyclic compound binding|GO:0005488,binding|GO:0003682,chromatin binding	0	SAP domain-containing protein	DEK RCJMB04_3m16	K1(TMT10); N-Term(TMT10); S3(Phospho); S5(Phospho); S8(Phospho); S9(Phospho); K16(TMT10); K17(TMT10)	1	S(3): 100.0; S(5): 100.0; S(8): 100.0; S(9): 100.0	0.0697834	0.0696987	0.0798806	0.10577	0.114713	0.110042	0.141188	0.154567	0.154358	1.50675	0.000956416	2.05191	0.000159207	1.36181	0.0014719	0	259.27	0.00121	1.18	75.5601	4	3171.44	0.908163	61.4528	2
sLsLPGkPSFISR	1	1	1	F1NH40	GO:0022607,cellular component assembly|GO:0061572,actin filament bundle organization|GO:0033043,regulation of organelle organization|GO:1902903,regulation of fibril organization|GO:0030036,actin cytoskeleton organization|GO:0051128,regulation of cellular component organization|GO:0050789,regulation of biological process|GO:0071840,cellular component organization or biogenesis|GO:0032231,regulatio…	GO:0005856,cytoskeleton|GO:0015629,actin cytoskeleton|GO:0043232,intracellular non-membrane-bounded organelle|GO:0070161,anchoring junction|GO:0044464,cell part|GO:0005623,cell|GO:0005622,intracellular|GO:0043229,intracellular organelle|GO:0043228,non-membrane-bounded organelle|GO:0005912,adherens junction|GO:0044424,intracellular part|GO:0005924,cell-substrate adherens junction|GO:0005925,focal …	GO:0051393,alpha-actinin binding|GO:0008092,cytoskeletal protein binding|GO:0031005,filamin binding|GO:0003779,actin binding|GO:0005488,binding|GO:0005515,protein binding|GO:0042805,actinin binding	0	PDZ domain-containing protein	SYNPO2	N-Term(TMT10); S3(Phospho); K7(TMT10)	1	S(1): 0.0; S(3): 100.0; S(9): 0.0; S(12): 0.0	0.0800419	0.0696774	0.0925976	0.124511	0.12235	0.118252	0.116185	0.125769	0.150616	1.50676	0.00399621	1.62007	0.0148446	1.0752	0.429476	0	212.451	0.0006517	14.17	2.26824	3	1927.08	0.124612	72.9657	0
tVVsPPk	2	4	1	A0A3Q2U8L2	GO:0043549,regulation of kinase activity|GO:0019220,regulation of phosphate metabolic process|GO:0080090,regulation of primary metabolic process|GO:0019222,regulation of metabolic process|GO:0044281,small molecule metabolic process|GO:1901576,organic substance biosynthetic process|GO:0044710,single-organism metabolic process|GO:0044711,single-organism biosynthetic process|GO:0018193,peptidyl-amin…	GO:0005635,nuclear envelope|GO:0016234,inclusion body|GO:0031975,envelope|GO:0043229,intracellular organelle|GO:0042405,nuclear inclusion body|GO:0005634,nucleus|GO:0043227,membrane-bounded organelle|GO:0043226,organelle|GO:0031224,intrinsic component of membrane|GO:0005737,cytoplasm|GO:0046930,pore complex|GO:0031090,organelle membrane|GO:0016021,integral component of membrane|GO:0016020,membran…	GO:0043169,cation binding|GO:0016853,isomerase activity|GO:0046914,transition metal ion binding|GO:0043167,ion binding|GO:0016859,cis-trans isomerase activity|GO:0003824,catalytic activity|GO:0008270,zinc ion binding|GO:0003755,peptidyl-prolyl cis-trans isomerase activity|GO:0046872,metal ion binding|GO:0005488,binding|GO:0005515,protein binding|GO:0008536,Ran GTPase binding|GO:0030234,enzyme reg…	0	Uncharacterized protein	LOC776067	N-Term(TMT10); S4(Phospho); K7(TMT10)	1	T(1): 0.0; S(4): 100.0	0.0753944	0.0704731	0.0836286	0.109855	0.121259	0.114695	0.13086	0.14467	0.1424	1.50682	0.00156453	1.82108	0.000397499	1.20856	0.0112565	0.006	133.591	0.1282	1.19	29.3866	2	1265.73	-0.480571	44.0552	0
sSIGAADGYAAMLDPAVLQk	2	2	1	E1C3T2	GO:0044238,primary metabolic process|GO:0080090,regulation of primary metabolic process|GO:0019222,regulation of metabolic process|GO:0033500,carbohydrate homeostasis|GO:0072359,circulatory system development|GO:0072358,cardiovascular system development|GO:1901362,organic cyclic compound biosynthetic process|GO:1901360,organic cyclic compound metabolic process|GO:0010605,negative regulation of ma…	GO:0031974,membrane-enclosed lumen|GO:0043229,intracellular organelle|GO:0043227,membrane-bounded organelle|GO:0043226,organelle|GO:0031981,nuclear lumen|GO:0005634,nucleus|GO:0005654,nucleoplasm|GO:0044451,nucleoplasm part|GO:1902494,catalytic complex|GO:0000118,histone deacetylase complex|GO:0043234,protein complex|GO:0032991,macromolecular complex|GO:0043231,intracellular membrane-bounded orga…	GO:0043565,sequence-specific DNA binding|GO:0097159,organic cyclic compound binding|GO:0044877,macromolecular complex binding|GO:0005488,binding|GO:0003676,nucleic acid binding|GO:0003677,DNA binding|GO:0003682,chromatin binding|GO:1901363,heterocyclic compound binding|GO:0000989,transcription factor activity, transcription factor binding|GO:0008134,transcription factor binding|GO:0003714,transcr…	0	Uncharacterized protein	NCOR2	N-Term(TMT10); S1(Phospho); K20(TMT10)	0.5	S(1): 50.0; S(2): 50.0; Y(9): 0.0	0.0910344	0.073056	0.103889	0.126672	0.156954	0.120248	0.105121	0.116409	0.106616	1.50711	0.034828	1.22452	0.105361	0.812496	0.100356	0	253.029	5.821e-06	11.55	6.86195	3	2516.29	-0.437691	94.8288	0
qDASEsPR	2	2	1	A0A3Q2UKS6	0	0	GO:0043169,cation binding|GO:0046872,metal ion binding|GO:0005488,binding|GO:0043167,ion binding|GO:0097159,organic cyclic compound binding|GO:1901363,heterocyclic compound binding|GO:0003676,nucleic acid binding	0	Coiled-coil domain-containing protein 50	CCDC50	N-Term(TMT10); S6(Phospho)	0.980641	S(4): 1.9; S(6): 98.1	0.0897849	0.0802153	0.0981783	0.124069	0.139438	0.140726	0.0991782	0.114996	0.109633	1.50733	0.00368832	1.20743	0.056234	0.801039	0.0193715	0	154.782	0.006274	26.3	0.0318815	2	1198.53	-0.698987	9.79944	0
gSGQQsQEY	3	1	1	A0A1L1RNY8	GO:0009892,negative regulation of metabolic process|GO:0080090,regulation of primary metabolic process|GO:0009890,negative regulation of biosynthetic process|GO:0031327,negative regulation of cellular biosynthetic process|GO:0031326,regulation of cellular biosynthetic process|GO:0031324,negative regulation of cellular metabolic process|GO:0031323,regulation of cellular metabolic process|GO:004002…	GO:0044815,DNA packaging complex|GO:0043229,intracellular organelle|GO:0043228,non-membrane-bounded organelle|GO:0000785,chromatin|GO:0000786,nucleosome|GO:0043227,membrane-bounded organelle|GO:0043226,organelle|GO:0005634,nucleus|GO:0005694,chromosome|GO:0043234,protein complex|GO:0032991,macromolecular complex|GO:0043231,intracellular membrane-bounded organelle|GO:0043232,intracellular non-memb…	GO:0003676,nucleic acid binding|GO:0097159,organic cyclic compound binding|GO:0005488,binding|GO:0005515,protein binding|GO:0003677,DNA binding|GO:0046983,protein dimerization activity|GO:0046982,protein heterodimerization activity|GO:1901363,heterocyclic compound binding	0	Histone H2A	H2AFX	N-Term(TMT10); S6(Phospho)	1	S(2): 0.0; S(6): 100.0; Y(9): 0.0	0.079145	0.0734695	0.0942303	0.120069	0.13293	0.11911	0.119082	0.121793	0.134166	1.50746	0.00542717	1.51934	0.00525934	1.00788	0.886626	0	163.164	0.00384	37.26	0.00207665	2	1292.54	0.510819	20.3716	0
hAEAtLGSGNLR	3	2	1	A0A1D5P9D0	GO:0019220,regulation of phosphate metabolic process|GO:0009893,positive regulation of metabolic process|GO:0019222,regulation of metabolic process|GO:0016310,phosphorylation|GO:0031325,positive regulation of cellular metabolic process|GO:0031323,regulation of cellular metabolic process|GO:0023052,signaling|GO:0007165,signal transduction|GO:0035556,intracellular signal transduction|GO:0050789,reg…	GO:0043231,intracellular membrane-bounded organelle|GO:0005737,cytoplasm|GO:0005622,intracellular|GO:0043230,extracellular organelle|GO:0031982,vesicle|GO:0044421,extracellular region part|GO:0043227,membrane-bounded organelle|GO:0005634,nucleus|GO:0044464,cell part|GO:0005623,cell|GO:0031988,membrane-bounded vesicle|GO:0043229,intracellular organelle|GO:0005576,extracellular region|GO:0044424,in…	GO:0019207,kinase regulator activity|GO:0030234,enzyme regulator activity|GO:0019209,kinase activator activity|GO:0019899,enzyme binding|GO:0019900,kinase binding|GO:0008047,enzyme activator activity|GO:0005515,protein binding|GO:0098772,molecular function regulator|GO:0005488,binding	0	Uncharacterized protein	MOB1A	N-Term(TMT10); T5(Phospho)	1	T(5): 100.0; S(8): 0.0	0.0691082	0.0730852	0.0811431	0.10825	0.119364	0.109172	0.130827	0.150663	0.139961	1.50797	0.00166462	1.88707	0.000607231	1.25139	0.0138954	0	336.232	3.524e-06	40.41	0.00437668	2	1534.76	-0.130582	30.7489	0
gtPQDLAk	2	3	1	E1C2S1	GO:0008104,protein localization|GO:0051651,maintenance of location in cell|GO:0071840,cellular component organization or biogenesis|GO:0070727,cellular macromolecule localization|GO:0016043,cellular component organization|GO:0065007,biological regulation|GO:0044699,single-organism process|GO:0033036,macromolecule localization|GO:0034613,cellular protein localization|GO:0032507,maintenance of prot…	GO:0098590,plasma membrane region|GO:0043229,intracellular organelle|GO:0043228,non-membrane-bounded organelle|GO:0005924,cell-substrate adherens junction|GO:0005925,focal adhesion|GO:0043226,organelle|GO:0030054,cell junction|GO:0030055,cell-substrate junction|GO:0005856,cytoskeleton|GO:0001726,ruffle|GO:0098805,whole membrane|GO:0016020,membrane|GO:0044459,plasma membrane part|GO:0005737,cytopl…	GO:0005200,structural constituent of cytoskeleton|GO:0008092,cytoskeletal protein binding|GO:0005158,insulin receptor binding|GO:0051015,actin filament binding|GO:0005198,structural molecule activity|GO:0003779,actin binding|GO:0044877,macromolecular complex binding|GO:0005488,binding|GO:0005515,protein binding|GO:0032403,protein complex binding|GO:0005102,receptor binding	gga04510,Focal adhesion	Talin-1	TLN1	N-Term(TMT10); T2(Phospho); K8(TMT10)	1	T(2): 100.0	0.0854427	0.0826702	0.0971099	0.130735	0.136438	0.132805	0.104403	0.113047	0.116881	1.50808	0.000684954	1.26057	0.0161503	0.835873	0.00567678	0.003	175.581	0.05455	10.89	3.8454	2	1367.73	-0.681921	39.9428	0
eVsPIkPR	3	1	1	A0A1D5PGW5	GO:0015931,nucleobase-containing compound transport|GO:0033227,dsRNA transport|GO:0051236,establishment of RNA localization|GO:0014070,response to organic cyclic compound|GO:0051179,localization|GO:0071705,nitrogen compound transport|GO:0044699,single-organism process|GO:0071702,organic substance transport|GO:0033036,macromolecule localization|GO:0006810,transport|GO:0044765,single-organism trans…	0	0	0	Uncharacterized protein	RFTN2	N-Term(TMT10); S3(Phospho); K6(TMT10)	1	S(3): 100.0	0.0931345	0.0846042	0.0994823	0.138803	0.139256	0.140033	0.0970928	0.10568	0.0966238	1.50816	0.00040852	1.07999	0.229665	0.716102	0.000182503	0.001	190.034	0.01418	9.28	6.20258	3	1463.84	-0.463451	39.9751	0
rsPVSSSk	1	5	1	A0A1D5PID6	GO:0080090,regulation of primary metabolic process|GO:0019222,regulation of metabolic process|GO:0072359,circulatory system development|GO:0072358,cardiovascular system development|GO:1901362,organic cyclic compound biosynthetic process|GO:1901360,organic cyclic compound metabolic process|GO:0051716,cellular response to stimulus|GO:0010604,positive regulation of macromolecule metabolic process|GO…	GO:0031974,membrane-enclosed lumen|GO:0043229,intracellular organelle|GO:0005623,cell|GO:0043227,membrane-bounded organelle|GO:0043226,organelle|GO:0034708,methyltransferase complex|GO:0031981,nuclear lumen|GO:0005634,nucleus|GO:0005654,nucleoplasm|GO:0044451,nucleoplasm part|GO:1902494,catalytic complex|GO:1990234,transferase complex|GO:0043234,protein complex|GO:0032991,macromolecular complex|G…	GO:0000989,transcription factor activity, transcription factor binding|GO:0003713,transcription coactivator activity|GO:0008134,transcription factor binding|GO:0035257,nuclear hormone receptor binding|GO:0003712,transcription cofactor activity|GO:0019899,enzyme binding|GO:0030374,ligand-dependent nuclear receptor transcription coactivator activity|GO:0046966,thyroid hormone receptor binding|GO:00…	0	Nucleic_acid_bd domain-containing protein	NCOA6	N-Term(TMT10); S2(Phospho); K8(TMT10)	1	S(2): 100.0; S(5): 0.0; S(6): 0.0; S(7): 0.0	0.0786804	0.0755889	0.0861025	0.112792	0.131772	0.117983	0.127415	0.13357	0.136098	1.50827	0.00324719	1.65195	0.00020784	1.09526	0.137985	0.008	176.289	0.1552	23.58	0.209837	3	1385.75	-1.05746	19.9806	1
mFGGGsRPSSGTR	1	3	1	F1NJ08	0	GO:0005856,cytoskeleton|GO:0043234,protein complex|GO:0045111,intermediate filament cytoskeleton|GO:0043228,non-membrane-bounded organelle|GO:0043232,intracellular non-membrane-bounded organelle|GO:0044464,cell part|GO:0005623,cell|GO:0005622,intracellular|GO:0044446,intracellular organelle part|GO:0043229,intracellular organelle|GO:0005882,intermediate filament|GO:0044430,cytoskeletal part|GO:00…	GO:0005198,structural molecule activity	0	Vimentin	VIM	N-Term(TMT10); S6(Phospho)	0.99814	S(6): 99.8; S(9): 0.1; S(10): 0.1; T(12): 0.0	0.0879195	0.0770105	0.0983987	0.130422	0.140648	0.126142	0.105525	0.116825	0.117109	1.50843	0.0040539	1.28911	0.0249783	0.854603	0.028633	0	128.909	0.01145	1.48	23.5056	2	1605.74	0.509657	32.6228	0
sLGPPGPPFNItPR	1	3	1	A0A1D5NT41	GO:0042221,response to chemical|GO:0070887,cellular response to chemical stimulus|GO:0034605,cellular response to heat|GO:0023051,regulation of signaling|GO:0048583,regulation of response to stimulus|GO:0009408,response to heat|GO:0070848,response to growth factor|GO:0006949,syncytium formation|GO:0007009,plasma membrane organization|GO:0023052,signaling|GO:0007165,signal transduction|GO:0007166,…	GO:0098590,plasma membrane region|GO:0044421,extracellular region part|GO:0005901,caveola|GO:0043229,intracellular organelle|GO:0071944,cell periphery|GO:0044853,plasma membrane raft|GO:0043227,membrane-bounded organelle|GO:0043226,organelle|GO:0031224,intrinsic component of membrane|GO:0005737,cytoplasm|GO:0070062,extracellular exosome|GO:0031410,cytoplasmic vesicle|GO:0098805,whole membrane|GO:…	GO:0043168,anion binding|GO:0005543,phospholipid binding|GO:0008289,lipid binding|GO:0043167,ion binding|GO:0005488,binding	0	Uncharacterized protein	MYOF	N-Term(TMT10); T12(Phospho)	1	S(1): 0.0; T(12): 100.0	0.0910696	0.084462	0.100954	0.126274	0.169507	0.121306	0.106081	0.0914299	0.108917	1.50853	0.0431534	1.1083	0.239758	0.734685	0.0855639	0	336.786	7.234e-06	41.81	0.00386935	3	1758.91	-0.622094	75.03	0
tNSMSSSGLGsPNR	2	1	1	Q5ZKI3	GO:2000736,regulation of stem cell differentiation|GO:0080090,regulation of primary metabolic process|GO:0019222,regulation of metabolic process|GO:0048585,negative regulation of response to stimulus|GO:0030518,intracellular steroid hormone receptor signaling pathway|GO:0048583,regulation of response to stimulus|GO:0007165,signal transduction|GO:1901362,organic cyclic compound biosynthetic proces…	GO:0043234,protein complex|GO:0005737,cytoplasm|GO:0032991,macromolecular complex|GO:0043231,intracellular membrane-bounded organelle|GO:0005634,nucleus|GO:0016020,membrane|GO:0044464,cell part|GO:0030014,CCR4-NOT complex|GO:0005623,cell|GO:0005622,intracellular|GO:0043229,intracellular organelle|GO:0044424,intracellular part|GO:0043227,membrane-bounded organelle|GO:0043226,organelle|GO:0035770,r…	GO:0016787,hydrolase activity|GO:0008408,3'-5' exonuclease activity|GO:0016796,exonuclease activity, active with either ribo- or deoxyribonucleic acids and producing 5'-phosphomonoesters|GO:0001221,transcription cofactor binding|GO:0004540,ribonuclease activity|GO:0001224,RNA polymerase II transcription cofactor binding|GO:0004518,nuclease activity|GO:0004527,exonuclease activity|GO:0004535,poly(…	0	NOT2_3_5 domain-containing protein	CNOT2 RCJMB04_10j11	N-Term(TMT10); S11(Phospho)	1	T(1): 0.0; S(3): 0.0; S(5): 0.0; S(6): 0.0; S(7): 0.0; S(11): 100.0	0.0797689	0.0793476	0.0918814	0.121812	0.132758	0.124124	0.125776	0.122888	0.121018	1.50875	0.00129502	1.47285	0.000800771	0.976205	0.451811	0	321.602	1.06e-09	49.52	0.000382526	3	1703.76	0.493226	31.7341	0
qEPDsWEIIEGLk	1	4	1	A0A1D5P5J6	GO:0033036,macromolecule localization|GO:0006869,lipid transport|GO:0006810,transport|GO:0044765,single-organism transport|GO:1902578,single-organism localization|GO:0071702,organic substance transport|GO:0051234,establishment of localization|GO:0010876,lipid localization|GO:0051179,localization|GO:0044699,single-organism process	GO:0005635,nuclear envelope|GO:0005783,endoplasmic reticulum|GO:0031975,envelope|GO:0043229,intracellular organelle|GO:0071944,cell periphery|GO:0043227,membrane-bounded organelle|GO:0043226,organelle|GO:0005737,cytoplasm|GO:0031090,organelle membrane|GO:0005634,nucleus|GO:0016020,membrane|GO:0044432,endoplasmic reticulum part|GO:0048471,perinuclear region of cytoplasm|GO:0031965,nuclear membrane…	0	0	Oxysterol-binding protein	OSBPL6	N-Term(TMT10); S5(Phospho); K13(TMT10)	1	S(5): 100.0	0.0878002	0.0812307	0.101477	0.129628	0.140862	0.13771	0.105986	0.11569	0.0996159	1.50901	0.0025646	1.18774	0.0891892	0.787095	0.00728074	0	301.508	0.000713	28.78	0.0982661	3	2082.06	0.727665	86.7832	0
sSsYTk	2	3	1	A0A3Q2UC82	GO:0009893,positive regulation of metabolic process|GO:0019222,regulation of metabolic process|GO:0048585,negative regulation of response to stimulus|GO:0046578,regulation of Ras protein signal transduction|GO:0023057,negative regulation of signaling|GO:0023052,signaling|GO:0007165,signal transduction|GO:0023051,regulation of signaling|GO:0035556,intracellular signal transduction|GO:0010646,regul…	GO:0005737,cytoplasm|GO:0016020,membrane|GO:0031235,intrinsic component of the cytoplasmic side of the plasma membrane|GO:0031226,intrinsic component of plasma membrane|GO:0098562,cytoplasmic side of membrane|GO:0005886,plasma membrane|GO:0044464,cell part|GO:0009898,cytoplasmic side of plasma membrane|GO:0005622,intracellular|GO:0071944,cell periphery|GO:0005623,cell|GO:0098552,side of membrane|…	GO:0030234,enzyme regulator activity|GO:0005096,GTPase activator activity|GO:0030695,GTPase regulator activity|GO:0008047,enzyme activator activity|GO:0098772,molecular function regulator|GO:0060589,nucleoside-triphosphatase regulator activity	0	Uncharacterized protein	RASA2	N-Term(TMT10); S3(Phospho); K6(TMT10)	0.496851	S(1): 0.0; S(2): 0.0; S(3): 49.7; Y(4): 0.6; T(5): 49.7	0.0738009	0.0696789	0.0778298	0.107855	0.116274	0.109831	0.142642	0.155879	0.145921	1.50902	0.000410756	2.00824	8.7339e-05	1.33083	0.00145866	0.005	134.68	0.1047	12.83	1.88672	2	1210.61	0.513952	26.137	0
sPSLPNVTGPHYVIPESSSSAGGk	2	5	1	F1NB68	GO:0007160,cell-matrix adhesion|GO:0007155,cell adhesion|GO:0031589,cell-substrate adhesion|GO:0022610,biological adhesion|GO:0035994,response to muscle stretch|GO:0009628,response to abiotic stimulus|GO:0009605,response to external stimulus|GO:0050896,response to stimulus|GO:0009612,response to mechanical stimulus	GO:0032432,actin filament bundle|GO:0015629,actin cytoskeleton|GO:0043229,intracellular organelle|GO:0043228,non-membrane-bounded organelle|GO:0005924,cell-substrate adherens junction|GO:0005925,focal adhesion|GO:0043226,organelle|GO:0030054,cell junction|GO:0030055,cell-substrate junction|GO:0005856,cytoskeleton|GO:0001725,stress fiber|GO:0016020,membrane|GO:0044430,cytoskeletal part|GO:0042641,…	GO:0043169,cation binding|GO:0017166,vinculin binding|GO:0046914,transition metal ion binding|GO:0008092,cytoskeletal protein binding|GO:0043167,ion binding|GO:0008270,zinc ion binding|GO:0005515,protein binding|GO:0046872,metal ion binding|GO:0005488,binding	gga04370,VEGF signaling pathway|gga04810,Regulation of actin cytoskeleton|gga04510,Focal adhesion	Paxillin	PXN	N-Term(TMT10); S1(Phospho); K24(TMT10)	0.998498	S(1): 99.8; S(3): 0.2; T(8): 0.0; Y(12): 0.0; S(17): 0.0; S(18): 0.0; S(19): 0.0; S(20): 0.0	0.0804205	0.0660419	0.0890153	0.111233	0.124572	0.119566	0.125451	0.130919	0.151274	1.50915	0.00670998	1.73114	0.00513156	1.14709	0.117783	0	224.103	0.002272	6.86	24.707	4	2906.48	3.32159	67.3958	0
gGRSsPEAk	3	3	1	A0A3Q2U5E5	GO:0072384,organelle transport along microtubule|GO:0006928,movement of cell or subcellular component|GO:0000226,microtubule cytoskeleton organization|GO:0044699,single-organism process|GO:0072393,microtubule anchoring at microtubule organizing center|GO:0016043,cellular component organization|GO:0030705,cytoskeleton-dependent intracellular transport|GO:0071840,cellular component organization or …	GO:0005737,cytoplasm|GO:0005794,Golgi apparatus|GO:0043231,intracellular membrane-bounded organelle|GO:0031410,cytoplasmic vesicle|GO:0016020,membrane|GO:0044464,cell part|GO:0044444,cytoplasmic part|GO:0005623,cell|GO:0005622,intracellular|GO:0043229,intracellular organelle|GO:0071944,cell periphery|GO:0012505,endomembrane system|GO:0005886,plasma membrane|GO:0044424,intracellular part|GO:004322…	GO:0017137,Rab GTPase binding|GO:0019899,enzyme binding|GO:0017016,Ras GTPase binding|GO:0031267,small GTPase binding|GO:0051020,GTPase binding|GO:0005488,binding|GO:0005515,protein binding|GO:0034452,dynactin binding|GO:0070840,dynein complex binding|GO:0008092,cytoskeletal protein binding|GO:0045502,dynein binding|GO:0051959,dynein light intermediate chain binding|GO:0044877,macromolecular comp…	0	Uncharacterized protein	BICD2	N-Term(TMT10); S5(Phospho); K9(TMT10)	0.99929	S(4): 0.1; S(5): 99.9	0.0848957	0.0758465	0.0899093	0.11549	0.138293	0.124506	0.115468	0.127227	0.121032	1.50922	0.00549902	1.45113	0.0021179	0.961506	0.550221	0.001	111.468	0.02452	10.2	4.48847	3	1426.75	-0.197551	15.6592	1
cGSGPVYVSGQHLVALEEEPEsEDEEEDTkIGNASTk	4	3	1	P16039	GO:0032069,regulation of nuclease activity|GO:0032502,developmental process|GO:0044238,primary metabolic process|GO:0080090,regulation of primary metabolic process|GO:0019222,regulation of metabolic process|GO:0031323,regulation of cellular metabolic process|GO:0007098,centrosome cycle|GO:0090304,nucleic acid metabolic process|GO:0034641,cellular nitrogen compound metabolic process|GO:0031023,mic…	GO:0031974,membrane-enclosed lumen|GO:0043229,intracellular organelle|GO:0043228,non-membrane-bounded organelle|GO:0043227,membrane-bounded organelle|GO:0043226,organelle|GO:0005856,cytoskeleton|GO:0031981,nuclear lumen|GO:0005730,nucleolus|GO:0005813,centrosome|GO:0005634,nucleus|GO:0005815,microtubule organizing center|GO:0005654,nucleoplasm|GO:0044430,cytoskeletal part|GO:0005737,cytoplasm|GO:…	GO:0005488,binding|GO:0005515,protein binding|GO:0097159,organic cyclic compound binding|GO:0008134,transcription factor binding|GO:0051082,unfolded protein binding|GO:0051059,NF-kappaB binding|GO:0003676,nucleic acid binding|GO:1901363,heterocyclic compound binding|GO:0003723,RNA binding	0	Nucleophosmin (NPM) (Nucleolar phosphoprotein B23) (Nucleolar protein NO38) (Numatrin)	NPM1	N-Term(TMT10); C1(Carbamidomethyl); S22(Phospho); K30(TMT10); K37(TMT10)	0.999985	S(3): 0.0; Y(7): 0.0; S(9): 0.0; S(22): 100.0; T(29): 0.0; S(35): 0.0; T(36): 0.0	0.072578	0.0628669	0.0800989	0.119978	0.0975095	0.107819	0.14001	0.145802	0.168535	1.50924	0.0110883	2.10791	0.00136614	1.39667	0.0166683	0	420.139	1.929e-12	26.93	0.30395	5	4758.25	-1.76652	91.6014	1
iWELNNsLk	1	1	1	A0A1L1RRY6	GO:0009451,RNA modification|GO:0090304,nucleic acid metabolic process|GO:0034641,cellular nitrogen compound metabolic process|GO:0006807,nitrogen compound metabolic process|GO:0034660,ncRNA metabolic process|GO:1901360,organic cyclic compound metabolic process|GO:0034470,ncRNA processing|GO:0030488,tRNA methylation|GO:0044260,cellular macromolecule metabolic process|GO:0071704,organic substance m…	GO:0005737,cytoplasm|GO:0043231,intracellular membrane-bounded organelle|GO:0031981,nuclear lumen|GO:0043233,organelle lumen|GO:0005634,nucleus|GO:0005730,nucleolus|GO:0044464,cell part|GO:0043232,intracellular non-membrane-bounded organelle|GO:0031974,membrane-enclosed lumen|GO:0005622,intracellular|GO:0044446,intracellular organelle part|GO:0070013,intracellular organelle lumen|GO:0043229,intra…	GO:0097159,organic cyclic compound binding|GO:0005488,binding|GO:0003676,nucleic acid binding|GO:1901363,heterocyclic compound binding|GO:0003723,RNA binding|GO:0003824,catalytic activity|GO:0008757,S-adenosylmethionine-dependent methyltransferase activity|GO:0016423,tRNA (guanine) methyltransferase activity|GO:0008173,RNA methyltransferase activity|GO:0016740,transferase activity|GO:0016741,tran…	0	THUMP domain-containing protein	THUMPD3	N-Term(TMT10); S7(Phospho); K9(TMT10)	1	S(7): 100.0	0.0831278	0.0748579	0.0884189	0.116151	0.133142	0.12268	0.114085	0.126829	0.140709	1.5096	0.00271039	1.54876	0.00644612	1.02594	0.742739	0	201.338	0.006396	31.64	0.0510346	3	1654.9	0.615208	79.6178	0
kESSsPEPk	2	1	1	Q5ZLE7	GO:0032774,RNA biosynthetic process|GO:0080090,regulation of primary metabolic process|GO:0019222,regulation of metabolic process|GO:0031328,positive regulation of cellular biosynthetic process|GO:0006950,response to stress|GO:0031326,regulation of cellular biosynthetic process|GO:0031325,positive regulation of cellular metabolic process|GO:0051173,positive regulation of nitrogen compound metabol…	GO:0044446,intracellular organelle part|GO:0043231,intracellular membrane-bounded organelle|GO:0031981,nuclear lumen|GO:0043233,organelle lumen|GO:0005634,nucleus|GO:0044464,cell part|GO:0031974,membrane-enclosed lumen|GO:0005622,intracellular|GO:0005654,nucleoplasm|GO:0070013,intracellular organelle lumen|GO:0043229,intracellular organelle|GO:0044428,nuclear part|GO:0005623,cell|GO:0044424,intra…	GO:0001012,RNA polymerase II regulatory region DNA binding|GO:0019899,enzyme binding|GO:0001077,transcriptional activator activity, RNA polymerase II core promoter proximal region sequence-specific binding|GO:0005488,binding|GO:0003676,nucleic acid binding|GO:0003677,DNA binding|GO:1901363,heterocyclic compound binding|GO:0043565,sequence-specific DNA binding|GO:0043167,ion binding|GO:0000987,cor…	0	Uncharacterized protein	MTF1 RCJMB04_6i7	N-Term(TMT10); K1(TMT10); S5(Phospho); K9(TMT10)	0.999613	S(3): 0.0; S(4): 0.0; S(5): 100.0	0.0887044	0.0726117	0.0919047	0.124371	0.12856	0.12938	0.122524	0.121662	0.120282	1.50979	0.00221986	1.43933	0.00349306	0.953332	0.0241486	0	159.059	0.00437	4.5	22.4597	3	1755.95	1.46152	27.585	1
dASGHVsPk	1	1	1	A0A1D5P0I0	GO:0008104,protein localization|GO:0051046,regulation of secretion|GO:0051047,positive regulation of secretion|GO:0051049,regulation of transport|GO:0034214,protein hexamerization|GO:0050702,interleukin-1 beta secretion|GO:0071840,cellular component organization or biogenesis|GO:0010033,response to organic substance|GO:0048518,positive regulation of biological process|GO:0033036,macromolecule loc…	GO:0005783,endoplasmic reticulum|GO:0043229,intracellular organelle|GO:0071944,cell periphery|GO:0043227,membrane-bounded organelle|GO:0043226,organelle|GO:0031224,intrinsic component of membrane|GO:0005921,gap junction|GO:0005737,cytoplasm|GO:0016021,integral component of membrane|GO:0016020,membrane|GO:0030054,cell junction|GO:0032059,bleb|GO:0012505,endomembrane system|GO:0005911,cell-cell jun…	GO:0005261,cation channel activity|GO:0005262,calcium channel activity|GO:0044877,macromolecular complex binding|GO:0005488,binding|GO:0055077,gap junction hemi-channel activity|GO:0015085,calcium ion transmembrane transporter activity|GO:0072509,divalent inorganic cation transmembrane transporter activity|GO:0003779,actin binding|GO:0022842,narrow pore channel activity|GO:0022829,wide pore chann…	0	Pannexin	PANX1 PANX	N-Term(TMT10); S7(Phospho); K9(TMT10)	1	S(3): 0.0; S(7): 100.0	0.0739491	0.0650228	0.0799337	0.104117	0.115264	0.111144	0.137947	0.145494	0.167129	1.5099	0.00235565	2.05828	0.00138043	1.36319	0.0127628	0	201.06	0.007891	16.14	1.27691	3	1435.73	-1.58859	23.5145	0
sRsTsRER	2	2	1	Q5ZJ42	GO:0016070,RNA metabolic process|GO:0016071,mRNA metabolic process|GO:0044238,primary metabolic process|GO:0044260,cellular macromolecule metabolic process|GO:0006139,nucleobase-containing compound metabolic process|GO:0009987,cellular process|GO:0006725,cellular aromatic compound metabolic process|GO:0010467,gene expression|GO:0044237,cellular metabolic process|GO:0043170,macromolecule metabolic…	GO:0044446,intracellular organelle part|GO:0043231,intracellular membrane-bounded organelle|GO:0031981,nuclear lumen|GO:0043233,organelle lumen|GO:0005634,nucleus|GO:0044464,cell part|GO:0031974,membrane-enclosed lumen|GO:0005622,intracellular|GO:0005654,nucleoplasm|GO:0070013,intracellular organelle lumen|GO:0043229,intracellular organelle|GO:0044428,nuclear part|GO:0005623,cell|GO:0044424,intra…	GO:0097159,organic cyclic compound binding|GO:0044822,poly(A) RNA binding|GO:0005488,binding|GO:0003676,nucleic acid binding|GO:1901363,heterocyclic compound binding|GO:0003723,RNA binding	0	RRM domain-containing protein	RCJMB04_20o8	N-Term(TMT10); S3(Phospho); S5(Phospho)	0.333332	S(1): 0.0; S(3): 66.7; T(4): 66.7; S(5): 66.7	0.071026	0.0897046	0.0800946	0.0973423	0.12979	0.136497	0.149781	0.121789	0.123976	1.50993	0.0364959	1.64246	0.00792838	1.08777	0.519014	0.001	101.142	0.03713	4.05	6.88713	2	1367.6	-0.333846	5.51289	2
tEAALsEISAQEPk	3	4	1	A0A3Q2UAT0	GO:0008104,protein localization|GO:0044267,cellular protein metabolic process|GO:0044260,cellular macromolecule metabolic process|GO:0070727,cellular macromolecule localization|GO:0006886,intracellular protein transport|GO:0071704,organic substance metabolic process|GO:0097354,prenylation|GO:0071702,organic substance transport|GO:0033036,macromolecule localization|GO:0034613,cellular protein loca…	GO:0043234,protein complex|GO:0005737,cytoplasm|GO:0032991,macromolecular complex|GO:1902494,catalytic complex|GO:0005968,Rab-protein geranylgeranyltransferase complex|GO:0044464,cell part|GO:0005623,cell|GO:0005622,intracellular|GO:0044444,cytoplasmic part|GO:1990234,transferase complex|GO:0044424,intracellular part	0	0	Rab proteins geranylgeranyltransferase component A	CHM	N-Term(TMT10); S6(Phospho); K14(TMT10)	0.999993	T(1): 0.0; S(6): 100.0; S(9): 0.0	0.0879961	0.0820632	0.0920697	0.125917	0.141278	0.128636	0.112071	0.112206	0.109173	1.51006	0.00130811	1.27208	0.00149626	0.842403	0.0126397	0	273.449	0.0002145	25.74	0.214015	3	2012.03	-0.830374	61.7601	0
qQtQSALEQR	2	3	1	A0A3Q2UK14	GO:0033157,regulation of intracellular protein transport|GO:0008104,protein localization|GO:0032388,positive regulation of intracellular transport|GO:0051049,regulation of transport|GO:0032386,regulation of intracellular transport|GO:0048584,positive regulation of response to stimulus|GO:0048583,regulation of response to stimulus|GO:0061025,membrane fusion|GO:0061024,membrane organization|GO:0007…	GO:0098590,plasma membrane region|GO:0043229,intracellular organelle|GO:0043228,non-membrane-bounded organelle|GO:0005815,microtubule organizing center|GO:0043227,membrane-bounded organelle|GO:0043226,organelle|GO:0005856,cytoskeleton|GO:0001726,ruffle|GO:0031982,vesicle|GO:0016023,cytoplasmic, membrane-bounded vesicle|GO:0031410,cytoplasmic vesicle|GO:0098805,whole membrane|GO:0016020,membrane|G…	GO:0043168,anion binding|GO:0043169,cation binding|GO:0005543,phospholipid binding|GO:0005544,calcium-dependent phospholipid binding|GO:0008289,lipid binding|GO:0043167,ion binding|GO:0005509,calcium ion binding|GO:0046872,metal ion binding|GO:0005488,binding	0	C2 domain-containing protein	C2CD5	N-Term(TMT10); T3(Phospho)	0.5	T(3): 50.0; S(5): 50.0	0.0667161	0.0603652	0.0687691	0.0943596	0.103538	0.0978729	0.16342	0.169102	0.174324	1.51019	0.000826435	2.58792	1.36879e-05	1.71364	6.9689e-05	0	211.886	0.004413	12.65	2.03447	2	1497.73	0.703786	22.5794	0
fAQSAPGsPLSSQPVLITVQR	3	1	1	F1NNS0	GO:0080090,regulation of primary metabolic process|GO:0019222,regulation of metabolic process|GO:0031326,regulation of cellular biosynthetic process|GO:0031323,regulation of cellular metabolic process|GO:0090304,nucleic acid metabolic process|GO:0044249,cellular biosynthetic process|GO:0034641,cellular nitrogen compound metabolic process|GO:0006807,nitrogen compound metabolic process|GO:0034645,c…	GO:0043231,intracellular membrane-bounded organelle|GO:0005634,nucleus|GO:0044464,cell part|GO:0005623,cell|GO:0005622,intracellular|GO:0043229,intracellular organelle|GO:0044424,intracellular part|GO:0043227,membrane-bounded organelle|GO:0043226,organelle	GO:0043565,sequence-specific DNA binding|GO:0003700,transcription factor activity, sequence-specific DNA binding|GO:0097159,organic cyclic compound binding|GO:0005488,binding|GO:0003676,nucleic acid binding|GO:0003677,DNA binding|GO:1901363,heterocyclic compound binding|GO:0001071,nucleic acid binding transcription factor activity|GO:0000981,RNA polymerase II transcription factor activity, sequen…	gga04068,FoxO signaling pathway	Uncharacterized protein	FOXK2	N-Term(TMT10); S8(Phospho)	1	S(4): 0.0; S(8): 100.0; S(11): 0.0; S(12): 0.0; T(18): 0.0	0.0897049	0.0756043	0.0970492	0.127992	0.136259	0.132021	0.107625	0.116858	0.113208	1.51042	0.00268055	1.28714	0.0213791	0.852173	0.00555883	0	498.587	8.754e-11	68.09	1.60594e-05	3	2492.32	3.25632	79.6007	0
lEPAEVLsGIk	2	2	1	R4GLV4	GO:0019220,regulation of phosphate metabolic process|GO:0009893,positive regulation of metabolic process|GO:0019222,regulation of metabolic process|GO:0016311,dephosphorylation|GO:0006470,protein dephosphorylation|GO:0031325,positive regulation of cellular metabolic process|GO:0031323,regulation of cellular metabolic process|GO:0050789,regulation of biological process|GO:0044699,single-organism p…	GO:0031974,membrane-enclosed lumen|GO:0043229,intracellular organelle|GO:0043228,non-membrane-bounded organelle|GO:0043227,membrane-bounded organelle|GO:0043226,organelle|GO:0005737,cytoplasm|GO:0031981,nuclear lumen|GO:0005634,nucleus|GO:0005654,nucleoplasm|GO:0005694,chromosome|GO:0043231,intracellular membrane-bounded organelle|GO:0043232,intracellular non-membrane-bounded organelle|GO:0043233…	0	0	FHA domain-containing protein	MKI67	N-Term(TMT10); S8(Phospho); K11(TMT10)	1	S(8): 100.0	0.0933038	0.0846512	0.109748	0.134259	0.145926	0.154418	0.0809671	0.0938052	0.097987	1.5106	0.00646957	0.948058	0.60812	0.627604	0.0022596	0	312.942	0.0002609	39.25	0.00644762	3	1693.95	0.450961	82.8622	0
sGAVAVLDAk	3	2	1	R4GLV4	GO:0019220,regulation of phosphate metabolic process|GO:0009893,positive regulation of metabolic process|GO:0019222,regulation of metabolic process|GO:0016311,dephosphorylation|GO:0006470,protein dephosphorylation|GO:0031325,positive regulation of cellular metabolic process|GO:0031323,regulation of cellular metabolic process|GO:0050789,regulation of biological process|GO:0044699,single-organism p…	GO:0031974,membrane-enclosed lumen|GO:0043229,intracellular organelle|GO:0043228,non-membrane-bounded organelle|GO:0043227,membrane-bounded organelle|GO:0043226,organelle|GO:0005737,cytoplasm|GO:0031981,nuclear lumen|GO:0005634,nucleus|GO:0005654,nucleoplasm|GO:0005694,chromosome|GO:0043231,intracellular membrane-bounded organelle|GO:0043232,intracellular non-membrane-bounded organelle|GO:0043233…	0	0	FHA domain-containing protein	MKI67	N-Term(TMT10); S1(Phospho); K10(TMT10)	1	S(1): 100.0	0.0905212	0.0839873	0.104997	0.140558	0.143196	0.138523	0.0951279	0.0979534	0.101614	1.5108	0.00169892	1.05435	0.478588	0.697872	5.15777e-05	0	332.967	6.454e-06	22.15	0.384618	2	1468.82	0.962062	62.5982	0
aVtPAk	1	2	1	A0A1D5NZ30	0	GO:0043231,intracellular membrane-bounded organelle|GO:0031981,nuclear lumen|GO:0043233,organelle lumen|GO:0005634,nucleus|GO:0005730,nucleolus|GO:0044464,cell part|GO:0043232,intracellular non-membrane-bounded organelle|GO:0031974,membrane-enclosed lumen|GO:0005622,intracellular|GO:0044446,intracellular organelle part|GO:0070013,intracellular organelle lumen|GO:0043229,intracellular organelle|GO…	GO:0097159,organic cyclic compound binding|GO:0000166,nucleotide binding|GO:0036094,small molecule binding|GO:0003723,RNA binding|GO:0003676,nucleic acid binding|GO:0003677,DNA binding|GO:1901363,heterocyclic compound binding|GO:1901265,nucleoside phosphate binding|GO:0005488,binding	0	Nucleolin	NCL	N-Term(TMT10); T3(Phospho); K6(TMT10)	1	T(3): 100.0	0.0897649	0.0820433	0.0966325	0.132968	0.137544	0.135119	0.105599	0.112912	0.107418	1.51106	0.000490995	1.21416	0.0157088	0.803512	0.000490358	0.008	132.973	0.1555	8.07	5.50522	2	1124.65	1.30479	31.5205	0
gVTEELsQSENEVGTGFEk	5	2	1	F1NG00	GO:0019220,regulation of phosphate metabolic process|GO:0080090,regulation of primary metabolic process|GO:0019222,regulation of metabolic process|GO:0051716,cellular response to stimulus|GO:0010605,negative regulation of macromolecule metabolic process|GO:0010604,positive regulation of macromolecule metabolic process|GO:0010608,posttranscriptional regulation of gene expression|GO:0043043,peptide…	GO:0005737,cytoplasm|GO:0005622,intracellular|GO:0043230,extracellular organelle|GO:0031982,vesicle|GO:0044421,extracellular region part|GO:0043227,membrane-bounded organelle|GO:0016020,membrane|GO:0044464,cell part|GO:0005623,cell|GO:0031988,membrane-bounded vesicle|GO:0071944,cell periphery|GO:0005886,plasma membrane|GO:0044424,intracellular part|GO:0005576,extracellular region|GO:1903561,extra…	0	0	Uncharacterized protein	FAM129A	N-Term(TMT10); S7(Phospho); K19(TMT10)	1	T(3): 0.0; S(7): 100.0; S(9): 0.0; T(15): 0.0	0.0869862	0.0737831	0.0900047	0.122383	0.128853	0.127753	0.116739	0.124055	0.12257	1.51128	0.00134734	1.44897	0.00234434	0.958771	0.157191	0	442.936	3.687e-09	64.74	3.12404e-05	3	2578.23	0.340683	67.7365	0
tEsVSEDVETENTNDNEETLGk	7	1	1	E1C1Q0	0	GO:0043231,intracellular membrane-bounded organelle|GO:0031981,nuclear lumen|GO:0043233,organelle lumen|GO:0005634,nucleus|GO:0005730,nucleolus|GO:0044464,cell part|GO:0043232,intracellular non-membrane-bounded organelle|GO:0031974,membrane-enclosed lumen|GO:0005622,intracellular|GO:0044446,intracellular organelle part|GO:0070013,intracellular organelle lumen|GO:0043229,intracellular organelle|GO…	GO:0005488,binding|GO:0043169,cation binding|GO:0046914,transition metal ion binding|GO:0097159,organic cyclic compound binding|GO:0044822,poly(A) RNA binding|GO:0043167,ion binding|GO:0008270,zinc ion binding|GO:0003676,nucleic acid binding|GO:0046872,metal ion binding|GO:1901363,heterocyclic compound binding|GO:0003723,RNA binding	0	LIM zinc-binding domain-containing protein	LYAR	N-Term(TMT10); S3(Phospho); K22(TMT10)	0.499999	T(1): 50.0; S(3): 50.0; S(5): 0.0; T(10): 0.0; T(13): 0.0; T(19): 0.0	0.0624226	0.0524124	0.0694027	0.0902945	0.0958242	0.0923573	0.171037	0.173489	0.191351	1.5115	0.00375467	2.90862	0.000131322	1.92432	0.000202258	0	529.59	1.477e-13	65.2	2.39784e-05	3	2978.34	-0.808992	52.7526	0
sTPSHGSVNSLNSTGSLsPk	1	3	1	F1P2G2	0	GO:0071944,cell periphery|GO:0030117,membrane coat|GO:0005905,clathrin-coated pit|GO:0030132,clathrin coat of coated pit|GO:0005737,cytoplasm|GO:0030118,clathrin coat|GO:0098805,whole membrane|GO:0016020,membrane|GO:0044459,plasma membrane part|GO:0048475,coated membrane|GO:0098589,membrane region|GO:0012505,endomembrane system|GO:0005886,plasma membrane|GO:0043234,protein complex|GO:0032991,macr…	GO:0043169,cation binding|GO:0043167,ion binding|GO:0005488,binding|GO:0046872,metal ion binding|GO:0005509,calcium ion binding	0	Uncharacterized protein	EPS15L1	N-Term(TMT10); S18(Phospho); K20(TMT10)	0.999203	S(1): 0.0; T(2): 0.0; S(4): 0.0; S(7): 0.0; S(10): 0.0; S(13): 0.0; T(14): 0.0; S(16): 0.1; S(18): 99.9	0.0820019	0.065316	0.0803106	0.110864	0.119618	0.113585	0.149715	0.127339	0.15125	1.51153	0.0027638	1.88159	0.00203767	1.24483	0.0261541	0	273.962	9.989e-08	30.49	0.0904025	3	2495.26	0.432814	43.3455	0
tsPkQPALLELEGk	4	1	1	A0A1D5Q032	GO:0006898,receptor-mediated endocytosis|GO:0030036,actin cytoskeleton organization|GO:0006928,movement of cell or subcellular component|GO:0051674,localization of cell|GO:0001667,ameboidal-type cell migration|GO:0009653,anatomical structure morphogenesis|GO:0071840,cellular component organization or biogenesis|GO:0000902,cell morphogenesis|GO:0048869,cellular developmental process|GO:0016043,cel…	GO:0015629,actin cytoskeleton|GO:0043229,intracellular organelle|GO:0043228,non-membrane-bounded organelle|GO:0005924,cell-substrate adherens junction|GO:0005925,focal adhesion|GO:0043227,membrane-bounded organelle|GO:0043226,organelle|GO:0030054,cell junction|GO:0030055,cell-substrate junction|GO:0005856,cytoskeleton|GO:0031982,vesicle|GO:0031988,membrane-bounded vesicle|GO:0044430,cytoskeletal …	GO:0003779,actin binding|GO:0005488,binding|GO:0005515,protein binding|GO:0008092,cytoskeletal protein binding	0	Adenylyl cyclase-associated protein	CAP1	N-Term(TMT10); S2(Phospho); K4(TMT10); K14(TMT10)	0.99982	T(1): 0.0; S(2): 100.0	0.0747501	0.0697293	0.0843573	0.110906	0.119653	0.115349	0.138594	0.146283	0.146637	1.51159	0.00143132	1.88569	0.000177769	1.24748	0.00143264	0	354.469	6.924e-07	33.53	0.0243763	3	2278.3	0.415114	73.2572	1
dHsPSk	1	1	1	E1BVP9	0	GO:0032991,macromolecular complex|GO:0043231,intracellular membrane-bounded organelle|GO:0071011,precatalytic spliceosome|GO:0005634,nucleus|GO:0044464,cell part|GO:0005623,cell|GO:0030529,intracellular ribonucleoprotein complex|GO:0044446,intracellular organelle part|GO:0043229,intracellular organelle|GO:0044428,nuclear part|GO:0044422,organelle part|GO:0044424,intracellular part|GO:0005622,intr…	GO:0097159,organic cyclic compound binding|GO:0044822,poly(A) RNA binding|GO:0005488,binding|GO:0003676,nucleic acid binding|GO:1901363,heterocyclic compound binding|GO:0003723,RNA binding	0	Uncharacterized protein	PRPF38B	N-Term(TMT10); S3(Phospho); K6(TMT10)	1	S(3): 100.0; S(5): 0.0	0.0683979	0.0627577	0.0932192	0.111499	0.120974	0.106695	0.129028	0.146884	0.160546	1.51161	0.0202667	1.94522	0.00565818	1.28685	0.032006	0.003	198.954	0.05447	14.34	1.48724	3	1208.61	-0.249302	13.6434	0
sSGsPYGGGYGSGSGSGGYGGR	5	2	1	E1BZE6	0	GO:0005622,intracellular|GO:0032991,macromolecular complex|GO:0043231,intracellular membrane-bounded organelle|GO:0071013,catalytic step 2 spliceosome|GO:0044464,cell part|GO:0005623,cell|GO:0043226,organelle|GO:0044446,intracellular organelle part|GO:0043229,intracellular organelle|GO:0044428,nuclear part|GO:0044422,organelle part|GO:0044424,intracellular part|GO:0030529,intracellular ribonucleo…	GO:0097159,organic cyclic compound binding|GO:0044822,poly(A) RNA binding|GO:0000166,nucleotide binding|GO:0036094,small molecule binding|GO:0003723,RNA binding|GO:0003676,nucleic acid binding|GO:1901363,heterocyclic compound binding|GO:1901265,nucleoside phosphate binding|GO:0005488,binding	0	Uncharacterized protein	HNRNPA3	N-Term(TMT10); S4(Phospho)	0.999704	S(1): 0.0; S(2): 0.0; S(4): 100.0; Y(6): 0.0; Y(10): 0.0; S(12): 0.0; S(14): 0.0; S(16): 0.0; Y(19): 0.0	0.0738938	0.0730776	0.0885589	0.117845	0.113113	0.125078	0.126157	0.135262	0.146795	1.51163	0.00278039	1.73317	0.00180379	1.14655	0.0655813	0	505.676	2.399e-15	122.58	1.62035e-11	2	2219.92	1.94929	32.2064	0
rPQDsPsPSAGSWR	3	2	1	F1N955	GO:0034440,lipid oxidation|GO:0032922,circadian regulation of gene expression|GO:0019220,regulation of phosphate metabolic process|GO:0080090,regulation of primary metabolic process|GO:0019222,regulation of metabolic process|GO:1901566,organonitrogen compound biosynthetic process|GO:0032846,positive regulation of homeostatic process|GO:0032844,regulation of homeostatic process|GO:1903578,regulati…	GO:0043231,intracellular membrane-bounded organelle|GO:0005634,nucleus|GO:0044464,cell part|GO:0005623,cell|GO:0005622,intracellular|GO:0043229,intracellular organelle|GO:0044424,intracellular part|GO:0043227,membrane-bounded organelle|GO:0043226,organelle	GO:0044389,ubiquitin-like protein ligase binding|GO:0019899,enzyme binding|GO:0031490,chromatin DNA binding|GO:0001076,transcription factor activity, RNA polymerase II transcription factor binding|GO:0044877,macromolecular complex binding|GO:0005488,binding|GO:0003676,nucleic acid binding|GO:0003677,DNA binding|GO:1901363,heterocyclic compound binding|GO:1901265,nucleoside phosphate binding|GO:00…	0	RRM domain-containing protein	PPRC1	N-Term(TMT10); S5(Phospho); S7(Phospho)	1	S(5): 100.0; S(7): 100.0; S(9): 0.0; S(12): 0.0	0.0841342	0.078574	0.088104	0.115691	0.137016	0.126475	0.122049	0.125533	0.126473	1.51182	0.00316729	1.49137	0.000181288	0.986476	0.799612	0	247.045	0.01221	12.62	1.75866	3	1916.83	0.822325	33.5083	0
tNSGSGDVPHVGSk	1	3	1	A0A1D5PCJ6	0	0	GO:0097159,organic cyclic compound binding|GO:0044822,poly(A) RNA binding|GO:0000166,nucleotide binding|GO:0036094,small molecule binding|GO:0003723,RNA binding|GO:0003676,nucleic acid binding|GO:1901363,heterocyclic compound binding|GO:1901265,nucleoside phosphate binding|GO:0005488,binding	0	RRM domain-containing protein	RBM33	N-Term(TMT10); T1(Phospho); K14(TMT10)	0.0153698	T(1): 1.5; S(3): 96.9; S(5): 1.5; S(13): 0.0	0.0730754	0.0691185	0.0892131	0.115886	0.120233	0.113893	0.12492	0.133929	0.159733	1.51254	0.00353798	1.80885	0.00673095	1.19591	0.097271	0	267.015	0.002968	22.27	0.380362	3	1879.93	-0.115269	37.3052	0
sAFLSTR	1	1	1	A0A1D5PJM6	GO:0034504,protein localization to nucleus|GO:0015931,nucleobase-containing compound transport|GO:0051169,nuclear transport|GO:0051168,nuclear export|GO:0006611,protein export from nucleus|GO:0051170,nuclear import|GO:0008104,protein localization|GO:0051641,cellular localization|GO:0051236,establishment of RNA localization|GO:0051028,mRNA transport|GO:0050789,regulation of biological process|GO:0…	GO:0043231,intracellular membrane-bounded organelle|GO:0005634,nucleus|GO:0070161,anchoring junction|GO:0044464,cell part|GO:0005623,cell|GO:0005622,intracellular|GO:0043229,intracellular organelle|GO:0005912,adherens junction|GO:0044424,intracellular part|GO:0005924,cell-substrate adherens junction|GO:0005925,focal adhesion|GO:0043227,membrane-bounded organelle|GO:0043226,organelle|GO:0030054,ce…	GO:0005215,transporter activity|GO:0005487,nucleocytoplasmic transporter activity	0	Uncharacterized protein	NUP214	N-Term(TMT10); S1(Phospho)	1	S(1): 100.0; S(5): 0.0; T(6): 0.0	0.0808461	0.081834	0.0954191	0.123542	0.132785	0.134059	0.113782	0.114942	0.12279	1.51254	0.00155641	1.36194	0.00475808	0.900428	0.0409894	0.008	109.831	0.1618	4.64	7.83312	2	1090.55	1.48618	45.4425	0
sLsQPGsPILk	2	2	1	A0A1D5PCF7	0	0	GO:0043169,cation binding|GO:0097159,organic cyclic compound binding|GO:0043167,ion binding|GO:0005488,binding|GO:0003676,nucleic acid binding|GO:0046872,metal ion binding|GO:1901363,heterocyclic compound binding	0	Uncharacterized protein	RASAL3	N-Term(TMT10); S3(Phospho); S7(Phospho); K11(TMT10)	0.999625	S(1): 0.0; S(3): 100.0; S(7): 100.0	0.0833571	0.0827775	0.0996666	0.132967	0.138029	0.131049	0.104206	0.113289	0.111287	1.51258	0.00154659	1.23695	0.0273985	0.817776	0.00211014	0	223.379	0.006274	17.62	1.17195	3	1744.91	0.815553	64.2261	0
sSAAsPGPR	3	1	1	Q5F4A9	GO:0009892,negative regulation of metabolic process|GO:0080090,regulation of primary metabolic process|GO:0009890,negative regulation of biosynthetic process|GO:0031327,negative regulation of cellular biosynthetic process|GO:0031326,regulation of cellular biosynthetic process|GO:0031324,negative regulation of cellular metabolic process|GO:0031323,regulation of cellular metabolic process|GO:009030…	GO:0044446,intracellular organelle part|GO:0043231,intracellular membrane-bounded organelle|GO:0031981,nuclear lumen|GO:0043233,organelle lumen|GO:0005634,nucleus|GO:0044464,cell part|GO:0031974,membrane-enclosed lumen|GO:0005622,intracellular|GO:0005654,nucleoplasm|GO:0070013,intracellular organelle lumen|GO:0043229,intracellular organelle|GO:0044428,nuclear part|GO:0005623,cell|GO:0044424,intra…	GO:0000988,transcription factor activity, protein binding|GO:0043169,cation binding|GO:0046982,protein heterodimerization activity|GO:0005515,protein binding|GO:0000989,transcription factor activity, transcription factor binding|GO:0097159,organic cyclic compound binding|GO:0003714,transcription corepressor activity|GO:0003712,transcription cofactor activity|GO:0043167,ion binding|GO:0003700,tran…	0	ADP-ribosylation factor-like protein 6-interacting protein 4 (ARL-6-interacting protein 4) (Aip-4)	ARL6IP4 RCJMB04_1f2	N-Term(TMT10); S5(Phospho)	0.999993	S(1): 0.0; S(2): 0.0; S(5): 100.0	0.0694819	0.0652498	0.0780144	0.0994589	0.108221	0.114142	0.154265	0.166149	0.151572	1.5127	0.00306237	2.21854	0.000121728	1.46661	0.0012664	0	175.176	0.0005051	30.03	0.0201106	2	1138.55	0.764148	12.7899	0
sSGGGIGEGLLGR	3	1	1	P13648	0	GO:0016020,membrane|GO:0044464,cell part|GO:0031974,membrane-enclosed lumen|GO:0031975,envelope|GO:0043229,intracellular organelle|GO:0043228,non-membrane-bounded organelle|GO:0043227,membrane-bounded organelle|GO:0043226,organelle|GO:0034399,nuclear periphery|GO:0045111,intermediate filament cytoskeleton|GO:0031090,organelle membrane|GO:0005638,lamin filament|GO:0005637,nuclear inner membrane|GO…	GO:0005198,structural molecule activity	0	Lamin-A	LMNA	N-Term(TMT10); S1(Phospho)	0.0140826	S(1): 1.4; S(2): 98.6	0.0815528	0.0776265	0.0973085	0.129665	0.12949	0.128857	0.106282	0.115034	0.115137	1.51279	0.00188819	1.31177	0.0163572	0.867122	0.00429684	0	299.5	4.783e-08	37.56	0.00751538	3	1468.73	-1.00401	57.9024	0
tQYFkPSLtPSADSSk	1	1	1	A0A1D5PXQ1	GO:0015931,nucleobase-containing compound transport|GO:0051169,nuclear transport|GO:0022607,cellular component assembly|GO:0051234,establishment of localization|GO:0060341,regulation of cellular localization|GO:0070271,protein complex biogenesis|GO:1903650,negative regulation of cytoplasmic transport|GO:0051049,regulation of transport|GO:0032386,regulation of intracellular transport|GO:0032387,ne…	GO:0098796,membrane protein complex|GO:0031974,membrane-enclosed lumen|GO:0031975,envelope|GO:0043229,intracellular organelle|GO:0043228,non-membrane-bounded organelle|GO:0042405,nuclear inclusion body|GO:0043227,membrane-bounded organelle|GO:0043226,organelle|GO:0031224,intrinsic component of membrane|GO:0034399,nuclear periphery|GO:0016020,membrane|GO:0046930,pore complex|GO:0031090,organelle m…	GO:0043169,cation binding|GO:0017056,structural constituent of nuclear pore|GO:0046914,transition metal ion binding|GO:0005215,transporter activity|GO:0043495,protein anchor|GO:0005198,structural molecule activity|GO:0043167,ion binding|GO:0008270,zinc ion binding|GO:0005515,protein binding|GO:0005487,nucleocytoplasmic transporter activity|GO:0046872,metal ion binding|GO:0042802,identical protein…	0	Uncharacterized protein	NUP153	N-Term(TMT10); K5(TMT10); T9(Phospho); K16(TMT10)	0.999965	T(1): 0.0; Y(3): 0.0; S(7): 0.0; T(9): 100.0; S(11): 0.0; S(14): 0.0; S(15): 0.0	0.0825345	0.0770885	0.0968619	0.128114	0.123906	0.135987	0.127916	0.115907	0.111684	1.51279	0.00310769	1.38608	0.0124595	0.916241	0.146048	0	259.484	6.112e-06	23.75	0.423172	3	2524.33	0.301694	61.2747	0
gGGGsGNR	2	1	1	F1NCI5	GO:0006954,inflammatory response|GO:0048255,mRNA stabilization|GO:0019222,regulation of metabolic process|GO:0070935,3'-UTR-mediated mRNA stabilization|GO:0032496,response to lipopolysaccharide|GO:0050789,regulation of biological process|GO:0043489,RNA stabilization|GO:0043488,regulation of mRNA stability|GO:0043487,regulation of RNA stability|GO:0010608,posttranscriptional regulation of gene exp…	GO:0044446,intracellular organelle part|GO:0043231,intracellular membrane-bounded organelle|GO:0031981,nuclear lumen|GO:0043233,organelle lumen|GO:0005634,nucleus|GO:0044464,cell part|GO:0031974,membrane-enclosed lumen|GO:0005622,intracellular|GO:0005654,nucleoplasm|GO:0070013,intracellular organelle lumen|GO:0043229,intracellular organelle|GO:0044428,nuclear part|GO:0005623,cell|GO:0044424,intra…	GO:0036094,small molecule binding|GO:0005515,protein binding|GO:0019901,protein kinase binding|GO:0097159,organic cyclic compound binding|GO:0044822,poly(A) RNA binding|GO:0019899,enzyme binding|GO:0000166,nucleotide binding|GO:0017091,AU-rich element binding|GO:0019900,kinase binding|GO:0003723,RNA binding|GO:0003676,nucleic acid binding|GO:1901363,heterocyclic compound binding|GO:1901265,nucleo…	0	Uncharacterized protein	HNRNPA0	N-Term(TMT10); S5(Phospho)	1	S(5): 100.0	0.0885675	0.0825241	0.0938007	0.128508	0.134245	0.137995	0.103697	0.116441	0.11406	1.51287	0.00044702	1.26164	0.0105161	0.833936	0.00977635	0	155.568	0.002883	18.59	0.0484248	2	970.431	0.0569757	4.99577	0
tEAADAsPk	3	3	1	F1NTH5	GO:0080090,regulation of primary metabolic process|GO:0019222,regulation of metabolic process|GO:0031326,regulation of cellular biosynthetic process|GO:0031323,regulation of cellular metabolic process|GO:0090304,nucleic acid metabolic process|GO:0044249,cellular biosynthetic process|GO:0034641,cellular nitrogen compound metabolic process|GO:0006807,nitrogen compound metabolic process|GO:0034645,c…	GO:0043231,intracellular membrane-bounded organelle|GO:0005634,nucleus|GO:0044464,cell part|GO:0005623,cell|GO:0005622,intracellular|GO:0043229,intracellular organelle|GO:0044424,intracellular part|GO:0043227,membrane-bounded organelle|GO:0043226,organelle	GO:0043169,cation binding|GO:0097159,organic cyclic compound binding|GO:0043167,ion binding|GO:0005488,binding|GO:0003676,nucleic acid binding|GO:0003677,DNA binding|GO:0046872,metal ion binding|GO:1901363,heterocyclic compound binding|GO:0044212,transcription regulatory region DNA binding|GO:0043565,sequence-specific DNA binding|GO:0003700,transcription factor activity, sequence-specific DNA bin…	0	Ras-responsive element-binding protein 1	RREB1	N-Term(TMT10); S7(Phospho); K9(TMT10)	1	T(1): 0.0; S(7): 100.0	0.0804583	0.0774954	0.0881272	0.11922	0.131925	0.121202	0.122501	0.123025	0.134941	1.51311	0.00114164	1.54611	0.000962946	1.0218	0.657705	0	222.532	0.002731	21.86	0.258696	2	1427.72	0.110076	26.2346	0
sFskETEDR	1	5	1	A0A3Q3AA34	GO:0080090,regulation of primary metabolic process|GO:0019222,regulation of metabolic process|GO:0048468,cell development|GO:0007610,behavior|GO:0010608,posttranscriptional regulation of gene expression|GO:0043043,peptide biosynthetic process|GO:0045664,regulation of neuron differentiation|GO:0045666,positive regulation of neuron differentiation|GO:0010720,positive regulation of cell development|…	GO:0005737,cytoplasm|GO:0016020,membrane|GO:0044464,cell part|GO:0005623,cell|GO:0005622,intracellular|GO:0044424,intracellular part	GO:0097159,organic cyclic compound binding|GO:0044822,poly(A) RNA binding|GO:0005488,binding|GO:0003676,nucleic acid binding|GO:1901363,heterocyclic compound binding|GO:0003723,RNA binding	0	Uncharacterized protein	EIF4G1	N-Term(TMT10); S3(Phospho); K4(TMT10)	1	S(1): 0.0; S(3): 100.0; T(6): 0.0	0.0716673	0.0635949	0.0863724	0.106009	0.116753	0.112655	0.136662	0.132012	0.174273	1.51338	0.00674859	1.99855	0.00784537	1.32059	0.0595116	0	234.112	0.01219	3.71	22.7057	2	1636.8	0.343044	34.5154	1
sRsHSDNDR	1	1	1	Q5ZMR4	GO:0080090,regulation of primary metabolic process|GO:0019222,regulation of metabolic process|GO:0050684,regulation of mRNA processing|GO:0031323,regulation of cellular metabolic process|GO:0090304,nucleic acid metabolic process|GO:0034641,cellular nitrogen compound metabolic process|GO:0006807,nitrogen compound metabolic process|GO:0044237,cellular metabolic process|GO:0048024,regulation of mRNA…	GO:0031974,membrane-enclosed lumen|GO:0043229,intracellular organelle|GO:0030529,intracellular ribonucleoprotein complex|GO:0043227,membrane-bounded organelle|GO:0043226,organelle|GO:0016607,nuclear speck|GO:0016604,nuclear body|GO:0070062,extracellular exosome|GO:0031981,nuclear lumen|GO:0005634,nucleus|GO:0031988,membrane-bounded vesicle|GO:0005654,nucleoplasm|GO:0044451,nucleoplasm part|GO:000…	GO:0036002,pre-mRNA binding|GO:0097159,organic cyclic compound binding|GO:0044822,poly(A) RNA binding|GO:0000166,nucleotide binding|GO:0036094,small molecule binding|GO:0003723,RNA binding|GO:0003676,nucleic acid binding|GO:1901363,heterocyclic compound binding|GO:1901265,nucleoside phosphate binding|GO:0005488,binding	gga03040,Spliceosome|gga05168,Herpes simplex infection	RRM domain-containing protein	SRSF10 RCJMB04_1g4	N-Term(TMT10); S3(Phospho)	0.999512	S(1): 0.0; S(3): 100.0; S(5): 0.0	0.0560962	0.0585229	0.0717246	0.0909819	0.0969546	0.094099	0.160361	0.154279	0.216981	1.51352	0.00346229	2.8529	0.00498697	1.88494	0.0142402	0.001	141.749	0.0243	19.25	0.181247	3	1382.6	-1.92386	4.50787	1
ekEPScNkPSSIQEsPDAk	3	5	1	A0A3Q2UFI0	GO:0090304,nucleic acid metabolic process|GO:0034641,cellular nitrogen compound metabolic process|GO:0006807,nitrogen compound metabolic process|GO:1901360,organic cyclic compound metabolic process|GO:0006139,nucleobase-containing compound metabolic process|GO:0044260,cellular macromolecule metabolic process|GO:0071704,organic substance metabolic process|GO:0070647,protein modification by small p…	GO:0043231,intracellular membrane-bounded organelle|GO:0005634,nucleus|GO:0044464,cell part|GO:0005623,cell|GO:0005622,intracellular|GO:0043229,intracellular organelle|GO:0044424,intracellular part|GO:0043227,membrane-bounded organelle|GO:0043226,organelle	GO:0019787,ubiquitin-like protein transferase activity|GO:0043169,cation binding|GO:0046914,transition metal ion binding|GO:0061630,ubiquitin protein ligase activity|GO:0043167,ion binding|GO:0003824,catalytic activity|GO:0016740,transferase activity|GO:0008270,zinc ion binding|GO:0003676,nucleic acid binding|GO:0097159,organic cyclic compound binding|GO:0005488,binding|GO:0046872,metal ion bindi…	0	Uncharacterized protein	RBBP6	N-Term(TMT10); K2(TMT10); C6(Carbamidomethyl); K8(TMT10); S15(Phospho); K19(TMT10)	1	S(5): 0.0; S(10): 0.0; S(11): 0.0; S(15): 100.0	0.0805398	0.0761025	0.0905775	0.12429	0.123691	0.126289	0.110427	0.135794	0.134582	1.51391	0.000625038	1.54034	0.00873986	1.01746	0.80592	0	254.749	3.624e-05	8.59	15.1293	4	3127.62	1.72781	42.3641	1
sFEVEEVDQSSNSStPQR	10	2	1	Q5F3T2	GO:0051259,protein oligomerization|GO:0022607,cellular component assembly|GO:0071822,protein complex subunit organization|GO:0070271,protein complex biogenesis|GO:0043933,macromolecular complex subunit organization|GO:0006461,protein complex assembly|GO:0051291,protein heterooligomerization|GO:0016043,cellular component organization|GO:0065003,macromolecular complex assembly|GO:0044085,cellular c…	GO:0032432,actin filament bundle|GO:0015629,actin cytoskeleton|GO:0043229,intracellular organelle|GO:0043228,non-membrane-bounded organelle|GO:0005874,microtubule|GO:0043226,organelle|GO:0042641,actomyosin|GO:0005856,cytoskeleton|GO:0001725,stress fiber|GO:0044430,cytoskeletal part|GO:0048471,perinuclear region of cytoplasm|GO:0005737,cytoplasm|GO:0015630,microtubule cytoskeleton|GO:0043234,prote…	GO:0043168,anion binding|GO:0005488,binding|GO:0019001,guanyl nucleotide binding|GO:0035639,purine ribonucleoside triphosphate binding|GO:0097367,carbohydrate derivative binding|GO:0043167,ion binding|GO:1901363,heterocyclic compound binding|GO:1901265,nucleoside phosphate binding|GO:0000166,nucleotide binding|GO:0036094,small molecule binding|GO:0032561,guanyl ribonucleotide binding|GO:0032553,r…	0	Septin-type G domain-containing protein	SEPT9 RCJMB04_7k22	N-Term(TMT10); T15(Phospho)	0.98291	S(1): 0.0; S(10): 0.0; S(11): 0.0; S(13): 0.0; S(14): 1.7; T(15): 98.3	0.0821796	0.0733863	0.0921123	0.118266	0.131134	0.125586	0.111831	0.113412	0.143951	1.51401	0.00295581	1.49062	0.0262588	0.984553	0.870324	0	423.876	4.344e-11	71.67	3.74764e-06	3	2335.03	0.0434905	49.1663	0
kAWENsPNMGEk	1	4	1	A0A1D5NV58	GO:0032502,developmental process|GO:0002376,immune system process|GO:0048856,anatomical structure development|GO:0044707,single-multicellular organism process|GO:0009987,cellular process|GO:0048869,cellular developmental process|GO:0032501,multicellular organismal process|GO:0030154,cell differentiation|GO:0044767,single-organism developmental process|GO:0002244,hematopoietic progenitor cell diff…	GO:0016020,membrane	GO:0008022,protein C-terminus binding|GO:0003676,nucleic acid binding|GO:0097159,organic cyclic compound binding|GO:0044822,poly(A) RNA binding|GO:0003723,RNA binding|GO:0005515,protein binding|GO:1901363,heterocyclic compound binding|GO:0005488,binding	0	BAT2_N domain-containing protein	PRRC2C	N-Term(TMT10); K1(TMT10); S6(Phospho); K12(TMT10)	1	S(6): 100.0	0.0912083	0.0836773	0.100404	0.143941	0.135985	0.136954	0.0995194	0.101329	0.106982	1.51433	0.00097639	1.1182	0.111726	0.738415	0.00041713	0	372.374	5.28e-05	28.12	0.123336	3	2158.1	1.67967	48.7174	1
gQGEQDsMtPk	3	2	1	F1NIE8	GO:0033157,regulation of intracellular protein transport|GO:0051169,nuclear transport|GO:0051168,nuclear export|GO:0006810,transport|GO:0009893,positive regulation of metabolic process|GO:0019222,regulation of metabolic process|GO:1903650,negative regulation of cytoplasmic transport|GO:0051049,regulation of transport|GO:0032386,regulation of intracellular transport|GO:0032387,negative regulation …	GO:0005635,nuclear envelope|GO:0031975,envelope|GO:0043229,intracellular organelle|GO:0043228,non-membrane-bounded organelle|GO:0043227,membrane-bounded organelle|GO:0043226,organelle|GO:0005737,cytoplasm|GO:0031090,organelle membrane|GO:0005634,nucleus|GO:0016020,membrane|GO:0000776,kinetochore|GO:0048471,perinuclear region of cytoplasm|GO:0005694,chromosome|GO:0031965,nuclear membrane|GO:003196…	GO:0030234,enzyme regulator activity|GO:0005096,GTPase activator activity|GO:0030695,GTPase regulator activity|GO:0008047,enzyme activator activity|GO:0098772,molecular function regulator|GO:0060589,nucleoside-triphosphatase regulator activity|GO:0005488,binding|GO:0050839,cell adhesion molecule binding|GO:0005515,protein binding|GO:0097159,organic cyclic compound binding|GO:0045296,cadherin bind…	0	RanGAP1_C domain-containing protein	RANGAP1	N-Term(TMT10); S7(Phospho); T9(Phospho); K11(TMT10)	1	S(7): 100.0; T(9): 100.0	0.0879446	0.0835235	0.103121	0.1359	0.144774	0.135164	0.104912	0.104963	0.098953	1.5144	0.00214808	1.12469	0.142397	0.742664	0.00063152	0	321.893	0.0006871	33.86	0.0138146	3	1795.77	0.573697	30.6895	0
vSLsPITSVSNIk	2	1	1	E1BSM2	GO:0044248,cellular catabolic process|GO:0043632,modification-dependent macromolecule catabolic process|GO:0044267,cellular protein metabolic process|GO:1901575,organic substance catabolic process|GO:0044265,cellular macromolecule catabolic process|GO:0044260,cellular macromolecule metabolic process|GO:0043162,ubiquitin-dependent protein catabolic process via the multivesicular body sorting pathw…	GO:0043229,intracellular organelle|GO:0071944,cell periphery|GO:0005623,cell|GO:0043227,membrane-bounded organelle|GO:0043226,organelle|GO:0010008,endosome membrane|GO:0005737,cytoplasm|GO:0031090,organelle membrane|GO:0098805,whole membrane|GO:0016020,membrane|GO:0005794,Golgi apparatus|GO:0098588,bounding membrane of organelle|GO:0012505,endomembrane system|GO:0036452,ESCRT complex|GO:0005886,p…	GO:0043130,ubiquitin binding|GO:0032182,ubiquitin-like protein binding|GO:0005488,binding|GO:0005515,protein binding	0	Uncharacterized protein	UBAP1	N-Term(TMT10); S4(Phospho); K13(TMT10)	0.999995	S(2): 0.0; S(4): 100.0; T(7): 0.0; S(8): 0.0; S(10): 0.0	0.0825646	0.0711157	0.0785772	0.112009	0.125171	0.114569	0.133165	0.143083	0.139746	1.51448	0.00161091	1.79109	0.000160643	1.18264	0.0125762	0	285.31	3.118e-05	36.39	0.0144198	3	1883.07	0.501914	82.8981	0
gSGEsAR	3	2	1	Q5ZJ42	GO:0016070,RNA metabolic process|GO:0016071,mRNA metabolic process|GO:0044238,primary metabolic process|GO:0044260,cellular macromolecule metabolic process|GO:0006139,nucleobase-containing compound metabolic process|GO:0009987,cellular process|GO:0006725,cellular aromatic compound metabolic process|GO:0010467,gene expression|GO:0044237,cellular metabolic process|GO:0043170,macromolecule metabolic…	GO:0044446,intracellular organelle part|GO:0043231,intracellular membrane-bounded organelle|GO:0031981,nuclear lumen|GO:0043233,organelle lumen|GO:0005634,nucleus|GO:0044464,cell part|GO:0031974,membrane-enclosed lumen|GO:0005622,intracellular|GO:0005654,nucleoplasm|GO:0070013,intracellular organelle lumen|GO:0043229,intracellular organelle|GO:0044428,nuclear part|GO:0005623,cell|GO:0044424,intra…	GO:0097159,organic cyclic compound binding|GO:0044822,poly(A) RNA binding|GO:0005488,binding|GO:0003676,nucleic acid binding|GO:1901363,heterocyclic compound binding|GO:0003723,RNA binding	0	RRM domain-containing protein	RCJMB04_20o8	N-Term(TMT10); S5(Phospho)	1	S(2): 0.0; S(5): 100.0	0.0716641	0.0752072	0.0795237	0.107898	0.115315	0.119673	0.137426	0.148302	0.151333	1.51455	0.000706874	1.93052	0.000126481	1.27465	0.00449008	0	147.761	0.01278	17.82	0.281659	2	972.436	0.794134	6.70145	0
sIsTNQk	1	5	1	A0A3Q2TS16	GO:0044267,cellular protein metabolic process|GO:0006468,protein phosphorylation|GO:0044260,cellular macromolecule metabolic process|GO:0044238,primary metabolic process|GO:0019538,protein metabolic process|GO:0016310,phosphorylation|GO:0009987,cellular process|GO:0043412,macromolecule modification|GO:0006464,cellular protein modification process|GO:0043170,macromolecule metabolic process|GO:0071…	0	GO:0035639,purine ribonucleoside triphosphate binding|GO:0004672,protein kinase activity|GO:0043167,ion binding|GO:1901363,heterocyclic compound binding|GO:0001883,purine nucleoside binding|GO:0001882,nucleoside binding|GO:0043168,anion binding|GO:0000166,nucleotide binding|GO:0004674,protein serine/threonine kinase activity|GO:0016740,transferase activity|GO:1901265,nucleoside phosphate binding|…	0	Non-specific serine/threonine protein kinase (EC 2.7.11.1)	MARK1	N-Term(TMT10); S3(Phospho); K7(TMT10)	0.999632	S(1): 0.0; S(3): 100.0; T(4): 0.0	0.0676717	0.0780977	0.0975243	0.133172	0.112693	0.12271	0.128161	0.131708	0.128262	1.51494	0.0167417	1.59532	0.00543086	1.05306	0.340203	0.009	122.888	0.1642	4.51	14.4962	2	1315.7	1.57965	31.2029	0
kSSEDGsPNPGkR	1	1	1	Q9YH69	GO:0080090,regulation of primary metabolic process|GO:0019222,regulation of metabolic process|GO:0061303,cornea development in camera-type eye|GO:0051098,regulation of binding|GO:0001501,skeletal system development|GO:0060323,head morphogenesis|GO:0060322,head development|GO:0060325,face morphogenesis|GO:0060324,face development|GO:1901362,organic cyclic compound biosynthetic process|GO:1901360,o…	GO:0043234,protein complex|GO:0005737,cytoplasm|GO:0032991,macromolecular complex|GO:0043231,intracellular membrane-bounded organelle|GO:0005634,nucleus|GO:0044464,cell part|GO:0005623,cell|GO:0005622,intracellular|GO:0043229,intracellular organelle|GO:0005667,transcription factor complex|GO:0044424,intracellular part|GO:0043227,membrane-bounded organelle|GO:0043226,organelle	GO:0000989,transcription factor activity, transcription factor binding|GO:0003700,transcription factor activity, sequence-specific DNA binding|GO:0001071,nucleic acid binding transcription factor activity|GO:0001076,transcription factor activity, RNA polymerase II transcription factor binding|GO:0044877,macromolecular complex binding|GO:0019904,protein domain specific binding|GO:0005515,protein b…	0	Dermo protein (Twist2)	cdermo-1 TWIST2	N-Term(TMT10); K1(TMT10); S7(Phospho); K12(TMT10)	1	S(2): 0.0; S(3): 0.0; S(7): 100.0	0.0764631	0.070021	0.084281	0.115552	0.117148	0.116965	0.133971	0.144184	0.141415	1.51524	0.00067369	1.81817	0.000253173	1.19992	0.00165809	0	210.487	0.01357	3.71	35.3247	4	2126.12	-1.07387	22.2636	2
tRssAEk	2	2	1	A0A3Q2U9E2	GO:0044267,cellular protein metabolic process|GO:0000413,protein peptidyl-prolyl isomerization|GO:0006457,protein folding|GO:0018208,peptidyl-proline modification|GO:0044260,cellular macromolecule metabolic process|GO:0044238,primary metabolic process|GO:0019538,protein metabolic process|GO:0044237,cellular metabolic process|GO:0009987,cellular process|GO:0006464,cellular protein modification pro…	GO:0005737,cytoplasm|GO:0044446,intracellular organelle part|GO:0043231,intracellular membrane-bounded organelle|GO:0031981,nuclear lumen|GO:0043233,organelle lumen|GO:0005634,nucleus|GO:0044464,cell part|GO:0031974,membrane-enclosed lumen|GO:0005622,intracellular|GO:0005654,nucleoplasm|GO:0070013,intracellular organelle lumen|GO:0043229,intracellular organelle|GO:0044428,nuclear part|GO:0005623,…	GO:0016853,isomerase activity|GO:0097159,organic cyclic compound binding|GO:0044822,poly(A) RNA binding|GO:0016859,cis-trans isomerase activity|GO:0003824,catalytic activity|GO:0003723,RNA binding|GO:0003755,peptidyl-prolyl cis-trans isomerase activity|GO:1901363,heterocyclic compound binding|GO:0003676,nucleic acid binding|GO:0005488,binding	0	PPIase cyclophilin-type domain-containing protein	PPIG	N-Term(TMT10); S3(Phospho); S4(Phospho); K7(TMT10)	0.999502	T(1): 0.0; S(3): 100.0; S(4): 100.0	0.0890101	0.0771585	0.0953236	0.115784	0.130654	0.149788	0.116445	0.116143	0.109374	1.51525	0.0159484	1.30773	0.00986583	0.86305	0.148071	0.001	118.256	0.03506	17.53	0.501555	3	1396.66	-0.701899	16.5957	1
lLLDDsFESSk	3	1	1	E1C1G0	GO:0007599,hemostasis|GO:0051049,regulation of transport|GO:0007596,blood coagulation|GO:0006901,vesicle coating|GO:0006900,membrane budding|GO:0061024,membrane organization|GO:0048268,clathrin coat assembly|GO:0007165,signal transduction|GO:0060326,cell chemotaxis|GO:0034765,regulation of ion transmembrane transport|GO:0034766,negative regulation of ion transmembrane transport|GO:0006829,zinc II…	GO:0019898,extrinsic component of membrane|GO:0071944,cell periphery|GO:0043227,membrane-bounded organelle|GO:0043226,organelle|GO:0005737,cytoplasm|GO:0031982,vesicle|GO:0005942,phosphatidylinositol 3-kinase complex|GO:0016020,membrane|GO:0031988,membrane-bounded vesicle|GO:1902494,catalytic complex|GO:0061695,transferase complex, transferring phosphorus-containing groups|GO:1990234,transferase …	GO:0035639,purine ribonucleoside triphosphate binding|GO:0005488,binding|GO:0035004,phosphatidylinositol 3-kinase activity|GO:0035005,1-phosphatidylinositol-4-phosphate 3-kinase activity|GO:0043167,ion binding|GO:1901363,heterocyclic compound binding|GO:0001883,purine nucleoside binding|GO:0001882,nucleoside binding|GO:0043168,anion binding|GO:0097367,carbohydrate derivative binding|GO:0005543,ph…	0	Uncharacterized protein	PIK3C2A	N-Term(TMT10); S6(Phospho); K11(TMT10)	1	S(6): 100.0; S(9): 0.0; S(10): 0.0	0.0870721	0.0841212	0.097965	0.132742	0.138493	0.136622	0.101876	0.110895	0.112333	1.51531	0.000522773	1.20785	0.024956	0.797102	0.00170276	0	296.761	3.587e-05	23.03	0.357375	2	1791.93	4.51516	78.277	0
tDsQDMNEDT	3	2	1	Q5ZK14	GO:0009894,regulation of catabolic process|GO:0080090,regulation of primary metabolic process|GO:0031329,regulation of cellular catabolic process|GO:0031323,regulation of cellular metabolic process|GO:0044248,cellular catabolic process|GO:0042176,regulation of protein catabolic process|GO:0006807,nitrogen compound metabolic process|GO:0043632,modification-dependent macromolecule catabolic process…	0	0	0	DET1- and DDB1-associated protein 1	DDA1 RCJMB04_13o6	N-Term(TMT10); S3(Phospho)	0.999905	T(1): 0.0; S(3): 100.0; T(10): 0.0	0.0833732	0.074929	0.0900041	0.12133	0.13981	0.115176	0.117649	0.12877	0.126155	1.51553	0.00767172	1.50046	0.00166949	0.990056	0.885455	0	296.548	2.015e-05	53.87	2.11255e-05	2	1464.54	0.00702674	22.8665	0
sGsSNVAAmk	1	1	1	R4GKD1	GO:0044700,single organism signaling|GO:0051716,cellular response to stimulus|GO:0050896,response to stimulus|GO:0009987,cellular process|GO:0044763,single-organism cellular process|GO:0050794,regulation of cellular process|GO:0065007,biological regulation|GO:0023052,signaling|GO:0007165,signal transduction|GO:0007154,cell communication|GO:0007186,G-protein coupled receptor signaling pathway|GO:0…	GO:0019897,extrinsic component of plasma membrane|GO:0009898,cytoplasmic side of plasma membrane|GO:0019898,extrinsic component of membrane|GO:0071944,cell periphery|GO:0098552,side of membrane|GO:0043227,membrane-bounded organelle|GO:0043226,organelle|GO:0031982,vesicle|GO:0005834,heterotrimeric G-protein complex|GO:0016020,membrane|GO:0031988,membrane-bounded vesicle|GO:0044459,plasma membrane …	GO:0060089,molecular transducer activity|GO:0004871,signal transducer activity	0	Guanine nucleotide-binding protein subunit gamma	GNG5	N-Term(TMT10); S1(Phospho); S3(Phospho); M9(Oxidation); K10(TMT10)	0.452289	S(1): 90.5; S(3): 54.8; S(4): 54.8	0.0723976	0.0705699	0.106847	0.120728	0.122958	0.134968	0.116947	0.131925	0.122658	1.51574	0.0270728	1.48722	0.0321307	0.981185	0.72173	0.006	6.75763	0.1257	6.61	5.94794	3	1585.72	3.75361	20.9401	0
aREEETHcsNTSTPVk	2	2	1	A0A3Q2UNF7	0	0	0	0	Uncharacterized protein	POM121	N-Term(TMT10); C8(Carbamidomethyl); S9(Phospho); K16(TMT10)	0.999597	T(6): 0.0; S(9): 100.0; T(11): 0.0; S(12): 0.0; T(13): 0.0	0.0755371	0.0673282	0.082595	0.111933	0.12207	0.107873	0.120014	0.135255	0.177395	1.51635	0.00314151	1.91903	0.0175698	1.26556	0.161975	0	162.235	0.0005961	8.07	13.1158	4	2384.14	1.655	24.6152	1
gTGPPsPTkDR	1	1	1	A0A1D5PWX6	GO:0048583,regulation of response to stimulus|GO:0050680,negative regulation of epithelial cell proliferation|GO:0072359,circulatory system development|GO:0072358,cardiovascular system development|GO:0044707,single-multicellular organism process|GO:0051716,cellular response to stimulus|GO:0009611,response to wounding|GO:0048514,blood vessel morphogenesis|GO:0048519,negative regulation of biologic…	GO:0005737,cytoplasm|GO:0045177,apical part of cell|GO:0005783,endoplasmic reticulum|GO:0044421,extracellular region part|GO:0005615,extracellular space|GO:0044464,cell part|GO:0043229,intracellular organelle|GO:0005623,cell|GO:0005622,intracellular|GO:0044444,cytoplasmic part|GO:0005576,extracellular region|GO:0012505,endomembrane system|GO:0044424,intracellular part|GO:0043227,membrane-bounded …	0	0	Uncharacterized protein	VASH1	N-Term(TMT10); S6(Phospho); K9(TMT10)	0.982584	T(2): 0.0; S(6): 98.3; T(8): 1.7	0.0884268	0.0723671	0.0939926	0.119109	0.127449	0.139993	0.12027	0.113087	0.125307	1.51715	0.00778491	1.4077	0.00940647	0.927856	0.256553	0	235.42	0.01215	8.87	7.74416	2	1650.86	-0.132359	26.3694	1
rPDPDsDEDEDYERER	3	1	1	E1BUJ1	GO:0090304,nucleic acid metabolic process|GO:0034641,cellular nitrogen compound metabolic process|GO:0006807,nitrogen compound metabolic process|GO:0044237,cellular metabolic process|GO:1901360,organic cyclic compound metabolic process|GO:0006139,nucleobase-containing compound metabolic process|GO:0000380,alternative mRNA splicing, via spliceosome|GO:0044260,cellular macromolecule metabolic proce…	GO:0044446,intracellular organelle part|GO:0043231,intracellular membrane-bounded organelle|GO:0031981,nuclear lumen|GO:0043233,organelle lumen|GO:0005634,nucleus|GO:0044464,cell part|GO:0031974,membrane-enclosed lumen|GO:0005622,intracellular|GO:0005654,nucleoplasm|GO:0070013,intracellular organelle lumen|GO:0043229,intracellular organelle|GO:0044428,nuclear part|GO:0005623,cell|GO:0044424,intra…	GO:0097159,organic cyclic compound binding|GO:0000166,nucleotide binding|GO:0036094,small molecule binding|GO:0005488,binding|GO:0003676,nucleic acid binding|GO:1901363,heterocyclic compound binding|GO:1901265,nucleoside phosphate binding|GO:0003723,RNA binding	0	G-patch domain-containing protein	RBM17	N-Term(TMT10); S6(Phospho)	1	S(6): 100.0; Y(12): 0.0	0.0753168	0.0721303	0.0888508	0.117288	0.12503	0.116191	0.112888	0.136225	0.144759	1.51719	0.00220941	1.66685	0.00830443	1.09864	0.300592	0	502.32	1.989e-05	39.29	0.00399208	3	2331.96	1.33989	24.602	1
rLssSGGQTPR	14	1	1	E1BRQ9	GO:0006479,protein methylation|GO:0051169,nuclear transport|GO:0051168,nuclear export|GO:0035065,regulation of histone acetylation|GO:0019222,regulation of metabolic process|GO:0050684,regulation of mRNA processing|GO:0032386,regulation of intracellular transport|GO:0006475,internal protein amino acid acetylation|GO:0031056,regulation of histone modification|GO:1901576,organic substance biosynthe…	GO:0005737,cytoplasm|GO:0044446,intracellular organelle part|GO:0043231,intracellular membrane-bounded organelle|GO:0031981,nuclear lumen|GO:0043233,organelle lumen|GO:0005634,nucleus|GO:0044464,cell part|GO:0031974,membrane-enclosed lumen|GO:0005622,intracellular|GO:0005654,nucleoplasm|GO:0070013,intracellular organelle lumen|GO:0043229,intracellular organelle|GO:0044428,nuclear part|GO:0005623,…	GO:0097159,organic cyclic compound binding|GO:0005488,binding|GO:0003676,nucleic acid binding|GO:0003677,DNA binding|GO:1901363,heterocyclic compound binding	0	TFIIS N-terminal domain-containing protein	IWS1	N-Term(TMT10); S3(Phospho); S4(Phospho)	0.956546	S(3): 100.0; S(4): 95.7; S(5): 2.2; T(9): 2.2	0.067981	0.0655134	0.0812187	0.106572	0.118294	0.100904	0.152635	0.144213	0.165743	1.51724	0.00635967	2.15446	0.000481165	1.41999	0.0048741	0	231.449	0.0004374	16.8	0.617387	2	1534.7	0.633849	21.5133	1
kksEcLPDk	2	1	1	A0A1D5P5E6	GO:0006479,protein methylation|GO:0080090,regulation of primary metabolic process|GO:0019222,regulation of metabolic process|GO:0019919,peptidyl-arginine methylation, to asymmetrical-dimethyl arginine|GO:1901362,organic cyclic compound biosynthetic process|GO:1901360,organic cyclic compound metabolic process|GO:0044710,single-organism metabolic process|GO:0010605,negative regulation of macromolec…	GO:0005737,cytoplasm|GO:0032991,macromolecular complex|GO:0005840,ribosome|GO:0043232,intracellular non-membrane-bounded organelle|GO:0005829,cytosol|GO:0044464,cell part|GO:0044444,cytoplasmic part|GO:0005623,cell|GO:0030529,intracellular ribonucleoprotein complex|GO:0043229,intracellular organelle|GO:0043228,non-membrane-bounded organelle|GO:0044424,intracellular part|GO:0005622,intracellular|G…	GO:0016274,protein-arginine N-methyltransferase activity|GO:0042054,histone methyltransferase activity|GO:0016273,arginine N-methyltransferase activity|GO:0003824,catalytic activity|GO:0008757,S-adenosylmethionine-dependent methyltransferase activity|GO:0016740,transferase activity|GO:0016741,transferase activity, transferring one-carbon groups|GO:0008469,histone-arginine N-methyltransferase acti…	0	Uncharacterized protein	METTL18	N-Term(TMT10); K1(TMT10); K2(TMT10); S3(Phospho); C5(Carbamidomethyl); K9(TMT10)	1	S(3): 100.0	0.0682114	0.066566	0.0775425	0.0997919	0.108343	0.114028	0.142362	0.159389	0.162828	1.51735	0.00241273	2.1881	0.00030591	1.44206	0.00328379	0	134.005	0.0115	5.11	19.4703	4	2101.19	0.327511	42.5161	2
nQDIIIsPQQQcSksYMDR	1	2	1	A0A1D5NZF2	GO:0022607,cellular component assembly|GO:0009892,negative regulation of metabolic process|GO:0019222,regulation of metabolic process|GO:0043933,macromolecular complex subunit organization|GO:0016070,RNA metabolic process|GO:0090304,nucleic acid metabolic process|GO:0090305,nucleic acid phosphodiester bond hydrolysis|GO:0010629,negative regulation of gene expression|GO:0006807,nitrogen compound m…	GO:0005737,cytoplasm|GO:0035770,ribonucleoprotein granule|GO:0043232,intracellular non-membrane-bounded organelle|GO:0044464,cell part|GO:0000932,P-body|GO:0044444,cytoplasmic part|GO:0005623,cell|GO:0030529,intracellular ribonucleoprotein complex|GO:0043229,intracellular organelle|GO:0043228,non-membrane-bounded organelle|GO:0036464,cytoplasmic ribonucleoprotein granule|GO:0044424,intracellular …	GO:0097159,organic cyclic compound binding|GO:0005488,binding|GO:0003676,nucleic acid binding|GO:1901363,heterocyclic compound binding|GO:0003723,RNA binding|GO:0016787,hydrolase activity|GO:0003824,catalytic activity|GO:0004518,nuclease activity|GO:0004519,endonuclease activity|GO:0004540,ribonuclease activity|GO:0004521,endoribonuclease activity|GO:0016788,hydrolase activity, acting on ester bo…	gga03018,RNA degradation	Enhancer of mRNA-decapping protein 3	EDC3	N-Term(TMT10); S7(Phospho); C12(Carbamidomethyl); K14(TMT10); S15(Phospho)	0.978409	S(7): 100.0; S(13): 2.1; S(15): 97.8; Y(16): 0.0	0.0617583	0.0613004	0.079019	0.103683	0.0967642	0.10619	0.162127	0.158932	0.170225	1.51742	0.00576404	2.43117	0.000138041	1.60217	0.000149643	0	346.074	0.0003696	19.03	1.09148	3	2929.34	-0.918763	58.5812	1
aSTSADLGEkDDDVYkTEDsDDIHFEPIVQMPEk	3	4	1	A0A3Q2U8L2	GO:0043549,regulation of kinase activity|GO:0019220,regulation of phosphate metabolic process|GO:0080090,regulation of primary metabolic process|GO:0019222,regulation of metabolic process|GO:0044281,small molecule metabolic process|GO:1901576,organic substance biosynthetic process|GO:0044710,single-organism metabolic process|GO:0044711,single-organism biosynthetic process|GO:0018193,peptidyl-amin…	GO:0005635,nuclear envelope|GO:0016234,inclusion body|GO:0031975,envelope|GO:0043229,intracellular organelle|GO:0042405,nuclear inclusion body|GO:0005634,nucleus|GO:0043227,membrane-bounded organelle|GO:0043226,organelle|GO:0031224,intrinsic component of membrane|GO:0005737,cytoplasm|GO:0046930,pore complex|GO:0031090,organelle membrane|GO:0016021,integral component of membrane|GO:0016020,membran…	GO:0043169,cation binding|GO:0016853,isomerase activity|GO:0046914,transition metal ion binding|GO:0043167,ion binding|GO:0016859,cis-trans isomerase activity|GO:0003824,catalytic activity|GO:0008270,zinc ion binding|GO:0003755,peptidyl-prolyl cis-trans isomerase activity|GO:0046872,metal ion binding|GO:0005488,binding|GO:0005515,protein binding|GO:0008536,Ran GTPase binding|GO:0030234,enzyme reg…	0	Uncharacterized protein	LOC776067	N-Term(TMT10); K10(TMT10); K16(TMT10); S20(Phospho); K34(TMT10)	0.322677	S(2): 1.6; T(3): 0.1; S(4): 1.6; Y(15): 32.3; T(17): 32.3; S(20): 32.3	0.0805621	0.0946031	0.0866326	0.118668	0.145696	0.132905	0.100883	0.107835	0.132214	1.51747	0.00683462	1.30228	0.0631152	0.85819	0.20139	0	116.028	0.01279	0.24	134.129	5	4821.37	3.44029	98.9481	2
sRsQsPAESQTR	2	5	1	A0A3Q2UFI0	GO:0090304,nucleic acid metabolic process|GO:0034641,cellular nitrogen compound metabolic process|GO:0006807,nitrogen compound metabolic process|GO:1901360,organic cyclic compound metabolic process|GO:0006139,nucleobase-containing compound metabolic process|GO:0044260,cellular macromolecule metabolic process|GO:0071704,organic substance metabolic process|GO:0070647,protein modification by small p…	GO:0043231,intracellular membrane-bounded organelle|GO:0005634,nucleus|GO:0044464,cell part|GO:0005623,cell|GO:0005622,intracellular|GO:0043229,intracellular organelle|GO:0044424,intracellular part|GO:0043227,membrane-bounded organelle|GO:0043226,organelle	GO:0019787,ubiquitin-like protein transferase activity|GO:0043169,cation binding|GO:0046914,transition metal ion binding|GO:0061630,ubiquitin protein ligase activity|GO:0043167,ion binding|GO:0003824,catalytic activity|GO:0016740,transferase activity|GO:0008270,zinc ion binding|GO:0003676,nucleic acid binding|GO:0097159,organic cyclic compound binding|GO:0005488,binding|GO:0046872,metal ion bindi…	0	Uncharacterized protein	RBBP6	N-Term(TMT10); S1(Phospho); S3(Phospho); S5(Phospho)	0.999998	S(1): 100.0; S(3): 100.0; S(5): 100.0; S(9): 0.0; T(11): 0.0	0.0757655	0.0775136	0.0941137	0.12628	0.125709	0.123451	0.115077	0.138176	0.122686	1.51759	0.00194956	1.5196	0.00877839	1.00133	0.981819	0	265.212	0.00212	7.6	2.72835	2	1802.71	1.0772	10.8352	1
kMETVNsDsDSEFGIPkk	1	4	1	A0A3Q3B2I8	GO:0071103,DNA conformation change|GO:0090304,nucleic acid metabolic process|GO:0034641,cellular nitrogen compound metabolic process|GO:0006807,nitrogen compound metabolic process|GO:1901360,organic cyclic compound metabolic process|GO:0006139,nucleobase-containing compound metabolic process|GO:0044260,cellular macromolecule metabolic process|GO:0071704,organic substance metabolic process|GO:0016…	GO:0044446,intracellular organelle part|GO:0043231,intracellular membrane-bounded organelle|GO:0031981,nuclear lumen|GO:0043233,organelle lumen|GO:0005634,nucleus|GO:0044464,cell part|GO:0031974,membrane-enclosed lumen|GO:0005622,intracellular|GO:0005654,nucleoplasm|GO:0070013,intracellular organelle lumen|GO:0043229,intracellular organelle|GO:0044428,nuclear part|GO:0005623,cell|GO:0044424,intra…	GO:0003676,nucleic acid binding|GO:0035639,purine ribonucleoside triphosphate binding|GO:1901363,heterocyclic compound binding|GO:0003916,DNA topoisomerase activity|GO:0005488,binding|GO:0016887,ATPase activity|GO:0003677,DNA binding|GO:0043167,ion binding|GO:0003918,DNA topoisomerase type II (ATP-hydrolyzing) activity|GO:0001883,purine nucleoside binding|GO:0001882,nucleoside binding|GO:0043168,…	0	DNA topoisomerase 2 (EC 5.6.2.2)	TOP2B	N-Term(TMT10); K1(TMT10); S7(Phospho); S9(Phospho); K17(TMT10); K18(TMT10)	0.488385	T(4): 0.0; S(7): 97.7; S(9): 51.2; S(11): 51.2	0.0866051	0.0723177	0.083352	0.120562	0.121106	0.126007	0.121702	0.134442	0.133905	1.5176	0.000852897	1.60995	0.00119961	1.06085	0.173241	0	160.033	2.493e-05	22.24	0.808087	4	3088.56	2.6524	66.0699	2
aSEEEHVySFPNk	4	5	1	F1NB68	GO:0007160,cell-matrix adhesion|GO:0007155,cell adhesion|GO:0031589,cell-substrate adhesion|GO:0022610,biological adhesion|GO:0035994,response to muscle stretch|GO:0009628,response to abiotic stimulus|GO:0009605,response to external stimulus|GO:0050896,response to stimulus|GO:0009612,response to mechanical stimulus	GO:0032432,actin filament bundle|GO:0015629,actin cytoskeleton|GO:0043229,intracellular organelle|GO:0043228,non-membrane-bounded organelle|GO:0005924,cell-substrate adherens junction|GO:0005925,focal adhesion|GO:0043226,organelle|GO:0030054,cell junction|GO:0030055,cell-substrate junction|GO:0005856,cytoskeleton|GO:0001725,stress fiber|GO:0016020,membrane|GO:0044430,cytoskeletal part|GO:0042641,…	GO:0043169,cation binding|GO:0017166,vinculin binding|GO:0046914,transition metal ion binding|GO:0008092,cytoskeletal protein binding|GO:0043167,ion binding|GO:0008270,zinc ion binding|GO:0005515,protein binding|GO:0046872,metal ion binding|GO:0005488,binding	gga04370,VEGF signaling pathway|gga04810,Regulation of actin cytoskeleton|gga04510,Focal adhesion	Paxillin	PXN	N-Term(TMT10); Y8(Phospho); K13(TMT10)	0.999798	S(2): 0.0; Y(8): 100.0; S(9): 0.0	0.0747951	0.0657266	0.0852833	0.103381	0.123618	0.115702	0.12822	0.135678	0.158564	1.51768	0.00880858	1.87092	0.00364155	1.23275	0.0706344	0	270.906	9.008e-07	25.91	0.155536	3	2074.99	-0.830191	45.7554	0
qNsPsPTSLAFGDHPTTQPk	3	3	1	F1P396	GO:1902275,regulation of chromatin organization|GO:0033044,regulation of chromosome organization|GO:0008104,protein localization|GO:0033043,regulation of organelle organization|GO:0043933,macromolecular complex subunit organization|GO:0016310,phosphorylation|GO:0051128,regulation of cellular component organization|GO:0023052,signaling|GO:0007165,signal transduction|GO:0035556,intracellular signal…	GO:0043231,intracellular membrane-bounded organelle|GO:0005634,nucleus|GO:0044464,cell part|GO:0005623,cell|GO:0005622,intracellular|GO:0043229,intracellular organelle|GO:0044424,intracellular part|GO:0043227,membrane-bounded organelle|GO:0043226,organelle	GO:0035639,purine ribonucleoside triphosphate binding|GO:0004672,protein kinase activity|GO:0043167,ion binding|GO:1901363,heterocyclic compound binding|GO:0001883,purine nucleoside binding|GO:0001882,nucleoside binding|GO:0043168,anion binding|GO:0000166,nucleotide binding|GO:0004674,protein serine/threonine kinase activity|GO:0016740,transferase activity|GO:1901265,nucleoside phosphate binding|…	0	Protein kinase domain-containing protein	TLK1	N-Term(TMT10); S3(Phospho); S5(Phospho); K20(TMT10)	0.999207	S(3): 100.0; S(5): 99.9; T(7): 0.0; S(8): 0.0; T(16): 0.0; T(17): 0.0	0.0775625	0.0666381	0.072902	0.102241	0.118458	0.108815	0.135546	0.135519	0.191354	1.51778	0.00272458	2.12996	0.012326	1.40334	0.0822001	0	441.419	1.663e-08	47.97	0.00162939	3	2728.28	0.276265	58.7267	0
rLsGNANGGIQTER	3	3	1	A0A3Q2TX61	GO:0033043,regulation of organelle organization|GO:0000266,mitochondrial fission|GO:0030036,actin cytoskeleton organization|GO:0051128,regulation of cellular component organization|GO:0010821,regulation of mitochondrion organization|GO:0071840,cellular component organization or biogenesis|GO:0009653,anatomical structure morphogenesis|GO:0050789,regulation of biological process|GO:0044699,single-o…	GO:0005737,cytoplasm|GO:0005783,endoplasmic reticulum|GO:0005634,nucleus|GO:0044464,cell part|GO:0044444,cytoplasmic part|GO:0005623,cell|GO:0005622,intracellular|GO:0043229,intracellular organelle|GO:0012505,endomembrane system|GO:0044424,intracellular part|GO:0048471,perinuclear region of cytoplasm|GO:0043227,membrane-bounded organelle|GO:0043226,organelle|GO:0043231,intracellular membrane-boun…	GO:0008092,cytoskeletal protein binding|GO:0017048,Rho GTPase binding|GO:0017016,Ras GTPase binding|GO:0003779,actin binding|GO:0031267,small GTPase binding|GO:0051020,GTPase binding|GO:0019899,enzyme binding|GO:0005515,protein binding|GO:0005488,binding	0	Uncharacterized protein	INF2	N-Term(TMT10); S3(Phospho)	1	S(3): 100.0; T(12): 0.0	0.0693724	0.0566139	0.0647433	0.0834393	0.112186	0.0938663	0.116114	0.124561	0.287325	1.51781	0.02314	2.76832	0.114367	1.82389	0.231079	0	294.15	1.254e-07	50.81	0.000451854	3	1781.89	1.71941	28.5087	1
mDGtPDGR	1	1	1	A0A3S5ZP89	GO:0080090,regulation of primary metabolic process|GO:0019222,regulation of metabolic process|GO:1901362,organic cyclic compound biosynthetic process|GO:0071840,cellular component organization or biogenesis|GO:0044710,single-organism metabolic process|GO:0010605,negative regulation of macromolecule metabolic process|GO:0006302,double-strand break repair|GO:0043044,ATP-dependent chromatin remodeli…	GO:0031010,ISWI-type complex|GO:0031974,membrane-enclosed lumen|GO:0043229,intracellular organelle|GO:0043228,non-membrane-bounded organelle|GO:0000228,nuclear chromosome|GO:0043227,membrane-bounded organelle|GO:0043226,organelle|GO:0070603,SWI/SNF superfamily-type complex|GO:0031981,nuclear lumen|GO:0005730,nucleolus|GO:0005634,nucleus|GO:0044454,nuclear chromosome part|GO:0005657,replication fo…	GO:0042393,histone binding|GO:0016887,ATPase activity|GO:0035639,purine ribonucleoside triphosphate binding|GO:0031491,nucleosome binding|GO:0044877,macromolecular complex binding|GO:0005488,binding|GO:0003676,nucleic acid binding|GO:0003677,DNA binding|GO:0043167,ion binding|GO:1901363,heterocyclic compound binding|GO:0001883,purine nucleoside binding|GO:0001882,nucleoside binding|GO:0043168,ani…	0	Uncharacterized protein	SMARCA5	N-Term(TMT10); T4(Phospho)	1	T(4): 100.0	0.0818198	0.0753675	0.0844821	0.114024	0.126624	0.126168	0.125686	0.130983	0.134846	1.51784	0.0010726	1.62004	0.000191639	1.06733	0.168655	0.004	253.642	0.08785	21.52	0.0359393	2	1157.49	1.68325	18.7926	0
fGFsWSk	2	2	1	A0A3Q2TW12	0	0	0	0	PDZ domain-containing protein	AHNAK2	N-Term(TMT10); S4(Phospho); K7(TMT10)	0.999768	S(4): 100.0; S(6): 0.0	0.0746593	0.0696628	0.0814638	0.111989	0.119909	0.110825	0.133306	0.147368	0.14954	1.51791	0.000939791	1.90541	0.000372728	1.25528	0.00749497	0.002	157.215	0.04509	15.93	1.08107	2	1396.71	0.885683	81.0086	0
aTVTPsPVkGk	3	4	1	A0A3Q2UD21	GO:0009628,response to abiotic stimulus|GO:0080090,regulation of primary metabolic process|GO:0019222,regulation of metabolic process|GO:0048584,positive regulation of response to stimulus|GO:0048583,regulation of response to stimulus|GO:0007165,signal transduction|GO:0007166,cell surface receptor signaling pathway|GO:0007167,enzyme linked receptor protein signaling pathway|GO:0007169,transmembra…	GO:0005737,cytoplasm|GO:0043231,intracellular membrane-bounded organelle|GO:0005634,nucleus|GO:0044464,cell part|GO:0005623,cell|GO:0005622,intracellular|GO:0043229,intracellular organelle|GO:0044424,intracellular part|GO:0043227,membrane-bounded organelle|GO:0043226,organelle|GO:0031974,membrane-enclosed lumen|GO:0043228,non-membrane-bounded organelle|GO:0000785,chromatin|GO:0000228,nuclear chro…	GO:0097159,organic cyclic compound binding|GO:0044822,poly(A) RNA binding|GO:0005488,binding|GO:0003676,nucleic acid binding|GO:1901363,heterocyclic compound binding|GO:0003723,RNA binding|GO:0005515,protein binding|GO:0003700,transcription factor activity, sequence-specific DNA binding|GO:0008134,transcription factor binding|GO:0001228,transcriptional activator activity, RNA polymerase II transc…	0	Uncharacterized protein	NUCKS1	N-Term(TMT10); S6(Phospho); K9(TMT10); K11(TMT10)	1	T(2): 0.0; T(4): 0.0; S(6): 100.0	0.067352	0.0756611	0.084838	0.114373	0.113346	0.118187	0.126094	0.143849	0.145523	1.51812	0.00170719	1.82341	0.0014515	1.20109	0.0221696	0	362.673	0.00772	16.57	0.892185	2	1852.09	0.838368	45.191	1
tEsTScIk	2	5	1	A0A1D5PCA7	GO:0080090,regulation of primary metabolic process|GO:0019222,regulation of metabolic process|GO:0048585,negative regulation of response to stimulus|GO:0048583,regulation of response to stimulus|GO:0031057,negative regulation of histone modification|GO:0031056,regulation of histone modification|GO:0071840,cellular component organization or biogenesis|GO:0044710,single-organism metabolic process|G…	GO:0005737,cytoplasm|GO:0044446,intracellular organelle part|GO:0043231,intracellular membrane-bounded organelle|GO:0031981,nuclear lumen|GO:0043233,organelle lumen|GO:0005634,nucleus|GO:0044464,cell part|GO:0031974,membrane-enclosed lumen|GO:0005622,intracellular|GO:0005654,nucleoplasm|GO:0070013,intracellular organelle lumen|GO:0043229,intracellular organelle|GO:0044428,nuclear part|GO:0005623,…	GO:0019787,ubiquitin-like protein transferase activity|GO:0003824,catalytic activity|GO:0004842,ubiquitin-protein transferase activity|GO:0008134,transcription factor binding|GO:0035257,nuclear hormone receptor binding|GO:0046966,thyroid hormone receptor binding|GO:0016740,transferase activity|GO:0005488,binding|GO:0005515,protein binding|GO:0051427,hormone receptor binding|GO:0005102,receptor bi…	0	Uncharacterized protein	TRIP12	N-Term(TMT10); S3(Phospho); C6(Carbamidomethyl); K8(TMT10)	0.999628	T(1): 0.0; S(3): 100.0; T(4): 0.0; S(5): 0.0	0.0671922	0.0637307	0.0732421	0.0985335	0.111291	0.100128	0.155229	0.169057	0.161301	1.51815	0.00194832	2.3784	4.28864e-05	1.56665	0.000495556	0	189.94	0.004112	22.56	0.217968	2	1463.72	0.985043	35.5723	0
sPGQQTQGATGEQk	1	5	1	A0A3Q2TZL3	GO:0048856,anatomical structure development|GO:0009892,negative regulation of metabolic process|GO:0080090,regulation of primary metabolic process|GO:0009890,negative regulation of biosynthetic process|GO:0031327,negative regulation of cellular biosynthetic process|GO:0031326,regulation of cellular biosynthetic process|GO:0031324,negative regulation of cellular metabolic process|GO:0031323,regula…	GO:0005737,cytoplasm|GO:0043231,intracellular membrane-bounded organelle|GO:0005634,nucleus|GO:0044464,cell part|GO:0005623,cell|GO:0005622,intracellular|GO:0043229,intracellular organelle|GO:0044424,intracellular part|GO:0043227,membrane-bounded organelle|GO:0043226,organelle	GO:0043169,cation binding|GO:0097159,organic cyclic compound binding|GO:0043167,ion binding|GO:0005488,binding|GO:0003676,nucleic acid binding|GO:0003677,DNA binding|GO:0046872,metal ion binding|GO:1901363,heterocyclic compound binding|GO:0003700,transcription factor activity, sequence-specific DNA binding|GO:0001071,nucleic acid binding transcription factor activity	gga04340,Hedgehog signaling pathway	Transcriptional activator GLI3	GLI3	N-Term(TMT10); S1(Phospho); K14(TMT10)	1	S(1): 100.0; T(6): 0.0; T(10): 0.0	0.0877852	0.0784044	0.0975387	0.133128	0.132928	0.134356	0.10556	0.115186	0.115115	1.51827	0.00119332	1.27351	0.0196509	0.838788	0.00263157	0	238.34	1.115e-05	14.24	2.70473	3	1954.97	2.05677	26.2958	0
rTsMGGTQQQFVEGVR	3	3	1	A0A1D5PQN0	GO:0001569,branching involved in blood vessel morphogenesis|GO:0045216,cell-cell junction organization|GO:0051049,regulation of transport|GO:0001501,skeletal system development|GO:0043933,macromolecular complex subunit organization|GO:0001503,ossification|GO:0044281,small molecule metabolic process|GO:0048262,determination of dorsal/ventral asymmetry|GO:2000736,regulation of stem cell differentia…	0	0	0	Uncharacterized protein	CTNNB1	N-Term(TMT10); S3(Phospho)	0.999997	T(2): 0.0; S(3): 100.0; T(7): 0.0	0.0752697	0.071052	0.0847475	0.119576	0.114436	0.116882	0.137688	0.142334	0.148068	1.51857	0.000756055	1.85265	0.000200318	1.21999	0.00154274	0	434.999	9.947e-10	84.87	2.4731e-07	3	2090.01	0.836294	45.9177	1
dQRsVsRDR	1	1	1	A0A3Q2UFW2	GO:0090304,nucleic acid metabolic process|GO:0090305,nucleic acid phosphodiester bond hydrolysis|GO:0034641,cellular nitrogen compound metabolic process|GO:0006807,nitrogen compound metabolic process|GO:0043631,RNA polyadenylation|GO:1901360,organic cyclic compound metabolic process|GO:0006139,nucleobase-containing compound metabolic process|GO:0044260,cellular macromolecule metabolic process|GO:…	GO:0005849,mRNA cleavage factor complex|GO:0031974,membrane-enclosed lumen|GO:0043229,intracellular organelle|GO:0043227,membrane-bounded organelle|GO:0043226,organelle|GO:0031981,nuclear lumen|GO:0005634,nucleus|GO:0005654,nucleoplasm|GO:0044451,nucleoplasm part|GO:0043234,protein complex|GO:0005847,mRNA cleavage and polyadenylation specificity factor complex|GO:0032991,macromolecular complex|GO…	GO:0097159,organic cyclic compound binding|GO:0000166,nucleotide binding|GO:0036094,small molecule binding|GO:0005488,binding|GO:0003676,nucleic acid binding|GO:1901363,heterocyclic compound binding|GO:1901265,nucleoside phosphate binding|GO:0003729,mRNA binding|GO:0003723,RNA binding	0	Uncharacterized protein	U2AF2	N-Term(TMT10); S4(Phospho); S6(Phospho)	1	S(4): 100.0; S(6): 100.0	0.0773661	0.0750436	0.0768179	0.1108	0.103249	0.134069	0.130825	0.138081	0.153749	1.51865	0.0130443	1.84382	0.000690676	1.21411	0.0964141	0.008	160.223	0.1553	4.85	7.74161	3	1507.66	-0.734339	8.40932	2
sQsWEER	3	2	1	A0A1D5PV32	GO:0044238,primary metabolic process|GO:0080090,regulation of primary metabolic process|GO:0048589,developmental growth|GO:0060249,anatomical structure homeostasis|GO:0021515,cell differentiation in spinal cord|GO:0021517,ventral spinal cord development|GO:0000082,G1/S transition of mitotic cell cycle|GO:0021510,spinal cord development|GO:0007610,behavior|GO:0007165,signal transduction|GO:0007166…	GO:0005737,cytoplasm|GO:0016020,membrane|GO:0044464,cell part|GO:0005623,cell|GO:0005622,intracellular|GO:0044424,intracellular part	GO:0097159,organic cyclic compound binding|GO:0044822,poly(A) RNA binding|GO:0005488,binding|GO:0003676,nucleic acid binding|GO:1901363,heterocyclic compound binding|GO:0003723,RNA binding	0	GYF domain-containing protein	GIGYF2	N-Term(TMT10); S3(Phospho)	1	S(1): 0.0; S(3): 100.0	0.0711726	0.0677909	0.083937	0.108155	0.117024	0.113345	0.140617	0.150012	0.150275	1.51872	0.0022568	1.97803	0.000241982	1.30243	0.00112507	0.003	189.369	0.07524	16.09	0.474851	2	1230.54	1.44057	26.2105	0
sGsRSDSREDEIsPPPPMNPVVk	7	2	1	A0A3Q3ABJ5	GO:0043549,regulation of kinase activity|GO:0019220,regulation of phosphate metabolic process|GO:0080090,regulation of primary metabolic process|GO:0019222,regulation of metabolic process|GO:0048468,cell development|GO:0072359,circulatory system development|GO:0072358,cardiovascular system development|GO:0035265,organ growth|GO:0071840,cellular component organization or biogenesis|GO:0010605,nega…	GO:0043234,protein complex|GO:0031588,nucleotide-activated protein kinase complex|GO:0032991,macromolecular complex|GO:1902494,catalytic complex|GO:0061695,transferase complex, transferring phosphorus-containing groups|GO:1902911,protein kinase complex|GO:0016020,membrane|GO:1902554,serine/threonine protein kinase complex|GO:0005623,cell|GO:0005622,intracellular|GO:0031594,neuromuscular junction|…	GO:0044389,ubiquitin-like protein ligase binding|GO:0019207,kinase regulator activity|GO:0019901,protein kinase binding|GO:0019899,enzyme binding|GO:0036094,small molecule binding|GO:0005488,binding|GO:0004857,enzyme inhibitor activity|GO:0098772,molecular function regulator|GO:1901363,heterocyclic compound binding|GO:1901265,nucleoside phosphate binding|GO:0043168,anion binding|GO:0008603,cAMP-d…	gga04910,Insulin signaling pathway	cAMP-dependent protein kinase type I-alpha regulatory subunit	PRKAR1A	N-Term(TMT10); S1(Phospho); S3(Phospho); S13(Phospho); K23(TMT10)	0.45894	S(1): 48.8; S(3): 94.7; S(5): 51.2; S(7): 5.6; S(13): 99.7	0.0803045	0.0706982	0.0885946	0.119752	0.123549	0.120596	0.12887	0.129431	0.133812	1.51878	0.00144255	1.63655	0.000710442	1.07754	0.00836036	0	190.813	0.001678	3.02	51.9588	4	3179.43	1.08616	61.1697	2
rASAssNPSR	1	2	1	Q0GGW5	GO:0019220,regulation of phosphate metabolic process|GO:0080090,regulation of primary metabolic process|GO:0019222,regulation of metabolic process|GO:0032147,activation of protein kinase activity|GO:0072359,circulatory system development|GO:0072358,cardiovascular system development|GO:0007165,signal transduction|GO:0071840,cellular component organization or biogenesis|GO:0051716,cellular response…	GO:0005737,cytoplasm|GO:0005829,cytosol|GO:0043231,intracellular membrane-bounded organelle|GO:0005634,nucleus|GO:0016020,membrane|GO:0044464,cell part|GO:0044444,cytoplasmic part|GO:0005739,mitochondrion|GO:0005622,intracellular|GO:0043229,intracellular organelle|GO:0005623,cell|GO:0044424,intracellular part|GO:0043227,membrane-bounded organelle|GO:0043226,organelle|GO:0031974,membrane-enclosed …	GO:0019207,kinase regulator activity|GO:0035639,purine ribonucleoside triphosphate binding|GO:0019209,kinase activator activity|GO:0008047,enzyme activator activity|GO:0098772,molecular function regulator|GO:1901363,heterocyclic compound binding|GO:0001883,purine nucleoside binding|GO:0001882,nucleoside binding|GO:0043168,anion binding|GO:0043169,cation binding|GO:0000287,magnesium ion binding|GO…	gga04150,mTOR signaling pathway|gga04920,Adipocytokine signaling pathway|gga04068,FoxO signaling pathway	Serine/threonine-protein kinase STK11 (EC 2.7.11.1) (Liver kinase B1 homolog) (LKB1)	STK11	N-Term(TMT10); S5(Phospho); S6(Phospho)	0.0254755	S(3): 97.5; S(5): 5.1; S(6): 97.4; S(9): 0.1	0.0755018	0.0686097	0.0677946	0.0968395	0.115506	0.10951	0.150976	0.16736	0.147902	1.51886	0.00368242	2.20021	0.000201296	1.44859	0.0041524	0	169.859	0.01065	18.05	0.254597	2	1421.61	-2.86194	8.49837	1
lSksQSGDEEGPLSDk	3	2	1	A0A3Q2UGZ9	GO:0009892,negative regulation of metabolic process|GO:0080090,regulation of primary metabolic process|GO:0009890,negative regulation of biosynthetic process|GO:0031327,negative regulation of cellular biosynthetic process|GO:0031326,regulation of cellular biosynthetic process|GO:0031324,negative regulation of cellular metabolic process|GO:0031323,regulation of cellular metabolic process|GO:009030…	GO:0031974,membrane-enclosed lumen|GO:0043229,intracellular organelle|GO:0043228,non-membrane-bounded organelle|GO:0043227,membrane-bounded organelle|GO:0043226,organelle|GO:0005856,cytoskeleton|GO:0031981,nuclear lumen|GO:0005730,nucleolus|GO:0005813,centrosome|GO:0005634,nucleus|GO:0005815,microtubule organizing center|GO:0005654,nucleoplasm|GO:0044430,cytoskeletal part|GO:0005737,cytoplasm|GO:…	GO:0001030,RNA polymerase III type 1 promoter DNA binding|GO:0001031,RNA polymerase III type 2 promoter DNA binding|GO:0001032,RNA polymerase III type 3 promoter DNA binding|GO:0000182,rDNA binding|GO:0044212,transcription regulatory region DNA binding|GO:0001016,RNA polymerase III regulatory region DNA binding|GO:0097159,organic cyclic compound binding|GO:0003677,DNA binding|GO:0001067,regulator…	0	Repressor of RNA polymerase III transcription MAF1	MAF1	N-Term(TMT10); K3(TMT10); S4(Phospho); K16(TMT10)	0.999796	S(2): 0.0; S(4): 100.0; S(6): 0.0; S(14): 0.0	0.067881	0.057949	0.0727946	0.0963555	0.110005	0.0953724	0.155713	0.166665	0.17418	1.51911	0.00591015	2.49998	0.00013656	1.64569	0.000812335	0	351.764	2.182e-07	32.95	0.0532087	3	2444.25	0.815158	54.7162	1
nPPEHTNGIHtPPHSLPGAVsPGALR	1	3	1	A0A1D5PGS9	0	GO:0005737,cytoplasm|GO:0044464,cell part|GO:0005623,cell|GO:0005622,intracellular|GO:0044424,intracellular part	0	0	F-box domain-containing protein	FBXO42	N-Term(TMT10); T11(Phospho); S21(Phospho)	0.999999	T(6): 0.0; T(11): 100.0; S(15): 0.0; S(21): 100.0	0.0795331	0.0772504	0.102671	0.131135	0.123552	0.139459	0.108881	0.124919	0.112601	1.51913	0.00856917	1.33511	0.0374775	0.878866	0.0757127	0.001	331.345	0.0294	16.28	2.85432	4	3042.44	-3.55201	59.2992	0
lEPVESLsGIk	2	2	1	R4GLV4	GO:0019220,regulation of phosphate metabolic process|GO:0009893,positive regulation of metabolic process|GO:0019222,regulation of metabolic process|GO:0016311,dephosphorylation|GO:0006470,protein dephosphorylation|GO:0031325,positive regulation of cellular metabolic process|GO:0031323,regulation of cellular metabolic process|GO:0050789,regulation of biological process|GO:0044699,single-organism p…	GO:0031974,membrane-enclosed lumen|GO:0043229,intracellular organelle|GO:0043228,non-membrane-bounded organelle|GO:0043227,membrane-bounded organelle|GO:0043226,organelle|GO:0005737,cytoplasm|GO:0031981,nuclear lumen|GO:0005634,nucleus|GO:0005654,nucleoplasm|GO:0005694,chromosome|GO:0043231,intracellular membrane-bounded organelle|GO:0043232,intracellular non-membrane-bounded organelle|GO:0043233…	0	0	FHA domain-containing protein	MKI67	N-Term(TMT10); S8(Phospho); K11(TMT10)	1	S(6): 0.0; S(8): 100.0	0.0895196	0.0855197	0.103061	0.135835	0.145877	0.140764	0.0934457	0.102861	0.0975037	1.51915	0.0013509	1.05649	0.42971	0.695449	0.000420394	0	286.578	1.309e-05	52.56	0.000312532	3	1709.95	0.817767	74.4823	0
asPAQPLEk	3	2	1	A0A1D5P894	GO:0030154,cell differentiation|GO:1903047,mitotic cell cycle process|GO:0006928,movement of cell or subcellular component|GO:0051674,localization of cell|GO:0022402,cell cycle process|GO:0061640,cytoskeleton-dependent cytokinesis|GO:0001667,ameboidal-type cell migration|GO:0007275,multicellular organism development|GO:0007049,cell cycle|GO:0048869,cellular developmental process|GO:0000281,mitoti…	GO:0015629,actin cytoskeleton|GO:0031974,membrane-enclosed lumen|GO:0043229,intracellular organelle|GO:0043228,non-membrane-bounded organelle|GO:0070938,contractile ring|GO:0005622,intracellular|GO:0043227,membrane-bounded organelle|GO:0043226,organelle|GO:0005856,cytoskeleton|GO:0031981,nuclear lumen|GO:0005634,nucleus|GO:0005654,nucleoplasm|GO:0044430,cytoskeletal part|GO:0005737,cytoplasm|GO:0…	GO:0003779,actin binding|GO:0005488,binding|GO:0005515,protein binding|GO:0008092,cytoskeletal protein binding	0	PH domain-containing protein	ANLN	N-Term(TMT10); S2(Phospho); K9(TMT10)	1	S(2): 100.0	0.0998119	0.089705	0.0994969	0.143972	0.1452	0.149923	0.0862062	0.0937681	0.0940876	1.51929	0.000188576	0.948266	0.301032	0.624151	6.31352e-05	0	310.649	0.0004868	29.53	0.056439	2	1478.8	0.649048	44.4905	0
tSsASsTAER	6	5	1	E1BYF5	GO:0009893,positive regulation of metabolic process|GO:0019222,regulation of metabolic process|GO:0030154,cell differentiation|GO:0048468,cell development|GO:0023052,signaling|GO:0007165,signal transduction|GO:0001885,endothelial cell development|GO:0090557,establishment of endothelial intestinal barrier|GO:0045446,endothelial cell differentiation|GO:0043087,regulation of GTPase activity|GO:00610…	GO:0031974,membrane-enclosed lumen|GO:0043229,intracellular organelle|GO:0071944,cell periphery|GO:0043227,membrane-bounded organelle|GO:0043226,organelle|GO:0030054,cell junction|GO:0005737,cytoplasm|GO:0045177,apical part of cell|GO:0031981,nuclear lumen|GO:0005634,nucleus|GO:0016020,membrane|GO:0005654,nucleoplasm|GO:0070161,anchoring junction|GO:0005913,cell-cell adherens junction|GO:0005912,…	GO:0019899,enzyme binding|GO:0017016,Ras GTPase binding|GO:0031267,small GTPase binding|GO:0051020,GTPase binding|GO:0005488,binding|GO:0005515,protein binding|GO:0050839,cell adhesion molecule binding	0	Uncharacterized protein	AFDN	N-Term(TMT10); S3(Phospho); S6(Phospho)	0.491984	T(1): 0.0; S(2): 0.1; S(3): 99.9; S(5): 49.2; S(6): 49.2; T(7): 1.5	0.0847267	0.064524	0.0930735	0.111888	0.134958	0.12134	0.125545	0.132771	0.129572	1.5194	0.0177771	1.6007	0.00512824	1.05351	0.40218	0.001	167.104	0.0227	13.91	0.39425	2	1385.56	0.339323	11.5177	0
rAPLSsPGtSSSSSEERSPGLSHPQVR	3	3	1	D8MIU8	GO:0048194,Golgi vesicle budding|GO:0008104,protein localization|GO:0031032,actomyosin structure organization|GO:0051046,regulation of secretion|GO:0051047,positive regulation of secretion|GO:0051049,regulation of transport|GO:0051649,establishment of localization in cell|GO:0006900,membrane budding|GO:0030036,actin cytoskeleton organization|GO:0006928,movement of cell or subcellular component|GO…	GO:0015629,actin cytoskeleton|GO:0043229,intracellular organelle|GO:0043228,non-membrane-bounded organelle|GO:0044430,cytoskeletal part|GO:0005622,intracellular|GO:0043227,membrane-bounded organelle|GO:0043226,organelle|GO:0042641,actomyosin|GO:0005856,cytoskeleton|GO:0031984,organelle subcompartment|GO:0031090,organelle membrane|GO:0016020,membrane|GO:0005737,cytoplasm|GO:0044431,Golgi apparatus…	GO:0035639,purine ribonucleoside triphosphate binding|GO:0044877,macromolecular complex binding|GO:0005488,binding|GO:0003676,nucleic acid binding|GO:0043167,ion binding|GO:1901363,heterocyclic compound binding|GO:0001883,purine nucleoside binding|GO:0001882,nucleoside binding|GO:0043168,anion binding|GO:0000166,nucleotide binding|GO:0003779,actin binding|GO:1901265,nucleoside phosphate binding|G…	0	Nuclear mitotic apparatus protein	NUMA	N-Term(TMT10); S6(Phospho); T9(Phospho)	0.00964811	S(5): 3.9; S(6): 96.1; T(9): 1.0; S(10): 1.0; S(11): 24.5; S(12): 24.5; S(13): 24.5; S(14): 24.5; S(18): 0.0; S(22): 0.0	0.0764442	0.0766416	0.0829302	0.12315	0.120738	0.114734	0.1286	0.127971	0.131874	1.51948	0.000240288	1.64584	3.19189e-05	1.08316	0.0232396	0	205.264	6.484e-05	6.81	23.7424	4	3182.49	0.894684	38.7394	2
sVsLTIY	3	1	1	R4GJW5	GO:0000280,nuclear division|GO:1903047,mitotic cell cycle process|GO:0022402,cell cycle process|GO:0018193,peptidyl-amino acid modification|GO:0007067,mitotic nuclear division|GO:0071840,cellular component organization or biogenesis|GO:0044267,cellular protein metabolic process|GO:0051321,meiotic cell cycle|GO:0000003,reproduction|GO:0044260,cellular macromolecule metabolic process|GO:0018212,pep…	GO:0043231,intracellular membrane-bounded organelle|GO:0005634,nucleus|GO:0044464,cell part|GO:0005623,cell|GO:0005622,intracellular|GO:0043229,intracellular organelle|GO:0044424,intracellular part|GO:0043227,membrane-bounded organelle|GO:0043226,organelle	GO:0035639,purine ribonucleoside triphosphate binding|GO:0004672,protein kinase activity|GO:0043167,ion binding|GO:1901363,heterocyclic compound binding|GO:0001883,purine nucleoside binding|GO:0001882,nucleoside binding|GO:0043168,anion binding|GO:0043169,cation binding|GO:0000287,magnesium ion binding|GO:0000166,nucleotide binding|GO:0016740,transferase activity|GO:0004715,non-membrane spanning …	0	Wee1-like protein kinase (EC 2.7.10.2)	WEE1	N-Term(TMT10); S3(Phospho)	0.986183	S(1): 0.0; S(3): 98.6; T(5): 1.4; Y(7): 0.0	0.0873144	0.0660292	0.0957095	0.126118	0.135916	0.116403	0.116697	0.129635	0.128122	1.51951	0.0146521	1.50351	0.0126922	0.989476	0.857969	0	145.792	0.007894	26.17	0.0632851	2	1091.56	0.706824	71.2764	0
aAISQLRsPR	2	2	1	E1C6W3	GO:0019220,regulation of phosphate metabolic process|GO:0080090,regulation of primary metabolic process|GO:0019222,regulation of metabolic process|GO:0051049,regulation of transport|GO:0032147,activation of protein kinase activity|GO:0007165,signal transduction|GO:0034765,regulation of ion transmembrane transport|GO:0034766,negative regulation of ion transmembrane transport|GO:0023014,signal tran…	GO:0005737,cytoplasm|GO:0005622,intracellular|GO:0043230,extracellular organelle|GO:0031982,vesicle|GO:0044421,extracellular region part|GO:0043227,membrane-bounded organelle|GO:0044464,cell part|GO:0005623,cell|GO:0031988,membrane-bounded vesicle|GO:0005576,extracellular region|GO:0044424,intracellular part|GO:1903561,extracellular vesicle|GO:0065010,extracellular membrane-bounded organelle|GO:0…	GO:0035639,purine ribonucleoside triphosphate binding|GO:0060089,molecular transducer activity|GO:0004672,protein kinase activity|GO:0004871,signal transducer activity|GO:0043167,ion binding|GO:1901363,heterocyclic compound binding|GO:0001883,purine nucleoside binding|GO:0001882,nucleoside binding|GO:0043168,anion binding|GO:0043169,cation binding|GO:0005057,signal transducer activity, downstream…	0	Protein kinase domain-containing protein	OXSR1	N-Term(TMT10); S8(Phospho)	1	S(4): 0.0; S(8): 100.0	0.0828814	0.0726743	0.0818477	0.11286	0.130646	0.117236	0.123229	0.142144	0.135531	1.51953	0.00277652	1.68871	0.00105674	1.11133	0.15723	0	178.942	0.002346	17.97	0.774799	3	1407.77	-0.744372	36.3037	1
sRssPVAGQGR	2	1	1	E1BYR4	GO:0009892,negative regulation of metabolic process|GO:0080090,regulation of primary metabolic process|GO:0009890,negative regulation of biosynthetic process|GO:0031327,negative regulation of cellular biosynthetic process|GO:0031326,regulation of cellular biosynthetic process|GO:0031324,negative regulation of cellular metabolic process|GO:0031323,regulation of cellular metabolic process|GO:009030…	GO:0031974,membrane-enclosed lumen|GO:0043229,intracellular organelle|GO:0043227,membrane-bounded organelle|GO:0043226,organelle|GO:0016607,nuclear speck|GO:0016604,nuclear body|GO:0031981,nuclear lumen|GO:0005634,nucleus|GO:0005654,nucleoplasm|GO:0044451,nucleoplasm part|GO:1902494,catalytic complex|GO:0000118,histone deacetylase complex|GO:0043234,protein complex|GO:0032991,macromolecular compl…	0	gga04330,Notch signaling pathway	Cir_N domain-containing protein	CWC25	N-Term(TMT10); S3(Phospho); S4(Phospho)	0.999999	S(1): 0.0; S(3): 100.0; S(4): 100.0	0.0625589	0.0611469	0.0713949	0.0904796	0.106506	0.0995239	0.178813	0.147893	0.181264	1.51978	0.00389705	2.60363	0.000742043	1.71316	0.00382218	0	170.453	0.01266	5.57	6.46184	2	1490.67	0.87468	12.4275	1
tGAASWGTSGQPsPSYESSR	2	5	1	Q5ZLB1	GO:0044238,primary metabolic process|GO:0033152,immunoglobulin V(D)J recombination|GO:0080090,regulation of primary metabolic process|GO:0019222,regulation of metabolic process|GO:0033151,V(D)J recombination|GO:0006473,protein acetylation|GO:0048468,cell development|GO:0043933,macromolecular complex subunit organization|GO:1901576,organic substance biosynthetic process|GO:1901362,organic cyclic c…	GO:0031974,membrane-enclosed lumen|GO:0044815,DNA packaging complex|GO:0043229,intracellular organelle|GO:0043228,non-membrane-bounded organelle|GO:0000785,chromatin|GO:0000786,nucleosome|GO:0000788,nuclear nucleosome|GO:0000228,nuclear chromosome|GO:0043227,membrane-bounded organelle|GO:0043226,organelle|GO:0005737,cytoplasm|GO:0031981,nuclear lumen|GO:0005634,nucleus|GO:0005654,nucleoplasm|GO:0…	GO:0001012,RNA polymerase II regulatory region DNA binding|GO:0001159,core promoter proximal region DNA binding|GO:0044877,macromolecular complex binding|GO:0005488,binding|GO:0003676,nucleic acid binding|GO:0003677,DNA binding|GO:0043425,bHLH transcription factor binding|GO:0070888,E-box binding|GO:0001078,transcriptional repressor activity, RNA polymerase II core promoter proximal region sequen…	0	Uncharacterized protein	RCJMB04_6o7	N-Term(TMT10); S13(Phospho)	0.999998	T(1): 0.0; S(5): 0.0; T(8): 0.0; S(9): 0.0; S(13): 100.0; S(15): 0.0; Y(16): 0.0; S(18): 0.0; S(19): 0.0	0.0705608	0.0728691	0.0896529	0.107936	0.123512	0.122891	0.124527	0.105516	0.18179	1.52023	0.00684702	1.76689	0.0657659	1.16225	0.46023	0	474.015	1.797e-11	57.23	9.98211e-05	3	2322.03	1.10507	44.1606	0
rTssAVWNsPPFPGAk	2	3	1	P53352	GO:0000910,cytokinesis|GO:0006996,organelle organization|GO:0044699,single-organism process|GO:0000278,mitotic cell cycle|GO:0000280,nuclear division|GO:0071840,cellular component organization or biogenesis|GO:0009987,cellular process|GO:0044763,single-organism cellular process|GO:1903047,mitotic cell cycle process|GO:0016043,cellular component organization|GO:1902589,single-organism organelle or…	GO:0043229,intracellular organelle|GO:0043228,non-membrane-bounded organelle|GO:0000785,chromatin|GO:0043227,membrane-bounded organelle|GO:0043226,organelle|GO:0005856,cytoskeleton|GO:0005819,spindle|GO:0005874,microtubule|GO:0005634,nucleus|GO:0044430,cytoskeletal part|GO:0005694,chromosome|GO:0005737,cytoplasm|GO:0015630,microtubule cytoskeleton|GO:0000792,heterochromatin|GO:0000775,chromosome,…	GO:0005488,binding|GO:0005515,protein binding	0	Inner centromere protein	INCENP	N-Term(TMT10); S3(Phospho); S4(Phospho); S9(Phospho); K16(TMT10)	0.494264	T(2): 50.6; S(3): 50.6; S(4): 98.9; S(9): 100.0	0.090693	0.0810085	0.0953633	0.136825	0.139081	0.1301	0.104027	0.111512	0.111091	1.52025	0.000763952	1.22304	0.0151871	0.804495	0.00188172	0	360.433	3.234e-06	42.37	0.00373442	3	2400.1	0.944229	69.8947	1
rDsLDAAk	1	6	1	A0A1D5PEZ3	GO:0033157,regulation of intracellular protein transport|GO:0008104,protein localization|GO:0032388,positive regulation of intracellular transport|GO:0060341,regulation of cellular localization|GO:0043933,macromolecular complex subunit organization|GO:0051049,regulation of transport|GO:0032386,regulation of intracellular transport|GO:0006928,movement of cell or subcellular component|GO:1903827,re…	GO:0015629,actin cytoskeleton|GO:0043229,intracellular organelle|GO:0043228,non-membrane-bounded organelle|GO:0030286,dynein complex|GO:0005874,microtubule|GO:0043226,organelle|GO:0005856,cytoskeleton|GO:0005813,centrosome|GO:0005815,microtubule organizing center|GO:0044430,cytoskeletal part|GO:0005875,microtubule associated complex|GO:0005737,cytoplasm|GO:0015630,microtubule cytoskeleton|GO:1902…	GO:0016787,hydrolase activity|GO:0016818,hydrolase activity, acting on acid anhydrides, in phosphorus-containing anhydrides|GO:0003824,catalytic activity|GO:0045502,dynein binding|GO:0016817,hydrolase activity, acting on acid anhydrides|GO:0017111,nucleoside-triphosphatase activity|GO:0016462,pyrophosphatase activity|GO:0005488,binding|GO:0005515,protein binding|GO:0003774,motor activity|GO:00156…	0	Dynactin subunit 1	DCTN1	N-Term(TMT10); S3(Phospho); K8(TMT10)	1	S(3): 100.0	0.0845118	0.0857371	0.0941598	0.130842	0.125111	0.146041	0.105	0.115742	0.112855	1.52035	0.00272105	1.26167	0.00641324	0.829855	0.0314602	0	233.944	0.003792	25.9	0.13983	3	1413.75	-0.278113	30.1162	1
gGYRsRsR	1	1	1	Q9DDU8	GO:0021537,telencephalon development|GO:0044707,single-multicellular organism process|GO:0080090,regulation of primary metabolic process|GO:0019222,regulation of metabolic process|GO:0050685,positive regulation of mRNA processing|GO:0050684,regulation of mRNA processing|GO:0031325,positive regulation of cellular metabolic process|GO:0031323,regulation of cellular metabolic process|GO:0006139,nucl…	GO:0043231,intracellular membrane-bounded organelle|GO:0005634,nucleus|GO:0044464,cell part|GO:0005623,cell|GO:0005622,intracellular|GO:0043229,intracellular organelle|GO:0044424,intracellular part|GO:0043227,membrane-bounded organelle|GO:0043226,organelle|GO:0005635,nuclear envelope|GO:1990904,ribonucleoprotein complex|GO:0031974,membrane-enclosed lumen|GO:0031975,envelope|GO:0031090,organelle m…	GO:0005488,binding|GO:0097159,organic cyclic compound binding|GO:0044822,poly(A) RNA binding|GO:0000166,nucleotide binding|GO:0036094,small molecule binding|GO:0003723,RNA binding|GO:0003676,nucleic acid binding|GO:1901363,heterocyclic compound binding|GO:1901265,nucleoside phosphate binding|GO:0003729,mRNA binding|GO:0036002,pre-mRNA binding|GO:0005515,protein binding|GO:0070717,poly-purine trac…	0	Transformer-2 beta	TRA2B	N-Term(TMT10); S5(Phospho); S7(Phospho)	0.499993	Y(3): 50.0; S(5): 50.0; S(7): 100.0	0.0692224	0.0825333	0.104562	0.135605	0.114032	0.140058	0.106849	0.142268	0.104871	1.52036	0.027224	1.38105	0.110491	0.908371	0.45975	0.005	120.41	0.09821	3.52	8.78147	2	1327.59	0.344017	7.60365	2
sGsVSNYR	3	1	1	Q2PUH1	GO:0034440,lipid oxidation|GO:0009628,response to abiotic stimulus|GO:0019220,regulation of phosphate metabolic process|GO:0080090,regulation of primary metabolic process|GO:0019222,regulation of metabolic process|GO:0048585,negative regulation of response to stimulus|GO:0048584,positive regulation of response to stimulus|GO:0048583,regulation of response to stimulus|GO:0032147,activation of prot…	GO:0031974,membrane-enclosed lumen|GO:0043229,intracellular organelle|GO:0043227,membrane-bounded organelle|GO:0043226,organelle|GO:0005737,cytoplasm|GO:0031981,nuclear lumen|GO:1902911,protein kinase complex|GO:0005634,nucleus|GO:0005654,nucleoplasm|GO:0031588,nucleotide-activated protein kinase complex|GO:1902494,catalytic complex|GO:0061695,transferase complex, transferring phosphorus-containi…	GO:0035639,purine ribonucleoside triphosphate binding|GO:0044877,macromolecular complex binding|GO:0004672,protein kinase activity|GO:0043167,ion binding|GO:1901363,heterocyclic compound binding|GO:0001883,purine nucleoside binding|GO:0001882,nucleoside binding|GO:0043168,anion binding|GO:0000166,nucleotide binding|GO:0004674,protein serine/threonine kinase activity|GO:0016740,transferase activit…	0	Non-specific serine/threonine protein kinase (EC 2.7.11.1)	PRKAA1	N-Term(TMT10); S3(Phospho)	0.999727	S(1): 0.0; S(3): 100.0; S(5): 0.0; Y(7): 0.0	0.0641563	0.0654788	0.0754075	0.098131	0.108859	0.104759	0.15374	0.168811	0.160302	1.52041	0.00167436	2.35489	7.97091e-05	1.54885	0.000443839	0	166.908	0.006893	18.88	0.28084	2	1178.54	0.620253	21.6877	0
sAFGATLFHsPTSR	1	1	1	A0A3Q2STX1	0	GO:0043231,intracellular membrane-bounded organelle|GO:0005634,nucleus|GO:0044464,cell part|GO:0005623,cell|GO:0005622,intracellular|GO:0043229,intracellular organelle|GO:0044424,intracellular part|GO:0043227,membrane-bounded organelle|GO:0043226,organelle	GO:0003682,chromatin binding|GO:0005488,binding	0	Uncharacterized protein	0	N-Term(TMT10); S10(Phospho)	0.980371	S(1): 0.0; T(6): 0.0; S(10): 98.0; T(12): 1.9; S(13): 0.0	0.0853811	0.0772494	0.0932845	0.120339	0.139911	0.128914	0.116028	0.117915	0.120977	1.52068	0.00371684	1.38687	0.00243433	0.912008	0.122554	0	288.749	1.739e-06	38.87	0.00895702	3	1787.87	2.95873	61.4239	0
sTSVSTPEQQVk	2	2	1	F1N8H6	GO:0034728,nucleosome organization|GO:0071103,DNA conformation change|GO:0022607,cellular component assembly|GO:0070271,protein complex biogenesis|GO:0043933,macromolecular complex subunit organization|GO:0016043,cellular component organization|GO:0031497,chromatin assembly|GO:0034622,cellular macromolecular complex assembly|GO:0071840,cellular component organization or biogenesis|GO:0071824,prot…	GO:0044815,DNA packaging complex|GO:0043229,intracellular organelle|GO:0043228,non-membrane-bounded organelle|GO:0000785,chromatin|GO:0000786,nucleosome|GO:0043227,membrane-bounded organelle|GO:0043226,organelle|GO:0005634,nucleus|GO:0005694,chromosome|GO:0043234,protein complex|GO:0032991,macromolecular complex|GO:0043231,intracellular membrane-bounded organelle|GO:0043232,intracellular non-memb…	GO:0097159,organic cyclic compound binding|GO:0005488,binding|GO:0003676,nucleic acid binding|GO:0003677,DNA binding|GO:1901363,heterocyclic compound binding|GO:0003682,chromatin binding	0	Heterochromatin protein 1-binding protein 3	HP1BP3	N-Term(TMT10); S1(Phospho); K12(TMT10)	0.999996	S(1): 100.0; T(2): 0.0; S(3): 0.0; S(5): 0.0; T(6): 0.0	0.0784232	0.0769445	0.0796486	0.109208	0.131131	0.117075	0.133947	0.137726	0.135286	1.5208	0.00321381	1.73162	1.86569e-06	1.13862	0.064107	0	277.758	0.004886	17.94	1.03808	3	1828.95	1.10599	40.5471	0
eGsAESScGSPADRDPR	1	1	1	Q5ZJL9	GO:0009607,response to biotic stimulus|GO:0050896,response to stimulus|GO:0044238,primary metabolic process|GO:0009215,purine deoxyribonucleoside triphosphate metabolic process|GO:0009217,purine deoxyribonucleoside triphosphate catabolic process|GO:0009141,nucleoside triphosphate metabolic process|GO:0009143,nucleoside triphosphate catabolic process|GO:0048583,regulation of response to stimulus|G…	GO:0043231,intracellular membrane-bounded organelle|GO:0005634,nucleus|GO:0044464,cell part|GO:0005623,cell|GO:0005622,intracellular|GO:0043229,intracellular organelle|GO:0044424,intracellular part|GO:0043227,membrane-bounded organelle|GO:0043226,organelle	GO:0005488,binding|GO:0016793,triphosphoric monoester hydrolase activity|GO:0042578,phosphoric ester hydrolase activity|GO:0008270,zinc ion binding|GO:0003676,nucleic acid binding|GO:0043167,ion binding|GO:1901363,heterocyclic compound binding|GO:1901265,nucleoside phosphate binding|GO:0043168,anion binding|GO:0043169,cation binding|GO:0046914,transition metal ion binding|GO:0000166,nucleotide bi…	0	Deoxynucleoside triphosphate triphosphohydrolase SAMHD1 (dNTPase) (EC 3.1.5.-)	SAMHD1 RCJMB04_17d8	N-Term(TMT10); S3(Phospho); C8(Carbamidomethyl)	0.999952	S(3): 100.0; S(6): 0.0; S(7): 0.0; S(10): 0.0	0.0662976	0.0687786	0.0825115	0.108268	0.11451	0.108155	0.150739	0.146653	0.154087	1.52092	0.00229206	2.07493	0.000141884	1.36426	0.000180873	0.003	209.022	0.06841	21.38	0.239076	3	2086.87	1.00875	18.2301	1
iNNFStDIk	2	2	1	Q5ZI39	0	GO:0005737,cytoplasm|GO:0044464,cell part|GO:0005623,cell|GO:0005622,intracellular|GO:0044424,intracellular part	GO:0043169,cation binding|GO:0008092,cytoskeletal protein binding|GO:0043167,ion binding|GO:0003779,actin binding|GO:0005509,calcium ion binding|GO:0005515,protein binding|GO:0046872,metal ion binding|GO:0005488,binding	0	Uncharacterized protein	PLS3 RCJMB04_30j1	N-Term(TMT10); T6(Phospho); K9(TMT10)	0.5	S(5): 50.0; T(6): 50.0	0.08641	0.0800361	0.0941466	0.132832	0.127833	0.135747	0.105896	0.114155	0.122945	1.52119	0.00064351	1.31621	0.0126812	0.865252	0.0306607	0	229.929	0.005956	10.02	6.26608	2	1589.83	-1.56981	62.1567	0
rAQsTDSLGTSGSLQSk	2	3	1	A0A1L1RJY0	GO:0051336,regulation of hydrolase activity|GO:0051234,establishment of localization|GO:0006810,transport|GO:0006897,endocytosis|GO:0043547,positive regulation of GTPase activity|GO:0051345,positive regulation of hydrolase activity|GO:0065009,regulation of molecular function|GO:0050790,regulation of catalytic activity|GO:0051179,localization|GO:0008152,metabolic process|GO:0065007,biological regu…	GO:0043227,membrane-bounded organelle|GO:0005737,cytoplasm|GO:0031982,vesicle|GO:0016023,cytoplasmic, membrane-bounded vesicle|GO:0031410,cytoplasmic vesicle|GO:0044464,cell part|GO:0044444,cytoplasmic part|GO:0005623,cell|GO:0031988,membrane-bounded vesicle|GO:0030139,endocytic vesicle|GO:0043229,intracellular organelle|GO:0012505,endomembrane system|GO:0044424,intracellular part|GO:0005622,intr…	GO:0005488,binding|GO:0008083,growth factor activity|GO:0030234,enzyme regulator activity|GO:0005096,GTPase activator activity|GO:0030695,GTPase regulator activity|GO:0008047,enzyme activator activity|GO:0005515,protein binding|GO:0046983,protein dimerization activity|GO:0098772,molecular function regulator|GO:0060589,nucleoside-triphosphatase regulator activity|GO:0005102,receptor binding|GO:004…	0	Uncharacterized protein	RABEP1	N-Term(TMT10); S4(Phospho); K17(TMT10)	0.999997	S(4): 100.0; T(5): 0.0; S(7): 0.0; T(10): 0.0; S(11): 0.0; S(13): 0.0; S(16): 0.0	0.0755252	0.0725119	0.0839341	0.119379	0.118443	0.115087	0.125204	0.141656	0.145635	1.52135	0.000385232	1.77822	0.00107765	1.16884	0.0358956	0	428.129	7.195e-10	63.8	3.49128e-05	3	2261.16	0.602033	39.5055	1
dsYGGPPR	1	1	1	F1NZD3	0	0	GO:0097159,organic cyclic compound binding|GO:0000166,nucleotide binding|GO:0036094,small molecule binding|GO:0005488,binding|GO:0003676,nucleic acid binding|GO:1901363,heterocyclic compound binding|GO:1901265,nucleoside phosphate binding|GO:0003723,RNA binding	0	RRM domain-containing protein	RBMX	N-Term(TMT10); S2(Phospho)	0.999492	S(2): 99.9; Y(3): 0.1	0.0742028	0.0725416	0.0854323	0.113542	0.125899	0.113822	0.132785	0.141701	0.140076	1.52152	0.00215939	1.78554	0.000240574	1.17352	0.014127	0.001	128.758	0.02538	6.22	4.28612	2	1157.52	1.44549	24.5459	0
tIsIENPk	2	1	1	A0A1D5PXY0	0	GO:0016020,membrane	GO:0043169,cation binding|GO:0046914,transition metal ion binding|GO:0043167,ion binding|GO:0005488,binding|GO:0046872,metal ion binding|GO:0008270,zinc ion binding	0	Uncharacterized protein	PHRF1	N-Term(TMT10); S3(Phospho); K8(TMT10)	0.999998	T(1): 0.0; S(3): 100.0	0.0790195	0.0652609	0.088401	0.113159	0.129022	0.111876	0.131235	0.137034	0.142353	1.52164	0.00962984	1.76474	0.00134642	1.15977	0.0417586	0.001	200.125	0.0304	22.75	0.238633	3	1439.79	-0.0103973	54.113	0
eRsRsFER	2	2	1	A0A3Q2U089	GO:1904029,regulation of cyclin-dependent protein kinase activity|GO:0019220,regulation of phosphate metabolic process|GO:0080090,regulation of primary metabolic process|GO:0019222,regulation of metabolic process|GO:0051246,regulation of protein metabolic process|GO:0031323,regulation of cellular metabolic process|GO:0090304,nucleic acid metabolic process|GO:0044249,cellular biosynthetic process|…	GO:0043231,intracellular membrane-bounded organelle|GO:0005634,nucleus|GO:0044464,cell part|GO:0005623,cell|GO:0005622,intracellular|GO:0043229,intracellular organelle|GO:0044424,intracellular part|GO:0043227,membrane-bounded organelle|GO:0043226,organelle|GO:0000307,cyclin-dependent protein kinase holoenzyme complex|GO:0031974,membrane-enclosed lumen|GO:0016607,nuclear speck|GO:0016604,nuclear b…	GO:0019899,enzyme binding|GO:0019901,protein kinase binding|GO:0019900,kinase binding|GO:0005488,binding|GO:0005515,protein binding|GO:0019207,kinase regulator activity|GO:0019887,protein kinase regulator activity|GO:0030234,enzyme regulator activity|GO:0016538,cyclin-dependent protein serine/threonine kinase regulator activity|GO:0098772,molecular function regulator	0	Cyclin-L1	CCNL1	N-Term(TMT10); S3(Phospho); S5(Phospho)	1	S(3): 100.0; S(5): 100.0	0.0662408	0.0720904	0.0816033	0.108879	0.103127	0.122695	0.138068	0.151974	0.154011	1.52182	0.00643722	2.01903	0.000372101	1.32672	0.00894967	0.001	126.068	0.02396	2.56	10.5102	3	1455.63	-0.217357	13.575	2
eIsPEVVR	3	1	1	E1BXC5	0	GO:0016607,nuclear speck|GO:0044446,intracellular organelle part|GO:0016604,nuclear body|GO:0043231,intracellular membrane-bounded organelle|GO:0031981,nuclear lumen|GO:0043233,organelle lumen|GO:0005634,nucleus|GO:0044464,cell part|GO:0031974,membrane-enclosed lumen|GO:0005622,intracellular|GO:0005654,nucleoplasm|GO:0070013,intracellular organelle lumen|GO:0043229,intracellular organelle|GO:0044…	GO:0043169,cation binding|GO:0097159,organic cyclic compound binding|GO:0044822,poly(A) RNA binding|GO:0043167,ion binding|GO:0003723,RNA binding|GO:0003676,nucleic acid binding|GO:0046872,metal ion binding|GO:1901363,heterocyclic compound binding|GO:0005488,binding	0	C3H1-type domain-containing protein	ZC3H13	N-Term(TMT10); S3(Phospho)	1	S(3): 100.0	0.0725619	0.0704514	0.0848102	0.112569	0.118144	0.11601	0.134028	0.139849	0.141434	1.52189	0.00113843	1.82295	0.000237631	1.19782	0.00118549	0.002	174.302	0.04092	4.8	10.0002	2	1237.64	0.453877	45.2855	0
gSWNVQENEsRER	1	1	1	F1NFA4	0	0	GO:0097159,organic cyclic compound binding|GO:0044822,poly(A) RNA binding|GO:0005488,binding|GO:0003676,nucleic acid binding|GO:1901363,heterocyclic compound binding|GO:0003723,RNA binding	0	Uncharacterized protein	ZNFX1	N-Term(TMT10); S10(Phospho)	1	S(2): 0.0; S(10): 100.0	0.0820865	0.0702121	0.0921572	0.11466	0.13497	0.122468	0.130365	0.12301	0.130071	1.52215	0.0080089	1.56857	0.00240239	1.0305	0.585413	0	225.741	5.925e-06	29.81	0.0443484	3	1899.86	0.887541	32.5008	1
vcssPEASGSk	3	1	1	A0A1D5PYM3	0	0	GO:0097159,organic cyclic compound binding|GO:0044822,poly(A) RNA binding|GO:0005488,binding|GO:0003676,nucleic acid binding|GO:1901363,heterocyclic compound binding|GO:0003723,RNA binding	0	MMtag domain-containing protein	C2H1orf35	N-Term(TMT10); C2(Carbamidomethyl); S3(Phospho); S4(Phospho); K11(TMT10)	1	S(3): 100.0; S(4): 100.0; S(8): 0.0; S(10): 0.0	0.0757112	0.0791187	0.0815614	0.120967	0.117101	0.121806	0.123292	0.132797	0.13821	1.52237	5.07749e-05	1.668	0.000355536	1.09566	0.0669332	0	293.207	0.003885	22.47	0.191672	3	1726.76	1.79357	33.1867	0
dLASVPPELTAsRQsFR	3	2	1	A0A1D5NY00	GO:0019220,regulation of phosphate metabolic process|GO:0080090,regulation of primary metabolic process|GO:0019222,regulation of metabolic process|GO:0048584,positive regulation of response to stimulus|GO:0048583,regulation of response to stimulus|GO:0072359,circulatory system development|GO:0072358,cardiovascular system development|GO:0007164,establishment of tissue polarity|GO:0007165,signal tr…	GO:0005737,cytoplasm|GO:0005829,cytosol|GO:0044464,cell part|GO:0005623,cell|GO:0005622,intracellular|GO:0044444,cytoplasmic part|GO:0044424,intracellular part|GO:0031974,membrane-enclosed lumen|GO:0043229,intracellular organelle|GO:0043228,non-membrane-bounded organelle|GO:0000785,chromatin|GO:0000228,nuclear chromosome|GO:0043227,membrane-bounded organelle|GO:0043226,organelle|GO:0031981,nuclea…	GO:0005515,protein binding|GO:0019899,enzyme binding|GO:0005109,frizzled binding|GO:0008013,beta-catenin binding|GO:0002020,protease binding|GO:0001664,G-protein coupled receptor binding|GO:0046983,protein dimerization activity|GO:0046982,protein heterodimerization activity|GO:0005102,receptor binding|GO:0005488,binding|GO:0031267,small GTPase binding|GO:0051020,GTPase binding|GO:0017016,Ras GTPa…	0	Uncharacterized protein	DVL2	N-Term(TMT10); S12(Phospho); S15(Phospho)	0.971992	S(4): 0.0; T(10): 2.8; S(12): 97.2; S(15): 100.0	0.0771436	0.0732812	0.088823	0.11557	0.128202	0.120456	0.12681	0.131194	0.137765	1.52239	0.00218428	1.65422	0.000766165	1.0866	0.096731	0	330.346	0.009064	16.41	1.71877	3	2263.08	2.06099	66.4237	1
tGsQGQcTQVR	2	1	1	A0A3Q2U825	GO:0015931,nucleobase-containing compound transport|GO:0051169,nuclear transport|GO:0044238,primary metabolic process|GO:0044699,single-organism process|GO:0050657,nucleic acid transport|GO:0090304,nucleic acid metabolic process|GO:0044249,cellular biosynthetic process|GO:0034641,cellular nitrogen compound metabolic process|GO:0006807,nitrogen compound metabolic process|GO:0034645,cellular macrom…	GO:0022626,cytosolic ribosome|GO:0022627,cytosolic small ribosomal subunit|GO:0043229,intracellular organelle|GO:0043228,non-membrane-bounded organelle|GO:0030529,intracellular ribonucleoprotein complex|GO:0043227,membrane-bounded organelle|GO:0043226,organelle|GO:0015935,small ribosomal subunit|GO:0005737,cytoplasm|GO:0031982,vesicle|GO:0031988,membrane-bounded vesicle|GO:0005576,extracellular r…	GO:0097159,organic cyclic compound binding|GO:0044822,poly(A) RNA binding|GO:0005198,structural molecule activity|GO:0003735,structural constituent of ribosome|GO:0003723,RNA binding|GO:0003676,nucleic acid binding|GO:1901363,heterocyclic compound binding|GO:0005488,binding	0	Uncharacterized protein	RPS28	N-Term(TMT10); S3(Phospho); C7(Carbamidomethyl)	0.999996	T(1): 0.0; S(3): 100.0; T(8): 0.0	0.0807745	0.0764534	0.0885942	0.124313	0.126846	0.123106	0.121847	0.131603	0.126233	1.52251	0.00032537	1.54454	0.000599323	1.01448	0.583114	0	277.685	0.006976	22.22	0.162243	2	1530.69	-0.851967	16.5421	0
eTITEsAGR	1	1	1	A0A1L1RIN1	0	GO:0005737,cytoplasm|GO:0005783,endoplasmic reticulum|GO:0016020,membrane|GO:0044464,cell part|GO:0044444,cytoplasmic part|GO:0005623,cell|GO:0005622,intracellular|GO:0043229,intracellular organelle|GO:0012505,endomembrane system|GO:0044424,intracellular part|GO:0043227,membrane-bounded organelle|GO:0043226,organelle|GO:0043231,intracellular membrane-bounded organelle	0	0	Calcium load-activated calcium channel (CLAC channel)	TMCO1	N-Term(TMT10); S6(Phospho)	0.99999	T(2): 0.0; T(4): 0.0; S(6): 100.0	0.0886774	0.0786972	0.0892707	0.13039	0.142095	0.118438	0.118521	0.114072	0.119839	1.5232	0.0042413	1.37322	0.00115213	0.901537	0.142835	0	169.611	0.007191	16.01	0.730531	2	1272.6	-0.409733	25.7045	0
rEsYNDkTEQSNTcsQEGEk	2	3	1	Q9DGH7	GO:2001235,positive regulation of apoptotic signaling pathway|GO:2001236,regulation of extrinsic apoptotic signaling pathway|GO:2001233,regulation of apoptotic signaling pathway|GO:0009636,response to toxic substance|GO:0048584,positive regulation of response to stimulus|GO:2001238,positive regulation of extrinsic apoptotic signaling pathway|GO:2001239,regulation of extrinsic apoptotic signaling …	GO:0009897,external side of plasma membrane|GO:0044421,extracellular region part|GO:0031264,death-inducing signaling complex|GO:0031265,CD95 death-inducing signaling complex|GO:0098552,side of membrane|GO:0043227,membrane-bounded organelle|GO:0043226,organelle|GO:0005737,cytoplasm|GO:0031982,vesicle|GO:0005634,nucleus|GO:0016020,membrane|GO:0031988,membrane-bounded vesicle|GO:0005576,extracellula…	GO:0038023,signaling receptor activity|GO:0005515,protein binding|GO:0019900,kinase binding|GO:0019899,enzyme binding|GO:0060089,molecular transducer activity|GO:0004888,transmembrane signaling receptor activity|GO:0004872,receptor activity|GO:0004871,signal transducer activity|GO:0042802,identical protein binding|GO:0005488,binding|GO:0019955,cytokine binding|GO:0005035,death receptor activity|G…	0	Fas ligand receptor soluble form (Fragment)	0	N-Term(TMT10); S3(Phospho); K7(TMT10); C14(Carbamidomethyl); S15(Phospho); K20(TMT10)	6.75006e-06	S(3): 100.0; Y(4): 0.0; T(8): 0.0; S(11): 98.2; T(13): 1.8; S(15): 0.0	0.0724917	0.0673513	0.0751553	0.10662	0.110254	0.110702	0.143011	0.151316	0.162016	1.52362	0.000140105	2.12254	0.000174144	1.39309	0.00161133	0	303.397	7.439e-06	36.47	0.0207615	4	3237.44	1.35412	31.6871	2
aItPFk	2	2	1	Q5ZJU5	GO:0051653,spindle localization|GO:1903047,mitotic cell cycle process|GO:0022402,cell cycle process|GO:0061640,cytoskeleton-dependent cytokinesis|GO:0051301,cell division|GO:0007067,mitotic nuclear division|GO:0051656,establishment of organelle localization|GO:0007049,cell cycle|GO:0040001,establishment of mitotic spindle localization|GO:0071840,cellular component organization or biogenesis|GO:00…	GO:0043229,intracellular organelle|GO:0043228,non-membrane-bounded organelle|GO:0043227,membrane-bounded organelle|GO:0043226,organelle|GO:0005856,cytoskeleton|GO:0005819,spindle|GO:0005874,microtubule|GO:0005634,nucleus|GO:0044430,cytoskeletal part|GO:0005737,cytoplasm|GO:0015630,microtubule cytoskeleton|GO:0043234,protein complex|GO:0032991,macromolecular complex|GO:0043231,intracellular membra…	GO:0097159,organic cyclic compound binding|GO:0005488,binding|GO:0003676,nucleic acid binding|GO:0003677,DNA binding|GO:1901363,heterocyclic compound binding	0	Nucleolar and spindle-associated protein 1 (NuSAP)	NUSAP1 RCJMB04_15k16	N-Term(TMT10); T3(Phospho); K6(TMT10)	1	T(3): 100.0	0.0917751	0.0833012	0.0957339	0.134357	0.141666	0.136684	0.0988799	0.108942	0.108167	1.52397	0.000372242	1.16683	0.0369091	0.765647	0.00115204	0.003	115.012	0.05842	16.19	0.892019	2	1214.7	0.543354	57.6167	0
hGsGtDSDyDNTQTGEILLGVEGk	5	5	1	A0A1D5P926	GO:0022402,cell cycle process|GO:0007165,signal transduction|GO:0007166,cell surface receptor signaling pathway|GO:0007167,enzyme linked receptor protein signaling pathway|GO:0007169,transmembrane receptor protein tyrosine kinase signaling pathway|GO:0050789,regulation of biological process|GO:0044699,single-organism process|GO:0051716,cellular response to stimulus|GO:0010564,regulation of cell c…	GO:0005737,cytoplasm|GO:0016020,membrane|GO:0005622,intracellular|GO:0070161,anchoring junction|GO:0044464,cell part|GO:0016234,inclusion body|GO:0016235,aggresome|GO:0005623,cell|GO:0005912,adherens junction|GO:0044424,intracellular part|GO:0005924,cell-substrate adherens junction|GO:0005925,focal adhesion|GO:0030054,cell junction|GO:0030055,cell-substrate junction	GO:0032403,protein complex binding|GO:0044877,macromolecular complex binding|GO:0005488,binding|GO:0005515,protein binding	0	ANK_REP_REGION domain-containing protein	GIT1	N-Term(TMT10); S3(Phospho); T5(Phospho); Y9(Phospho); K24(TMT10)	2.52991e-06	S(3): 100.0; T(5): 100.0; S(7): 100.0; Y(9): 0.0; T(12): 0.0; T(14): 0.0	0.0855613	0.0747544	0.0964198	0.135061	0.134943	0.121263	0.11639	0.119586	0.115464	1.52401	0.00443622	1.36888	0.00776245	0.898211	0.0489735	0	341.016	1.478e-05	37.09	0.0126348	3	3191.36	0.645129	79.5039	0
sDQsDDEER	1	1	1	A0A1D5PHE8	GO:0080090,regulation of primary metabolic process|GO:0019222,regulation of metabolic process|GO:0050685,positive regulation of mRNA processing|GO:0050684,regulation of mRNA processing|GO:0010390,histone monoubiquitination|GO:0048468,cell development|GO:1901362,organic cyclic compound biosynthetic process|GO:0071840,cellular component organization or biogenesis|GO:0044710,single-organism metaboli…	GO:0008023,transcription elongation factor complex|GO:0030880,RNA polymerase complex|GO:0044464,cell part|GO:0031974,membrane-enclosed lumen|GO:0043229,intracellular organelle|GO:0043228,non-membrane-bounded organelle|GO:0016593,Cdc73/Paf1 complex|GO:0016591,DNA-directed RNA polymerase II, holoenzyme|GO:0043227,membrane-bounded organelle|GO:0043226,organelle|GO:0031981,nuclear lumen|GO:0005730,nu…	0	0	Uncharacterized protein	LEO1	N-Term(TMT10); S4(Phospho)	1	S(1): 0.0; S(4): 100.0	0.080805	0.074359	0.0955425	0.114762	0.139184	0.128151	0.103662	0.125746	0.137788	1.52408	0.00974681	1.46464	0.0301672	0.961	0.70554	0.006	225.518	0.1171	18.82	0.111537	2	1389.53	-2.1973	8.4476	0
dVPAVLAIFs	2	2	1	Q9W6J3	GO:1901564,organonitrogen compound metabolic process|GO:0006575,cellular modified amino acid metabolic process|GO:0043603,cellular amide metabolic process|GO:0009987,cellular process|GO:0044237,cellular metabolic process|GO:0008152,metabolic process|GO:0071704,organic substance metabolic process|GO:0034641,cellular nitrogen compound metabolic process|GO:0006807,nitrogen compound metabolic process…	GO:0005576,extracellular region|GO:0005615,extracellular space|GO:0044421,extracellular region part	GO:0016765,transferase activity, transferring alkyl or aryl (other than methyl) groups|GO:0016740,transferase activity|GO:0004364,glutathione transferase activity|GO:0003824,catalytic activity	gga00480,Glutathione metabolism|gga00980,Metabolism of xenobiotics by cytochrome P450|gga00982,Drug metabolism - cytochrome P450	Glutathione S-transferase class-alpha (Fragment)	0	N-Term(TMT10); S10(Phospho)	1	S(10): 100.0	0.0903487	0.0710849	0.0936946	0.132123	0.121861	0.134862	0.1159	0.119926	0.118635	1.52412	0.00527268	1.38935	0.00977541	0.911573	0.0501081	0	240.538	4.679e-06	63.55	1.77291e-05	2	1340.71	0.709148	102.775	0
sQsFQLSGk	3	3	1	F1NP61	GO:0001503,ossification|GO:0009893,positive regulation of metabolic process|GO:0019222,regulation of metabolic process|GO:0009891,positive regulation of biosynthetic process|GO:0032963,collagen metabolic process|GO:0048771,tissue remodeling|GO:0032964,collagen biosynthetic process|GO:0032965,regulation of collagen biosynthetic process|GO:0032967,positive regulation of collagen biosynthetic proces…	GO:0005737,cytoplasm|GO:0005791,rough endoplasmic reticulum|GO:0005783,endoplasmic reticulum|GO:0016020,membrane|GO:0044464,cell part|GO:0044444,cytoplasmic part|GO:0005623,cell|GO:0005622,intracellular|GO:0043229,intracellular organelle|GO:0012505,endomembrane system|GO:0044424,intracellular part|GO:0043227,membrane-bounded organelle|GO:0043226,organelle|GO:0043231,intracellular membrane-bounded…	0	0	SUN domain-containing protein	SUCO	N-Term(TMT10); S3(Phospho); K9(TMT10)	0.999869	S(1): 0.0; S(3): 100.0; S(7): 0.0	0.0786062	0.0696487	0.0803464	0.109322	0.122943	0.116168	0.137939	0.137372	0.153058	1.52419	0.00148089	1.87387	0.000403244	1.22942	0.014625	0.001	214.61	0.02985	35.83	0.0136094	3	1519.79	-0.305712	50.6199	0
nsATFk	1	6	1	Q5ZI93	GO:0008284,positive regulation of cell proliferation|GO:0042127,regulation of cell proliferation|GO:0008283,cell proliferation|GO:0009987,cellular process|GO:0050794,regulation of cellular process|GO:0065007,biological regulation|GO:0048518,positive regulation of biological process|GO:0050789,regulation of biological process|GO:0044699,single-organism process|GO:0048522,positive regulation of cel…	0	0	0	Uncharacterized protein	TPD52L2 RCJMB04_29b18	N-Term(TMT10); S2(Phospho); K6(TMT10)	1	S(2): 100.0; T(4): 0.0	0.0829037	0.0764286	0.0843853	0.11814	0.128249	0.125149	0.124398	0.131718	0.128628	1.52446	0.000383468	1.57865	0.000130526	1.03555	0.296106	0.008	135.948	0.1487	8.77	4.991	2	1205.63	0.438185	37.6031	0
vTVLPADPVEVEAPPVELEREPTFQSGsLk	1	1	1	A0A3Q2U9R7	GO:0044700,single organism signaling|GO:0051716,cellular response to stimulus|GO:0050896,response to stimulus|GO:0009987,cellular process|GO:0044763,single-organism cellular process|GO:0050794,regulation of cellular process|GO:0065007,biological regulation|GO:0023052,signaling|GO:0007165,signal transduction|GO:0007154,cell communication|GO:0050789,regulation of biological process|GO:0044699,singl…	0	0	0	Ras-associating domain-containing protein	RASSF8	N-Term(TMT10); S28(Phospho); K30(TMT10)	0.999999	T(2): 0.0; T(23): 0.0; S(26): 0.0; S(28): 100.0	0.0569381	0.0762655	0.099415	0.108101	0.121349	0.125195	0.128497	0.136932	0.147307	1.52458	0.037937	1.7743	0.0110687	1.1638	0.0614195	0	284.773	0.001217	18.38	1.51818	5	3771.99	1.41574	109.882	1
qcGQTTAAAAAPAPATHGPEPQsPGASDSPTVSPQSSGR	3	1	1	F1NY41	GO:0071260,cellular response to mechanical stimulus|GO:0097190,apoptotic signaling pathway|GO:0097191,extrinsic apoptotic signaling pathway|GO:0097192,extrinsic apoptotic signaling pathway in absence of ligand|GO:0050821,protein stabilization|GO:0010664,negative regulation of striated muscle cell apoptotic process|GO:0023052,signaling|GO:0007165,signal transduction|GO:0007166,cell surface recepto…	GO:0030016,myofibril|GO:0030017,sarcomere|GO:0043229,intracellular organelle|GO:0071944,cell periphery|GO:0043226,organelle|GO:0030018,Z disc|GO:0005737,cytoplasm|GO:0016020,membrane|GO:0031674,I band|GO:0044424,intracellular part|GO:0005886,plasma membrane|GO:0043232,intracellular non-membrane-bounded organelle|GO:0005829,cytosol|GO:0044464,cell part|GO:0005623,cell|GO:0005622,intracellular|GO:0…	GO:0051087,chaperone binding|GO:0005488,binding|GO:0005515,protein binding|GO:0032403,protein complex binding|GO:0044877,macromolecular complex binding|GO:0050839,cell adhesion molecule binding|GO:0030554,adenyl nucleotide binding|GO:0000774,adenyl-nucleotide exchange factor activity|GO:0030234,enzyme regulator activity|GO:0045296,cadherin binding|GO:0000166,nucleotide binding|GO:0036094,small mo…	0	Uncharacterized protein	BAG3	N-Term(TMT10); C2(Carbamidomethyl); S23(Phospho)	0.99871	T(5): 0.0; T(6): 0.0; T(16): 0.0; S(23): 99.9; S(27): 0.1; S(29): 0.0; T(31): 0.0; S(33): 0.0; S(36): 0.0; S(37): 0.0	0.0711577	0.0766253	0.0910804	0.119606	0.119126	0.12551	0.119121	0.131423	0.137066	1.5249	0.00265959	1.62272	0.00338565	1.06415	0.242269	0	493.414	1.569e-12	72.22	8.82593e-06	4	4038.85	2.2131	41.5271	0
sVEEGAsPVDskATPTkDPHVQR	4	1	1	A0A3Q2U400	0	GO:0031974,membrane-enclosed lumen|GO:0030014,CCR4-NOT complex|GO:0071944,cell periphery|GO:0043227,membrane-bounded organelle|GO:0043226,organelle|GO:0031981,nuclear lumen|GO:0005634,nucleus|GO:0016020,membrane|GO:0005654,nucleoplasm|GO:0005886,plasma membrane|GO:0043234,protein complex|GO:0032991,macromolecular complex|GO:0043231,intracellular membrane-bounded organelle|GO:0043233,organelle lum…	0	0	Tankyrase_bdg_C domain-containing protein	TNKS1BP1	N-Term(TMT10); S7(Phospho); S11(Phospho); K12(TMT10); K17(TMT10)	0.499189	S(1): 0.0; S(7): 99.9; S(11): 50.0; T(14): 50.0; T(16): 0.1	0.0925872	0.0839697	0.107529	0.147651	0.146104	0.139478	0.0897803	0.0975725	0.0913804	1.52501	0.00245987	0.981158	0.818469	0.643379	0.000117831	0	156.211	0.007368	0.49	117.246	4	3282.63	-0.992855	41.7782	2
qAQQAsk	3	3	1	F1NHW3	GO:0044238,primary metabolic process|GO:0048584,positive regulation of response to stimulus|GO:0048583,regulation of response to stimulus|GO:1901564,organonitrogen compound metabolic process|GO:0023056,positive regulation of signaling|GO:0044249,cellular biosynthetic process|GO:0034641,cellular nitrogen compound metabolic process|GO:0009165,nucleotide biosynthetic process|GO:0023052,signaling|GO:…	GO:0044464,cell part|GO:0016020,membrane|GO:0030496,midbody|GO:0005623,cell|GO:0043234,protein complex|GO:0005737,cytoplasm|GO:0032991,macromolecular complex|GO:1902494,catalytic complex|GO:0005622,intracellular|GO:0044444,cytoplasmic part|GO:1990234,transferase complex|GO:0044424,intracellular part|GO:0034708,methyltransferase complex|GO:0034709,methylosome	GO:0097159,organic cyclic compound binding|GO:0044822,poly(A) RNA binding|GO:0005488,binding|GO:0003676,nucleic acid binding|GO:1901363,heterocyclic compound binding|GO:0003723,RNA binding|GO:0043565,sequence-specific DNA binding|GO:0008327,methyl-CpG binding|GO:0000166,nucleotide binding|GO:0036094,small molecule binding|GO:0003677,DNA binding|GO:1901265,nucleoside phosphate binding	0	Enhancer of rudimentary homolog	ERH	N-Term(TMT10); S6(Phospho); K7(TMT10)	1	S(6): 100.0	0.0810178	0.0761484	0.0921859	0.132339	0.123328	0.124601	0.126134	0.127144	0.124787	1.52502	0.00138442	1.51619	0.000863632	0.994209	0.812471	0.003	215.802	0.07302	8.52	6.22879	2	1298.69	0.597095	16.3892	0
kLStPLsEVIGR	2	1	1	A0A1D5P3M9	GO:0009628,response to abiotic stimulus|GO:0051716,cellular response to stimulus|GO:0010212,response to ionizing radiation|GO:0009314,response to radiation|GO:0050896,response to stimulus|GO:0009987,cellular process|GO:0006974,cellular response to DNA damage stimulus|GO:0006950,response to stress|GO:0033554,cellular response to stress	GO:0015629,actin cytoskeleton|GO:0031974,membrane-enclosed lumen|GO:0043229,intracellular organelle|GO:0043228,non-membrane-bounded organelle|GO:0000228,nuclear chromosome|GO:0005622,intracellular|GO:0043227,membrane-bounded organelle|GO:0043226,organelle|GO:0005856,cytoskeleton|GO:0016605,PML body|GO:0016604,nuclear body|GO:0031981,nuclear lumen|GO:0005813,centrosome|GO:0005634,nucleus|GO:000581…	GO:0005515,protein binding|GO:0042802,identical protein binding|GO:0005488,binding	0	Uncharacterized protein	TOPBP1	K1(TMT10); N-Term(TMT10); T4(Phospho); S7(Phospho)	0.979222	S(3): 2.1; T(4): 97.9; S(7): 100.0	0.0867336	0.0871571	0.102237	0.138439	0.149643	0.13302	0.0977124	0.096201	0.106833	1.52503	0.0023935	1.08916	0.248738	0.714191	0.00246648	0	249.531	0.006089	10.33	6.08927	3	1918.02	0.590695	72.071	1
rDsQSESDkVIPk	4	1	1	Q9PTD5	GO:0006996,organelle organization|GO:0044710,single-organism metabolic process|GO:0015980,energy derivation by oxidation of organic compounds|GO:0000266,mitochondrial fission|GO:0044237,cellular metabolic process|GO:0071840,cellular component organization or biogenesis|GO:0009987,cellular process|GO:0016043,cellular component organization|GO:0009060,aerobic respiration|GO:0044763,single-organism …	GO:0005737,cytoplasm|GO:0043231,intracellular membrane-bounded organelle|GO:0016020,membrane|GO:0044464,cell part|GO:0044444,cytoplasmic part|GO:0005739,mitochondrion|GO:0005622,intracellular|GO:0043229,intracellular organelle|GO:0071944,cell periphery|GO:0005623,cell|GO:0005886,plasma membrane|GO:0044424,intracellular part|GO:0043227,membrane-bounded organelle|GO:0043226,organelle|GO:0005829,cyt…	0	0	Mitochondrial fission regulator 1 (Chondrocyte protein with a poly-proline region)	MTFR1 CHPPR	N-Term(TMT10); S3(Phospho); K9(TMT10); K13(TMT10)	0.985135	S(3): 98.5; S(5): 1.5; S(7): 0.0	0.0735157	0.0736141	0.084869	0.114815	0.119862	0.119154	0.126149	0.137216	0.143946	1.52514	0.000574987	1.75566	0.000804169	1.15115	0.0302896	0	251.598	0.00128	1.53	58.8472	3	2256.22	0.394167	42.4445	2
sLLkTsPTNDNSk	1	2	1	F1NY55	GO:0006997,nucleus organization|GO:0009892,negative regulation of metabolic process|GO:0009893,positive regulation of metabolic process|GO:0019222,regulation of metabolic process|GO:0016311,dephosphorylation|GO:0010256,endomembrane system organization|GO:0031325,positive regulation of cellular metabolic process|GO:0031324,negative regulation of cellular metabolic process|GO:0031323,regulation of …	GO:0005783,endoplasmic reticulum|GO:0005789,endoplasmic reticulum membrane|GO:0042175,nuclear outer membrane-endoplasmic reticulum membrane network|GO:0043229,intracellular organelle|GO:0030176,integral component of endoplasmic reticulum membrane|GO:0031301,integral component of organelle membrane|GO:0031300,intrinsic component of organelle membrane|GO:0043227,membrane-bounded organelle|GO:004322…	GO:0051721,protein phosphatase 2A binding|GO:0019899,enzyme binding|GO:0019903,protein phosphatase binding|GO:0019902,phosphatase binding|GO:0005488,binding|GO:0005515,protein binding	0	LEM domain-containing protein	ANKLE2	N-Term(TMT10); K4(TMT10); S6(Phospho); K13(TMT10)	0.979389	S(1): 0.0; T(5): 2.0; S(6): 97.9; T(8): 0.0; S(12): 0.0	0.0757255	0.0682589	0.0777091	0.108947	0.122836	0.106339	0.121747	0.126462	0.191976	1.52518	0.00271853	1.98556	0.0332854	1.30185	0.216998	0	168.336	0.003088	4.19	28.5037	3	2172.19	-0.19431	50.7177	1
sIQEDTk	3	4	1	A0A1D5PJW3	0	GO:0005737,cytoplasm|GO:0016020,membrane|GO:0044464,cell part|GO:0005623,cell|GO:0005622,intracellular|GO:0071944,cell periphery|GO:0005886,plasma membrane|GO:0044424,intracellular part	0	0	Uncharacterized protein	EHBP1	N-Term(TMT10); S1(Phospho); K7(TMT10)	1	S(1): 100.0; T(6): 0.0	0.0831741	0.0805197	0.0911516	0.127557	0.126697	0.134552	0.121499	0.118599	0.113882	1.52565	0.000384311	1.389	0.00105335	0.910429	0.0253051	0	154.665	0.01164	22.68	0.23199	2	1358.7	0.65151	33.056	0
scstDkSPGSSSVGSPASQR	1	1	1	Q8QFP8	GO:0048675,axon extension|GO:0080090,regulation of primary metabolic process|GO:0019222,regulation of metabolic process|GO:0048588,developmental cell growth|GO:0048468,cell development|GO:0043933,macromolecular complex subunit organization|GO:0061387,regulation of extent of cell growth|GO:0031344,regulation of cell projection organization|GO:0071840,cellular component organization or biogenesis|G…	GO:0030427,site of polarized growth|GO:0030426,growth cone|GO:0031974,membrane-enclosed lumen|GO:0043229,intracellular organelle|GO:0005924,cell-substrate adherens junction|GO:0005925,focal adhesion|GO:0043227,membrane-bounded organelle|GO:0043226,organelle|GO:0030054,cell junction|GO:0030055,cell-substrate junction|GO:0005737,cytoplasm|GO:0031981,nuclear lumen|GO:0005634,nucleus|GO:0016020,membr…	GO:0005488,binding|GO:0035639,purine ribonucleoside triphosphate binding|GO:0031072,heat shock protein binding|GO:0004672,protein kinase activity|GO:0043167,ion binding|GO:1901363,heterocyclic compound binding|GO:0001883,purine nucleoside binding|GO:0001882,nucleoside binding|GO:0043168,anion binding|GO:0043169,cation binding|GO:0046914,transition metal ion binding|GO:0000166,nucleotide binding|G…	gga04810,Regulation of actin cytoskeleton	LIM domain kinase 1 (LIMK-1) (chLIMK1) (EC 2.7.11.1)	LIMK1	N-Term(TMT10); C2(Carbamidomethyl); S3(Phospho); T4(Phospho); K6(TMT10)	5.80741e-15	S(1): 0.1; S(3): 99.8; T(4): 0.1; S(7): 0.0; S(10): 0.0; S(11): 0.1; S(12): 0.1; S(15): 99.8; S(18): 0.0	0.0638952	0.0646844	0.0763652	0.0983529	0.11097	0.103369	0.146966	0.156357	0.179041	1.52574	0.00274647	2.35363	0.00086436	1.54262	0.00517938	0	191.987	0.003319	4.19	25.2075	3	2600.15	0.891333	30.4156	1
sDNDENRsPk	1	2	1	R4GLV4	GO:0019220,regulation of phosphate metabolic process|GO:0009893,positive regulation of metabolic process|GO:0019222,regulation of metabolic process|GO:0016311,dephosphorylation|GO:0006470,protein dephosphorylation|GO:0031325,positive regulation of cellular metabolic process|GO:0031323,regulation of cellular metabolic process|GO:0050789,regulation of biological process|GO:0044699,single-organism p…	GO:0031974,membrane-enclosed lumen|GO:0043229,intracellular organelle|GO:0043228,non-membrane-bounded organelle|GO:0043227,membrane-bounded organelle|GO:0043226,organelle|GO:0005737,cytoplasm|GO:0031981,nuclear lumen|GO:0005634,nucleus|GO:0005654,nucleoplasm|GO:0005694,chromosome|GO:0043231,intracellular membrane-bounded organelle|GO:0043232,intracellular non-membrane-bounded organelle|GO:0043233…	0	0	FHA domain-containing protein	MKI67	N-Term(TMT10); S8(Phospho); K10(TMT10)	1	S(1): 0.0; S(8): 100.0	0.0796617	0.0785381	0.0869332	0.122122	0.126867	0.125025	0.117429	0.116613	0.146811	1.52576	0.00013307	1.55366	0.0116662	1.01828	0.831328	0.001	197.844	0.02594	15.87	1.30317	4	1699.8	-0.573187	14.4223	1
gDsIGSSk	3	3	1	A0A1D5PKL4	0	0	GO:0097159,organic cyclic compound binding|GO:0044822,poly(A) RNA binding|GO:0005488,binding|GO:0003676,nucleic acid binding|GO:1901363,heterocyclic compound binding|GO:0003723,RNA binding	0	Uncharacterized protein	R3HDM2	N-Term(TMT10); S3(Phospho); K8(TMT10)	1	S(3): 100.0; S(6): 0.0; S(7): 0.0	0.0804942	0.0738026	0.0838809	0.111751	0.135913	0.115762	0.124976	0.135001	0.137476	1.52586	0.00655091	1.66873	0.000390621	1.09363	0.248063	0.001	150.278	0.03621	5.91	10.8606	2	1288.66	3.14196	30.5629	0
akkQtPPPsPTTQPAEPk	1	3	1	A0A3Q2UHE4	GO:0048675,axon extension|GO:0008104,protein localization|GO:0007409,axonogenesis|GO:0048589,developmental growth|GO:0048588,developmental cell growth|GO:0048468,cell development|GO:0008064,regulation of actin polymerization or depolymerization|GO:0043933,macromolecular complex subunit organization|GO:0030182,neuron differentiation|GO:0061387,regulation of extent of cell growth|GO:0031344,regulat…	GO:0005783,endoplasmic reticulum|GO:0030427,site of polarized growth|GO:0030426,growth cone|GO:0030425,dendrite|GO:0034703,cation channel complex|GO:0043229,intracellular organelle|GO:0043228,non-membrane-bounded organelle|GO:0034702,ion channel complex|GO:0045202,synapse|GO:0005887,integral component of plasma membrane|GO:0005924,cell-substrate adherens junction|GO:0005925,focal adhesion|GO:0043…	GO:0005488,binding|GO:0005515,protein binding	gga04530,Tight junction	SH3 domain-containing protein	CTTN	N-Term(TMT10); K2(TMT10); K3(TMT10); T5(Phospho); S9(Phospho); K18(TMT10)	0.999983	T(5): 100.0; S(9): 100.0; T(11): 0.0; T(12): 0.0	0.0747835	0.0676782	0.0855047	0.109438	0.121686	0.116723	0.142381	0.143345	0.138462	1.52587	0.00313573	1.86075	0.000265007	1.21947	0.00273551	0.003	159.659	0.06777	9.27	10.4285	4	2979.61	-0.631059	40.9699	2
gALHTVsHEDIR	2	2	1	A0A1D5PZN5	GO:0022607,cellular component assembly|GO:0051234,establishment of localization|GO:0061572,actin filament bundle organization|GO:0060341,regulation of cellular localization|GO:0033043,regulation of organelle organization|GO:0043933,macromolecular complex subunit organization|GO:0010256,endomembrane system organization|GO:0051129,negative regulation of cellular component organization|GO:0051128,re…	GO:0005737,cytoplasm|GO:0070161,anchoring junction|GO:0044464,cell part|GO:0005623,cell|GO:0005622,intracellular|GO:0005912,adherens junction|GO:0044424,intracellular part|GO:0005924,cell-substrate adherens junction|GO:0005925,focal adhesion|GO:0030054,cell junction|GO:0030055,cell-substrate junction	0	0	Uncharacterized protein	PPFIA1	N-Term(TMT10); S7(Phospho)	1	T(5): 0.0; S(7): 100.0	0.0809111	0.0785757	0.087145	0.125878	0.127608	0.122876	0.119489	0.134149	0.122203	1.526	0.000118967	1.5239	0.00114179	0.998618	0.972409	0	263.05	0.0001289	24.11	0.188059	3	1643.81	0.448396	31.4228	0
tsPDTLR	2	1	1	P30352	#N/A	#N/A	#N/A	#N/A	Serine/arginine-rich splicing factor 2 (Protein PR264) (Splicing component, 35 kDa) (Splicing factor SC35) (SC-35) (Splicing factor, arginine/serine-rich 2)	SRSF2 SFRS2	N-Term(TMT10); S2(Phospho)	0.999753	T(1): 0.0; S(2): 100.0; T(5): 0.0	0.0829764	0.0729992	0.0938181	0.125437	0.129439	0.12633	0.118718	0.128595	0.118121	1.52608	0.00203235	1.46294	0.00504806	0.958627	0.218628	0.009	155.668	0.1664	3.2	14.67	2	1098.54	-0.378932	23.9574	0
gFsPAQSAPLPTQTVk	3	9	1	A0A1D5PFJ2	GO:0009893,positive regulation of metabolic process|GO:0019222,regulation of metabolic process|GO:0035023,regulation of Rho protein signal transduction|GO:0048583,regulation of response to stimulus|GO:0023052,signaling|GO:0007165,signal transduction|GO:0023051,regulation of signaling|GO:0035556,intracellular signal transduction|GO:0010646,regulation of cell communication|GO:0043087,regulation of …	0	GO:0005089,Rho guanyl-nucleotide exchange factor activity|GO:0005088,Ras guanyl-nucleotide exchange factor activity|GO:0046872,metal ion binding|GO:0043169,cation binding|GO:0005085,guanyl-nucleotide exchange factor activity|GO:0043167,ion binding|GO:0005488,binding|GO:0098772,molecular function regulator	0	Uncharacterized protein	CAST	N-Term(TMT10); S3(Phospho); K16(TMT10)	1	S(3): 100.0; S(7): 0.0; T(12): 0.0; T(14): 0.0	0.0870917	0.0875439	0.0984998	0.138467	0.137918	0.140462	0.0919499	0.105461	0.0912803	1.52616	0.000230018	1.05695	0.43175	0.69256	0.000801687	0	367.73	4.952e-10	49.43	0.00101539	3	2167.16	0.399826	65.434	0
mNLsTLLR	3	1	1	A0A1D5PE93	GO:0032774,RNA biosynthetic process|GO:0080090,regulation of primary metabolic process|GO:0019222,regulation of metabolic process|GO:0031328,positive regulation of cellular biosynthetic process|GO:0031326,regulation of cellular biosynthetic process|GO:0031325,positive regulation of cellular metabolic process|GO:0051173,positive regulation of nitrogen compound metabolic process|GO:0031323,regulati…	GO:0032040,small-subunit processome|GO:0031974,membrane-enclosed lumen|GO:0030684,preribosome|GO:0043229,intracellular organelle|GO:0043228,non-membrane-bounded organelle|GO:0043227,membrane-bounded organelle|GO:0043226,organelle|GO:0030054,cell junction|GO:0005737,cytoplasm|GO:0031981,nuclear lumen|GO:0005730,nucleolus|GO:0005634,nucleus|GO:0030529,intracellular ribonucleoprotein complex|GO:0044…	GO:0097159,organic cyclic compound binding|GO:0044822,poly(A) RNA binding|GO:0003723,RNA binding|GO:0003676,nucleic acid binding|GO:0030515,snoRNA binding|GO:1901363,heterocyclic compound binding|GO:0005488,binding	gga03008,Ribosome biogenesis in eukaryotes	Cnd3 domain-containing protein	NCAPG	N-Term(TMT10); S4(Phospho)	0.999705	S(4): 100.0; T(5): 0.0	0.0921936	0.0842249	0.0935644	0.133502	0.142957	0.135608	0.104332	0.107516	0.108941	1.52627	0.00031634	1.18818	0.00622035	0.778488	0.000661129	0.001	176.89	0.02109	15.76	1.09237	2	1256.66	1.10633	84.2676	0
tPVsPVkFsPGEFWGR	3	2	1	F1P4J0	GO:2001234,negative regulation of apoptotic signaling pathway|GO:2001236,regulation of extrinsic apoptotic signaling pathway|GO:2001237,negative regulation of extrinsic apoptotic signaling pathway|GO:0080090,regulation of primary metabolic process|GO:0019222,regulation of metabolic process|GO:2001233,regulation of apoptotic signaling pathway|GO:0048585,negative regulation of response to stimulus|…	GO:0005737,cytoplasm|GO:0044446,intracellular organelle part|GO:0043231,intracellular membrane-bounded organelle|GO:0031981,nuclear lumen|GO:0043233,organelle lumen|GO:0005634,nucleus|GO:0044464,cell part|GO:0044444,cytoplasmic part|GO:0031974,membrane-enclosed lumen|GO:0005622,intracellular|GO:0005654,nucleoplasm|GO:0070013,intracellular organelle lumen|GO:0043229,intracellular organelle|GO:0044…	GO:0035639,purine ribonucleoside triphosphate binding|GO:0042578,phosphoric ester hydrolase activity|GO:0004672,protein kinase activity|GO:0043167,ion binding|GO:1901363,heterocyclic compound binding|GO:0001883,purine nucleoside binding|GO:0001882,nucleoside binding|GO:0043168,anion binding|GO:0008081,phosphoric diester hydrolase activity|GO:0000166,nucleotide binding|GO:0004674,protein serine/th…	0	Ribosomal protein S6 kinase (EC 2.7.11.1)	RPS6KB1	N-Term(TMT10); S4(Phospho); K7(TMT10); S9(Phospho)	0.999984	T(1): 0.0; S(4): 100.0; S(9): 100.0	0.0803683	0.0712994	0.086449	0.114502	0.12578	0.123156	0.124837	0.133847	0.12993	1.5263	0.00168687	1.63203	0.000606491	1.06928	0.12214	0	351.497	0.0004051	15.7	2.56907	3	2409.19	1.90718	97.4834	1
iEEITDVSsPQLPAGAk	5	3	1	R4GI50	0	GO:0031974,membrane-enclosed lumen|GO:0043229,intracellular organelle|GO:0043228,non-membrane-bounded organelle|GO:0043227,membrane-bounded organelle|GO:0043226,organelle|GO:0005856,cytoskeleton|GO:0031981,nuclear lumen|GO:0005634,nucleus|GO:0005654,nucleoplasm|GO:0005737,cytoplasm|GO:0015630,microtubule cytoskeleton|GO:0043231,intracellular membrane-bounded organelle|GO:0043232,intracellular non…	0	0	RNA polymerase II-associated protein 3	RPAP3	N-Term(TMT10); S9(Phospho); K17(TMT10)	0.984283	T(5): 0.0; S(8): 1.6; S(9): 98.4	0.0963912	0.0871624	0.101117	0.139798	0.147381	0.147377	0.0913632	0.094644	0.0962239	1.52652	0.000486742	0.99143	0.860509	0.64947	6.28513e-05	0	349.739	1.138e-07	39.96	0.00809925	3	2293.21	-0.0674457	72.4542	0
tNsPGFQk	3	2	1	E1BQE4	GO:0016070,RNA metabolic process|GO:0016071,mRNA metabolic process|GO:0044238,primary metabolic process|GO:0044260,cellular macromolecule metabolic process|GO:0006139,nucleobase-containing compound metabolic process|GO:0009987,cellular process|GO:0006725,cellular aromatic compound metabolic process|GO:0010467,gene expression|GO:0044237,cellular metabolic process|GO:0043170,macromolecule metabolic…	0	GO:0043169,cation binding|GO:0097159,organic cyclic compound binding|GO:0000166,nucleotide binding|GO:0036094,small molecule binding|GO:0043167,ion binding|GO:0003723,RNA binding|GO:0003676,nucleic acid binding|GO:0046872,metal ion binding|GO:1901363,heterocyclic compound binding|GO:1901265,nucleoside phosphate binding|GO:0005488,binding	0	Uncharacterized protein	RBM26	N-Term(TMT10); S3(Phospho); K8(TMT10)	1	T(1): 0.0; S(3): 100.0	0.078846	0.0746902	0.0868987	0.123644	0.122268	0.121135	0.123749	0.131987	0.137288	1.5266	0.000321733	1.63464	0.000671141	1.07077	0.0966843	0.002	171.024	0.03989	18.77	0.618566	2	1416.73	2.09837	39.0591	0
kGsVADVSGLPLk	3	3	1	A0A1D5P315	0	0	GO:0043169,cation binding|GO:0046872,metal ion binding|GO:0005488,binding|GO:0043167,ion binding	0	Zinc finger CCCH domain-containing protein 11A	ZC3H11A	N-Term(TMT10); K1(TMT10); S3(Phospho); K13(TMT10)	1	S(3): 100.0; S(8): 0.0	0.0549592	0.0515493	0.0644839	0.0858348	0.087911	0.0873167	0.185166	0.197359	0.194717	1.52675	0.00156096	3.37584	1.45401e-05	2.21113	9.58117e-06	0	403.757	3.582e-05	45.54	0.0013488	3	2038.19	-0.320926	64.9501	1
sGsAHGSGk	6	1	1	Q9DDU8	GO:0021537,telencephalon development|GO:0044707,single-multicellular organism process|GO:0080090,regulation of primary metabolic process|GO:0019222,regulation of metabolic process|GO:0050685,positive regulation of mRNA processing|GO:0050684,regulation of mRNA processing|GO:0031325,positive regulation of cellular metabolic process|GO:0031323,regulation of cellular metabolic process|GO:0006139,nucl…	GO:0043231,intracellular membrane-bounded organelle|GO:0005634,nucleus|GO:0044464,cell part|GO:0005623,cell|GO:0005622,intracellular|GO:0043229,intracellular organelle|GO:0044424,intracellular part|GO:0043227,membrane-bounded organelle|GO:0043226,organelle|GO:0005635,nuclear envelope|GO:1990904,ribonucleoprotein complex|GO:0031974,membrane-enclosed lumen|GO:0031975,envelope|GO:0031090,organelle m…	GO:0005488,binding|GO:0097159,organic cyclic compound binding|GO:0044822,poly(A) RNA binding|GO:0000166,nucleotide binding|GO:0036094,small molecule binding|GO:0003723,RNA binding|GO:0003676,nucleic acid binding|GO:1901363,heterocyclic compound binding|GO:1901265,nucleoside phosphate binding|GO:0003729,mRNA binding|GO:0036002,pre-mRNA binding|GO:0005515,protein binding|GO:0070717,poly-purine trac…	0	Transformer-2 beta	TRA2B	N-Term(TMT10); S3(Phospho); K9(TMT10)	0.5	S(1): 50.0; S(3): 50.0; S(7): 0.0	0.0806683	0.0558192	0.0750596	0.105206	0.114756	0.103029	0.131103	0.126979	0.203534	1.5268	0.0112194	2.18209	0.032611	1.42919	0.139668	0.001	85.2266	0.0288	9.82	3.3719	3	1325.66	-0.370687	11.0306	0
nFIGNSNHNNQsPR	2	3	1	A0A3Q2U4Z4	GO:0080090,regulation of primary metabolic process|GO:0019222,regulation of metabolic process|GO:0031326,regulation of cellular biosynthetic process|GO:0031323,regulation of cellular metabolic process|GO:0090304,nucleic acid metabolic process|GO:0044249,cellular biosynthetic process|GO:0034641,cellular nitrogen compound metabolic process|GO:0006807,nitrogen compound metabolic process|GO:0034645,c…	0	GO:0043169,cation binding|GO:0097159,organic cyclic compound binding|GO:0043167,ion binding|GO:0005488,binding|GO:0003676,nucleic acid binding|GO:0046872,metal ion binding|GO:1901363,heterocyclic compound binding	0	Uncharacterized protein	MECOM	N-Term(TMT10); S12(Phospho)	1	S(6): 0.0; S(12): 100.0	0.0714926	0.0747711	0.0799768	0.107854	0.121467	0.116118	0.131491	0.13484	0.159376	1.52687	0.00104412	1.88166	0.00188992	1.23236	0.0500601	0	291.058	4.726e-06	42.07	0.0026418	3	1907.87	0.817935	29.8914	0
sAEPsPTMTSTSLGSNLSELDR	3	5	1	F1NB68	GO:0007160,cell-matrix adhesion|GO:0007155,cell adhesion|GO:0031589,cell-substrate adhesion|GO:0022610,biological adhesion|GO:0035994,response to muscle stretch|GO:0009628,response to abiotic stimulus|GO:0009605,response to external stimulus|GO:0050896,response to stimulus|GO:0009612,response to mechanical stimulus	GO:0032432,actin filament bundle|GO:0015629,actin cytoskeleton|GO:0043229,intracellular organelle|GO:0043228,non-membrane-bounded organelle|GO:0005924,cell-substrate adherens junction|GO:0005925,focal adhesion|GO:0043226,organelle|GO:0030054,cell junction|GO:0030055,cell-substrate junction|GO:0005856,cytoskeleton|GO:0001725,stress fiber|GO:0016020,membrane|GO:0044430,cytoskeletal part|GO:0042641,…	GO:0043169,cation binding|GO:0017166,vinculin binding|GO:0046914,transition metal ion binding|GO:0008092,cytoskeletal protein binding|GO:0043167,ion binding|GO:0008270,zinc ion binding|GO:0005515,protein binding|GO:0046872,metal ion binding|GO:0005488,binding	gga04370,VEGF signaling pathway|gga04810,Regulation of actin cytoskeleton|gga04510,Focal adhesion	Paxillin	PXN	N-Term(TMT10); S1(Phospho); S5(Phospho)	1	S(1): 100.0; S(5): 100.0; T(7): 0.0; T(9): 0.0; S(10): 0.0; T(11): 0.0; S(12): 0.0; S(15): 0.0; S(18): 0.0	0.0868274	0.0681208	0.0959449	0.11619	0.14754	0.119505	0.117347	0.113131	0.121387	1.52748	0.0266713	1.40245	0.0168739	0.918148	0.364318	0	368.613	2.218e-09	45.37	0.00162044	3	2669.16	-0.0607398	72.0113	0
sVsANPk	3	2	1	A0A3Q3AM84	#N/A	#N/A	#N/A	#N/A	Non-specific serine/threonine protein kinase (EC 2.7.11.1)	MARK2	N-Term(TMT10); S3(Phospho); K7(TMT10)	1	S(1): 0.0; S(3): 100.0	0.0773225	0.0742164	0.0856373	0.119334	0.121476	0.121534	0.124422	0.144326	0.135055	1.52774	0.000279063	1.70254	0.00114618	1.11442	0.0756226	0.001	148.973	0.03544	13.21	1.57585	2	1240.67	-0.271487	30.6742	0
fNsYDISR	3	4	1	F1NAK6	GO:0009893,positive regulation of metabolic process|GO:0019222,regulation of metabolic process|GO:0009581,detection of external stimulus|GO:0006810,transport|GO:0051649,establishment of localization in cell|GO:0008152,metabolic process|GO:0043087,regulation of GTPase activity|GO:0050789,regulation of biological process|GO:0043085,positive regulation of catalytic activity|GO:0043547,positive regul…	GO:0043229,intracellular organelle|GO:0043227,membrane-bounded organelle|GO:0043226,organelle|GO:0005737,cytoplasm|GO:0030904,retromer complex|GO:0031984,organelle subcompartment|GO:0016020,membrane|GO:0044431,Golgi apparatus part|GO:0005794,Golgi apparatus|GO:0012505,endomembrane system|GO:0043234,protein complex|GO:0032991,macromolecular complex|GO:0043231,intracellular membrane-bounded organel…	GO:0005088,Ras guanyl-nucleotide exchange factor activity|GO:0005261,cation channel activity|GO:0005262,calcium channel activity|GO:0005085,guanyl-nucleotide exchange factor activity|GO:0019899,enzyme binding|GO:0031267,small GTPase binding|GO:0051020,GTPase binding|GO:0005488,binding|GO:0098772,molecular function regulator|GO:0015085,calcium ion transmembrane transporter activity|GO:0072509,diva…	0	Uncharacterized protein	DENND5A	N-Term(TMT10); S3(Phospho)	0.999865	S(3): 100.0; Y(4): 0.0; S(7): 0.0	0.0739305	0.0631955	0.0716831	0.100988	0.115503	0.102533	0.1571	0.160533	0.161601	1.52783	0.00287711	2.29508	1.41184e-05	1.50218	0.000370968	0	238.412	0.006633	28.47	0.0459412	2	1310.6	1.37704	49.0943	0
rEGsAESScGsPADRDPR	4	1	1	Q5ZJL9	GO:0009607,response to biotic stimulus|GO:0050896,response to stimulus|GO:0044238,primary metabolic process|GO:0009215,purine deoxyribonucleoside triphosphate metabolic process|GO:0009217,purine deoxyribonucleoside triphosphate catabolic process|GO:0009141,nucleoside triphosphate metabolic process|GO:0009143,nucleoside triphosphate catabolic process|GO:0048583,regulation of response to stimulus|G…	GO:0043231,intracellular membrane-bounded organelle|GO:0005634,nucleus|GO:0044464,cell part|GO:0005623,cell|GO:0005622,intracellular|GO:0043229,intracellular organelle|GO:0044424,intracellular part|GO:0043227,membrane-bounded organelle|GO:0043226,organelle	GO:0005488,binding|GO:0016793,triphosphoric monoester hydrolase activity|GO:0042578,phosphoric ester hydrolase activity|GO:0008270,zinc ion binding|GO:0003676,nucleic acid binding|GO:0043167,ion binding|GO:1901363,heterocyclic compound binding|GO:1901265,nucleoside phosphate binding|GO:0043168,anion binding|GO:0043169,cation binding|GO:0046914,transition metal ion binding|GO:0000166,nucleotide bi…	0	Deoxynucleoside triphosphate triphosphohydrolase SAMHD1 (dNTPase) (EC 3.1.5.-)	SAMHD1 RCJMB04_17d8	N-Term(TMT10); S4(Phospho); C9(Carbamidomethyl); S11(Phospho)	0.999381	S(4): 100.0; S(7): 0.0; S(8): 0.1; S(11): 99.9	0.082496	0.0740523	0.0890941	0.125318	0.126937	0.123051	0.121318	0.130094	0.121374	1.52785	0.000654958	1.5176	0.00126938	0.993288	0.801506	0	405.845	0.00117	26.12	0.0579093	3	2322.94	0.351382	14.5549	2
rHsPAVsPEPR	1	1	1	E1BV10	GO:0080090,regulation of primary metabolic process|GO:0019222,regulation of metabolic process|GO:0031326,regulation of cellular biosynthetic process|GO:0031323,regulation of cellular metabolic process|GO:0090304,nucleic acid metabolic process|GO:0044249,cellular biosynthetic process|GO:0034641,cellular nitrogen compound metabolic process|GO:0006807,nitrogen compound metabolic process|GO:0034645,c…	GO:0044446,intracellular organelle part|GO:0043231,intracellular membrane-bounded organelle|GO:0031981,nuclear lumen|GO:0043233,organelle lumen|GO:0005634,nucleus|GO:0044464,cell part|GO:0031974,membrane-enclosed lumen|GO:0005622,intracellular|GO:0005654,nucleoplasm|GO:0070013,intracellular organelle lumen|GO:0043229,intracellular organelle|GO:0044428,nuclear part|GO:0005623,cell|GO:0044424,intra…	GO:0044212,transcription regulatory region DNA binding|GO:0001071,nucleic acid binding transcription factor activity|GO:0043565,sequence-specific DNA binding|GO:0003700,transcription factor activity, sequence-specific DNA binding|GO:0001012,RNA polymerase II regulatory region DNA binding|GO:0003677,DNA binding|GO:0001067,regulatory region nucleic acid binding|GO:0043169,cation binding|GO:0043167,…	0	Chromosome alignment maintaining phosphoprotein 1	0	N-Term(TMT10); S3(Phospho); S7(Phospho)	1	S(3): 100.0; S(7): 100.0	0.0691856	0.0790967	0.094577	0.124005	0.126344	0.120751	0.127866	0.136345	0.12183	1.52805	0.00483027	1.58957	0.00495183	1.04026	0.33158	0	388.826	0.001797	33.08	0.0166063	3	1621.75	2.7443	16.8602	1
tsSEEEDNRR	2	7	1	A0A1D5PRG9	GO:0016311,dephosphorylation|GO:0009987,cellular process|GO:0044237,cellular metabolic process|GO:0006796,phosphate-containing compound metabolic process|GO:0008152,metabolic process|GO:0006793,phosphorus metabolic process|GO:0016310,phosphorylation|GO:0046173,polyol biosynthetic process|GO:0019751,polyol metabolic process|GO:0044281,small molecule metabolic process|GO:0044283,small molecule bios…	GO:0005737,cytoplasm|GO:0005829,cytosol|GO:0044464,cell part|GO:0005623,cell|GO:0005622,intracellular|GO:0044444,cytoplasmic part|GO:0044424,intracellular part	GO:0016787,hydrolase activity|GO:0016791,phosphatase activity|GO:0016788,hydrolase activity, acting on ester bonds|GO:0042578,phosphoric ester hydrolase activity|GO:0003824,catalytic activity|GO:0003993,acid phosphatase activity|GO:0033857,diphosphoinositol-pentakisphosphate kinase activity|GO:0000828,inositol hexakisphosphate kinase activity|GO:0000829,inositol heptakisphosphate kinase activity|…	0	Inositol hexakisphosphate and diphosphoinositol-pentakisphosphate kinase (EC 2.7.4.21) (EC 2.7.4.24)	PPIP5K2	N-Term(TMT10); S2(Phospho)	0.495035	T(1): 1.0; S(2): 49.5; S(3): 49.5	0.0741473	0.0878791	0.0926026	0.12419	0.153733	0.111176	0.118442	0.121318	0.116512	1.5281	0.0311076	1.39918	0.00404023	0.915631	0.436402	0	167.733	0.004133	16.16	0.420049	3	1531.66	0.512668	8.28414	1
lTSFsTPPtPER	1	2	1	A0A3Q2UDU0	GO:0097190,apoptotic signaling pathway|GO:0097193,intrinsic apoptotic signaling pathway|GO:0023052,signaling|GO:0007165,signal transduction|GO:0008219,cell death|GO:0072331,signal transduction by p53 class mediator|GO:0035556,intracellular signal transduction|GO:0007049,cell cycle|GO:0072332,intrinsic apoptotic signaling pathway by p53 class mediator|GO:0051716,cellular response to stimulus|GO:00…	GO:0031974,membrane-enclosed lumen|GO:0043229,intracellular organelle|GO:0071944,cell periphery|GO:0043227,membrane-bounded organelle|GO:0043226,organelle|GO:0005737,cytoplasm|GO:0031981,nuclear lumen|GO:0005634,nucleus|GO:0016020,membrane|GO:0005654,nucleoplasm|GO:0005886,plasma membrane|GO:0043231,intracellular membrane-bounded organelle|GO:0043233,organelle lumen|GO:0044464,cell part|GO:000562…	GO:0008134,transcription factor binding|GO:0005488,binding|GO:0005515,protein binding	0	Uncharacterized protein	KIAA0930	N-Term(TMT10); S5(Phospho); T9(Phospho)	0.97655	T(2): 0.0; S(3): 0.0; S(5): 97.7; T(6): 2.3; T(9): 100.0	0.0803349	0.0724199	0.0944385	0.125216	0.125665	0.126956	0.125693	0.125953	0.123325	1.5285	0.00252443	1.51691	0.00279412	0.992416	0.387247	0.001	205.962	0.02758	9.49	3.95861	3	1721.78	0.143693	57.5472	0
sAssGSSSTR	1	1	1	E1BV45	GO:0033119,negative regulation of RNA splicing|GO:0009892,negative regulation of metabolic process|GO:0080090,regulation of primary metabolic process|GO:0019222,regulation of metabolic process|GO:0050684,regulation of mRNA processing|GO:0050686,negative regulation of mRNA processing|GO:0031323,regulation of cellular metabolic process|GO:0043170,macromolecule metabolic process|GO:0090304,nucleic a…	GO:0061574,ASAP complex|GO:0031974,membrane-enclosed lumen|GO:0043229,intracellular organelle|GO:0043227,membrane-bounded organelle|GO:0043226,organelle|GO:0005737,cytoplasm|GO:0031981,nuclear lumen|GO:0005634,nucleus|GO:0005654,nucleoplasm|GO:0043234,protein complex|GO:0032991,macromolecular complex|GO:0043231,intracellular membrane-bounded organelle|GO:0043233,organelle lumen|GO:0044464,cell pa…	GO:0005488,binding|GO:0097159,organic cyclic compound binding|GO:0044822,poly(A) RNA binding|GO:0000166,nucleotide binding|GO:0036094,small molecule binding|GO:0003723,RNA binding|GO:0003676,nucleic acid binding|GO:0003729,mRNA binding|GO:1901363,heterocyclic compound binding|GO:1901265,nucleoside phosphate binding|GO:0003730,mRNA 3'-UTR binding	0	RRM domain-containing protein	RNPS1	N-Term(TMT10); S3(Phospho); S4(Phospho)	0.499495	S(1): 0.0; S(3): 99.9; S(4): 50.0; S(6): 50.0; S(7): 0.0; S(8): 0.0; T(9): 0.0	0.0790203	0.0744477	0.0876874	0.115649	0.130812	0.122209	0.123044	0.140348	0.126782	1.52877	0.00191889	1.61794	0.00160746	1.05833	0.354367	0	148.529	0.003122	20.74	0.0514434	2	1315.51	1.09964	7.65455	0
nPNAMLINLDDDLEsTYQDTLYR	1	1	1	A0A1D5PIZ8	GO:0019220,regulation of phosphate metabolic process|GO:0080090,regulation of primary metabolic process|GO:0019222,regulation of metabolic process|GO:0048588,developmental cell growth|GO:0048468,cell development|GO:0007165,signal transduction|GO:0007166,cell surface receptor signaling pathway|GO:0007167,enzyme linked receptor protein signaling pathway|GO:0007169,transmembrane receptor protein tyr…	GO:0019897,extrinsic component of plasma membrane|GO:0035770,ribonucleoprotein granule|GO:0044464,cell part|GO:0031974,membrane-enclosed lumen|GO:0019898,extrinsic component of membrane|GO:0043229,intracellular organelle|GO:0043228,non-membrane-bounded organelle|GO:0036464,cytoplasmic ribonucleoprotein granule|GO:0098552,side of membrane|GO:0005924,cell-substrate adherens junction|GO:0005925,foca…	GO:0019207,kinase regulator activity|GO:0019209,kinase activator activity|GO:0017048,Rho GTPase binding|GO:0031267,small GTPase binding|GO:0051020,GTPase binding|GO:0008047,enzyme activator activity|GO:0005547,phosphatidylinositol-3,4,5-trisphosphate binding|GO:0043168,anion binding|GO:0098772,molecular function regulator|GO:0005543,phospholipid binding|GO:0043167,ion binding|GO:0019887,protein k…	0	Uncharacterized protein	IQGAP3	N-Term(TMT10); S15(Phospho)	0.998818	S(15): 99.9; T(16): 0.1; Y(17): 0.1; T(20): 0.0; Y(22): 0.0	0.0946987	0.0755755	0.0914145	0.118689	0.159203	0.122445	0.109164	0.114768	0.114043	1.52982	0.0312964	1.29151	0.0145198	0.844226	0.186221	0	311.36	1.204e-09	24.67	0.346481	3	3023.4	3.21542	112.789	0
sRsRsASHTk	1	1	1	Q5ZMR4	GO:0080090,regulation of primary metabolic process|GO:0019222,regulation of metabolic process|GO:0050684,regulation of mRNA processing|GO:0031323,regulation of cellular metabolic process|GO:0090304,nucleic acid metabolic process|GO:0034641,cellular nitrogen compound metabolic process|GO:0006807,nitrogen compound metabolic process|GO:0044237,cellular metabolic process|GO:0048024,regulation of mRNA…	GO:0031974,membrane-enclosed lumen|GO:0043229,intracellular organelle|GO:0030529,intracellular ribonucleoprotein complex|GO:0043227,membrane-bounded organelle|GO:0043226,organelle|GO:0016607,nuclear speck|GO:0016604,nuclear body|GO:0070062,extracellular exosome|GO:0031981,nuclear lumen|GO:0005634,nucleus|GO:0031988,membrane-bounded vesicle|GO:0005654,nucleoplasm|GO:0044451,nucleoplasm part|GO:000…	GO:0036002,pre-mRNA binding|GO:0097159,organic cyclic compound binding|GO:0044822,poly(A) RNA binding|GO:0000166,nucleotide binding|GO:0036094,small molecule binding|GO:0003723,RNA binding|GO:0003676,nucleic acid binding|GO:1901363,heterocyclic compound binding|GO:1901265,nucleoside phosphate binding|GO:0005488,binding	gga03040,Spliceosome|gga05168,Herpes simplex infection	RRM domain-containing protein	SRSF10 RCJMB04_1g4	N-Term(TMT10); S1(Phospho); S3(Phospho); S5(Phospho); K10(TMT10)	0.999917	S(1): 100.0; S(3): 100.0; S(5): 100.0; S(7): 0.0; T(9): 0.0	0.102096	0.0975353	0.109889	0.158978	0.155097	0.159482	0.06538	0.0755777	0.0759641	1.52997	0.00014472	0.700831	0.00350161	0.458069	2.14612e-05	0	126.024	0.01147	1.12	25.5371	3	1814.81	0.808479	10.3417	2
sRsHGYHR	2	5	1	A0A3Q2UFI0	GO:0090304,nucleic acid metabolic process|GO:0034641,cellular nitrogen compound metabolic process|GO:0006807,nitrogen compound metabolic process|GO:1901360,organic cyclic compound metabolic process|GO:0006139,nucleobase-containing compound metabolic process|GO:0044260,cellular macromolecule metabolic process|GO:0071704,organic substance metabolic process|GO:0070647,protein modification by small p…	GO:0043231,intracellular membrane-bounded organelle|GO:0005634,nucleus|GO:0044464,cell part|GO:0005623,cell|GO:0005622,intracellular|GO:0043229,intracellular organelle|GO:0044424,intracellular part|GO:0043227,membrane-bounded organelle|GO:0043226,organelle	GO:0019787,ubiquitin-like protein transferase activity|GO:0043169,cation binding|GO:0046914,transition metal ion binding|GO:0061630,ubiquitin protein ligase activity|GO:0043167,ion binding|GO:0003824,catalytic activity|GO:0016740,transferase activity|GO:0008270,zinc ion binding|GO:0003676,nucleic acid binding|GO:0097159,organic cyclic compound binding|GO:0005488,binding|GO:0046872,metal ion bindi…	0	Uncharacterized protein	RBBP6	N-Term(TMT10); S1(Phospho); S3(Phospho)	1	S(1): 100.0; S(3): 100.0; Y(6): 0.0	0.0701471	0.0628975	0.085188	0.103997	0.110697	0.119231	0.134999	0.15537	0.15643	1.53014	0.00817795	2.04735	0.00135253	1.33802	0.0103362	0	204.347	0.0117	18.99	0.164668	3	1388.58	0.369844	6.11081	1
rsLTNSHLEk	1	1	1	F1NYN5	GO:0006868,glutamine transport|GO:0006865,amino acid transport|GO:0006820,anion transport|GO:0044699,single-organism process|GO:0051179,localization|GO:0071705,nitrogen compound transport|GO:0006812,cation transport|GO:0006810,transport|GO:0015849,organic acid transport|GO:0006811,ion transport|GO:0009987,cellular process|GO:0015711,organic anion transport|GO:0015804,neutral amino acid transport|…	GO:0043005,neuron projection|GO:0031226,intrinsic component of plasma membrane|GO:0016021,integral component of membrane|GO:0016020,membrane|GO:0044464,cell part|GO:0005623,cell|GO:0030424,axon|GO:0097458,neuron part|GO:0071944,cell periphery|GO:0005887,integral component of plasma membrane|GO:0005886,plasma membrane|GO:0044425,membrane part|GO:0042995,cell projection|GO:0044459,plasma membrane p…	GO:0022891,substrate-specific transmembrane transporter activity|GO:0022892,substrate-specific transporter activity|GO:0005342,organic acid transmembrane transporter activity|GO:0008514,organic anion transmembrane transporter activity|GO:0005215,transporter activity|GO:0008509,anion transmembrane transporter activity|GO:0008324,cation transmembrane transporter activity|GO:0015075,ion transmembran…	0	Aa_trans domain-containing protein	SLC38A1	N-Term(TMT10); S2(Phospho); K10(TMT10)	1	S(2): 100.0; T(4): 0.0; S(6): 0.0	0.0766952	0.0654119	0.0856753	0.107253	0.122051	0.119279	0.133774	0.141084	0.148776	1.53034	0.00557999	1.85982	0.000859458	1.2153	0.016316	0	300.145	5.293e-05	22.57	0.370468	3	1722.93	-0.703992	35.6575	1
vASGSGDAIsPGSHR	1	1	1	P18302	GO:0032502,developmental process|GO:0044707,single-multicellular organism process|GO:0050808,synapse organization|GO:0051234,establishment of localization|GO:0070271,protein complex biogenesis|GO:0030030,cell projection organization|GO:0030031,cell projection assembly|GO:0030154,cell differentiation|GO:0048468,cell development|GO:0022607,cellular component assembly|GO:0023052,signaling|GO:0007165…	GO:0015629,actin cytoskeleton|GO:0043229,intracellular organelle|GO:0043228,non-membrane-bounded organelle|GO:0005623,cell|GO:0043227,membrane-bounded organelle|GO:0043226,organelle|GO:0005856,cytoskeleton|GO:0001726,ruffle|GO:0002102,podosome|GO:0031982,vesicle|GO:0031988,membrane-bounded vesicle|GO:0044430,cytoskeletal part|GO:0005576,extracellular region|GO:0005737,cytoplasm|GO:0030027,lamelli…	GO:0008092,cytoskeletal protein binding|GO:0051015,actin filament binding|GO:0003779,actin binding|GO:0044877,macromolecular complex binding|GO:0019904,protein domain specific binding|GO:0005515,protein binding|GO:0032403,protein complex binding|GO:0005488,binding	0	Drebrin (Developmentally-regulated brain protein)	DBN1	N-Term(TMT10); S10(Phospho)	1	S(3): 0.0; S(5): 0.0; S(10): 100.0; S(13): 0.0	0.0869208	0.0730377	0.0767539	0.117102	0.119021	0.126129	0.134049	0.136644	0.130343	1.53034	0.00109396	1.69419	0.000269341	1.10707	0.0172565	0	273.39	3.549e-07	43.89	0.00189256	3	1706.81	0.185338	27.9131	0
eRYPsSR	1	1	1	A0A1L1RTK9	GO:0032502,developmental process|GO:0044703,multi-organism reproductive process|GO:0000003,reproduction|GO:0048589,developmental growth|GO:0019953,sexual reproduction|GO:0044767,single-organism developmental process|GO:0022414,reproductive process|GO:0051704,multi-organism process|GO:0044699,single-organism process|GO:0040007,growth|GO:0022607,cellular component assembly|GO:0070271,protein comple…	GO:0016020,membrane|GO:0043234,protein complex|GO:0005844,polysome|GO:0032991,macromolecular complex|GO:0044464,cell part|GO:0016281,eukaryotic translation initiation factor 4F complex|GO:1990904,ribonucleoprotein complex|GO:0005737,cytoplasm|GO:0005623,cell|GO:0030529,intracellular ribonucleoprotein complex|GO:0044444,cytoplasmic part|GO:0044424,intracellular part|GO:0005622,intracellular	GO:0097159,organic cyclic compound binding|GO:0044822,poly(A) RNA binding|GO:0000166,nucleotide binding|GO:0036094,small molecule binding|GO:0003723,RNA binding|GO:0003676,nucleic acid binding|GO:1901363,heterocyclic compound binding|GO:1901265,nucleoside phosphate binding|GO:0005488,binding|GO:0033592,RNA strand annealing activity|GO:0003727,single-stranded RNA binding|GO:0008135,translation fac…	0	RRM domain-containing protein	EIF4B	N-Term(TMT10); S5(Phospho)	0.494848	Y(3): 49.5; S(5): 49.5; S(6): 1.0	0.0647626	0.0672385	0.079025	0.102819	0.101732	0.118423	0.140143	0.156087	0.169769	1.53049	0.00583784	2.20825	0.000907893	1.44284	0.00922362	0.006	116.815	0.1289	6.47	5.03822	3	1203.57	-0.463173	12.6855	1
gAQNTsQTAASTEk	3	1	1	A0A1D5PUU2	GO:0006996,organelle organization|GO:0006997,nucleus organization|GO:0009987,cellular process|GO:0016043,cellular component organization|GO:0007000,nucleolus organization|GO:0071840,cellular component organization or biogenesis	GO:0031974,membrane-enclosed lumen|GO:0043229,intracellular organelle|GO:0043228,non-membrane-bounded organelle|GO:0043227,membrane-bounded organelle|GO:0043226,organelle|GO:0016604,nuclear body|GO:0031981,nuclear lumen|GO:0005730,nucleolus|GO:0005634,nucleus|GO:0005654,nucleoplasm|GO:0044451,nucleoplasm part|GO:0043231,intracellular membrane-bounded organelle|GO:0043232,intracellular non-membran…	GO:0097159,organic cyclic compound binding|GO:0044822,poly(A) RNA binding|GO:0005488,binding|GO:0003676,nucleic acid binding|GO:1901363,heterocyclic compound binding|GO:0003723,RNA binding	0	LisH domain-containing protein	NOLC1	N-Term(TMT10); S6(Phospho); K14(TMT10)	0.969479	T(5): 3.0; S(6): 96.9; T(8): 0.0; S(11): 0.0; T(12): 0.0	0.0831457	0.0790588	0.0995322	0.128638	0.133258	0.138757	0.113912	0.113103	0.107227	1.53075	0.00257403	1.27702	0.0215512	0.834245	0.0035634	0	165.688	7.132e-05	31.83	0.0508513	3	1931.95	-0.39016	25.5583	0
tTSEssAHsVGRER	3	3	1	F1NZ85	GO:0048208,COPII vesicle coating|GO:0022607,cellular component assembly|GO:0070271,protein complex biogenesis|GO:0043933,macromolecular complex subunit organization|GO:0006901,vesicle coating|GO:0006900,membrane budding|GO:0006903,vesicle targeting|GO:0048207,vesicle targeting, rough ER to cis-Golgi|GO:0061024,membrane organization|GO:0051656,establishment of organelle localization|GO:0051650,est…	GO:0005737,cytoplasm|GO:0005794,Golgi apparatus|GO:0043231,intracellular membrane-bounded organelle|GO:0044444,cytoplasmic part|GO:0098588,bounding membrane of organelle|GO:0016020,membrane|GO:0044464,cell part|GO:0043229,intracellular organelle|GO:0005623,cell|GO:0000139,Golgi membrane|GO:0044446,intracellular organelle part|GO:0044431,Golgi apparatus part|GO:0012505,endomembrane system|GO:00444…	0	0	Protein transport protein sec16	SEC16A	N-Term(TMT10); S5(Phospho); S6(Phospho); S9(Phospho)	0.928333	T(1): 0.1; T(2): 3.5; S(3): 3.5; S(5): 92.8; S(6): 100.0; S(9): 100.0	0.0762164	0.0692651	0.0800504	0.11414	0.115206	0.115982	0.145736	0.13391	0.14821	1.53117	0.000237589	1.8971	0.00024081	1.23899	0.00346422	0	204.743	0.001621	12.44	1.14033	3	1972.78	-0.629853	15.2717	1
tEEGATPSSSSEtPkkk	3	2	1	A0A1D5PDE6	GO:0008284,positive regulation of cell proliferation|GO:0042127,regulation of cell proliferation|GO:0008283,cell proliferation|GO:0009987,cellular process|GO:0050794,regulation of cellular process|GO:0065007,biological regulation|GO:0048518,positive regulation of biological process|GO:0050789,regulation of biological process|GO:0044699,single-organism process|GO:0048522,positive regulation of cel…	GO:0043230,extracellular organelle|GO:0031982,vesicle|GO:0044421,extracellular region part|GO:0043227,membrane-bounded organelle|GO:0016020,membrane|GO:0044464,cell part|GO:0005623,cell|GO:0031988,membrane-bounded vesicle|GO:0071944,cell periphery|GO:0005886,plasma membrane|GO:0005576,extracellular region|GO:1903561,extracellular vesicle|GO:0065010,extracellular membrane-bounded organelle|GO:0043…	GO:0005516,calmodulin binding|GO:0005515,protein binding|GO:0005488,binding	0	Myristoylated alanine-rich C-kinase substrate	MARCKS	N-Term(TMT10); T13(Phospho); K15(TMT10); K16(TMT10); K17(TMT10)	0.99968	T(1): 0.0; T(6): 0.0; S(8): 0.0; S(9): 0.0; S(10): 0.0; S(11): 0.0; T(13): 100.0	0.0765947	0.0794573	0.0934506	0.126776	0.133399	0.122009	0.117929	0.130802	0.13382	1.53178	0.00200103	1.53326	0.00340384	1.00097	0.984335	0	317.29	8.742e-05	25.23	0.28807	4	2760.49	0.577449	33.8206	2
tPSTEAPTGLDPTEFDDYDsDETFEEAEPk	1	5	1	A0A3Q2UHN7	GO:0022607,cellular component assembly|GO:0033043,regulation of organelle organization|GO:0043933,macromolecular complex subunit organization|GO:0007268,chemical synaptic transmission|GO:0030036,actin cytoskeleton organization|GO:0051128,regulation of cellular component organization|GO:0008064,regulation of actin polymerization or depolymerization|GO:0030041,actin filament polymerization|GO:00230…	GO:0005737,cytoplasm|GO:0012505,endomembrane system|GO:0031982,vesicle|GO:0031410,cytoplasmic vesicle|GO:0055037,recycling endosome|GO:0044464,cell part|GO:0044444,cytoplasmic part|GO:0005623,cell|GO:0005622,intracellular|GO:0031594,neuromuscular junction|GO:0043227,membrane-bounded organelle|GO:0045202,synapse|GO:0044424,intracellular part|GO:0005768,endosome|GO:0043226,organelle|GO:0097708,intr…	0	0	Uncharacterized protein	FCHSD1	N-Term(TMT10); S20(Phospho); K30(TMT10)	0.975339	T(1): 0.0; S(3): 0.0; T(4): 0.0; T(8): 0.0; T(13): 0.1; Y(18): 2.3; S(20): 97.5; T(23): 0.1	0.0916578	0.0870466	0.109156	0.15237	0.144113	0.144679	0.0830881	0.0941486	0.0937405	1.53256	0.00212696	0.941349	0.50253	0.614235	0.000226849	0	301.613	0.0002342	12.64	5.60565	4	3871.7	3.41214	79.3725	0
lSsPDHRsPER	2	2	1	Q5ZKA3	GO:0016070,RNA metabolic process|GO:0016071,mRNA metabolic process|GO:0044238,primary metabolic process|GO:0044260,cellular macromolecule metabolic process|GO:0006139,nucleobase-containing compound metabolic process|GO:0009987,cellular process|GO:0006725,cellular aromatic compound metabolic process|GO:0010467,gene expression|GO:0044237,cellular metabolic process|GO:0043170,macromolecule metabolic…	GO:0031974,membrane-enclosed lumen|GO:0043229,intracellular organelle|GO:0043227,membrane-bounded organelle|GO:0043226,organelle|GO:0016607,nuclear speck|GO:0016604,nuclear body|GO:0031981,nuclear lumen|GO:0005634,nucleus|GO:0030529,intracellular ribonucleoprotein complex|GO:0005654,nucleoplasm|GO:0044451,nucleoplasm part|GO:0032991,macromolecular complex|GO:0043231,intracellular membrane-bounded…	GO:0097159,organic cyclic compound binding|GO:0005488,binding|GO:0003676,nucleic acid binding|GO:1901363,heterocyclic compound binding|GO:0003723,RNA binding	0	Pre-mRNA-splicing factor CWC22 homolog (Nucampholin homolog)	CWC22 NCM RCJMB04_12b15	N-Term(TMT10); S3(Phospho); S8(Phospho)	0.97735	S(2): 2.3; S(3): 97.7; S(8): 100.0	0.0842587	0.0742285	0.0932024	0.12052	0.149953	0.115263	0.110174	0.117121	0.135279	1.53259	0.0210007	1.44056	0.0163385	0.939951	0.588236	0	218.802	0.001954	6.84	5.47552	2	1669.73	0.846526	19.835	1
rPLPVEsPDTQR	1	3	1	A0A3Q2TSU5	0	0	GO:0043169,cation binding|GO:0097159,organic cyclic compound binding|GO:0043167,ion binding|GO:0005488,binding|GO:0003676,nucleic acid binding|GO:0046872,metal ion binding|GO:1901363,heterocyclic compound binding	0	Uncharacterized protein	KLF3	N-Term(TMT10); S7(Phospho)	1	S(7): 100.0; T(10): 0.0	0.0798969	0.0726974	0.0963187	0.131967	0.131139	0.118422	0.128256	0.117738	0.123565	1.53278	0.00585517	1.48469	0.00618981	0.968628	0.496171	0	372.148	0.000453	27.86	0.100992	3	1703.87	0.412119	36.7657	0
hSNLLDEsFLEcPR	2	1	1	E1C2P7	GO:0000910,cytokinesis|GO:0033036,macromolecule localization|GO:0044699,single-organism process|GO:0008104,protein localization|GO:0000278,mitotic cell cycle|GO:0009987,cellular process|GO:0000281,mitotic cytokinesis|GO:1903047,mitotic cell cycle process|GO:0000920,cell separation after cytokinesis|GO:0045184,establishment of protein localization|GO:0022402,cell cycle process|GO:0061640,cytoskele…	GO:0005856,cytoskeleton|GO:0015630,microtubule cytoskeleton|GO:0043228,non-membrane-bounded organelle|GO:0043232,intracellular non-membrane-bounded organelle|GO:0045171,intercellular bridge|GO:0044421,extracellular region part|GO:0005813,centrosome|GO:0016020,membrane|GO:0030496,midbody|GO:0005623,cell|GO:0005815,microtubule organizing center|GO:0044446,intracellular organelle part|GO:0043229,int…	0	0	EABR domain-containing protein	CEP55	N-Term(TMT10); S8(Phospho); C12(Carbamidomethyl)	1	S(2): 0.0; S(8): 100.0	0.0857056	0.0810162	0.100865	0.133241	0.151741	0.125185	0.102608	0.111188	0.107914	1.53284	0.00859191	1.20227	0.0498327	0.78434	0.0232835	0	425.654	9.322e-08	62.35	3.24231e-05	3	2025.93	2.08059	71.6592	0
kRPAsPGTGSGPAk	1	1	1	A0A3Q2U931	GO:0044249,cellular biosynthetic process|GO:0034645,cellular macromolecule biosynthetic process|GO:0009100,glycoprotein metabolic process|GO:0009101,glycoprotein biosynthetic process|GO:0044699,single-organism process|GO:0044267,cellular protein metabolic process|GO:0044710,single-organism metabolic process|GO:0044260,cellular macromolecule metabolic process|GO:0071704,organic substance metabolic…	GO:0043229,intracellular organelle|GO:0005622,intracellular|GO:0043227,membrane-bounded organelle|GO:0043226,organelle|GO:0031224,intrinsic component of membrane|GO:0005737,cytoplasm|GO:0031090,organelle membrane|GO:0016021,integral component of membrane|GO:0016020,membrane|GO:0044431,Golgi apparatus part|GO:0005794,Golgi apparatus|GO:0098588,bounding membrane of organelle|GO:0012505,endomembrane…	GO:0008454,alpha-1,3-mannosylglycoprotein 4-beta-N-acetylglucosaminyltransferase activity|GO:0043169,cation binding|GO:0043167,ion binding|GO:0003824,catalytic activity|GO:0016740,transferase activity|GO:0005488,binding|GO:0016757,transferase activity, transferring glycosyl groups|GO:0008375,acetylglucosaminyltransferase activity|GO:0016758,transferase activity, transferring hexosyl groups|GO:004…	gga00510,N-Glycan biosynthesis|gga01100,Metabolic pathways	YL1_C domain-containing protein	INO80C	N-Term(TMT10); K1(TMT10); S5(Phospho); K14(TMT10)	0.997127	S(5): 99.7; T(8): 0.1; S(10): 0.1	0.0810017	0.0747418	0.0804031	0.117826	0.125478	0.118681	0.121406	0.136708	0.143754	1.53288	0.000180747	1.70177	0.00131392	1.11018	0.131449	0	108.99	0.01369	3.9	24.1373	3	2078.17	-0.0123621	28.3106	1
sQsRsPHR	2	1	1	E1C0P9	GO:0016070,RNA metabolic process|GO:0006139,nucleobase-containing compound metabolic process|GO:0044260,cellular macromolecule metabolic process|GO:0044238,primary metabolic process|GO:0009987,cellular process|GO:0006725,cellular aromatic compound metabolic process|GO:0010467,gene expression|GO:0044237,cellular metabolic process|GO:0043170,macromolecule metabolic process|GO:0090304,nucleic acid m…	GO:0044446,intracellular organelle part|GO:0043231,intracellular membrane-bounded organelle|GO:0031981,nuclear lumen|GO:0043233,organelle lumen|GO:0005634,nucleus|GO:0044464,cell part|GO:0031974,membrane-enclosed lumen|GO:0005622,intracellular|GO:0005654,nucleoplasm|GO:0070013,intracellular organelle lumen|GO:0043229,intracellular organelle|GO:0044428,nuclear part|GO:0005623,cell|GO:0044424,intra…	GO:0097159,organic cyclic compound binding|GO:0044822,poly(A) RNA binding|GO:0000166,nucleotide binding|GO:0036094,small molecule binding|GO:0003723,RNA binding|GO:0003676,nucleic acid binding|GO:1901363,heterocyclic compound binding|GO:1901265,nucleoside phosphate binding|GO:0005488,binding	0	Uncharacterized protein	U2SURP	N-Term(TMT10); S1(Phospho); S3(Phospho); S5(Phospho)	1	S(1): 100.0; S(3): 100.0; S(5): 100.0	0.0799773	0.0732239	0.0843797	0.116339	0.130152	0.117767	0.12934	0.139434	0.12871	1.53319	0.00150077	1.67305	0.000360208	1.09122	0.118878	0.006	256.369	0.1241	5.39	1.74886	2	1423.55	0.879383	6.05759	1
ssPFkVPLTFTVk	5	1	1	R4GFH1	GO:0032774,RNA biosynthetic process|GO:0090304,nucleic acid metabolic process|GO:0044249,cellular biosynthetic process|GO:0034641,cellular nitrogen compound metabolic process|GO:0006807,nitrogen compound metabolic process|GO:0034645,cellular macromolecule biosynthetic process|GO:1901362,organic cyclic compound biosynthetic process|GO:0097659,nucleic acid-templated transcription|GO:0006139,nucleob…	GO:0098590,plasma membrane region|GO:0005901,caveola|GO:0043229,intracellular organelle|GO:0071944,cell periphery|GO:0044853,plasma membrane raft|GO:0043227,membrane-bounded organelle|GO:0043226,organelle|GO:0005737,cytoplasm|GO:0005634,nucleus|GO:0016020,membrane|GO:0005739,mitochondrion|GO:0044459,plasma membrane part|GO:0098589,membrane region|GO:0005886,plasma membrane|GO:0043234,protein comp…	GO:0042134,rRNA primary transcript binding|GO:0097159,organic cyclic compound binding|GO:0044822,poly(A) RNA binding|GO:0019843,rRNA binding|GO:0003723,RNA binding|GO:0003676,nucleic acid binding|GO:1901363,heterocyclic compound binding|GO:0005488,binding	0	Uncharacterized protein	CAVIN2	N-Term(TMT10); S2(Phospho); K5(TMT10); K13(TMT10)	0.999761	S(1): 0.0; S(2): 100.0; T(9): 0.0; T(11): 0.0	0.0911496	0.0877772	0.092388	0.14008	0.140889	0.135048	0.10045	0.108319	0.103	1.53333	2.99465e-05	1.1491	0.0074849	0.749416	0.000297783	0	264.042	0.0001251	5.83	13.2567	3	2218.29	-0.0278083	111.954	1
tASGSVsNLsEAGsLkkGER	2	3	1	A0A1D5NX37	GO:0006810,transport|GO:0051179,localization|GO:0051234,establishment of localization	GO:0043229,intracellular organelle|GO:0043228,non-membrane-bounded organelle|GO:0005874,microtubule|GO:0043227,membrane-bounded organelle|GO:0043226,organelle|GO:0005856,cytoskeleton|GO:0001726,ruffle|GO:0031982,vesicle|GO:0016023,cytoplasmic, membrane-bounded vesicle|GO:0031410,cytoplasmic vesicle|GO:0016020,membrane|GO:0031988,membrane-bounded vesicle|GO:0044433,cytoplasmic vesicle part|GO:0044…	GO:0043169,cation binding|GO:0046914,transition metal ion binding|GO:0097159,organic cyclic compound binding|GO:0043167,ion binding|GO:0008270,zinc ion binding|GO:0003676,nucleic acid binding|GO:0046872,metal ion binding|GO:1901363,heterocyclic compound binding|GO:0005488,binding|GO:0015631,tubulin binding|GO:0008092,cytoskeletal protein binding|GO:0008017,microtubule binding|GO:0005515,protein b…	0	CAP-Gly domain-containing linker protein 1	CLIP1	N-Term(TMT10); S7(Phospho); S10(Phospho); S14(Phospho); K16(TMT10); K17(TMT10)	0.000125136	T(1): 0.0; S(3): 0.0; S(5): 100.0; S(7): 0.0; S(10): 100.0; S(14): 100.0	0.0752501	0.073195	0.0865198	0.113371	0.125185	0.121749	0.128075	0.138173	0.137546	1.53344	0.0015328	1.71853	0.000437206	1.1207	0.0390069	0	241.667	0.0002913	8.62	15.6503	3	2905.42	2.90272	51.401	2
yYsTDDNQNk	1	3	1	E1C5W1	GO:0080090,regulation of primary metabolic process|GO:0019222,regulation of metabolic process|GO:0031326,regulation of cellular biosynthetic process|GO:0031323,regulation of cellular metabolic process|GO:0090304,nucleic acid metabolic process|GO:0044249,cellular biosynthetic process|GO:0034641,cellular nitrogen compound metabolic process|GO:0006807,nitrogen compound metabolic process|GO:0034645,c…	GO:0043231,intracellular membrane-bounded organelle|GO:0005634,nucleus|GO:0044464,cell part|GO:0005623,cell|GO:0005622,intracellular|GO:0043229,intracellular organelle|GO:0044424,intracellular part|GO:0043227,membrane-bounded organelle|GO:0043226,organelle	0	0	Nuclear receptor coactivator 7	NCOA7	N-Term(TMT10); S3(Phospho); K10(TMT10)	0.99956	Y(1): 0.0; Y(2): 0.0; S(3): 100.0; T(4): 0.0	0.0780283	0.0714804	0.0734322	0.114205	0.111892	0.115799	0.142026	0.145819	0.147317	1.53358	6.0677e-05	1.95192	9.27079e-06	1.27279	8.87507e-05	0.001	169.388	0.02613	6.94	8.26403	2	1785.81	0.229527	34.3482	0
aATAAAAPVtPQQPVTk	3	1	1	O57580	0	GO:0005856,cytoskeleton|GO:0005737,cytoplasm|GO:0043232,intracellular non-membrane-bounded organelle|GO:0009986,cell surface|GO:0070161,anchoring junction|GO:0044464,cell part|GO:0005623,cell|GO:0005622,intracellular|GO:0043229,intracellular organelle|GO:0043228,non-membrane-bounded organelle|GO:0005912,adherens junction|GO:0044424,intracellular part|GO:0043226,organelle|GO:0030054,cell junction	GO:0003779,actin binding|GO:0005488,binding|GO:0005515,protein binding|GO:0008092,cytoskeletal protein binding	0	High molecular mass nuclear antigen (Fragment)	0	N-Term(TMT10); T10(Phospho); K17(TMT10)	1	T(3): 0.0; T(10): 100.0; T(16): 0.0	0.0834012	0.0846504	0.0948802	0.128211	0.136316	0.138712	0.102505	0.113028	0.117554	1.53362	0.000635803	1.26681	0.0152853	0.826027	0.0129315	0	423.829	2.584e-09	67.67	1.26969e-05	3	2160.19	1.44204	48.3013	0
sAsVPDEIGAcGHSR	4	3	1	A0A3Q2TWH4	0	0	0	0	C2 NT-type domain-containing protein	FAM102B	N-Term(TMT10); S3(Phospho); C11(Carbamidomethyl)	0.999996	S(1): 0.0; S(3): 100.0; S(14): 0.0	0.0825835	0.0793784	0.0924679	0.117397	0.147081	0.125722	0.118415	0.114166	0.122632	1.53363	0.00947415	1.39611	0.00192459	0.910334	0.272426	0	390.539	7.821e-08	42.86	0.00216618	3	1851.83	-0.147219	38.0408	0
sGNNQGDTEsPSHEk	1	10	1	F1NJP7	GO:0051049,regulation of transport|GO:0034765,regulation of ion transmembrane transport|GO:0050789,regulation of biological process|GO:0034762,regulation of transmembrane transport|GO:0051234,establishment of localization|GO:0051179,localization|GO:0065007,biological regulation|GO:0043269,regulation of ion transport|GO:0098660,inorganic ion transmembrane transport|GO:0098662,inorganic cation tran…	GO:0043234,protein complex|GO:1902495,transmembrane transporter complex|GO:0071944,cell periphery|GO:0016021,integral component of membrane|GO:0016020,membrane|GO:1990351,transporter complex|GO:0005623,cell|GO:0044464,cell part|GO:0098797,plasma membrane protein complex|GO:0098796,membrane protein complex|GO:0034704,calcium channel complex|GO:0005891,voltage-gated calcium channel complex|GO:00347…	GO:0005261,cation channel activity|GO:0005262,calcium channel activity|GO:0005488,binding|GO:0043167,ion binding|GO:0015085,calcium ion transmembrane transporter activity|GO:0072509,divalent inorganic cation transmembrane transporter activity|GO:0022843,voltage-gated cation channel activity|GO:0022803,passive transmembrane transporter activity|GO:0046873,metal ion transmembrane transporter activi…	gga04912,GnRH signaling pathway|gga04270,Vascular smooth muscle contraction|gga04261,Adrenergic signaling in cardiomyocytes|gga04260,Cardiac muscle contraction|gga04020,Calcium signaling pathway|gga04010,MAPK signaling pathway	Voltage-dependent L-type calcium channel subunit alpha	CACNA1C	N-Term(TMT10); S10(Phospho); K15(TMT10)	1	S(1): 0.0; T(8): 0.0; S(10): 100.0; S(12): 0.0	0.077652	0.0676463	0.0847089	0.108106	0.123657	0.120997	0.132515	0.140984	0.143733	1.53369	0.00404539	1.814	0.000479868	1.18276	0.0215595	0	351.97	3.818e-07	33.17	0.0263625	3	2124.96	-0.168201	18.6034	0
iLGSAsPEEEQEkPILDRPTR	2	2	1	Q5ZK25	GO:0034375,high-density lipoprotein particle remodeling|GO:0015918,sterol transport|GO:0006869,lipid transport|GO:0043933,macromolecular complex subunit organization|GO:0030154,cell differentiation|GO:0030301,cholesterol transport|GO:0065007,biological regulation|GO:0050789,regulation of biological process|GO:0044699,single-organism process|GO:0071825,protein-lipid complex subunit organization|GO…	GO:0005737,cytoplasm|GO:0016020,membrane|GO:0000323,lytic vacuole|GO:0043231,intracellular membrane-bounded organelle|GO:0005773,vacuole|GO:0043227,membrane-bounded organelle|GO:0016021,integral component of membrane|GO:0005770,late endosome|GO:0044464,cell part|GO:0044444,cytoplasmic part|GO:0005623,cell|GO:0005622,intracellular|GO:0005764,lysosome|GO:0043229,intracellular organelle|GO:0012505,e…	GO:0035639,purine ribonucleoside triphosphate binding|GO:0005488,binding|GO:0016887,ATPase activity|GO:0043167,ion binding|GO:1901363,heterocyclic compound binding|GO:0001883,purine nucleoside binding|GO:0001882,nucleoside binding|GO:0043168,anion binding|GO:0042626,ATPase activity, coupled to transmembrane movement of substances|GO:0016820,hydrolase activity, acting on acid anhydrides, catalyzin…	0	SUZ domain-containing protein 1	SZRD1 RCJMB04_13j19	N-Term(TMT10); S6(Phospho); K13(TMT10)	0.974216	S(4): 2.6; S(6): 97.4; T(20): 0.0	0.074059	0.067496	0.0861543	0.11738	0.119642	0.112292	0.134961	0.138561	0.144161	1.53404	0.00232266	1.83428	0.000481476	1.19572	0.00271566	0	266.248	3.657e-05	13.06	5.05927	4	2903.53	0.883082	60.8387	0
eTVTSVsPSESGQQHSk	5	1	1	F1NXD7	GO:0022607,cellular component assembly|GO:0030154,cell differentiation|GO:0048468,cell development|GO:0019953,sexual reproduction|GO:0010927,cellular component assembly involved in morphogenesis|GO:0007276,gamete generation|GO:0009653,anatomical structure morphogenesis|GO:0044699,single-organism process|GO:0070925,organelle assembly|GO:0000003,reproduction|GO:0048869,cellular developmental proces…	GO:0070971,endoplasmic reticulum exit site|GO:0005737,cytoplasm|GO:0097038,perinuclear endoplasmic reticulum|GO:0005783,endoplasmic reticulum|GO:0005801,cis-Golgi network|GO:0044464,cell part|GO:0044444,cytoplasmic part|GO:0005623,cell|GO:0005622,intracellular|GO:0044446,intracellular organelle part|GO:0044432,endoplasmic reticulum part|GO:0043229,intracellular organelle|GO:0012505,endomembrane s…	GO:0043169,cation binding|GO:0097159,organic cyclic compound binding|GO:0044822,poly(A) RNA binding|GO:0043167,ion binding|GO:0003723,RNA binding|GO:0003676,nucleic acid binding|GO:0046872,metal ion binding|GO:1901363,heterocyclic compound binding|GO:0005488,binding|GO:0016787,hydrolase activity|GO:0016788,hydrolase activity, acting on ester bonds|GO:0003824,catalytic activity|GO:0004620,phosphol…	0	Uncharacterized protein	SEC23IP	N-Term(TMT10); S7(Phospho); K17(TMT10)	0.980956	T(2): 0.0; T(4): 0.0; S(5): 1.8; S(7): 98.1; S(9): 0.0; S(11): 0.0; S(16): 0.0	0.0732406	0.0660863	0.0852746	0.10797	0.1238	0.112807	0.132194	0.133038	0.164119	1.53417	0.00540245	1.91161	0.00458203	1.24602	0.0699132	0	389.398	4.029e-09	57.75	0.000148322	3	2326.13	-0.244597	34.0149	0
nDsTENSSAVAk	3	3	1	A0A3Q2UNU4	GO:0016310,phosphorylation|GO:1903047,mitotic cell cycle process|GO:0022402,cell cycle process|GO:0051304,chromosome separation|GO:0050789,regulation of biological process|GO:0044699,single-organism process|GO:0044267,cellular protein metabolic process|GO:0007346,regulation of mitotic cell cycle|GO:0045786,negative regulation of cell cycle|GO:0044260,cellular macromolecule metabolic process|GO:00…	GO:0016020,membrane|GO:0043234,protein complex|GO:0005737,cytoplasm|GO:0005622,intracellular|GO:0032991,macromolecular complex|GO:0043232,intracellular non-membrane-bounded organelle|GO:0044464,cell part|GO:0044422,organelle part|GO:0005623,cell|GO:0043226,organelle|GO:0044446,intracellular organelle part|GO:0043229,intracellular organelle|GO:0043228,non-membrane-bounded organelle|GO:0000776,kine…	GO:0035639,purine ribonucleoside triphosphate binding|GO:0004672,protein kinase activity|GO:0043167,ion binding|GO:1901363,heterocyclic compound binding|GO:0001883,purine nucleoside binding|GO:0001882,nucleoside binding|GO:0043168,anion binding|GO:0000166,nucleotide binding|GO:0016740,transferase activity|GO:0004712,protein serine/threonine/tyrosine kinase activity|GO:1901265,nucleoside phosphate…	0	Protein kinase domain-containing protein	TTK	N-Term(TMT10); S3(Phospho); K12(TMT10)	0.999887	S(3): 100.0; T(4): 0.0; S(7): 0.0; S(8): 0.0	0.0782185	0.0745762	0.086339	0.116845	0.127732	0.122309	0.127139	0.12843	0.137966	1.53423	0.000813396	1.64567	0.000454623	1.07263	0.128129	0	387.547	1.759e-08	77.86	7.72577e-07	2	1760.85	1.04161	28.893	0
rSPsETsAGmHGR	1	1	1	A0A1D5NYT1	GO:0006810,transport|GO:0006897,endocytosis|GO:0016192,vesicle-mediated transport|GO:0051234,establishment of localization|GO:0098609,cell-cell adhesion|GO:0006898,receptor-mediated endocytosis|GO:0007155,cell adhesion|GO:0007157,heterophilic cell-cell adhesion via plasma membrane cell adhesion molecules|GO:0022610,biological adhesion|GO:0051179,localization|GO:0098742,cell-cell adhesion via plas…	GO:0070161,anchoring junction|GO:0005912,adherens junction|GO:0005924,cell-substrate adherens junction|GO:0005925,focal adhesion|GO:0030054,cell junction|GO:0030055,cell-substrate junction	GO:0005044,scavenger receptor activity|GO:0038024,cargo receptor activity|GO:0004872,receptor activity|GO:0060089,molecular transducer activity	0	Uncharacterized protein	SCARF2	N-Term(TMT10); S4(Phospho); S7(Phospho); M10(Oxidation)	0.249991	S(2): 50.0; S(4): 50.0; T(6): 50.0; S(7): 50.0	0.072051	0.0722762	0.0863717	0.124747	0.108099	0.121185	0.118275	0.163448	0.133547	1.5346	0.00405147	1.80005	0.0119905	1.17298	0.22391	0.002	90.2488	0.04913	3.31	10.2898	3	1777.73	2.48372	10.0432	1
tASVSSStsGDGDkTGGR	3	1	1	A0A3Q3ALM7	0	0	0	0	Uncharacterized protein	LOC112533501	N-Term(TMT10); T8(Phospho); S9(Phospho); K14(TMT10)	0.887332	T(1): 0.0; S(3): 0.0; S(5): 3.8; S(6): 3.8; S(7): 3.8; T(8): 88.8; S(9): 100.0; T(15): 0.0	0.0847997	0.0817353	0.0947379	0.129384	0.138557	0.133106	0.111261	0.115154	0.111916	1.53497	0.00060221	1.29493	0.00332682	0.843618	0.00202235	0	240.568	0.0001405	16.6	1.20218	3	2288.02	0.69441	27.1448	1
sYETLDGPQSVDVWPR	3	2	1	F1NAM5	GO:0044238,primary metabolic process|GO:0019220,regulation of phosphate metabolic process|GO:0080090,regulation of primary metabolic process|GO:0019222,regulation of metabolic process|GO:0001667,ameboidal-type cell migration|GO:0048584,positive regulation of response to stimulus|GO:0048583,regulation of response to stimulus|GO:0006468,protein phosphorylation|GO:0072359,circulatory system developm…	GO:0043234,protein complex|GO:0016020,membrane|GO:0032991,macromolecular complex	GO:0008022,protein C-terminus binding|GO:0031435,mitogen-activated protein kinase kinase kinase binding|GO:0019899,enzyme binding|GO:0005198,structural molecule activity|GO:0019901,protein kinase binding|GO:0019900,kinase binding|GO:0032947,protein complex scaffold activity|GO:0005515,protein binding|GO:0005488,binding	0	Uncharacterized protein	SASH1	N-Term(TMT10); S1(Phospho)	0.99999	S(1): 100.0; Y(2): 0.0; T(4): 0.0; S(10): 0.0	0.0891842	0.0774906	0.0938705	0.13347	0.130931	0.135591	0.107331	0.114597	0.117611	1.53521	0.000775991	1.30319	0.0101716	0.848864	0.00378461	0	287.845	0.0008325	22.81	0.318349	2	2158	-0.425407	73.213	0
gGtPAGStRGsPTRQtPPVR	2	4	1	A0A1D5PZ51	GO:0016043,cellular component organization|GO:0048666,neuron development|GO:0022607,cellular component assembly|GO:0051239,regulation of multicellular organismal process|GO:0030030,cell projection organization|GO:0030031,cell projection assembly|GO:0030154,cell differentiation|GO:0048468,cell development|GO:0048678,response to axon injury|GO:0030036,actin cytoskeleton organization|GO:0051128,regu…	GO:0005737,cytoplasm|GO:0044464,cell part|GO:0005623,cell|GO:0005622,intracellular|GO:0044424,intracellular part	GO:0016787,hydrolase activity|GO:0016810,hydrolase activity, acting on carbon-nitrogen (but not peptide) bonds|GO:0051219,phosphoprotein binding|GO:0003824,catalytic activity|GO:0005488,binding|GO:0005515,protein binding	0	Amidohydro-rel domain-containing protein	DPYSL3	N-Term(TMT10); T3(Phospho); T8(Phospho); S11(Phospho); T16(Phospho)	0.454279	T(3): 100.0; S(7): 51.5; T(8): 51.5; S(11): 90.9; T(13): 6.1; T(16): 100.0	0.0757354	0.0856492	0.107603	0.138602	0.142467	0.131891	0.105807	0.109481	0.102764	1.53524	0.00838324	1.1824	0.164129	0.770178	0.000974367	0.001	190.297	0.03156	9.8	4.12045	3	2529.06	-0.279927	28.9268	2
rksDAEGR	1	1	1	E1BSU0	0	0	GO:0097159,organic cyclic compound binding|GO:0044822,poly(A) RNA binding|GO:0005488,binding|GO:0003676,nucleic acid binding|GO:1901363,heterocyclic compound binding|GO:0003723,RNA binding	0	SMAP domain-containing protein	RSRC2	N-Term(TMT10); K2(TMT10); S3(Phospho)	1	S(3): 100.0	0.0712064	0.0655395	0.0740876	0.110489	0.111189	0.102009	0.149561	0.161558	0.154361	1.53527	0.00062988	2.20781	3.87149e-05	1.43805	0.0004921	0.001	96.1197	0.02274	3.94	21.7969	3	1456.77	-1.2062	12.0395	2
kSEPAEVLsGIk	1	2	1	R4GLV4	GO:0019220,regulation of phosphate metabolic process|GO:0009893,positive regulation of metabolic process|GO:0019222,regulation of metabolic process|GO:0016311,dephosphorylation|GO:0006470,protein dephosphorylation|GO:0031325,positive regulation of cellular metabolic process|GO:0031323,regulation of cellular metabolic process|GO:0050789,regulation of biological process|GO:0044699,single-organism p…	GO:0031974,membrane-enclosed lumen|GO:0043229,intracellular organelle|GO:0043228,non-membrane-bounded organelle|GO:0043227,membrane-bounded organelle|GO:0043226,organelle|GO:0005737,cytoplasm|GO:0031981,nuclear lumen|GO:0005634,nucleus|GO:0005654,nucleoplasm|GO:0005694,chromosome|GO:0043231,intracellular membrane-bounded organelle|GO:0043232,intracellular non-membrane-bounded organelle|GO:0043233…	0	0	FHA domain-containing protein	MKI67	N-Term(TMT10); K1(TMT10); S9(Phospho); K12(TMT10)	1	S(2): 0.0; S(9): 100.0	0.0894161	0.0844056	0.099833	0.133629	0.146363	0.14017	0.0930227	0.10355	0.109611	1.53537	0.00112173	1.11887	0.177972	0.728728	0.00334948	0	207.403	0.0007429	3.97	22.7692	3	2025.16	1.04498	61.7468	1
sHPVRsPGSGDSER	2	1	1	A0A1D5PQU7	GO:0044267,cellular protein metabolic process|GO:0006468,protein phosphorylation|GO:0044260,cellular macromolecule metabolic process|GO:0044238,primary metabolic process|GO:0019538,protein metabolic process|GO:0016310,phosphorylation|GO:0009987,cellular process|GO:0043412,macromolecule modification|GO:0006464,cellular protein modification process|GO:0043170,macromolecule metabolic process|GO:0071…	GO:0005737,cytoplasm|GO:0044464,cell part|GO:0005623,cell|GO:0005622,intracellular|GO:0044424,intracellular part	GO:0035639,purine ribonucleoside triphosphate binding|GO:0004672,protein kinase activity|GO:0043167,ion binding|GO:1901363,heterocyclic compound binding|GO:0001883,purine nucleoside binding|GO:0001882,nucleoside binding|GO:0043168,anion binding|GO:0043169,cation binding|GO:0000166,nucleotide binding|GO:0004674,protein serine/threonine kinase activity|GO:0016740,transferase activity|GO:1901265,nuc…	0	Protein kinase domain-containing protein	CAMKK2	N-Term(TMT10); S6(Phospho)	1	S(1): 0.0; S(6): 100.0; S(9): 0.0; S(12): 0.0	0.0725248	0.0708647	0.0842882	0.106521	0.120822	0.12225	0.132503	0.134405	0.154274	1.53548	0.00345759	1.84991	0.00137503	1.20478	0.0498197	0	207.902	0.0001537	17.01	0.996332	3	1776.83	1.86889	9.84034	1
eGsPVPMEPEPSAIQPk	1	1	1	F1NNS0	GO:0080090,regulation of primary metabolic process|GO:0019222,regulation of metabolic process|GO:0031326,regulation of cellular biosynthetic process|GO:0031323,regulation of cellular metabolic process|GO:0090304,nucleic acid metabolic process|GO:0044249,cellular biosynthetic process|GO:0034641,cellular nitrogen compound metabolic process|GO:0006807,nitrogen compound metabolic process|GO:0034645,c…	GO:0043231,intracellular membrane-bounded organelle|GO:0005634,nucleus|GO:0044464,cell part|GO:0005623,cell|GO:0005622,intracellular|GO:0043229,intracellular organelle|GO:0044424,intracellular part|GO:0043227,membrane-bounded organelle|GO:0043226,organelle	GO:0043565,sequence-specific DNA binding|GO:0003700,transcription factor activity, sequence-specific DNA binding|GO:0097159,organic cyclic compound binding|GO:0005488,binding|GO:0003676,nucleic acid binding|GO:0003677,DNA binding|GO:1901363,heterocyclic compound binding|GO:0001071,nucleic acid binding transcription factor activity|GO:0000981,RNA polymerase II transcription factor activity, sequen…	gga04068,FoxO signaling pathway	Uncharacterized protein	FOXK2	N-Term(TMT10); S3(Phospho); K17(TMT10)	1	S(3): 100.0; S(12): 0.0	0.0716047	0.0711906	0.0853138	0.112739	0.116745	0.120798	0.143013	0.138021	0.140575	1.53559	0.00142573	1.84828	0.000186132	1.20363	0.00096623	0	346.318	8.767e-07	33.72	0.0412093	3	2331.17	0.678701	61.8545	0
sGDEGsEEEAPSGED	1	2	1	A0A3Q2UD21	GO:0009628,response to abiotic stimulus|GO:0080090,regulation of primary metabolic process|GO:0019222,regulation of metabolic process|GO:0048584,positive regulation of response to stimulus|GO:0048583,regulation of response to stimulus|GO:0007165,signal transduction|GO:0007166,cell surface receptor signaling pathway|GO:0007167,enzyme linked receptor protein signaling pathway|GO:0007169,transmembra…	GO:0005737,cytoplasm|GO:0043231,intracellular membrane-bounded organelle|GO:0005634,nucleus|GO:0044464,cell part|GO:0005623,cell|GO:0005622,intracellular|GO:0043229,intracellular organelle|GO:0044424,intracellular part|GO:0043227,membrane-bounded organelle|GO:0043226,organelle|GO:0031974,membrane-enclosed lumen|GO:0043228,non-membrane-bounded organelle|GO:0000785,chromatin|GO:0000228,nuclear chro…	GO:0097159,organic cyclic compound binding|GO:0044822,poly(A) RNA binding|GO:0005488,binding|GO:0003676,nucleic acid binding|GO:1901363,heterocyclic compound binding|GO:0003723,RNA binding|GO:0005515,protein binding|GO:0003700,transcription factor activity, sequence-specific DNA binding|GO:0008134,transcription factor binding|GO:0001228,transcriptional activator activity, RNA polymerase II transc…	0	Uncharacterized protein	NUCKS1	N-Term(TMT10); S6(Phospho)	1	S(1): 0.0; S(6): 100.0; S(12): 0.0	0.073908	0.0818058	0.0916146	0.136881	0.126529	0.116494	0.127054	0.115235	0.130479	1.53603	0.00478981	1.50718	0.00373535	0.981216	0.76641	0	328.578	1.31e-05	34.28	0.00218351	2	1803.66	0.0454684	21.3305	0
iPVFQsPNSGk	3	1	1	E1C2I6	GO:0006810,transport|GO:0009893,positive regulation of metabolic process|GO:0019222,regulation of metabolic process|GO:0072511,divalent inorganic cation transport|GO:0048585,negative regulation of response to stimulus|GO:0046578,regulation of Ras protein signal transduction|GO:0023057,negative regulation of signaling|GO:0023052,signaling|GO:0007165,signal transduction|GO:0023051,regulation of sig…	GO:0005737,cytoplasm|GO:0016020,membrane|GO:0031235,intrinsic component of the cytoplasmic side of the plasma membrane|GO:0031226,intrinsic component of plasma membrane|GO:0098562,cytoplasmic side of membrane|GO:0005886,plasma membrane|GO:0044464,cell part|GO:0009898,cytoplasmic side of plasma membrane|GO:0005622,intracellular|GO:0071944,cell periphery|GO:0005623,cell|GO:0098552,side of membrane|…	GO:0005261,cation channel activity|GO:0005262,calcium channel activity|GO:0008047,enzyme activator activity|GO:0098772,molecular function regulator|GO:0015085,calcium ion transmembrane transporter activity|GO:0015278,calcium-release channel activity|GO:0015276,ligand-gated ion channel activity|GO:0072509,divalent inorganic cation transmembrane transporter activity|GO:0022803,passive transmembrane…	0	Uncharacterized protein	LRIF1	N-Term(TMT10); S6(Phospho); K11(TMT10)	1	S(6): 100.0; S(9): 0.0	0.090162	0.0823056	0.101171	0.136188	0.150847	0.133468	0.0998345	0.099756	0.108417	1.53671	0.00311474	1.1256	0.137394	0.732474	0.00358332	0	194.228	0.00145	32.17	0.0373143	3	1711.92	-1.89261	68.736	0
fFAsPVLk	3	2	1	A0A1L1RQX2	GO:0008104,protein localization|GO:0019222,regulation of metabolic process|GO:0006820,anion transport|GO:0007165,signal transduction|GO:0008272,sulfate transport|GO:0071840,cellular component organization or biogenesis|GO:0051716,cellular response to stimulus|GO:0045787,positive regulation of cell cycle|GO:0070727,cellular macromolecule localization|GO:0048869,cellular developmental process|GO:00…	GO:0019897,extrinsic component of plasma membrane|GO:0044464,cell part|GO:0031974,membrane-enclosed lumen|GO:0019898,extrinsic component of membrane|GO:0043229,intracellular organelle|GO:0043228,non-membrane-bounded organelle|GO:0098552,side of membrane|GO:0097610,cell surface furrow|GO:0043227,membrane-bounded organelle|GO:0043226,organelle|GO:0005856,cytoskeleton|GO:0072686,mitotic spindle|GO:0…	GO:0019899,enzyme binding|GO:0048487,beta-tubulin binding|GO:0044877,macromolecular complex binding|GO:0008047,enzyme activator activity|GO:0005547,phosphatidylinositol-3,4,5-trisphosphate binding|GO:0043168,anion binding|GO:0043169,cation binding|GO:0098772,molecular function regulator|GO:0019900,kinase binding|GO:0005543,phospholipid binding|GO:0043167,ion binding|GO:0032403,protein complex bin…	0	Uncharacterized protein	RACGAP1	N-Term(TMT10); S4(Phospho); K8(TMT10)	1	S(4): 100.0	0.0881008	0.0815912	0.0967524	0.134081	0.142721	0.132672	0.106997	0.115212	0.110052	1.53681	0.000907823	1.24702	0.0118263	0.811437	0.00286844	0.001	264.272	0.01842	18.2	0.772673	2	1446.82	0.980256	82.7714	0
mDPSAkPNAGQsPEk	3	2	1	O73669	GO:0051046,regulation of secretion|GO:0051047,positive regulation of secretion|GO:0051049,regulation of transport|GO:0001501,skeletal system development|GO:0001503,ossification|GO:0003151,outflow tract morphogenesis|GO:0014033,neural crest cell differentiation|GO:0051716,cellular response to stimulus|GO:0014031,mesenchymal cell development|GO:0061303,cornea development in camera-type eye|GO:00308…	GO:0005737,cytoplasm|GO:0043231,intracellular membrane-bounded organelle|GO:0005634,nucleus|GO:0044464,cell part|GO:0005623,cell|GO:0005622,intracellular|GO:0043229,intracellular organelle|GO:0044424,intracellular part|GO:0043227,membrane-bounded organelle|GO:0043226,organelle	GO:0001012,RNA polymerase II regulatory region DNA binding|GO:0001158,enhancer sequence-specific DNA binding|GO:0001076,transcription factor activity, RNA polymerase II transcription factor binding|GO:0001077,transcriptional activator activity, RNA polymerase II core promoter proximal region sequence-specific binding|GO:0005488,binding|GO:0003676,nucleic acid binding|GO:0003677,DNA binding|GO:190…	0	Transcription factor SOX	Sox11	N-Term(TMT10); K6(TMT10); S12(Phospho); K15(TMT10)	1	S(4): 0.0; S(12): 100.0	0.0866156	0.073427	0.0874849	0.124306	0.132233	0.123904	0.119779	0.128263	0.127208	1.53697	0.00111575	1.51599	0.00127894	0.986349	0.672766	0	215.261	0.008073	5.93	21.9532	3	2324.2	1.62418	43.3758	0
lFQPLkPsPVSsLQk	4	7	1	A0A3Q2UDY6	GO:0030154,cell differentiation|GO:0006801,superoxide metabolic process|GO:0000768,syncytium formation by plasma membrane fusion|GO:0006949,syncytium formation|GO:0009653,anatomical structure morphogenesis|GO:0007275,multicellular organism development|GO:0044699,single-organism process|GO:0048869,cellular developmental process|GO:0002573,myeloid leukocyte differentiation|GO:0048513,animal organ d…	GO:0005856,cytoskeleton|GO:0043234,protein complex|GO:0002102,podosome|GO:0043228,non-membrane-bounded organelle|GO:0015629,actin cytoskeleton|GO:0043232,intracellular non-membrane-bounded organelle|GO:0044464,cell part|GO:0005623,cell|GO:0005622,intracellular|GO:0044446,intracellular organelle part|GO:0043229,intracellular organelle|GO:0044430,cytoskeletal part|GO:0044424,intracellular part|GO:0…	GO:0043168,anion binding|GO:0035091,phosphatidylinositol binding|GO:0030234,enzyme regulator activity|GO:0005543,phospholipid binding|GO:0008289,lipid binding|GO:0016176,superoxide-generating NADPH oxidase activator activity|GO:0043167,ion binding|GO:0008047,enzyme activator activity|GO:0098772,molecular function regulator|GO:0005488,binding	0	Uncharacterized protein	SH3PXD2A	N-Term(TMT10); K6(TMT10); S8(Phospho); S12(Phospho); K15(TMT10)	0.971448	S(8): 100.0; S(11): 2.9; S(12): 97.1	0.0934092	0.0868195	0.102163	0.143127	0.142691	0.14825	0.0877463	0.0963363	0.0985828	1.53711	0.000455425	1.00097	0.987648	0.651201	0.000177022	0	245.095	0.01349	6.45	18.0492	3	2516.39	1.82564	82.4384	0
iTsPLMEPSSIEk	4	1	1	Q5ZJX9	GO:0044248,cellular catabolic process|GO:0043632,modification-dependent macromolecule catabolic process|GO:0044267,cellular protein metabolic process|GO:1901575,organic substance catabolic process|GO:0044265,cellular macromolecule catabolic process|GO:0044260,cellular macromolecule metabolic process|GO:0071704,organic substance metabolic process|GO:0006508,proteolysis|GO:0044238,primary metabolic…	GO:0043234,protein complex|GO:0005737,cytoplasm|GO:0032991,macromolecular complex|GO:0043231,intracellular membrane-bounded organelle|GO:0019773,proteasome core complex, alpha-subunit complex|GO:0005634,nucleus|GO:0044464,cell part|GO:0005623,cell|GO:0005622,intracellular|GO:0043229,intracellular organelle|GO:0044424,intracellular part|GO:0000502,proteasome complex|GO:0043227,membrane-bounded org…	GO:0016787,hydrolase activity|GO:0004175,endopeptidase activity|GO:0004298,threonine-type endopeptidase activity|GO:0003824,catalytic activity|GO:0070003,threonine-type peptidase activity|GO:0070011,peptidase activity, acting on L-amino acid peptides|GO:0008233,peptidase activity	gga03050,Proteasome	Proteasome subunit alpha type (EC 3.4.25.1)	PSMA5 RCJMB04_14i9	N-Term(TMT10); S3(Phospho); K13(TMT10)	0.986389	T(2): 1.4; S(3): 98.6; S(9): 0.0; S(10): 0.0	0.0774902	0.0780847	0.0961405	0.117104	0.147129	0.122743	0.110159	0.12667	0.124224	1.53736	0.0151453	1.43437	0.0103506	0.93301	0.458842	0	257.25	2.968e-06	31.2	0.0639481	3	1970.03	-1.28377	73.7328	0
lRsPsNEsAHR	1	1	1	E1BXC5	0	GO:0016607,nuclear speck|GO:0044446,intracellular organelle part|GO:0016604,nuclear body|GO:0043231,intracellular membrane-bounded organelle|GO:0031981,nuclear lumen|GO:0043233,organelle lumen|GO:0005634,nucleus|GO:0044464,cell part|GO:0031974,membrane-enclosed lumen|GO:0005622,intracellular|GO:0005654,nucleoplasm|GO:0070013,intracellular organelle lumen|GO:0043229,intracellular organelle|GO:0044…	GO:0043169,cation binding|GO:0097159,organic cyclic compound binding|GO:0044822,poly(A) RNA binding|GO:0043167,ion binding|GO:0003723,RNA binding|GO:0003676,nucleic acid binding|GO:0046872,metal ion binding|GO:1901363,heterocyclic compound binding|GO:0005488,binding	0	C3H1-type domain-containing protein	ZC3H13	N-Term(TMT10); S3(Phospho); S5(Phospho); S8(Phospho)	1	S(3): 100.0; S(5): 100.0; S(8): 100.0	0.0784725	0.0759533	0.0885654	0.115582	0.147431	0.110745	0.131648	0.124202	0.1274	1.53816	0.0229242	1.57722	0.000450336	1.0254	0.80034	0	282.398	0.0119	14.52	0.566859	3	1722.7	-0.100473	18.9186	1
iFQESEGtPVAR	1	1	1	E1BXP4	GO:0009186,deoxyribonucleoside diphosphate metabolic process|GO:0022607,cellular component assembly|GO:0070271,protein complex biogenesis|GO:0043933,macromolecular complex subunit organization|GO:0006807,nitrogen compound metabolic process|GO:0044249,cellular biosynthetic process|GO:0034641,cellular nitrogen compound metabolic process|GO:0009165,nucleotide biosynthetic process|GO:1901360,organic …	GO:0005971,ribonucleoside-diphosphate reductase complex|GO:0043234,protein complex|GO:0005829,cytosol|GO:0032991,macromolecular complex|GO:0043231,intracellular membrane-bounded organelle|GO:0005634,nucleus|GO:0044464,cell part|GO:0044444,cytoplasmic part|GO:0005623,cell|GO:1990204,oxidoreductase complex|GO:0043229,intracellular organelle|GO:0044424,intracellular part|GO:0005622,intracellular|GO:…	GO:0016725,oxidoreductase activity, acting on CH or CH2 groups|GO:0003824,catalytic activity|GO:0016728,oxidoreductase activity, acting on CH or CH2 groups, disulfide as acceptor|GO:0004748,ribonucleoside-diphosphate reductase activity, thioredoxin disulfide as acceptor|GO:0016491,oxidoreductase activity|GO:0043169,cation binding|GO:0046914,transition metal ion binding|GO:0061731,ribonucleoside-d…	0	Uncharacterized protein	RRM2	N-Term(TMT10); T8(Phospho)	0.979609	S(5): 2.0; T(8): 98.0	0.0847568	0.0884665	0.109091	0.145274	0.144336	0.144635	0.100815	0.0953377	0.0872887	1.53816	0.00260173	1.00399	0.96696	0.652723	0.000217024	0	224.603	2.371e-05	31.48	0.0368764	2	1642.81	1.05147	52.7454	0
ssPLAISSLLEEk	2	5	1	A0A3Q2UFI0	GO:0090304,nucleic acid metabolic process|GO:0034641,cellular nitrogen compound metabolic process|GO:0006807,nitrogen compound metabolic process|GO:1901360,organic cyclic compound metabolic process|GO:0006139,nucleobase-containing compound metabolic process|GO:0044260,cellular macromolecule metabolic process|GO:0071704,organic substance metabolic process|GO:0070647,protein modification by small p…	GO:0043231,intracellular membrane-bounded organelle|GO:0005634,nucleus|GO:0044464,cell part|GO:0005623,cell|GO:0005622,intracellular|GO:0043229,intracellular organelle|GO:0044424,intracellular part|GO:0043227,membrane-bounded organelle|GO:0043226,organelle	GO:0019787,ubiquitin-like protein transferase activity|GO:0043169,cation binding|GO:0046914,transition metal ion binding|GO:0061630,ubiquitin protein ligase activity|GO:0043167,ion binding|GO:0003824,catalytic activity|GO:0016740,transferase activity|GO:0008270,zinc ion binding|GO:0003676,nucleic acid binding|GO:0097159,organic cyclic compound binding|GO:0005488,binding|GO:0046872,metal ion bindi…	0	Uncharacterized protein	RBBP6	N-Term(TMT10); S2(Phospho); K13(TMT10)	0.9864	S(1): 1.4; S(2): 98.6; S(7): 0.0; S(8): 0.0	0.0902734	0.0763059	0.0919238	0.124487	0.140312	0.132834	0.114037	0.10803	0.121797	1.53821	0.00233807	1.33021	0.0110283	0.864778	0.0417327	0	321.416	0.0001235	40.21	0.00688395	3	1912.05	0.623494	93.7729	0
vISFIENTStPVDR	2	2	1	F1NP38	GO:0044267,cellular protein metabolic process|GO:0006468,protein phosphorylation|GO:0044260,cellular macromolecule metabolic process|GO:0044238,primary metabolic process|GO:0019538,protein metabolic process|GO:0016310,phosphorylation|GO:0009987,cellular process|GO:0043412,macromolecule modification|GO:0006464,cellular protein modification process|GO:0043170,macromolecule metabolic process|GO:0071…	GO:0005856,cytoskeleton|GO:0005737,cytoplasm|GO:0005819,spindle|GO:0043228,non-membrane-bounded organelle|GO:0043232,intracellular non-membrane-bounded organelle|GO:0044464,cell part|GO:0030496,midbody|GO:0005623,cell|GO:0005622,intracellular|GO:0044446,intracellular organelle part|GO:0043229,intracellular organelle|GO:0044430,cytoskeletal part|GO:0044422,organelle part|GO:0044424,intracellular p…	GO:0035639,purine ribonucleoside triphosphate binding|GO:0004672,protein kinase activity|GO:0000166,nucleotide binding|GO:1901363,heterocyclic compound binding|GO:0001883,purine nucleoside binding|GO:0001882,nucleoside binding|GO:0043168,anion binding|GO:0043167,ion binding|GO:0016740,transferase activity|GO:1901265,nucleoside phosphate binding|GO:0032549,ribonucleoside binding|GO:0017076,purine …	0	TBC1 domain family member 23	TBC1D23	N-Term(TMT10); T10(Phospho)	0.999725	S(3): 0.0; T(8): 0.0; S(9): 0.0; T(10): 100.0	0.0911326	0.0897959	0.0889335	0.128983	0.136226	0.149913	0.0963571	0.107488	0.103857	1.53828	0.00142417	1.14022	0.0194782	0.741231	0.0067587	0	271.666	0.0001386	32.28	0.0441897	3	1886.95	0.500513	75.3703	0
rLEsFLGDsDTEDSk	2	1	1	A0A1D5PQD8	GO:0043933,macromolecular complex subunit organization|GO:0030036,actin cytoskeleton organization|GO:0023052,signaling|GO:0007165,signal transduction|GO:0019932,second-messenger-mediated signaling|GO:0035556,intracellular signal transduction|GO:0050789,regulation of biological process|GO:0071840,cellular component organization or biogenesis|GO:0051716,cellular response to stimulus|GO:0071822,prot…	GO:0015629,actin cytoskeleton|GO:0030425,dendrite|GO:0030175,filopodium|GO:0043229,intracellular organelle|GO:0043228,non-membrane-bounded organelle|GO:0045202,synapse|GO:0005622,intracellular|GO:0043226,organelle|GO:0005856,cytoskeleton|GO:0044309,neuron spine|GO:0097458,neuron part|GO:0044430,cytoskeletal part|GO:0043005,neuron projection|GO:0044456,synapse part|GO:0005737,cytoplasm|GO:0071944,…	0	0	Uncharacterized protein	PPP1R9B	N-Term(TMT10); S4(Phospho); S9(Phospho); K15(TMT10)	1	S(4): 100.0; S(9): 100.0; T(11): 0.0; S(14): 0.0	0.0681938	0.0658431	0.0736065	0.105347	0.111431	0.10264	0.151139	0.15783	0.163175	1.5383	0.000426374	2.27382	2.96415e-05	1.47813	0.000303538	0	321.515	0.000276	33.57	0.0249879	3	2317.04	0.109707	68.2673	1
iDIPITEVsPPsPSPLkk	1	1	1	A0A1D5P6M5	GO:0044700,single organism signaling|GO:0051716,cellular response to stimulus|GO:0050896,response to stimulus|GO:0009987,cellular process|GO:0044763,single-organism cellular process|GO:0050794,regulation of cellular process|GO:0065007,biological regulation|GO:0023052,signaling|GO:0007165,signal transduction|GO:0007154,cell communication|GO:0050789,regulation of biological process|GO:0044699,singl…	0	0	0	Rho-GAP domain-containing protein	SYDE2	N-Term(TMT10); S9(Phospho); S12(Phospho); K17(TMT10); K18(TMT10)	1.29099e-05	T(6): 0.1; S(9): 99.9; S(12): 0.0; S(14): 100.0	0.0796685	0.0739329	0.0852957	0.122532	0.130994	0.113995	0.113416	0.140328	0.139837	1.53841	0.00190784	1.64749	0.00553859	1.07091	0.440526	0	246.945	6.231e-05	28.78	0.101643	4	2765.52	1.41965	90.0011	1
eRDsRsQsADER	1	1	1	Q5ZI03	#N/A	#N/A	#N/A	#N/A	Corepressor interacting with RBPJ 1 (CBF1-interacting corepressor)	CIR1 CIR RCJMB04_31l21	N-Term(TMT10); S4(Phospho); S6(Phospho); S8(Phospho)	1	S(4): 100.0; S(6): 100.0; S(8): 100.0	0.0696387	0.0764026	0.0825373	0.126578	0.122201	0.102934	0.138814	0.133698	0.147197	1.5387	0.00734039	1.83617	0.000299258	1.19333	0.0516906	0.001	213.083	0.02187	7.68	1.33927	3	1904.72	0.836883	7.57732	2
tQSPHsPkDESER	2	6	1	A0A3Q2UKX5	GO:0009893,positive regulation of metabolic process|GO:0019222,regulation of metabolic process|GO:0023052,signaling|GO:0007165,signal transduction|GO:0043087,regulation of GTPase activity|GO:0050789,regulation of biological process|GO:0044699,single-organism process|GO:0051716,cellular response to stimulus|GO:0043547,positive regulation of GTPase activity|GO:0051345,positive regulation of hydrola…	GO:0005856,cytoskeleton|GO:0005794,Golgi apparatus|GO:0015629,actin cytoskeleton|GO:0043232,intracellular non-membrane-bounded organelle|GO:0044464,cell part|GO:0016020,membrane|GO:0071944,cell periphery|GO:0044444,cytoplasmic part|GO:0005623,cell|GO:0005737,cytoplasm|GO:0043229,intracellular organelle|GO:0043228,non-membrane-bounded organelle|GO:0012505,endomembrane system|GO:0005886,plasma memb…	GO:0030234,enzyme regulator activity|GO:0005096,GTPase activator activity|GO:0030695,GTPase regulator activity|GO:0008047,enzyme activator activity|GO:0098772,molecular function regulator|GO:0060589,nucleoside-triphosphatase regulator activity	0	Uncharacterized protein	ARHGAP21	N-Term(TMT10); S6(Phospho); K8(TMT10)	1	T(1): 0.0; S(3): 0.0; S(6): 100.0; S(11): 0.0	0.0806798	0.0705036	0.0873269	0.11318	0.134762	0.119089	0.117874	0.11308	0.163097	1.53885	0.0060968	1.65213	0.0358513	1.07362	0.627928	0	280.808	0.00241	6.97	13.9732	3	2035.98	-0.2977	17.3596	1
sQNFIQAsPMSSNLSIPGSDIMR	2	1	1	F1NVR5	GO:0033157,regulation of intracellular protein transport|GO:0051169,nuclear transport|GO:0051168,nuclear export|GO:0080090,regulation of primary metabolic process|GO:0019222,regulation of metabolic process|GO:0006470,protein dephosphorylation|GO:0032386,regulation of intracellular transport|GO:0072359,circulatory system development|GO:0072358,cardiovascular system development|GO:1901362,organic c…	GO:0031974,membrane-enclosed lumen|GO:0043229,intracellular organelle|GO:0043228,non-membrane-bounded organelle|GO:0043227,membrane-bounded organelle|GO:0043226,organelle|GO:0005856,cytoskeleton|GO:0031981,nuclear lumen|GO:0005634,nucleus|GO:0005654,nucleoplasm|GO:0005737,cytoplasm|GO:0043231,intracellular membrane-bounded organelle|GO:0043232,intracellular non-membrane-bounded organelle|GO:00432…	GO:0016787,hydrolase activity|GO:0019899,enzyme binding|GO:0016791,phosphatase activity|GO:0000989,transcription factor activity, transcription factor binding|GO:0019900,kinase binding|GO:0019901,protein kinase binding|GO:0004725,protein tyrosine phosphatase activity|GO:0030971,receptor tyrosine kinase binding|GO:0003712,transcription cofactor activity|GO:0016788,hydrolase activity, acting on est…	0	Uncharacterized protein	PTPN14	N-Term(TMT10); S8(Phospho)	0.999954	S(1): 0.0; S(8): 100.0; S(11): 0.0; S(12): 0.0; S(15): 0.0; S(19): 0.0	0.08083	0.0808099	0.0988959	0.13565	0.133752	0.131534	0.111871	0.10718	0.1185	1.53889	0.00159218	1.2956	0.0201023	0.841908	0.0037676	0	271.75	6.957e-07	39.86	0.0120627	3	2789.33	3.38652	85.8034	0
eYsEGSVTk	1	2	1	A0A1L1RU48	GO:0080090,regulation of primary metabolic process|GO:0019222,regulation of metabolic process|GO:0050685,positive regulation of mRNA processing|GO:0050684,regulation of mRNA processing|GO:2001141,regulation of RNA biosynthetic process|GO:0007165,signal transduction|GO:1901362,organic cyclic compound biosynthetic process|GO:1901360,organic cyclic compound metabolic process|GO:1901361,organic cycli…	GO:0035145,exon-exon junction complex|GO:0031974,membrane-enclosed lumen|GO:0043229,intracellular organelle|GO:0016592,mediator complex|GO:0043227,membrane-bounded organelle|GO:0043226,organelle|GO:0070062,extracellular exosome|GO:0031981,nuclear lumen|GO:0005634,nucleus|GO:0031988,membrane-bounded vesicle|GO:0005654,nucleoplasm|GO:0044451,nucleoplasm part|GO:0032991,macromolecular complex|GO:190…	GO:0060089,molecular transducer activity|GO:0001076,transcription factor activity, RNA polymerase II transcription factor binding|GO:0004872,receptor activity|GO:0003676,nucleic acid binding|GO:0003677,DNA binding|GO:1901363,heterocyclic compound binding|GO:0043565,sequence-specific DNA binding|GO:0003713,transcription coactivator activity|GO:0003712,transcription cofactor activity|GO:0000989,tra…	0	Uncharacterized protein	BCLAF3	N-Term(TMT10); S3(Phospho); K9(TMT10)	0.000239533	Y(2): 0.0; S(3): 0.0; S(6): 100.0; T(8): 0.0	0.0697344	0.0641824	0.0802276	0.102288	0.126518	0.100861	0.148659	0.147032	0.160497	1.53946	0.0157706	2.13028	0.00021903	1.38379	0.0107101	0.005	160.294	0.09904	22.31	0.268483	2	1537.75	-0.543806	36.7552	0
qLWNLPQVQGsLGk	1	1	1	A0A1D5PMZ7	GO:0051169,nuclear transport|GO:0051168,nuclear export|GO:0019222,regulation of metabolic process|GO:0060249,anatomical structure homeostasis|GO:1901362,organic cyclic compound biosynthetic process|GO:1901360,organic cyclic compound metabolic process|GO:0007004,telomere maintenance via telomerase|GO:0010605,negative regulation of macromolecule metabolic process|GO:0010608,posttranscriptional regu…	GO:0005856,cytoskeleton|GO:0005737,cytoplasm|GO:0045111,intermediate filament cytoskeleton|GO:0043231,intracellular membrane-bounded organelle|GO:0043232,intracellular non-membrane-bounded organelle|GO:0005634,nucleus|GO:0044464,cell part|GO:0005623,cell|GO:0005622,intracellular|GO:0043229,intracellular organelle|GO:0043228,non-membrane-bounded organelle|GO:0044424,intracellular part|GO:0043227,m…	GO:0051721,protein phosphatase 2A binding|GO:0019899,enzyme binding|GO:0019903,protein phosphatase binding|GO:0019902,phosphatase binding|GO:0005488,binding|GO:0005515,protein binding|GO:0044877,macromolecular complex binding|GO:0003676,nucleic acid binding|GO:0003677,DNA binding|GO:1901363,heterocyclic compound binding|GO:0043565,sequence-specific DNA binding|GO:0004540,ribonuclease activity|GO:…	0	Uncharacterized protein	SMG7	N-Term(TMT10); S11(Phospho); K14(TMT10)	1	S(11): 100.0	0.0781332	0.086855	0.0888356	0.121017	0.134146	0.135591	0.106686	0.113116	0.13562	1.53947	0.0013044	1.40027	0.0224505	0.909576	0.300855	0	174.784	0.006467	11.78	5.26348	3	2106.15	-0.649831	83.9287	0
aVsWDSLEPGQk	1	1	1	A0A1D5P640	GO:0019934,cGMP-mediated signaling|GO:0006940,regulation of smooth muscle contraction|GO:0003012,muscle system process|GO:0003013,circulatory system process|GO:0023052,signaling|GO:0007165,signal transduction|GO:0019932,second-messenger-mediated signaling|GO:0003018,vascular process in circulatory system|GO:0042311,vasodilation|GO:0035556,intracellular signal transduction|GO:0090066,regulation of…	GO:0044464,cell part|GO:0005623,cell|GO:0005622,intracellular|GO:0044425,membrane part|GO:0016021,integral component of membrane|GO:0016020,membrane|GO:0031224,intrinsic component of membrane	0	0	Uncharacterized protein	MRVI1	N-Term(TMT10); S3(Phospho); K12(TMT10)	1	S(3): 100.0; S(6): 0.0	0.0771625	0.0694617	0.0828053	0.116787	0.121142	0.115317	0.130007	0.141817	0.145501	1.53967	0.000626184	1.81897	0.000496489	1.1814	0.012842	0	321.08	4.027e-06	58.75	9.80138e-05	2	1854.94	0.586298	68.7736	0
gILAADESVGsmAk	2	1	1	R4GM10	GO:0019222,regulation of metabolic process|GO:0009167,purine ribonucleoside monophosphate metabolic process|GO:0044281,small molecule metabolic process|GO:0009161,ribonucleoside monophosphate metabolic process|GO:0071840,cellular component organization or biogenesis|GO:0044712,single-organism catabolic process|GO:0006116,NADH oxidation|GO:0044710,single-organism metabolic process|GO:0044711,singl…	GO:0043229,intracellular organelle|GO:0043228,non-membrane-bounded organelle|GO:0005815,microtubule organizing center|GO:0043227,membrane-bounded organelle|GO:0043226,organelle|GO:0005856,cytoskeleton|GO:0031982,vesicle|GO:0005813,centrosome|GO:0031988,membrane-bounded vesicle|GO:0044430,cytoskeletal part|GO:0044450,microtubule organizing center part|GO:0005737,cytoplasm|GO:0034451,centriolar sat…	GO:0019899,enzyme binding|GO:0005515,protein binding|GO:0070061,fructose binding|GO:0008092,cytoskeletal protein binding|GO:0051117,ATPase binding|GO:0016829,lyase activity|GO:0016830,carbon-carbon lyase activity|GO:0030246,carbohydrate binding|GO:0016832,aldehyde-lyase activity|GO:0061609,fructose-1-phosphate aldolase activity|GO:0003824,catalytic activity|GO:0048029,monosaccharide binding|GO:00…	gga01230,Biosynthesis of amino acids|gga00010,Glycolysis / Gluconeogenesis|gga01200,Carbon metabolism|gga00030,Pentose phosphate pathway|gga01100,Metabolic pathways|gga00051,Fructose and mannose metabolism	Fructose-bisphosphate aldolase (EC 4.1.2.13)	ALDOC	N-Term(TMT10); S11(Phospho); M12(Oxidation); K14(TMT10)	1	S(8): 0.0; S(11): 100.0	0.0771434	0.0680249	0.0994232	0.116547	0.125818	0.134334	0.115603	0.126641	0.135765	1.54011	0.0144209	1.54547	0.015554	1.00348	0.957851	0	282.139	1.999e-08	59.5	7.55118e-05	3	1902.96	-0.26363	58.1074	0
sEPAEVLsGIk	1	2	1	R4GLV4	GO:0019220,regulation of phosphate metabolic process|GO:0009893,positive regulation of metabolic process|GO:0019222,regulation of metabolic process|GO:0016311,dephosphorylation|GO:0006470,protein dephosphorylation|GO:0031325,positive regulation of cellular metabolic process|GO:0031323,regulation of cellular metabolic process|GO:0050789,regulation of biological process|GO:0044699,single-organism p…	GO:0031974,membrane-enclosed lumen|GO:0043229,intracellular organelle|GO:0043228,non-membrane-bounded organelle|GO:0043227,membrane-bounded organelle|GO:0043226,organelle|GO:0005737,cytoplasm|GO:0031981,nuclear lumen|GO:0005634,nucleus|GO:0005654,nucleoplasm|GO:0005694,chromosome|GO:0043231,intracellular membrane-bounded organelle|GO:0043232,intracellular non-membrane-bounded organelle|GO:0043233…	0	0	FHA domain-containing protein	MKI67	N-Term(TMT10); S8(Phospho); K11(TMT10)	1	S(1): 0.0; S(8): 100.0	0.0935798	0.0894165	0.103151	0.142753	0.154306	0.143686	0.0851398	0.0955682	0.092399	1.54027	0.000723315	0.954427	0.442464	0.619648	0.000316941	0	247.958	0.0002102	25.32	0.181547	2	1667.91	2.61132	65.6964	0
sIsLSQsAENLHSk	2	2	1	A0A1D5P4B0	GO:0009894,regulation of catabolic process|GO:0009895,negative regulation of catabolic process|GO:0009892,negative regulation of metabolic process|GO:0009893,positive regulation of metabolic process|GO:0031329,regulation of cellular catabolic process|GO:0006810,transport|GO:0031324,negative regulation of cellular metabolic process|GO:0031323,regulation of cellular metabolic process|GO:0044248,cel…	GO:0032045,guanyl-nucleotide exchange factor complex|GO:0034066,RIC1-RGP1 guanyl-nucleotide exchange factor complex|GO:0043229,intracellular organelle|GO:0043227,membrane-bounded organelle|GO:0043226,organelle|GO:0005737,cytoplasm|GO:0016020,membrane|GO:0044431,Golgi apparatus part|GO:0005794,Golgi apparatus|GO:0012505,endomembrane system|GO:0043234,protein complex|GO:0032991,macromolecular compl…	GO:0005088,Ras guanyl-nucleotide exchange factor activity|GO:0005085,guanyl-nucleotide exchange factor activity|GO:0017137,Rab GTPase binding|GO:0017112,Rab guanyl-nucleotide exchange factor activity|GO:0017016,Ras GTPase binding|GO:0031267,small GTPase binding|GO:0051020,GTPase binding|GO:0019899,enzyme binding|GO:0005515,protein binding|GO:0098772,molecular function regulator|GO:0005488,binding	0	RIC1 domain-containing protein	RIC1	N-Term(TMT10); S3(Phospho); S7(Phospho); K14(TMT10)	0.977833	S(1): 2.2; S(3): 97.8; S(5): 0.1; S(7): 100.0; S(13): 0.0	0.0816844	0.082747	0.086778	0.125737	0.133331	0.127871	0.114773	0.123004	0.124074	1.54031	7.90321e-05	1.44044	0.000374819	0.935162	0.087111	0	337.161	7.343e-05	22.86	0.360254	3	2119.03	1.67086	53.3338	0
rLsDESHQGPDtPESk	3	3	1	D8MIU8	GO:0048194,Golgi vesicle budding|GO:0008104,protein localization|GO:0031032,actomyosin structure organization|GO:0051046,regulation of secretion|GO:0051047,positive regulation of secretion|GO:0051049,regulation of transport|GO:0051649,establishment of localization in cell|GO:0006900,membrane budding|GO:0030036,actin cytoskeleton organization|GO:0006928,movement of cell or subcellular component|GO…	GO:0015629,actin cytoskeleton|GO:0043229,intracellular organelle|GO:0043228,non-membrane-bounded organelle|GO:0044430,cytoskeletal part|GO:0005622,intracellular|GO:0043227,membrane-bounded organelle|GO:0043226,organelle|GO:0042641,actomyosin|GO:0005856,cytoskeleton|GO:0031984,organelle subcompartment|GO:0031090,organelle membrane|GO:0016020,membrane|GO:0005737,cytoplasm|GO:0044431,Golgi apparatus…	GO:0035639,purine ribonucleoside triphosphate binding|GO:0044877,macromolecular complex binding|GO:0005488,binding|GO:0003676,nucleic acid binding|GO:0043167,ion binding|GO:1901363,heterocyclic compound binding|GO:0001883,purine nucleoside binding|GO:0001882,nucleoside binding|GO:0043168,anion binding|GO:0000166,nucleotide binding|GO:0003779,actin binding|GO:1901265,nucleoside phosphate binding|G…	0	Nuclear mitotic apparatus protein	NUMA	N-Term(TMT10); S3(Phospho); T12(Phospho); K16(TMT10)	0.5	S(3): 50.0; S(6): 50.0; T(12): 100.0; S(15): 0.0	0.0921349	0.0862272	0.102135	0.136904	0.1495	0.145658	0.093271	0.093064	0.100729	1.54034	0.00105739	1.02341	0.699914	0.664406	0.000425872	0	438.77	1.032e-05	43.98	0.00238167	3	2401.09	0.787663	31.7165	1
eLkTDNsPNQAR	2	3	1	F1P5K0	GO:0080090,regulation of primary metabolic process|GO:0019222,regulation of metabolic process|GO:0050684,regulation of mRNA processing|GO:0050686,negative regulation of mRNA processing|GO:1901362,organic cyclic compound biosynthetic process|GO:1901360,organic cyclic compound metabolic process|GO:0010605,negative regulation of macromolecule metabolic process|GO:0010604,positive regulation of macro…	GO:0043231,intracellular membrane-bounded organelle|GO:0005622,intracellular|GO:0043230,extracellular organelle|GO:0031982,vesicle|GO:0044421,extracellular region part|GO:0043227,membrane-bounded organelle|GO:0005634,nucleus|GO:0016020,membrane|GO:0044464,cell part|GO:0005623,cell|GO:0031988,membrane-bounded vesicle|GO:0043229,intracellular organelle|GO:0005576,extracellular region|GO:0044424,int…	GO:0036002,pre-mRNA binding|GO:0097159,organic cyclic compound binding|GO:0044822,poly(A) RNA binding|GO:0000166,nucleotide binding|GO:0036094,small molecule binding|GO:0003723,RNA binding|GO:0003676,nucleic acid binding|GO:1901363,heterocyclic compound binding|GO:1901265,nucleoside phosphate binding|GO:0005488,binding	0	Uncharacterized protein	PTBP1	N-Term(TMT10); K3(TMT10); S7(Phospho)	1	T(4): 0.0; S(7): 100.0	0.0753111	0.0755886	0.0914924	0.12102	0.126684	0.125667	0.12249	0.131202	0.130043	1.54036	0.00148512	1.58312	0.00142579	1.02776	0.346429	0	158.259	0.003852	2.58	40.1636	3	1910.97	0.576338	29.4897	1
sAGkNDDsLAEIk	2	1	1	Q8UWC5	0	GO:0043231,intracellular membrane-bounded organelle|GO:0005634,nucleus|GO:0044464,cell part|GO:0005623,cell|GO:0005622,intracellular|GO:0043229,intracellular organelle|GO:0044424,intracellular part|GO:0043227,membrane-bounded organelle|GO:0043226,organelle	GO:0043169,cation binding|GO:0046914,transition metal ion binding|GO:0097159,organic cyclic compound binding|GO:0000166,nucleotide binding|GO:0036094,small molecule binding|GO:0043167,ion binding|GO:0008270,zinc ion binding|GO:0003676,nucleic acid binding|GO:0046872,metal ion binding|GO:1901363,heterocyclic compound binding|GO:1901265,nucleoside phosphate binding|GO:0005488,binding|GO:0003723,RNA…	0	Nuclear protein matrin 3	MATR3	N-Term(TMT10); K4(TMT10); S8(Phospho); K13(TMT10)	1	S(1): 0.0; S(8): 100.0	0.0896702	0.0861423	0.0927876	0.136641	0.139754	0.137352	0.100089	0.107915	0.109365	1.54039	2.259e-05	1.18157	0.00933597	0.76706	0.000448387	0	314.785	0.00249	8.03	13.4182	3	2115.13	0.218484	50.3847	1
sIQSDSDSSDsDsDSDRD	1	1	1	F1ND93	GO:0044249,cellular biosynthetic process|GO:0034641,cellular nitrogen compound metabolic process|GO:0006807,nitrogen compound metabolic process|GO:0034645,cellular macromolecule biosynthetic process|GO:1901576,organic substance biosynthetic process|GO:0071840,cellular component organization or biogenesis|GO:0044267,cellular protein metabolic process|GO:0044710,single-organism metabolic process|GO…	GO:0005737,cytoplasm|GO:0043231,intracellular membrane-bounded organelle|GO:0044464,cell part|GO:0043229,intracellular organelle|GO:0005739,mitochondrion|GO:0005622,intracellular|GO:0044444,cytoplasmic part|GO:0005623,cell|GO:0044424,intracellular part|GO:0043227,membrane-bounded organelle|GO:0043226,organelle	GO:0097159,organic cyclic compound binding|GO:0044822,poly(A) RNA binding|GO:1901363,heterocyclic compound binding|GO:0019843,rRNA binding|GO:0044877,macromolecular complex binding|GO:0003723,RNA binding|GO:0003676,nucleic acid binding|GO:0043021,ribonucleoprotein complex binding|GO:0043024,ribosomal small subunit binding|GO:0005488,binding	0	Uncharacterized protein	PTCD3	N-Term(TMT10); S11(Phospho); S13(Phospho)	0.0196117	S(1): 0.0; S(4): 0.0; S(6): 0.0; S(8): 0.0; S(9): 0.0; S(11): 99.9; S(13): 2.0; S(15): 98.0	0.0725476	0.0755566	0.0734883	0.110649	0.111843	0.118847	0.139164	0.147579	0.150326	1.54039	0.000123142	1.9724	3.23088e-05	1.28045	0.00164027	0	429.54	3.366e-10	72.31	5.05241e-07	2	2306.81	2.41437	21.8078	1
ssFSFSPGNPGLFGk	14	1	1	Q5F473	GO:0046907,intracellular transport|GO:0006810,transport|GO:0051649,establishment of localization in cell|GO:0051234,establishment of localization|GO:0051179,localization|GO:0051641,cellular localization|GO:0034504,protein localization to nucleus|GO:0051169,nuclear transport|GO:0008104,protein localization|GO:0015833,peptide transport|GO:0044699,single-organism process|GO:0042886,amide transport|G…	GO:0016020,membrane|GO:0031974,membrane-enclosed lumen|GO:0031975,envelope|GO:0043229,intracellular organelle|GO:0043227,membrane-bounded organelle|GO:0043226,organelle|GO:0031224,intrinsic component of membrane|GO:0005737,cytoplasm|GO:0046930,pore complex|GO:0031090,organelle membrane|GO:0031981,nuclear lumen|GO:0070013,intracellular organelle lumen|GO:0016021,integral component of membrane|GO:0…	GO:0008536,Ran GTPase binding|GO:0019899,enzyme binding|GO:0017016,Ras GTPase binding|GO:0031267,small GTPase binding|GO:0051020,GTPase binding|GO:0005488,binding|GO:0005515,protein binding	0	RanBD1 domain-containing protein	NUP50 RCJMB04_2i13	N-Term(TMT10); S2(Phospho); K15(TMT10)	0.983384	S(1): 1.7; S(2): 98.3; S(4): 0.0; S(6): 0.0	0.0893988	0.0757735	0.0899059	0.126329	0.136309	0.130296	0.109006	0.118552	0.106563	1.54044	0.00109318	1.30988	0.0111081	0.850324	0.0137048	0	304.746	2.501e-05	36.48	0.0180712	3	2067.04	0.519974	88.2938	0
sDEGsLLFTELk	3	4	1	A0A3Q2U530	GO:0022607,cellular component assembly|GO:0070271,protein complex biogenesis|GO:0043933,macromolecular complex subunit organization|GO:0000226,microtubule cytoskeleton organization|GO:0034622,cellular macromolecular complex assembly|GO:0071840,cellular component organization or biogenesis|GO:0071822,protein complex subunit organization|GO:0016043,cellular component organization|GO:0065003,macromo…	GO:0015629,actin cytoskeleton|GO:0031974,membrane-enclosed lumen|GO:0043229,intracellular organelle|GO:0043228,non-membrane-bounded organelle|GO:0043227,membrane-bounded organelle|GO:0043226,organelle|GO:0005856,cytoskeleton|GO:0031981,nuclear lumen|GO:0005813,centrosome|GO:0005634,nucleus|GO:0016020,membrane|GO:0005815,microtubule organizing center|GO:0005654,nucleoplasm|GO:0044430,cytoskeletal …	GO:0015631,tubulin binding|GO:0008092,cytoskeletal protein binding|GO:0008017,microtubule binding|GO:0005198,structural molecule activity|GO:0044877,macromolecular complex binding|GO:0005488,binding|GO:0005515,protein binding|GO:0032403,protein complex binding	0	Uncharacterized protein	MAP7D3	N-Term(TMT10); S5(Phospho); K12(TMT10)	1	S(1): 0.0; S(5): 100.0; T(9): 0.0	0.067896	0.0578475	0.0753547	0.0979496	0.112416	0.0994255	0.151371	0.167131	0.163339	1.5405	0.00611519	2.39604	0.000175878	1.55537	0.000970647	0	267.593	0.0002902	20.21	0.713644	2	1876.97	1.69016	85.8343	0
gLSIEALSsFVk	1	2	1	F1NLC8	GO:0044238,primary metabolic process|GO:0051604,protein maturation|GO:0019538,protein metabolic process|GO:0043170,macromolecule metabolic process|GO:0071704,organic substance metabolic process|GO:0010467,gene expression|GO:0008152,metabolic process|GO:0016485,protein processing|GO:0006508,proteolysis|GO:1901564,organonitrogen compound metabolic process|GO:0006807,nitrogen compound metabolic proc…	GO:0005737,cytoplasm|GO:0043231,intracellular membrane-bounded organelle|GO:0005829,cytosol|GO:0044464,cell part|GO:0044444,cytoplasmic part|GO:0005739,mitochondrion|GO:0005622,intracellular|GO:0043229,intracellular organelle|GO:0005623,cell|GO:0044424,intracellular part|GO:0043227,membrane-bounded organelle|GO:0043226,organelle	GO:0016787,hydrolase activity|GO:0004175,endopeptidase activity|GO:0004222,metalloendopeptidase activity|GO:0046914,transition metal ion binding|GO:0043169,cation binding|GO:0043167,ion binding|GO:0003824,catalytic activity|GO:0070011,peptidase activity, acting on L-amino acid peptides|GO:0008270,zinc ion binding|GO:0008233,peptidase activity|GO:0046872,metal ion binding|GO:0008237,metallopeptida…	0	Uncharacterized protein	NRDC	N-Term(TMT10); S9(Phospho); K12(TMT10)	0.999998	S(3): 0.0; S(8): 0.0; S(9): 100.0	0.0819132	0.10137	0.0923415	0.135948	0.145539	0.143116	0.079609	0.115415	0.104749	1.54051	0.00141395	1.08761	0.539438	0.706008	0.0193768	0	269.882	5.745e-05	36.28	0.0148604	3	1788.99	-0.119218	106.376	0
sHsYEk	1	1	1	A0A1D5PL94	GO:0051169,nuclear transport|GO:0044238,primary metabolic process|GO:0016310,phosphorylation|GO:0090304,nucleic acid metabolic process|GO:0034641,cellular nitrogen compound metabolic process|GO:0006807,nitrogen compound metabolic process|GO:0046677,response to antibiotic|GO:0044237,cellular metabolic process|GO:0051641,cellular localization|GO:1901360,organic cyclic compound metabolic process|GO:…	GO:0031974,membrane-enclosed lumen|GO:0043229,intracellular organelle|GO:0043227,membrane-bounded organelle|GO:0043226,organelle|GO:0016607,nuclear speck|GO:0016604,nuclear body|GO:0031981,nuclear lumen|GO:0005634,nucleus|GO:0005654,nucleoplasm|GO:0044451,nucleoplasm part|GO:0005737,cytoplasm|GO:0043231,intracellular membrane-bounded organelle|GO:0043233,organelle lumen|GO:0044464,cell part|GO:00…	0	0	Uncharacterized protein	RSRC1	N-Term(TMT10); S3(Phospho); K6(TMT10)	1	S(1): 0.0; S(3): 100.0; Y(4): 0.0	0.0756631	0.071354	0.0847797	0.111086	0.132289	0.113742	0.125929	0.139992	0.145164	1.54065	0.00574338	1.77347	0.00102056	1.15112	0.110524	0.006	222.914	0.128	14.18	1.27569	3	1288.63	-0.411947	19.6519	0
sHSLQALSELLGQk	2	2	1	A0A3Q2UD29	0	GO:0043229,intracellular organelle|GO:0001669,acrosomal vesicle|GO:0005929,cilium|GO:0043227,membrane-bounded organelle|GO:0043226,organelle|GO:0005737,cytoplasm|GO:0031982,vesicle|GO:0097228,sperm principal piece|GO:0016023,cytoplasmic, membrane-bounded vesicle|GO:0031410,cytoplasmic vesicle|GO:0036126,sperm flagellum|GO:0097223,sperm part|GO:0031988,membrane-bounded vesicle|GO:0099503,secretory…	GO:0005516,calmodulin binding|GO:0005515,protein binding|GO:0005488,binding	0	Enkurin domain-containing protein	ENKD1	N-Term(TMT10); S1(Phospho); K14(TMT10)	0.98948	S(1): 98.9; S(3): 1.1; S(8): 0.0	0.0769084	0.0833317	0.0837295	0.129885	0.118884	0.12713	0.115498	0.135793	0.128839	1.54076	0.000380016	1.55811	0.00202903	1.01126	0.846062	0	442.662	6.605e-07	36.43	0.0156982	3	2049.11	-0.733978	106.81	0
sVNssRETPPk	3	2	1	F1N8H6	GO:0034728,nucleosome organization|GO:0071103,DNA conformation change|GO:0022607,cellular component assembly|GO:0070271,protein complex biogenesis|GO:0043933,macromolecular complex subunit organization|GO:0016043,cellular component organization|GO:0031497,chromatin assembly|GO:0034622,cellular macromolecular complex assembly|GO:0071840,cellular component organization or biogenesis|GO:0071824,prot…	GO:0044815,DNA packaging complex|GO:0043229,intracellular organelle|GO:0043228,non-membrane-bounded organelle|GO:0000785,chromatin|GO:0000786,nucleosome|GO:0043227,membrane-bounded organelle|GO:0043226,organelle|GO:0005634,nucleus|GO:0005694,chromosome|GO:0043234,protein complex|GO:0032991,macromolecular complex|GO:0043231,intracellular membrane-bounded organelle|GO:0043232,intracellular non-memb…	GO:0097159,organic cyclic compound binding|GO:0005488,binding|GO:0003676,nucleic acid binding|GO:0003677,DNA binding|GO:1901363,heterocyclic compound binding|GO:0003682,chromatin binding	0	Heterochromatin protein 1-binding protein 3	HP1BP3	N-Term(TMT10); S4(Phospho); S5(Phospho); K11(TMT10)	7.41489e-08	S(1): 100.0; S(4): 0.1; S(5): 0.1; T(8): 99.8	0.0856931	0.0777996	0.0936738	0.131302	0.127029	0.137956	0.111016	0.118401	0.117129	1.54098	0.00114292	1.34756	0.00433669	0.874484	0.0132809	0.005	85.2114	0.1057	11.09	4.003	3	1819.87	-0.509534	30.3438	1
dLERQDsEIAQEIQVk	4	3	1	A0A3Q2UKS6	0	0	GO:0043169,cation binding|GO:0046872,metal ion binding|GO:0005488,binding|GO:0043167,ion binding|GO:0097159,organic cyclic compound binding|GO:1901363,heterocyclic compound binding|GO:0003676,nucleic acid binding	0	Coiled-coil domain-containing protein 50	CCDC50	N-Term(TMT10); S7(Phospho); K16(TMT10)	1	S(7): 100.0	0.0667017	0.0663012	0.0766835	0.103897	0.107456	0.111787	0.147715	0.160295	0.15794	1.54106	0.000761282	2.22213	7.69174e-05	1.44194	0.000445904	0	524.986	1.058e-07	43.79	0.0039673	3	2439.26	1.06929	67.3805	1
fAGFVLGsPHVsPAETk	1	3	1	A0A1D5NUL8	0	GO:0044425,membrane part|GO:0016021,integral component of membrane|GO:0016020,membrane|GO:0031224,intrinsic component of membrane|GO:0005635,nuclear envelope|GO:0044464,cell part|GO:0031975,envelope|GO:0043229,intracellular organelle|GO:0043227,membrane-bounded organelle|GO:0043226,organelle|GO:0031090,organelle membrane|GO:0005637,nuclear inner membrane|GO:0031965,nuclear membrane|GO:0031967,org…	0	0	Nuclear envelope integral membrane protein 2	NEMP2	N-Term(TMT10); S8(Phospho); S12(Phospho); K17(TMT10)	1	S(8): 100.0; S(12): 100.0; T(16): 0.0	0.0875287	0.0803757	0.103882	0.141133	0.143387	0.134348	0.0928177	0.106836	0.109693	1.54117	0.00278554	1.1382	0.223271	0.73853	0.00342313	0	375.117	1.358e-06	35.71	0.0247723	3	2362.17	2.40973	84.8155	0
sAANSVVGsPLtPR	1	4	1	F1NEZ1	GO:0080090,regulation of primary metabolic process|GO:0019222,regulation of metabolic process|GO:0043933,macromolecular complex subunit organization|GO:0031326,regulation of cellular biosynthetic process|GO:0031323,regulation of cellular metabolic process|GO:0090304,nucleic acid metabolic process|GO:0044249,cellular biosynthetic process|GO:0034641,cellular nitrogen compound metabolic process|GO:0…	GO:0043231,intracellular membrane-bounded organelle|GO:0005634,nucleus|GO:0044464,cell part|GO:0005623,cell|GO:0005622,intracellular|GO:0043229,intracellular organelle|GO:0044424,intracellular part|GO:0043227,membrane-bounded organelle|GO:0043226,organelle|GO:0043234,protein complex|GO:0032991,macromolecular complex|GO:0090575,RNA polymerase II transcription factor complex|GO:0044446,intracellula…	GO:0097159,organic cyclic compound binding|GO:0005488,binding|GO:0003676,nucleic acid binding|GO:0003677,DNA binding|GO:1901363,heterocyclic compound binding|GO:0008134,transcription factor binding|GO:0005515,protein binding	gga04110,Cell cycle	Uncharacterized protein	RBL2	N-Term(TMT10); S9(Phospho); T12(Phospho)	0.499551	S(1): 0.1; S(5): 50.0; S(9): 50.0; T(12): 100.0	0.0779627	0.0668629	0.0902648	0.117808	0.124214	0.120379	0.123353	0.140396	0.13876	1.54154	0.0037579	1.71215	0.00299539	1.11068	0.080287	0	142.117	6.646e-05	0.92	38.7152	2	1744.83	1.18737	48.0367	0
kRtPSPSyQR	1	1	1	E1BXC5	0	GO:0016607,nuclear speck|GO:0044446,intracellular organelle part|GO:0016604,nuclear body|GO:0043231,intracellular membrane-bounded organelle|GO:0031981,nuclear lumen|GO:0043233,organelle lumen|GO:0005634,nucleus|GO:0044464,cell part|GO:0031974,membrane-enclosed lumen|GO:0005622,intracellular|GO:0005654,nucleoplasm|GO:0070013,intracellular organelle lumen|GO:0043229,intracellular organelle|GO:0044…	GO:0043169,cation binding|GO:0097159,organic cyclic compound binding|GO:0044822,poly(A) RNA binding|GO:0043167,ion binding|GO:0003723,RNA binding|GO:0003676,nucleic acid binding|GO:0046872,metal ion binding|GO:1901363,heterocyclic compound binding|GO:0005488,binding	0	C3H1-type domain-containing protein	ZC3H13	K1(TMT10); N-Term(TMT10); T3(Phospho); Y8(Phospho)	0.0260076	T(3): 100.0; S(5): 94.8; S(7): 2.6; Y(8): 2.6	0.073268	0.0824855	0.0780897	0.117834	0.117277	0.125412	0.127844	0.148702	0.129088	1.54173	0.000349797	1.73464	0.00139745	1.12513	0.10662	0.007	115.259	0.1382	3.77	26.4658	3	1837.91	-0.0350704	23.4196	2
gGsRDAk	1	1	1	E1C2F2	GO:0007155,cell adhesion|GO:0022610,biological adhesion	GO:0035145,exon-exon junction complex|GO:0031974,membrane-enclosed lumen|GO:0030424,axon|GO:0043229,intracellular organelle|GO:0043227,membrane-bounded organelle|GO:0043226,organelle|GO:0031981,nuclear lumen|GO:0005634,nucleus|GO:0016020,membrane|GO:0030529,intracellular ribonucleoprotein complex|GO:0005654,nucleoplasm|GO:0097458,neuron part|GO:0043005,neuron projection|GO:0071013,catalytic step …	GO:0097159,organic cyclic compound binding|GO:0044822,poly(A) RNA binding|GO:0005488,binding|GO:0003676,nucleic acid binding|GO:1901363,heterocyclic compound binding|GO:0003723,RNA binding	0	Uncharacterized protein	PNN	N-Term(TMT10); S3(Phospho); K7(TMT10)	1	S(3): 100.0	0.0662976	0.063573	0.0740946	0.0953575	0.109341	0.109769	0.155274	0.16542	0.160873	1.54177	0.00293014	2.36103	2.77582e-05	1.53137	0.000561927	0.009	153.112	0.1651	3.24	23.0956	2	1228.65	0.61476	12.3046	1
sVsVVGDGk	2	3	1	E1BTL1	GO:0033157,regulation of intracellular protein transport|GO:0008104,protein localization|GO:0032388,positive regulation of intracellular transport|GO:0060341,regulation of cellular localization|GO:0033043,regulation of organelle organization|GO:0030030,cell projection organization|GO:0051493,regulation of cytoskeleton organization|GO:0032386,regulation of intracellular transport|GO:0051649,establ…	GO:0016020,membrane|GO:0031974,membrane-enclosed lumen|GO:0031975,envelope|GO:0043229,intracellular organelle|GO:0015630,microtubule cytoskeleton|GO:0005929,cilium|GO:0043227,membrane-bounded organelle|GO:0043226,organelle|GO:0005856,cytoskeleton|GO:0045171,intercellular bridge|GO:0031090,organelle membrane|GO:0031981,nuclear lumen|GO:0005813,centrosome|GO:0005634,nucleus|GO:0005635,nuclear envel…	GO:0044877,macromolecular complex binding|GO:0005488,binding|GO:0005515,protein binding|GO:0032403,protein complex binding|GO:0046983,protein dimerization activity|GO:0042802,identical protein binding|GO:0042803,protein homodimerization activity	0	Uncharacterized protein	CEP131	N-Term(TMT10); S3(Phospho); K9(TMT10)	1	S(1): 0.0; S(3): 100.0	0.0697755	0.0675383	0.0805098	0.106502	0.115676	0.113692	0.140304	0.148876	0.156687	1.54194	0.00128279	2.04692	0.000253776	1.3275	0.00261459	0	277.999	0.002798	20.31	0.446001	2	1385.75	1.38918	45.0011	0
tAPLEAGVVtSPR	2	2	1	E1C8Q6	GO:0009893,positive regulation of metabolic process|GO:0019222,regulation of metabolic process|GO:0035023,regulation of Rho protein signal transduction|GO:0048583,regulation of response to stimulus|GO:0023052,signaling|GO:0007165,signal transduction|GO:0023051,regulation of signaling|GO:0035556,intracellular signal transduction|GO:0010646,regulation of cell communication|GO:0043087,regulation of …	GO:0005737,cytoplasm|GO:0044464,cell part|GO:0005623,cell|GO:0005622,intracellular|GO:0044424,intracellular part	GO:0005089,Rho guanyl-nucleotide exchange factor activity|GO:0005088,Ras guanyl-nucleotide exchange factor activity|GO:0098772,molecular function regulator|GO:0005085,guanyl-nucleotide exchange factor activity	0	Uncharacterized protein	DNMBP	N-Term(TMT10); T10(Phospho)	0.499976	T(1): 0.0; T(10): 50.0; S(11): 50.0	0.0898659	0.085794	0.10005	0.139095	0.144851	0.141185	0.0987637	0.106107	0.0942887	1.54195	0.000399418	1.08505	0.22572	0.703687	0.000394714	0	103.657	0.0002979	27.76	0.0948855	2	1606.84	-0.0726521	51.797	0
lksIDDNEGGLNk	2	3	1	A0A1D5PHJ9	GO:0044249,cellular biosynthetic process|GO:0009250,glucan biosynthetic process|GO:0034645,cellular macromolecule biosynthetic process|GO:0006091,generation of precursor metabolites and energy|GO:0033692,cellular polysaccharide biosynthetic process|GO:0044699,single-organism process|GO:1901576,organic substance biosynthetic process|GO:0044710,single-organism metabolic process|GO:0044711,single-or…	GO:0043230,extracellular organelle|GO:0031982,vesicle|GO:0044421,extracellular region part|GO:0043227,membrane-bounded organelle|GO:0031988,membrane-bounded vesicle|GO:0005576,extracellular region|GO:1903561,extracellular vesicle|GO:0065010,extracellular membrane-bounded organelle|GO:0043226,organelle|GO:0070062,extracellular exosome	GO:0016787,hydrolase activity|GO:0043169,cation binding|GO:0003844,1,4-alpha-glucan branching enzyme activity|GO:0016798,hydrolase activity, acting on glycosyl bonds|GO:0043167,ion binding|GO:0003824,catalytic activity|GO:0016740,transferase activity|GO:0005488,binding|GO:0016757,transferase activity, transferring glycosyl groups|GO:0004553,hydrolase activity, hydrolyzing O-glycosyl compounds|GO:…	0	Aamy domain-containing protein	GBE1	N-Term(TMT10); K2(TMT10); S3(Phospho); K13(TMT10)	1	S(3): 100.0	0.0660949	0.0620602	0.0725786	0.0929098	0.106139	0.110486	0.155429	0.166928	0.165527	1.54202	0.00403685	2.43051	3.56233e-05	1.57619	0.000750572	0	331.223	1.06e-05	23.16	0.381133	3	2170.17	0.398429	57.4981	1
tSDIFGsPVSTSVVR	1	3	1	Q5ZM61	GO:0007409,axonogenesis|GO:0051046,regulation of secretion|GO:0051048,negative regulation of secretion|GO:0051049,regulation of transport|GO:0001667,ameboidal-type cell migration|GO:0048103,somatic stem cell division|GO:0001503,ossification|GO:0051716,cellular response to stimulus|GO:0014031,mesenchymal cell development|GO:0048589,developmental growth|GO:0003157,endocardium development|GO:0003156…	0	0	0	Uncharacterized protein	RCJMB04_3a1	N-Term(TMT10); S7(Phospho)	0.999986	T(1): 0.0; S(2): 0.0; S(7): 100.0; S(10): 0.0; T(11): 0.0; S(12): 0.0	0.0920751	0.0788319	0.0917629	0.141565	0.12615	0.137358	0.119954	0.109578	0.102724	1.54214	0.00170247	1.26492	0.0250782	0.820238	0.0233946	0	115.198	0.0001547	3.72	27.027	3	1860.93	1.3081	68.3609	0
lRsRsAER	1	1	1	F1P4D7	GO:0044267,cellular protein metabolic process|GO:0006468,protein phosphorylation|GO:0044260,cellular macromolecule metabolic process|GO:0044238,primary metabolic process|GO:0019538,protein metabolic process|GO:0016310,phosphorylation|GO:0009987,cellular process|GO:0043412,macromolecule modification|GO:0006464,cellular protein modification process|GO:0043170,macromolecule metabolic process|GO:0071…	GO:0031974,membrane-enclosed lumen|GO:0043229,intracellular organelle|GO:0043228,non-membrane-bounded organelle|GO:0043227,membrane-bounded organelle|GO:0043226,organelle|GO:0031981,nuclear lumen|GO:0005634,nucleus|GO:0030529,intracellular ribonucleoprotein complex|GO:0005654,nucleoplasm|GO:0005694,chromosome|GO:0071013,catalytic step 2 spliceosome|GO:0032991,macromolecular complex|GO:0043231,int…	GO:0035639,purine ribonucleoside triphosphate binding|GO:0004672,protein kinase activity|GO:0003676,nucleic acid binding|GO:0043167,ion binding|GO:1901363,heterocyclic compound binding|GO:1901265,nucleoside phosphate binding|GO:0001882,nucleoside binding|GO:0043168,anion binding|GO:0000166,nucleotide binding|GO:0016740,transferase activity|GO:0001883,purine nucleoside binding|GO:0032549,ribonucle…	0	Protein kinase domain-containing protein	PRPF4B	N-Term(TMT10); S3(Phospho); S5(Phospho)	1	S(3): 100.0; S(5): 100.0	0.0657379	0.05806	0.0805407	0.0983733	0.105166	0.111616	0.155133	0.160239	0.165135	1.54232	0.00837341	2.35152	0.000215848	1.52466	0.000325967	0.006	249.472	0.1259	3.98	9.75865	2	1363.64	-0.585837	12.5756	2
sksPsSVDR	1	1	1	E1BY00	GO:0050896,response to stimulus|GO:0006950,response to stress|GO:0009611,response to wounding	GO:0031974,membrane-enclosed lumen|GO:0043229,intracellular organelle|GO:0043228,non-membrane-bounded organelle|GO:0043227,membrane-bounded organelle|GO:0043226,organelle|GO:0016607,nuclear speck|GO:0016604,nuclear body|GO:0031981,nuclear lumen|GO:0005730,nucleolus|GO:0005634,nucleus|GO:0005654,nucleoplasm|GO:0044451,nucleoplasm part|GO:0005737,cytoplasm|GO:0043231,intracellular membrane-bounded …	GO:0005488,binding|GO:0005515,protein binding|GO:0097159,organic cyclic compound binding|GO:0044822,poly(A) RNA binding|GO:0000166,nucleotide binding|GO:0036094,small molecule binding|GO:0003723,RNA binding|GO:0003676,nucleic acid binding|GO:0050733,RS domain binding|GO:1901363,heterocyclic compound binding|GO:1901265,nucleoside phosphate binding|GO:0019904,protein domain specific binding	0	Uncharacterized protein	SRSF5	N-Term(TMT10); K2(TMT10); S3(Phospho); S5(Phospho)	0.944737	S(1): 2.8; S(3): 97.2; S(5): 97.2; S(6): 2.8	0.0928411	0.088128	0.100514	0.135266	0.164294	0.134596	0.0928723	0.100701	0.090787	1.54239	0.00817565	1.01022	0.84841	0.654974	0.00819552	0.007	159.461	0.1462	1.73	26.9579	2	1580.75	-0.394007	25.0358	1
nQsASk	2	2	1	A0A1D5PME8	GO:0080090,regulation of primary metabolic process|GO:0019222,regulation of metabolic process|GO:0048585,negative regulation of response to stimulus|GO:0030518,intracellular steroid hormone receptor signaling pathway|GO:0048583,regulation of response to stimulus|GO:0030111,regulation of Wnt signaling pathway|GO:0072358,cardiovascular system development|GO:0090245,axis elongation involved in somit…	GO:0031974,membrane-enclosed lumen|GO:0043229,intracellular organelle|GO:0043228,non-membrane-bounded organelle|GO:0016592,mediator complex|GO:0043227,membrane-bounded organelle|GO:0043226,organelle|GO:0005856,cytoskeleton|GO:0031981,nuclear lumen|GO:0005730,nucleolus|GO:0005813,centrosome|GO:0005634,nucleus|GO:0016020,membrane|GO:0005815,microtubule organizing center|GO:0005654,nucleoplasm|GO:00…	GO:0005488,binding|GO:0008022,protein C-terminus binding|GO:0001012,RNA polymerase II regulatory region DNA binding|GO:0001158,enhancer sequence-specific DNA binding|GO:0060089,molecular transducer activity|GO:0001076,transcription factor activity, RNA polymerase II transcription factor binding|GO:0044877,macromolecular complex binding|GO:0004872,receptor activity|GO:0003676,nucleic acid binding|…	0	Med12 domain-containing protein	MED12	N-Term(TMT10); S3(Phospho); K6(TMT10)	0.999569	S(3): 100.0; S(5): 0.0	0.0670364	0.0580093	0.0677139	0.0880718	0.112083	0.0972033	0.15827	0.174953	0.176283	1.54264	0.0104264	2.64323	8.85181e-05	1.71344	0.00146955	0.004	118.798	0.07901	6.08	8.3722	2	1172.61	0.743476	15.048	0
tQAAAVATt	3	1	1	E1C4M0	GO:0044249,cellular biosynthetic process|GO:0034641,cellular nitrogen compound metabolic process|GO:0006807,nitrogen compound metabolic process|GO:0034645,cellular macromolecule biosynthetic process|GO:1901576,organic substance biosynthetic process|GO:0044267,cellular protein metabolic process|GO:0044260,cellular macromolecule metabolic process|GO:0043043,peptide biosynthetic process|GO:0071704,o…	GO:0005737,cytoplasm|GO:0005622,intracellular|GO:0015934,large ribosomal subunit|GO:0005840,ribosome|GO:0043232,intracellular non-membrane-bounded organelle|GO:0044464,cell part|GO:0044444,cytoplasmic part|GO:0005739,mitochondrion|GO:0044391,ribosomal subunit|GO:0044446,intracellular organelle part|GO:0043229,intracellular organelle|GO:0043228,non-membrane-bounded organelle|GO:0005623,cell|GO:004…	GO:0003735,structural constituent of ribosome|GO:0005198,structural molecule activity	gga03010,Ribosome	S5 DRBM domain-containing protein	RPS2	N-Term(TMT10); T9(Phospho)	0.999998	T(1): 0.0; T(8): 0.0; T(9): 100.0	0.0819223	0.0745905	0.0897172	0.119652	0.136005	0.124284	0.121974	0.127517	0.130056	1.54304	0.00242146	1.54143	0.000869696	0.998962	0.981808	0	267.041	0.0001351	46.27	0.000827348	2	1142.57	0.191846	24.7951	0
aLQNsPR	3	3	1	A0A1D5P9R4	GO:0080090,regulation of primary metabolic process|GO:0019222,regulation of metabolic process|GO:0031326,regulation of cellular biosynthetic process|GO:0030154,cell differentiation|GO:0031323,regulation of cellular metabolic process|GO:0090304,nucleic acid metabolic process|GO:0044249,cellular biosynthetic process|GO:0034641,cellular nitrogen compound metabolic process|GO:0006807,nitrogen compoun…	GO:0032991,macromolecular complex|GO:0043231,intracellular membrane-bounded organelle|GO:0005634,nucleus|GO:0044464,cell part|GO:0005623,cell|GO:0030529,intracellular ribonucleoprotein complex|GO:0043229,intracellular organelle|GO:0044424,intracellular part|GO:0005622,intracellular|GO:0043227,membrane-bounded organelle|GO:0043226,organelle	GO:0043565,sequence-specific DNA binding|GO:0003700,transcription factor activity, sequence-specific DNA binding|GO:0097159,organic cyclic compound binding|GO:0005488,binding|GO:0003676,nucleic acid binding|GO:0003677,DNA binding|GO:1901363,heterocyclic compound binding|GO:0000981,RNA polymerase II transcription factor activity, sequence-specific DNA binding|GO:0001071,nucleic acid binding transc…	0	Transcriptional regulator Erg	ERG	N-Term(TMT10); S5(Phospho)	1	S(5): 100.0	0.0631283	0.0627205	0.0740512	0.0941391	0.113408	0.100963	0.156652	0.171076	0.162657	1.54332	0.00583884	2.45315	6.52774e-05	1.58952	0.000990103	0.001	187.88	0.02758	19.89	0.237951	2	1094.56	-0.0115469	18.8917	0
aStSPSGFVFGsPLmLGk	7	1	1	A0A1D5PJM6	GO:0034504,protein localization to nucleus|GO:0015931,nucleobase-containing compound transport|GO:0051169,nuclear transport|GO:0051168,nuclear export|GO:0006611,protein export from nucleus|GO:0051170,nuclear import|GO:0008104,protein localization|GO:0051641,cellular localization|GO:0051236,establishment of RNA localization|GO:0051028,mRNA transport|GO:0050789,regulation of biological process|GO:0…	GO:0043231,intracellular membrane-bounded organelle|GO:0005634,nucleus|GO:0070161,anchoring junction|GO:0044464,cell part|GO:0005623,cell|GO:0005622,intracellular|GO:0043229,intracellular organelle|GO:0005912,adherens junction|GO:0044424,intracellular part|GO:0005924,cell-substrate adherens junction|GO:0005925,focal adhesion|GO:0043227,membrane-bounded organelle|GO:0043226,organelle|GO:0030054,ce…	GO:0005215,transporter activity|GO:0005487,nucleocytoplasmic transporter activity	0	Uncharacterized protein	NUP214	N-Term(TMT10); T3(Phospho); S12(Phospho); M15(Oxidation); K18(TMT10)	0.495352	S(2): 0.9; T(3): 49.5; S(4): 49.5; S(6): 0.0; S(12): 100.0	0.0864397	0.0789506	0.0936897	0.127806	0.138011	0.134085	0.108832	0.113883	0.1177	1.54355	0.000828142	1.31394	0.00548814	0.851248	0.00724151	0	400.189	1.022e-06	49.66	0.00102304	3	2417.16	0.595972	92.7923	0
vMsETGTELPkPEk	1	1	1	E1C525	GO:0071046,nuclear polyadenylation-dependent ncRNA catabolic process|GO:0033036,macromolecule localization|GO:0071044,histone mRNA catabolic process|GO:0000184,nuclear-transcribed mRNA catabolic process, nonsense-mediated decay|GO:0071028,nuclear mRNA surveillance|GO:0071029,nuclear ncRNA surveillance|GO:0071025,RNA surveillance|GO:0071027,nuclear RNA surveillance|GO:0008334,histone mRNA metaboli…	GO:0044464,cell part|GO:0031974,membrane-enclosed lumen|GO:0043229,intracellular organelle|GO:0043228,non-membrane-bounded organelle|GO:0000785,chromatin|GO:0043227,membrane-bounded organelle|GO:0043226,organelle|GO:0005737,cytoplasm|GO:0031981,nuclear lumen|GO:0005730,nucleolus|GO:0005634,nucleus|GO:0016020,membrane|GO:0005654,nucleoplasm|GO:0005694,chromosome|GO:0035327,transcriptionally active…	GO:0016787,hydrolase activity|GO:0008408,3'-5' exonuclease activity|GO:0004518,nuclease activity|GO:0097159,organic cyclic compound binding|GO:0004527,exonuclease activity|GO:0004540,ribonuclease activity|GO:0004532,exoribonuclease activity|GO:1901363,heterocyclic compound binding|GO:0016788,hydrolase activity, acting on ester bonds|GO:0000166,nucleotide binding|GO:0036094,small molecule binding|…	0	HRDC domain-containing protein	EXOSC10	N-Term(TMT10); S3(Phospho); K11(TMT10); K14(TMT10)	0.99956	S(3): 100.0; T(5): 0.0; T(7): 0.0	0.0699784	0.0648951	0.0728066	0.10587	0.110813	0.103903	0.147128	0.163012	0.161594	1.54365	0.000262619	2.27144	9.4222e-05	1.47147	0.000774816	0	252.646	0.0001638	14.13	3.34207	3	2313.24	1.70334	59.7649	0
sEPSSNGQSQAREsPk	1	4	1	A0A1L1RZN7	GO:0022607,cellular component assembly|GO:0006457,protein folding|GO:0071822,protein complex subunit organization|GO:0070271,protein complex biogenesis|GO:0043933,macromolecular complex subunit organization|GO:0051085,chaperone mediated protein folding requiring cofactor|GO:0006461,protein complex assembly|GO:0016043,cellular component organization|GO:0065003,macromolecular complex assembly|GO:00…	GO:0016020,membrane|GO:0005737,cytoplasm|GO:0005783,endoplasmic reticulum|GO:0016021,integral component of membrane|GO:0044464,cell part|GO:0044444,cytoplasmic part|GO:0005623,cell|GO:0005622,intracellular|GO:0043229,intracellular organelle|GO:0012505,endomembrane system|GO:0044424,intracellular part|GO:0044425,membrane part|GO:0043227,membrane-bounded organelle|GO:0043226,organelle|GO:0031224,in…	GO:0030544,Hsp70 protein binding|GO:0031072,heat shock protein binding|GO:0005488,binding|GO:0005515,protein binding	0	J domain-containing protein	DNAJB12	N-Term(TMT10); S14(Phospho); K16(TMT10)	1	S(1): 0.0; S(4): 0.0; S(5): 0.0; S(9): 0.0; S(14): 100.0	0.0944189	0.090018	0.108106	0.152657	0.148136	0.150796	0.0861456	0.0883063	0.0814165	1.54367	0.000695305	0.874637	0.103327	0.566596	1.127e-05	0	215.65	0.003945	3.65	32.4718	3	2227.08	1.40733	20.3478	1
nADILtSPDVGLLk	5	2	1	F1NCN0	GO:0019220,regulation of phosphate metabolic process|GO:0080090,regulation of primary metabolic process|GO:0019222,regulation of metabolic process|GO:0048584,positive regulation of response to stimulus|GO:0048583,regulation of response to stimulus|GO:0032147,activation of protein kinase activity|GO:0031349,positive regulation of defense response|GO:0007165,signal transduction|GO:1901362,organic c…	GO:0043231,intracellular membrane-bounded organelle|GO:0005634,nucleus|GO:0044464,cell part|GO:0005623,cell|GO:0005622,intracellular|GO:0043229,intracellular organelle|GO:0044424,intracellular part|GO:0043227,membrane-bounded organelle|GO:0043226,organelle|GO:0031974,membrane-enclosed lumen|GO:0043228,non-membrane-bounded organelle|GO:0000785,chromatin|GO:0000228,nuclear chromosome|GO:0031981,nuc…	GO:0043565,sequence-specific DNA binding|GO:0003700,transcription factor activity, sequence-specific DNA binding|GO:0097159,organic cyclic compound binding|GO:0005488,binding|GO:0003676,nucleic acid binding|GO:0003677,DNA binding|GO:1901363,heterocyclic compound binding|GO:0001071,nucleic acid binding transcription factor activity|GO:0001012,RNA polymerase II regulatory region DNA binding|GO:0001…	gga05132,Salmonella infection|gga05168,Herpes simplex infection|gga04933,AGE-RAGE signaling pathway in diabetic complications|gga04310,Wnt signaling pathway|gga05164,Influenza A|gga04912,GnRH signaling pathway|gga04012,ErbB signaling pathway|gga04620,Toll-like receptor signaling pathway|gga04010,MAPK signaling pathway|gga04510,Focal adhesion	Transcription factor AP-1	JUN	N-Term(TMT10); T6(Phospho); K14(TMT10)	0.99976	T(6): 100.0; S(7): 0.0	0.0499627	0.0487166	0.0577982	0.0753846	0.0900466	0.0761667	0.192454	0.215143	0.194138	1.54398	0.00690554	3.84551	4.56787e-05	2.49065	0.000160936	0	386.579	2.248e-07	43.66	0.00345067	2	1994.1	0.538645	83.7292	0
kPEMVsPtSPTSPTEGEAs	1	1	1	Q90828	GO:0080090,regulation of primary metabolic process|GO:0032434,regulation of proteasomal ubiquitin-dependent protein catabolic process|GO:0032435,negative regulation of proteasomal ubiquitin-dependent protein catabolic process|GO:0044257,cellular protein catabolic process|GO:0000280,nuclear division|GO:0010965,regulation of mitotic sister chromatid separation|GO:0071840,cellular component organiza…	GO:0005886,plasma membrane|GO:0043229,intracellular organelle|GO:0043228,non-membrane-bounded organelle|GO:0030286,dynein complex|GO:0005815,microtubule organizing center|GO:0005874,microtubule|GO:0043226,organelle|GO:0005856,cytoskeleton|GO:0005819,spindle|GO:0005813,centrosome|GO:0016020,membrane|GO:0000922,spindle pole|GO:0044430,cytoskeletal part|GO:0005875,microtubule associated complex|GO:0…	GO:0035639,purine ribonucleoside triphosphate binding|GO:0005488,binding|GO:0003676,nucleic acid binding|GO:0043167,ion binding|GO:1901363,heterocyclic compound binding|GO:0001883,purine nucleoside binding|GO:0001882,nucleoside binding|GO:0043168,anion binding|GO:0000166,nucleotide binding|GO:1901265,nucleoside phosphate binding|GO:0032549,ribonucleoside binding|GO:0017076,purine nucleotide bindi…	gga05132,Salmonella infection|gga04145,Phagosome	Cytoplasmic dynein 1 light intermediate chain 1 (Dynein light chain A) (DLC-A) (Dynein light intermediate chain 1, cytosolic) (LIC57/59)	DYNC1LI1 DNCLI1	K1(TMT10); N-Term(TMT10); S6(Phospho); T8(Phospho); S19(Phospho)	5.03269e-06	S(6): 100.0; T(8): 100.0; S(9): 0.1; T(11): 48.6; S(12): 48.6; T(14): 2.6; S(19): 0.0	0.070736	0.0620054	0.0791528	0.107891	0.109198	0.110183	0.149924	0.155452	0.155458	1.5445	0.00153054	2.17483	9.59332e-05	1.40811	2.22281e-05	0	162.255	0.00454	19.47	0.627602	3	2630.12	2.08445	52.2874	0
qTDDEMTGyVATR	3	2	1	A0A1D5PRV8	GO:0044238,primary metabolic process|GO:0048589,developmental growth|GO:0072359,circulatory system development|GO:0072358,cardiovascular system development|GO:0007165,signal transduction|GO:0035265,organ growth|GO:0023014,signal transduction by protein phosphorylation|GO:0044710,single-organism metabolic process|GO:0000165,MAPK cascade|GO:0048513,animal organ development|GO:0048519,negative regul…	GO:0044464,cell part|GO:0005623,cell|GO:0005622,intracellular	GO:0035639,purine ribonucleoside triphosphate binding|GO:0060089,molecular transducer activity|GO:0005488,binding|GO:0004871,signal transducer activity|GO:0043167,ion binding|GO:1901363,heterocyclic compound binding|GO:0001883,purine nucleoside binding|GO:0001882,nucleoside binding|GO:0043168,anion binding|GO:0005057,signal transducer activity, downstream of receptor|GO:0032549,ribonucleoside bin…	0	Mitogen-activated protein kinase (EC 2.7.11.24)	MAPK11	N-Term(TMT10); Y9(Phospho)	0.988407	T(2): 0.0; T(7): 1.2; Y(9): 98.8; T(12): 0.0	0.0731697	0.06915	0.077582	0.108337	0.113395	0.117909	0.140263	0.145326	0.150458	1.54451	0.000411878	1.98292	4.65236e-05	1.28385	0.00135034	0	401.665	5.594e-10	48.8	0.000460731	2	1795.78	2.2961	36.0981	0
qNGHVREEsPENAR	3	1	1	E1BW15	GO:0016070,RNA metabolic process|GO:0006139,nucleobase-containing compound metabolic process|GO:0044260,cellular macromolecule metabolic process|GO:0044238,primary metabolic process|GO:0009987,cellular process|GO:0006725,cellular aromatic compound metabolic process|GO:0044237,cellular metabolic process|GO:0043170,macromolecule metabolic process|GO:0090304,nucleic acid metabolic process|GO:0071704…	GO:0043231,intracellular membrane-bounded organelle|GO:0005634,nucleus|GO:0044464,cell part|GO:0005623,cell|GO:0005622,intracellular|GO:0043229,intracellular organelle|GO:0044424,intracellular part|GO:0043227,membrane-bounded organelle|GO:0043226,organelle|GO:0031974,membrane-enclosed lumen|GO:0071944,cell periphery|GO:0005737,cytoplasm|GO:0031981,nuclear lumen|GO:0005730,nucleolus|GO:0016020,mem…	GO:0016887,ATPase activity|GO:0008026,ATP-dependent helicase activity|GO:0035639,purine ribonucleoside triphosphate binding|GO:0005488,binding|GO:0003676,nucleic acid binding|GO:0008186,RNA-dependent ATPase activity|GO:0043167,ion binding|GO:1901363,heterocyclic compound binding|GO:0001883,purine nucleoside binding|GO:0001882,nucleoside binding|GO:0043168,anion binding|GO:0042623,ATPase activity,…	0	Uncharacterized protein	DDX21	N-Term(TMT10); S9(Phospho)	1	S(9): 100.0	0.0822769	0.073429	0.084357	0.117256	0.124475	0.129138	0.128123	0.133548	0.147855	1.54489	0.000823259	1.70591	0.00112905	1.10423	0.132067	0	242.039	1.704e-06	14.93	1.67432	3	1931.89	0.191011	11.8244	1
yNLDAsEEEDTNkkk	1	1	1	Q5ZLX5	0	GO:0044446,intracellular organelle part|GO:0043231,intracellular membrane-bounded organelle|GO:0031981,nuclear lumen|GO:0043233,organelle lumen|GO:0005634,nucleus|GO:0044464,cell part|GO:0031974,membrane-enclosed lumen|GO:0005622,intracellular|GO:0005654,nucleoplasm|GO:0070013,intracellular organelle lumen|GO:0043229,intracellular organelle|GO:0044428,nuclear part|GO:0005623,cell|GO:0044424,intra…	GO:0005488,binding|GO:0043169,cation binding|GO:0046914,transition metal ion binding|GO:0097159,organic cyclic compound binding|GO:0044822,poly(A) RNA binding|GO:0043167,ion binding|GO:0008270,zinc ion binding|GO:0003676,nucleic acid binding|GO:0046872,metal ion binding|GO:1901363,heterocyclic compound binding|GO:0003723,RNA binding	0	Zinc finger Ran-binding domain-containing protein 2	ZRANB2 RCJMB04_4i6	N-Term(TMT10); S6(Phospho); K13(TMT10); K14(TMT10); K15(TMT10)	1	Y(1): 0.0; S(6): 100.0; T(11): 0.0	0.073572	0.0694288	0.086318	0.123393	0.112846	0.118188	0.125202	0.143335	0.147716	1.54557	0.00214654	1.81517	0.00189466	1.17444	0.0521564	0	209.82	0.0004192	4	39.0145	4	2780.45	0.770493	47.1032	2
kQISGQYGGsPQLLk	3	8	1	E1C218	GO:0019220,regulation of phosphate metabolic process|GO:0080090,regulation of primary metabolic process|GO:0019222,regulation of metabolic process|GO:0048468,cell development|GO:0048103,somatic stem cell division|GO:0007163,establishment or maintenance of cell polarity|GO:0007165,signal transduction|GO:0071840,cellular component organization or biogenesis|GO:0051716,cellular response to stimulus|…	GO:0043229,intracellular organelle|GO:0005924,cell-substrate adherens junction|GO:0005925,focal adhesion|GO:0043227,membrane-bounded organelle|GO:0043226,organelle|GO:0030054,cell junction|GO:0030055,cell-substrate junction|GO:0044446,intracellular organelle part|GO:0005634,nucleus|GO:0008180,COP9 signalosome|GO:0070161,anchoring junction|GO:0005912,adherens junction|GO:0043234,protein complex|GO…	GO:0005085,guanyl-nucleotide exchange factor activity|GO:0051020,GTPase binding|GO:0017048,Rho GTPase binding|GO:0017016,Ras GTPase binding|GO:0031267,small GTPase binding|GO:0048365,Rac GTPase binding|GO:0019899,enzyme binding|GO:0005515,protein binding|GO:0098772,molecular function regulator|GO:0005488,binding	0	Uncharacterized protein	DOCK6	N-Term(TMT10); K1(TMT10); S10(Phospho); K15(TMT10)	1	S(4): 0.0; Y(7): 0.0; S(10): 100.0	0.0814185	0.0770914	0.0886017	0.12512	0.128142	0.128764	0.115426	0.128515	0.125302	1.54596	0.000221239	1.49424	0.00141092	0.966541	0.356997	0	591.749	1.538e-09	55.27	0.000179489	3	2371.34	0.825341	58.0605	1
sAsFSQATR	3	2	1	A0A3Q2UDN3	GO:0019220,regulation of phosphate metabolic process|GO:0019221,cytokine-mediated signaling pathway|GO:0019222,regulation of metabolic process|GO:0048584,positive regulation of response to stimulus|GO:0048583,regulation of response to stimulus|GO:0032147,activation of protein kinase activity|GO:0072359,circulatory system development|GO:0072358,cardiovascular system development|GO:0007165,signal t…	GO:0005737,cytoplasm|GO:0044464,cell part|GO:0005623,cell|GO:0005622,intracellular|GO:0044424,intracellular part	GO:0060089,molecular transducer activity|GO:0004871,signal transducer activity	0	PH domain-containing protein	GAB2	N-Term(TMT10); S3(Phospho)	0.999988	S(1): 0.0; S(3): 100.0; S(5): 0.0; T(8): 0.0	0.0667134	0.0617603	0.0722765	0.100347	0.106434	0.103592	0.152603	0.165327	0.165551	1.54607	0.000480726	2.40837	5.65035e-05	1.55774	0.000237665	0	166.155	0.01236	25.63	0.071664	2	1263.59	-0.42366	29.5739	0
rHsNsPsPSR	1	1	1	E1C0P9	GO:0016070,RNA metabolic process|GO:0006139,nucleobase-containing compound metabolic process|GO:0044260,cellular macromolecule metabolic process|GO:0044238,primary metabolic process|GO:0009987,cellular process|GO:0006725,cellular aromatic compound metabolic process|GO:0010467,gene expression|GO:0044237,cellular metabolic process|GO:0043170,macromolecule metabolic process|GO:0090304,nucleic acid m…	GO:0044446,intracellular organelle part|GO:0043231,intracellular membrane-bounded organelle|GO:0031981,nuclear lumen|GO:0043233,organelle lumen|GO:0005634,nucleus|GO:0044464,cell part|GO:0031974,membrane-enclosed lumen|GO:0005622,intracellular|GO:0005654,nucleoplasm|GO:0070013,intracellular organelle lumen|GO:0043229,intracellular organelle|GO:0044428,nuclear part|GO:0005623,cell|GO:0044424,intra…	GO:0097159,organic cyclic compound binding|GO:0044822,poly(A) RNA binding|GO:0000166,nucleotide binding|GO:0036094,small molecule binding|GO:0003723,RNA binding|GO:0003676,nucleic acid binding|GO:1901363,heterocyclic compound binding|GO:1901265,nucleoside phosphate binding|GO:0005488,binding	0	Uncharacterized protein	U2SURP	N-Term(TMT10); S3(Phospho); S5(Phospho); S7(Phospho)	0.499365	S(3): 100.0; S(5): 99.9; S(7): 50.1; S(9): 50.1	0.0748809	0.0691611	0.07769	0.114968	0.120829	0.107063	0.106597	0.112033	0.216779	1.54628	0.00101886	1.96367	0.118585	1.26993	0.440688	0.005	97.441	0.09831	1.39	6.71648	3	1593.62	0.0511812	6.78383	1
hSSPssPTSPk	1	4	1	E1BS76	GO:0044839,cell cycle G2/M phase transition|GO:0000086,G2/M transition of mitotic cell cycle|GO:0016310,phosphorylation|GO:0048583,regulation of response to stimulus|GO:1903047,mitotic cell cycle process|GO:0044770,cell cycle phase transition|GO:0044772,mitotic cell cycle phase transition|GO:0023052,signaling|GO:0007165,signal transduction|GO:0007166,cell surface receptor signaling pathway|GO:002…	GO:0000308,cytoplasmic cyclin-dependent protein kinase holoenzyme complex|GO:0000307,cyclin-dependent protein kinase holoenzyme complex|GO:0043229,intracellular organelle|GO:0071944,cell periphery|GO:0043227,membrane-bounded organelle|GO:0043226,organelle|GO:0005737,cytoplasm|GO:1902911,protein kinase complex|GO:0005634,nucleus|GO:0016020,membrane|GO:1902494,catalytic complex|GO:0061695,transfera…	GO:0035639,purine ribonucleoside triphosphate binding|GO:0004672,protein kinase activity|GO:0004693,cyclin-dependent protein serine/threonine kinase activity|GO:0043167,ion binding|GO:1901363,heterocyclic compound binding|GO:0001883,purine nucleoside binding|GO:0001882,nucleoside binding|GO:0043168,anion binding|GO:0004674,protein serine/threonine kinase activity|GO:0000166,nucleotide binding|GO:…	0	Protein kinase domain-containing protein	CDK14	N-Term(TMT10); S5(Phospho); S6(Phospho); K11(TMT10)	5.08227e-06	S(2): 50.0; S(3): 50.0; S(5): 99.9; S(6): 0.0; T(8): 0.0; S(9): 0.0	0.0810011	0.0710311	0.0844623	0.112823	0.129495	0.123371	0.122004	0.13945	0.136361	1.54629	0.0024214	1.68214	0.00131942	1.08785	0.213841	0	133.235	0.003406	18.44	0.615125	3	1729.8	-0.721569	22.9634	0
tAtPGSILNLNLDRsk	1	4	1	A0A1D5PD50	GO:0080090,regulation of primary metabolic process|GO:0019222,regulation of metabolic process|GO:1901362,organic cyclic compound biosynthetic process|GO:0071840,cellular component organization or biogenesis|GO:0010605,negative regulation of macromolecule metabolic process|GO:0048519,negative regulation of biological process|GO:0016570,histone modification|GO:0060255,regulation of macromolecule me…	GO:0043231,intracellular membrane-bounded organelle|GO:0005634,nucleus|GO:0044464,cell part|GO:0005623,cell|GO:0005622,intracellular|GO:0043229,intracellular organelle|GO:0044424,intracellular part|GO:0043227,membrane-bounded organelle|GO:0043226,organelle	GO:0043169,cation binding|GO:0046914,transition metal ion binding|GO:0043167,ion binding|GO:0005488,binding|GO:0046872,metal ion binding|GO:0008270,zinc ion binding|GO:0042393,histone binding|GO:0035064,methylated histone binding|GO:0001012,RNA polymerase II regulatory region DNA binding|GO:0003676,nucleic acid binding|GO:0003677,DNA binding|GO:1901363,heterocyclic compound binding|GO:0043565,seq…	0	Uncharacterized protein	ZMYND8	N-Term(TMT10); T3(Phospho); S15(Phospho); K16(TMT10)	0.999999	T(1): 0.0; T(3): 100.0; S(6): 0.0; S(15): 100.0	0.100864	0.0805024	0.103169	0.13983	0.158693	0.141456	0.0920993	0.0891278	0.0942589	1.54631	0.00527856	0.968196	0.702702	0.626135	0.000911345	0.001	259.511	0.01514	10.88	7.18184	3	2318.2	1.40777	80.1662	1
akGSEtPGAtPGSk	1	1	1	E1C2C3	GO:0090304,nucleic acid metabolic process|GO:0034641,cellular nitrogen compound metabolic process|GO:0006807,nitrogen compound metabolic process|GO:0007275,multicellular organism development|GO:1901360,organic cyclic compound metabolic process|GO:0007389,pattern specification process|GO:0044260,cellular macromolecule metabolic process|GO:0071704,organic substance metabolic process|GO:0010467,gene…	GO:0031974,membrane-enclosed lumen|GO:0043229,intracellular organelle|GO:0043228,non-membrane-bounded organelle|GO:0000785,chromatin|GO:0043227,membrane-bounded organelle|GO:0043226,organelle|GO:0034399,nuclear periphery|GO:0031981,nuclear lumen|GO:0005634,nucleus|GO:0030529,intracellular ribonucleoprotein complex|GO:0005654,nucleoplasm|GO:0016363,nuclear matrix|GO:0005694,chromosome|GO:0071013,c…	GO:0097159,organic cyclic compound binding|GO:0044822,poly(A) RNA binding|GO:0044877,macromolecular complex binding|GO:0003723,RNA binding|GO:0003676,nucleic acid binding|GO:0003682,chromatin binding|GO:1901363,heterocyclic compound binding|GO:0005488,binding|GO:0003729,mRNA binding	0	SF3b1 domain-containing protein	SF3B1	N-Term(TMT10); K2(TMT10); T6(Phospho); T10(Phospho); K14(TMT10)	0.999997	S(4): 0.0; T(6): 100.0; T(10): 100.0; S(13): 0.0	0.0780289	0.0694202	0.0919501	0.122219	0.12019	0.1278	0.121563	0.128237	0.140591	1.54641	0.00328948	1.63072	0.00427281	1.05452	0.32637	0	224.658	0.003727	3.64	33.8875	3	2135.08	4.04212	33.9391	1
sRsFDYSYR	1	1	1	Q5ZMR4	GO:0080090,regulation of primary metabolic process|GO:0019222,regulation of metabolic process|GO:0050684,regulation of mRNA processing|GO:0031323,regulation of cellular metabolic process|GO:0090304,nucleic acid metabolic process|GO:0034641,cellular nitrogen compound metabolic process|GO:0006807,nitrogen compound metabolic process|GO:0044237,cellular metabolic process|GO:0048024,regulation of mRNA…	GO:0031974,membrane-enclosed lumen|GO:0043229,intracellular organelle|GO:0030529,intracellular ribonucleoprotein complex|GO:0043227,membrane-bounded organelle|GO:0043226,organelle|GO:0016607,nuclear speck|GO:0016604,nuclear body|GO:0070062,extracellular exosome|GO:0031981,nuclear lumen|GO:0005634,nucleus|GO:0031988,membrane-bounded vesicle|GO:0005654,nucleoplasm|GO:0044451,nucleoplasm part|GO:000…	GO:0036002,pre-mRNA binding|GO:0097159,organic cyclic compound binding|GO:0044822,poly(A) RNA binding|GO:0000166,nucleotide binding|GO:0036094,small molecule binding|GO:0003723,RNA binding|GO:0003676,nucleic acid binding|GO:1901363,heterocyclic compound binding|GO:1901265,nucleoside phosphate binding|GO:0005488,binding	gga03040,Spliceosome|gga05168,Herpes simplex infection	RRM domain-containing protein	SRSF10 RCJMB04_1g4	N-Term(TMT10); S1(Phospho); S3(Phospho)	1	S(1): 100.0; S(3): 100.0; Y(6): 0.0; S(7): 0.0; Y(8): 0.0	0.0816632	0.0735246	0.0943633	0.122133	0.142556	0.121274	0.108614	0.1079	0.147972	1.54663	0.00788485	1.46057	0.0581332	0.944353	0.657148	0.001	212.333	0.01895	10.35	1.52224	3	1569.63	0.0694111	40.2529	1
sGQAEAR	1	5	1	A0A3Q2U7T4	GO:0044238,primary metabolic process|GO:0016337,single organismal cell-cell adhesion|GO:0033151,V(D)J recombination|GO:0043933,macromolecular complex subunit organization|GO:0010390,histone monoubiquitination|GO:0042113,B cell activation|GO:0042110,T cell activation|GO:0006807,nitrogen compound metabolic process|GO:0090304,nucleic acid metabolic process|GO:0045321,leukocyte activation|GO:0034641,…	GO:0043231,intracellular membrane-bounded organelle|GO:0005634,nucleus|GO:0044464,cell part|GO:0005623,cell|GO:0005622,intracellular|GO:0043229,intracellular organelle|GO:0044424,intracellular part|GO:0043227,membrane-bounded organelle|GO:0043226,organelle	GO:0042393,histone binding|GO:0016881,acid-amino acid ligase activity|GO:0008270,zinc ion binding|GO:0003676,nucleic acid binding|GO:0003677,DNA binding|GO:1901363,heterocyclic compound binding|GO:0019787,ubiquitin-like protein transferase activity|GO:0043565,sequence-specific DNA binding|GO:0046914,transition metal ion binding|GO:0004842,ubiquitin-protein transferase activity|GO:0043167,ion bind…	gga04068,FoxO signaling pathway	Uncharacterized protein	HPF1	N-Term(TMT10); S1(Phospho)	1	S(1): 100.0	0.0828958	0.0756318	0.0974931	0.133172	0.133429	0.129377	0.11134	0.114978	0.121683	1.54666	0.00206603	1.35927	0.0124999	0.878839	0.00836425	0	212.609	0.001337	18.88	0.127478	2	1027.48	0.549337	7.79202	0
cAtPQEEVDPSLQALESR	3	1	1	F1NSQ1	GO:0060541,respiratory system development|GO:0030323,respiratory tube development|GO:0030324,lung development|GO:0080090,regulation of primary metabolic process|GO:0019222,regulation of metabolic process|GO:0070647,protein modification by small protein conjugation or removal|GO:0031325,positive regulation of cellular metabolic process|GO:0030154,cell differentiation|GO:0031323,regulation of cellu…	GO:0043231,intracellular membrane-bounded organelle|GO:0005634,nucleus|GO:0016020,membrane|GO:0044464,cell part|GO:0005623,cell|GO:0005622,intracellular|GO:0043229,intracellular organelle|GO:0044424,intracellular part|GO:0043227,membrane-bounded organelle|GO:0043226,organelle|GO:0043234,protein complex|GO:0017101,aminoacyl-tRNA synthetase multienzyme complex|GO:0032991,macromolecular complex	GO:0005488,binding|GO:0032947,protein complex scaffold activity|GO:0005515,protein binding|GO:0005198,structural molecule activity	0	Uncharacterized protein	AIMP2	N-Term(TMT10); C1(Carbamidomethyl); T3(Phospho)	1	T(3): 100.0; S(11): 0.0; S(17): 0.0	0.0932761	0.0837909	0.0949756	0.138505	0.147983	0.134405	0.0955216	0.0993618	0.104549	1.54716	0.000734307	1.10068	0.10397	0.711421	0.00107904	0	437.507	3.787e-11	52.31	0.000404193	3	2339.08	0.427449	64.5864	0
kPLPSsPVRtPVVGPk	4	2	1	A3EYJ5	GO:0044238,primary metabolic process|GO:0019538,protein metabolic process|GO:0043170,macromolecule metabolic process|GO:0071704,organic substance metabolic process|GO:0008152,metabolic process|GO:0006508,proteolysis	0	GO:0016787,hydrolase activity|GO:0004175,endopeptidase activity|GO:0004222,metalloendopeptidase activity|GO:0046914,transition metal ion binding|GO:0043169,cation binding|GO:0043167,ion binding|GO:0003824,catalytic activity|GO:0070011,peptidase activity, acting on L-amino acid peptides|GO:0008270,zinc ion binding|GO:0008233,peptidase activity|GO:0046872,metal ion binding|GO:0008237,metallopeptida…	0	A disintegrin and metalloprotease 13	ADAM13	N-Term(TMT10); K1(TMT10); S6(Phospho); T10(Phospho); K16(TMT10)	0.5	S(5): 50.0; S(6): 50.0; T(10): 100.0	0.0882822	0.0818831	0.0917842	0.137868	0.13671	0.13071	0.107906	0.115227	0.109299	1.5472	0.000196629	1.26907	0.00304633	0.820237	0.00153392	0	195.481	0.005085	12.64	3.3623	4	2506.42	1.51756	58.4498	1
sGAAVsPEEDSGSSTNQAk	3	1	1	E1C1N8	GO:0044700,single organism signaling|GO:0051716,cellular response to stimulus|GO:0010646,regulation of cell communication|GO:0007154,cell communication|GO:0009966,regulation of signal transduction|GO:0050896,response to stimulus|GO:0009987,cellular process|GO:0048583,regulation of response to stimulus|GO:0050794,regulation of cellular process|GO:0050789,regulation of biological process|GO:0010737…	GO:0005737,cytoplasm|GO:0043231,intracellular membrane-bounded organelle|GO:0016020,membrane|GO:0044464,cell part|GO:0044444,cytoplasmic part|GO:0005739,mitochondrion|GO:0005622,intracellular|GO:0043229,intracellular organelle|GO:0005623,cell|GO:0044424,intracellular part|GO:0043227,membrane-bounded organelle|GO:0043226,organelle|GO:0016021,integral component of membrane|GO:0044425,membrane part|…	GO:0097159,organic cyclic compound binding|GO:0044822,poly(A) RNA binding|GO:0005488,binding|GO:0003676,nucleic acid binding|GO:1901363,heterocyclic compound binding|GO:0003723,RNA binding|GO:0051018,protein kinase A binding|GO:0005515,protein binding|GO:0034237,protein kinase A regulatory subunit binding	0	Tudor domain-containing protein	AKAP1	N-Term(TMT10); S6(Phospho); K19(TMT10)	0.999998	S(1): 0.0; S(6): 100.0; S(11): 0.0; S(13): 0.0; S(14): 0.0; T(15): 0.0	0.0561257	0.0593739	0.0634814	0.0885319	0.0939465	0.0944896	0.164862	0.163774	0.213094	1.54747	0.000332734	3.02675	0.0018037	1.95593	0.00572899	0	473.09	6.422e-10	74.74	2.65065e-06	3	2360.1	0.0935146	32.9441	0
lGLPSIQsIIk	1	1	1	Q5ZKH9	GO:1903047,mitotic cell cycle process|GO:0006928,movement of cell or subcellular component|GO:0022402,cell cycle process|GO:0061640,cytoskeleton-dependent cytokinesis|GO:0051301,cell division|GO:0044699,single-organism process|GO:0000281,mitotic cytokinesis|GO:0016043,cellular component organization|GO:0071840,cellular component organization or biogenesis|GO:0006996,organelle organization|GO:0000…	GO:0044464,cell part|GO:0043229,intracellular organelle|GO:0043228,non-membrane-bounded organelle|GO:0005871,kinesin complex|GO:0005622,intracellular|GO:0043227,membrane-bounded organelle|GO:0043226,organelle|GO:0005856,cytoskeleton|GO:0005819,spindle|GO:0005874,microtubule|GO:0005875,microtubule associated complex|GO:0044430,cytoskeletal part|GO:0005794,Golgi apparatus|GO:0015630,microtubule cyt…	GO:0035639,purine ribonucleoside triphosphate binding|GO:0019899,enzyme binding|GO:0044877,macromolecular complex binding|GO:0005488,binding|GO:0016887,ATPase activity|GO:0043167,ion binding|GO:1901363,heterocyclic compound binding|GO:0001883,purine nucleoside binding|GO:0001882,nucleoside binding|GO:0043168,anion binding|GO:0019900,kinase binding|GO:0000166,nucleotide binding|GO:1901265,nucleosi…	0	Kinesin-like protein	RCJMB04_10l13	N-Term(TMT10); S8(Phospho); K11(TMT10)	1	S(5): 0.0; S(8): 100.0	0.0879113	0.0747181	0.09775	0.131806	0.13876	0.132375	0.106895	0.120527	0.109258	1.54751	0.0025044	1.29304	0.0321379	0.835559	0.00973523	0.001	268.875	0.02856	14.5	1.36958	2	1707.02	0.874586	104.506	0
tsGDLLPQPLGk	1	2	1	R4GLV4	GO:0019220,regulation of phosphate metabolic process|GO:0009893,positive regulation of metabolic process|GO:0019222,regulation of metabolic process|GO:0016311,dephosphorylation|GO:0006470,protein dephosphorylation|GO:0031325,positive regulation of cellular metabolic process|GO:0031323,regulation of cellular metabolic process|GO:0050789,regulation of biological process|GO:0044699,single-organism p…	GO:0031974,membrane-enclosed lumen|GO:0043229,intracellular organelle|GO:0043228,non-membrane-bounded organelle|GO:0043227,membrane-bounded organelle|GO:0043226,organelle|GO:0005737,cytoplasm|GO:0031981,nuclear lumen|GO:0005634,nucleus|GO:0005654,nucleoplasm|GO:0005694,chromosome|GO:0043231,intracellular membrane-bounded organelle|GO:0043232,intracellular non-membrane-bounded organelle|GO:0043233…	0	0	FHA domain-containing protein	MKI67	N-Term(TMT10); S2(Phospho); K12(TMT10)	0.968655	T(1): 3.1; S(2): 96.9	0.0924268	0.0789245	0.0895633	0.125925	0.160483	0.117624	0.104757	0.115387	0.114909	1.54852	0.0256026	1.28415	0.0100468	0.829271	0.165522	0.001	162.564	0.0181	8.51	8.7235	3	1763.97	1.61722	72.9038	0
hRNEssPsPRQsPk	1	1	1	E1BXC5	0	GO:0016607,nuclear speck|GO:0044446,intracellular organelle part|GO:0016604,nuclear body|GO:0043231,intracellular membrane-bounded organelle|GO:0031981,nuclear lumen|GO:0043233,organelle lumen|GO:0005634,nucleus|GO:0044464,cell part|GO:0031974,membrane-enclosed lumen|GO:0005622,intracellular|GO:0005654,nucleoplasm|GO:0070013,intracellular organelle lumen|GO:0043229,intracellular organelle|GO:0044…	GO:0043169,cation binding|GO:0097159,organic cyclic compound binding|GO:0044822,poly(A) RNA binding|GO:0043167,ion binding|GO:0003723,RNA binding|GO:0003676,nucleic acid binding|GO:0046872,metal ion binding|GO:1901363,heterocyclic compound binding|GO:0005488,binding	0	C3H1-type domain-containing protein	ZC3H13	N-Term(TMT10); S5(Phospho); S6(Phospho); S8(Phospho); S12(Phospho); K14(TMT10)	1	S(5): 100.0; S(6): 100.0; S(8): 100.0; S(12): 100.0	0.0702169	0.0704668	0.0915371	0.128833	0.125396	0.105474	0.119578	0.138695	0.149803	1.54897	0.0138251	1.75728	0.0065852	1.13448	0.231572	0.008	282.212	0.1594	2.95	18.5812	3	2385	0.798091	15.8918	2
kNLAVVAAAAGsPGLFsPVAR	3	2	1	A0A1D5PS46	GO:0015931,nucleobase-containing compound transport|GO:0051169,nuclear transport|GO:0051168,nuclear export|GO:0043933,macromolecular complex subunit organization|GO:0051649,establishment of localization in cell|GO:0071166,ribonucleoprotein complex localization|GO:0051641,cellular localization|GO:0051236,establishment of RNA localization|GO:0051028,mRNA transport|GO:0043170,macromolecule metabolic…	GO:0005635,nuclear envelope|GO:0043232,intracellular non-membrane-bounded organelle|GO:0031975,envelope|GO:0043229,intracellular organelle|GO:0043228,non-membrane-bounded organelle|GO:0043227,membrane-bounded organelle|GO:0043226,organelle|GO:0031224,intrinsic component of membrane|GO:0016020,membrane|GO:0046930,pore complex|GO:0031090,organelle membrane|GO:0005634,nucleus|GO:0000940,condensed ch…	GO:0005215,transporter activity|GO:0005487,nucleocytoplasmic transporter activity|GO:0017056,structural constituent of nuclear pore|GO:0005198,structural molecule activity	0	Uncharacterized protein	NUP133	K1(TMT10); N-Term(TMT10); S12(Phospho); S17(Phospho)	1	S(12): 100.0; S(17): 100.0	0.0869109	0.0720896	0.0871812	0.126693	0.128523	0.12613	0.117327	0.126562	0.125282	1.54904	0.000864774	1.49959	0.00206267	0.968074	0.244571	0	494.659	1.048e-06	38.69	0.0108707	3	2614.4	2.39003	90.8672	1
tGsPGsPGAGGVQSTAk	3	3	1	Q5ZMQ4	#N/A	#N/A	#N/A	#N/A	Uncharacterized protein	DYNC1LI2 RCJMB04_1g23	N-Term(TMT10); S3(Phospho); S6(Phospho); K17(TMT10)	0.977869	T(1): 2.2; S(3): 97.8; S(6): 100.0; S(14): 0.0; T(15): 0.0	0.0891494	0.0896063	0.104476	0.143794	0.149486	0.145536	0.0929366	0.0956424	0.0884637	1.54932	0.00061508	0.978149	0.724375	0.631342	3.63518e-05	0	457.998	1.271e-06	35.48	0.0213204	3	2076.98	0.0513238	37.0023	0
nRGsAVGsFR	1	4	1	A0A3Q2U809	GO:0050801,ion homeostasis|GO:0055065,metal ion homeostasis|GO:0055075,potassium ion homeostasis|GO:0042592,homeostatic process|GO:0055080,cation homeostasis|GO:0006820,anion transport|GO:0006821,chloride transport|GO:0023052,signaling|GO:0055081,anion homeostasis|GO:0098771,inorganic ion homeostasis|GO:0010107,potassium ion import|GO:0051179,localization|GO:0044699,single-organism process|GO:005…	GO:0000323,lytic vacuole|GO:0043229,intracellular organelle|GO:0071944,cell periphery|GO:0031226,intrinsic component of plasma membrane|GO:0043226,organelle|GO:0031224,intrinsic component of membrane|GO:0005737,cytoplasm|GO:0044446,intracellular organelle part|GO:0031090,organelle membrane|GO:0005773,vacuole|GO:0043227,membrane-bounded organelle|GO:0016021,integral component of membrane|GO:001602…	GO:0019899,enzyme binding|GO:0005488,binding|GO:0008509,anion transmembrane transporter activity|GO:0015077,monovalent inorganic cation transmembrane transporter activity|GO:0015377,cation:chloride symporter activity|GO:0015103,inorganic anion transmembrane transporter activity|GO:0046873,metal ion transmembrane transporter activity|GO:0015379,potassium:chloride symporter activity|GO:0022820,pota…	0	Uncharacterized protein	SLC12A4	N-Term(TMT10); S4(Phospho); S8(Phospho)	1	S(4): 100.0; S(8): 100.0	0.0754923	0.0698737	0.0729333	0.111593	0.120814	0.105819	0.145989	0.150794	0.146692	1.54937	0.00101346	2.0315	4.48128e-06	1.31118	0.00160902	0.003	201.245	0.07024	7	4.64896	2	1439.64	0.684357	26.1567	1
lLQLcFEtPTEESTmDR	1	1	1	A0A1D5P628	GO:0044267,cellular protein metabolic process|GO:0009987,cellular process|GO:0006457,protein folding|GO:0044260,cellular macromolecule metabolic process|GO:0019222,regulation of metabolic process|GO:0044238,primary metabolic process|GO:0019538,protein metabolic process|GO:0050790,regulation of catalytic activity|GO:0044237,cellular metabolic process|GO:0043170,macromolecule metabolic process|GO:0…	GO:0005737,cytoplasm|GO:0005783,endoplasmic reticulum|GO:0044421,extracellular region part|GO:0005615,extracellular space|GO:0044464,cell part|GO:0043229,intracellular organelle|GO:0005623,cell|GO:0005622,intracellular|GO:0044444,cytoplasmic part|GO:0005576,extracellular region|GO:0012505,endomembrane system|GO:0044424,intracellular part|GO:0043227,membrane-bounded organelle|GO:0043226,organelle|…	GO:0030554,adenyl nucleotide binding|GO:0000774,adenyl-nucleotide exchange factor activity|GO:0030234,enzyme regulator activity|GO:0000166,nucleotide binding|GO:0036094,small molecule binding|GO:0005488,binding|GO:0060590,ATPase regulator activity|GO:0097159,organic cyclic compound binding|GO:0017076,purine nucleotide binding|GO:0098772,molecular function regulator|GO:0060589,nucleoside-triphosph…	0	Uncharacterized protein	HSPBP1	N-Term(TMT10); C5(Carbamidomethyl); T8(Phospho); M15(Oxidation)	1	T(8): 100.0; T(10): 0.0; S(13): 0.0; T(14): 0.0	0.0754396	0.0689951	0.0868931	0.125454	0.122861	0.110124	0.13121	0.135129	0.143894	1.54948	0.00387775	1.77338	0.000755376	1.1445	0.0460376	0	294.327	1.241e-05	17.25	1.27429	3	2395.08	3.35992	84.7204	0
kGsMELFSSQPLFQPLER	1	7	1	A0A1D5PQ58	GO:0014706,striated muscle tissue development|GO:0061061,muscle structure development|GO:0007275,multicellular organism development|GO:0071840,cellular component organization or biogenesis|GO:0007517,muscle organ development|GO:0007519,skeletal muscle tissue development|GO:0016043,cellular component organization|GO:0048513,animal organ development|GO:0044699,single-organism process|GO:0032502,dev…	GO:0015629,actin cytoskeleton|GO:0030016,myofibril|GO:0043229,intracellular organelle|GO:0043228,non-membrane-bounded organelle|GO:0005924,cell-substrate adherens junction|GO:0005925,focal adhesion|GO:0043227,membrane-bounded organelle|GO:0043226,organelle|GO:0030054,cell junction|GO:0030055,cell-substrate junction|GO:0005856,cytoskeleton|GO:0005634,nucleus|GO:0016020,membrane|GO:0005737,cytoplas…	GO:0008092,cytoskeletal protein binding|GO:0051015,actin filament binding|GO:0003779,actin binding|GO:0044877,macromolecular complex binding|GO:0005488,binding|GO:0005515,protein binding|GO:0032403,protein complex binding	0	HP domain-containing protein	SVIL	N-Term(TMT10); K1(TMT10); S3(Phospho)	1	S(3): 100.0; S(8): 0.0; S(9): 0.0	0.0752489	0.0692177	0.0870334	0.113283	0.125893	0.119614	0.133669	0.133978	0.142063	1.54985	0.00264414	1.76981	0.000550717	1.14193	0.0204446	0	400.885	1.086e-05	32.94	0.0538649	3	2632.37	4.25939	100.819	1
lYsADPFDLEAQAk	4	1	1	A0A1D5NXK6	GO:0044238,primary metabolic process|GO:0019538,protein metabolic process|GO:0043170,macromolecule metabolic process|GO:0071704,organic substance metabolic process|GO:0008152,metabolic process|GO:0006508,proteolysis	GO:0005737,cytoplasm|GO:0044446,intracellular organelle part|GO:0043231,intracellular membrane-bounded organelle|GO:0031981,nuclear lumen|GO:0043233,organelle lumen|GO:0005634,nucleus|GO:0044464,cell part|GO:0031974,membrane-enclosed lumen|GO:0005622,intracellular|GO:0005654,nucleoplasm|GO:0070013,intracellular organelle lumen|GO:0043229,intracellular organelle|GO:0044428,nuclear part|GO:0005623,…	GO:0016787,hydrolase activity|GO:0004175,endopeptidase activity|GO:0070001,aspartic-type peptidase activity|GO:0003824,catalytic activity|GO:0070011,peptidase activity, acting on L-amino acid peptides|GO:0004190,aspartic-type endopeptidase activity|GO:0008233,peptidase activity	0	Uncharacterized protein	DDI1	N-Term(TMT10); S3(Phospho); K14(TMT10)	0.987783	Y(2): 1.2; S(3): 98.8	0.0597224	0.0537621	0.0600761	0.0835623	0.0927568	0.0927222	0.176089	0.192292	0.18541	1.55013	0.000984664	3.19077	1.58357e-05	2.05839	7.12309e-05	0	459.622	1.244e-05	48.07	0.00133108	3	2106.06	1.59354	87.2596	0
sEtPATLsVk	1	2	1	A0A1D5P894	GO:0030154,cell differentiation|GO:1903047,mitotic cell cycle process|GO:0006928,movement of cell or subcellular component|GO:0051674,localization of cell|GO:0022402,cell cycle process|GO:0061640,cytoskeleton-dependent cytokinesis|GO:0001667,ameboidal-type cell migration|GO:0007275,multicellular organism development|GO:0007049,cell cycle|GO:0048869,cellular developmental process|GO:0000281,mitoti…	GO:0015629,actin cytoskeleton|GO:0031974,membrane-enclosed lumen|GO:0043229,intracellular organelle|GO:0043228,non-membrane-bounded organelle|GO:0070938,contractile ring|GO:0005622,intracellular|GO:0043227,membrane-bounded organelle|GO:0043226,organelle|GO:0005856,cytoskeleton|GO:0031981,nuclear lumen|GO:0005634,nucleus|GO:0005654,nucleoplasm|GO:0044430,cytoskeletal part|GO:0005737,cytoplasm|GO:0…	GO:0003779,actin binding|GO:0005488,binding|GO:0005515,protein binding|GO:0008092,cytoskeletal protein binding	0	PH domain-containing protein	ANLN	N-Term(TMT10); T3(Phospho); S8(Phospho); K10(TMT10)	0.0327867	S(1): 0.0; T(3): 100.0; T(6): 96.7; S(8): 3.3	0.0843103	0.0848599	0.0982405	0.132739	0.146618	0.135238	0.0986455	0.106424	0.112925	1.55041	0.00141752	1.18916	0.0517354	0.766999	0.00561238	0.006	145.668	0.1146	10.49	4.87298	2	1650.82	2.8003	49.3933	0
qRDsEQGLR	1	1	1	Q5ZKH9	GO:1903047,mitotic cell cycle process|GO:0006928,movement of cell or subcellular component|GO:0022402,cell cycle process|GO:0061640,cytoskeleton-dependent cytokinesis|GO:0051301,cell division|GO:0044699,single-organism process|GO:0000281,mitotic cytokinesis|GO:0016043,cellular component organization|GO:0071840,cellular component organization or biogenesis|GO:0006996,organelle organization|GO:0000…	GO:0044464,cell part|GO:0043229,intracellular organelle|GO:0043228,non-membrane-bounded organelle|GO:0005871,kinesin complex|GO:0005622,intracellular|GO:0043227,membrane-bounded organelle|GO:0043226,organelle|GO:0005856,cytoskeleton|GO:0005819,spindle|GO:0005874,microtubule|GO:0005875,microtubule associated complex|GO:0044430,cytoskeletal part|GO:0005794,Golgi apparatus|GO:0015630,microtubule cyt…	GO:0035639,purine ribonucleoside triphosphate binding|GO:0019899,enzyme binding|GO:0044877,macromolecular complex binding|GO:0005488,binding|GO:0016887,ATPase activity|GO:0043167,ion binding|GO:1901363,heterocyclic compound binding|GO:0001883,purine nucleoside binding|GO:0001882,nucleoside binding|GO:0043168,anion binding|GO:0019900,kinase binding|GO:0000166,nucleotide binding|GO:1901265,nucleosi…	0	Kinesin-like protein	RCJMB04_10l13	N-Term(TMT10); S4(Phospho)	1	S(4): 100.0	0.0859455	0.0891629	0.0967837	0.136777	0.142782	0.141989	0.0959284	0.109227	0.101405	1.55042	0.000179791	1.12751	0.0828327	0.727226	0.000871003	0.002	186.482	0.03898	10.22	3.28909	2	1397.67	-0.518819	13.26	1
lFGTsPAPEPSPPQPDAAAAAPPHPAAPAk	2	1	1	A0A1D5PNX4	GO:0044700,single organism signaling|GO:0051716,cellular response to stimulus|GO:0050896,response to stimulus|GO:0009987,cellular process|GO:0044763,single-organism cellular process|GO:0050794,regulation of cellular process|GO:0065007,biological regulation|GO:0023052,signaling|GO:0007165,signal transduction|GO:0007154,cell communication|GO:0035556,intracellular signal transduction|GO:0007264,smal…	GO:0031974,membrane-enclosed lumen|GO:0043229,intracellular organelle|GO:0043228,non-membrane-bounded organelle|GO:0043227,membrane-bounded organelle|GO:0043226,organelle|GO:0005856,cytoskeleton|GO:0031981,nuclear lumen|GO:0005730,nucleolus|GO:0005813,centrosome|GO:0005634,nucleus|GO:0005815,microtubule organizing center|GO:0044430,cytoskeletal part|GO:0005737,cytoplasm|GO:0015630,microtubule cyt…	GO:0043168,anion binding|GO:0005488,binding|GO:0019001,guanyl nucleotide binding|GO:0035639,purine ribonucleoside triphosphate binding|GO:0097367,carbohydrate derivative binding|GO:0043167,ion binding|GO:1901363,heterocyclic compound binding|GO:1901265,nucleoside phosphate binding|GO:0000166,nucleotide binding|GO:0036094,small molecule binding|GO:0032561,guanyl ribonucleotide binding|GO:0032553,r…	0	Uncharacterized protein	RABL6	N-Term(TMT10); S5(Phospho); K30(TMT10)	0.499874	T(4): 50.0; S(5): 50.0; S(11): 0.0	0.0869671	0.0806441	0.0891158	0.118393	0.130253	0.149481	0.110641	0.123437	0.111067	1.55078	0.00743794	1.34441	0.00386622	0.866923	0.151594	0.006	102.771	0.1225	10.53	10.0726	5	3396.74	1.53854	71.2317	0
sSQGHEPk	5	1	1	E1BZE6	0	GO:0005622,intracellular|GO:0032991,macromolecular complex|GO:0043231,intracellular membrane-bounded organelle|GO:0071013,catalytic step 2 spliceosome|GO:0044464,cell part|GO:0005623,cell|GO:0043226,organelle|GO:0044446,intracellular organelle part|GO:0043229,intracellular organelle|GO:0044428,nuclear part|GO:0044422,organelle part|GO:0044424,intracellular part|GO:0030529,intracellular ribonucleo…	GO:0097159,organic cyclic compound binding|GO:0044822,poly(A) RNA binding|GO:0000166,nucleotide binding|GO:0036094,small molecule binding|GO:0003723,RNA binding|GO:0003676,nucleic acid binding|GO:1901363,heterocyclic compound binding|GO:1901265,nucleoside phosphate binding|GO:0005488,binding	0	Uncharacterized protein	HNRNPA3	N-Term(TMT10); S1(Phospho); K8(TMT10)	0.5	S(1): 50.0; S(2): 50.0	0.0766153	0.0713235	0.0836923	0.112913	0.127484	0.118832	0.121577	0.125758	0.15901	1.55087	0.00155208	1.75428	0.00925988	1.13116	0.279805	0	262.664	0.005218	16.76	1.0132	3	1407.7	-0.276859	15.1921	0
aIESTLVYPIELPkEPHsPR	1	2	1	A0A3Q2TV01	GO:0040011,locomotion|GO:0006935,chemotaxis|GO:0042330,taxis|GO:0050896,response to stimulus|GO:0050919,negative chemotaxis|GO:0042221,response to chemical|GO:0009605,response to external stimulus	GO:0016020,membrane|GO:0044464,cell part|GO:0005623,cell|GO:0071944,cell periphery|GO:0045202,synapse|GO:0005886,plasma membrane|GO:0005615,extracellular space|GO:0016021,integral component of membrane|GO:0044425,membrane part|GO:0044421,extracellular region part|GO:0031224,intrinsic component of membrane|GO:0005576,extracellular region	GO:0038191,neuropilin binding|GO:0005102,receptor binding|GO:0005515,protein binding|GO:0005488,binding	0	Uncharacterized protein	LOC107049953	N-Term(TMT10); K14(TMT10); S18(Phospho)	1	S(4): 0.0; T(5): 0.0; Y(8): 0.0; S(18): 100.0	0.0817066	0.0693151	0.0953472	0.11883	0.132825	0.130598	0.121282	0.1314	0.118697	1.55154	0.00643887	1.50741	0.00789193	0.971557	0.567231	0	439.685	2.327e-06	22.01	0.556483	4	2814.52	0.208458	109.983	1
sYVQPQAQQQGAsPDR	3	4	1	A0A1D5PNM2	GO:0042221,response to chemical|GO:0070887,cellular response to chemical stimulus|GO:0043933,macromolecular complex subunit organization|GO:0050896,response to stimulus|GO:0030036,actin cytoskeleton organization|GO:0023052,signaling|GO:0007165,signal transduction|GO:0007166,cell surface receptor signaling pathway|GO:0007167,enzyme linked receptor protein signaling pathway|GO:0032869,cellular resp…	GO:0032432,actin filament bundle|GO:0015629,actin cytoskeleton|GO:1990234,transferase complex|GO:0031974,membrane-enclosed lumen|GO:0043229,intracellular organelle|GO:0043228,non-membrane-bounded organelle|GO:0005924,cell-substrate adherens junction|GO:0005925,focal adhesion|GO:0043227,membrane-bounded organelle|GO:0043226,organelle|GO:0030054,cell junction|GO:0042641,actomyosin|GO:0005856,cytosk…	GO:0005158,insulin receptor binding|GO:0019899,enzyme binding|GO:0019901,protein kinase binding|GO:0019900,kinase binding|GO:0044877,macromolecular complex binding|GO:0005488,binding|GO:0005515,protein binding|GO:0032403,protein complex binding|GO:0005102,receptor binding	0	Uncharacterized protein	SORBS1	N-Term(TMT10); S13(Phospho)	1	S(1): 0.0; Y(2): 0.0; S(13): 100.0	0.0847399	0.0869922	0.0781506	0.117272	0.141052	0.129418	0.109508	0.113042	0.15197	1.5517	0.00335367	1.49878	0.0400348	0.9659	0.786766	0	424.524	7.262e-08	65.59	1.52798e-05	3	2068.97	0.588915	31.4426	0
[truncated: 422 more rows]

## Sheet: PI36 VS UI
Sequence	# PSMs	# Proteins	# Protein Groups	Protein Group Accessions	Biological Process	Cell Component	Molecular Function	KEGG Pathways	Protein names	Gene names	Modifications	phosphoRS Isoform Probability	phosphoRS Site Probabilities	UI-1	UI-2	UI-3	PI6-1	PI6-2	PI6-3	PI36-1	PI36-2	PI36-3	Ratio（PI6/UI）	Pvalue（PI6/UI）	Ratio（PI36/UI）	Pvalue（PI36/UI）	Ratio（PI36/PI6）	Pvalue（PI36/PI6）	q-Value	phosphoRS Binomial Peptide Score	PEP	IonScore	Exp Value	Charge	MH+ [Da]	ΔM [ppm]	RT [min]	# Missed Cleavages
[truncated: 2,216 more rows]

## Sheet: PI36 VS PI6
Sequence	# PSMs	# Proteins	# Protein Groups	Protein Group Accessions	Biological Process	Cell Component	Molecular Function	KEGG Pathways	Protein names	Gene names	Modifications	phosphoRS Isoform Probability	phosphoRS Site Probabilities	UI-1	UI-2	UI-3	PI6-1	PI6-2	PI6-3	PI36-1	PI36-2	PI36-3	Ratio（PI6/UI）	Pvalue（PI6/UI）	Ratio（PI36/UI）	Pvalue（PI36/UI）	Ratio（PI36/PI6）	Pvalue（PI36/PI6）	q-Value	phosphoRS Binomial Peptide Score	PEP	IonScore	Exp Value	Charge	MH+ [Da]	ΔM [ppm]	RT [min]	# Missed Cleavages
[truncated: 371 more rows]

[truncated: 1 more sheets: Summary of results]
